# Supplementary material for: FMRP regulates neuronal RNA granules containing stalled ribosomes, not where ribosomes stall
Source: eLife. 2026 Jul 20;14:RP106692. doi: 10.7554/eLife.106692 (PMC13384498; doi:10.7554/eLife.106692)
Supplement: Figure 1—source data 2. [file elife-106692-fig1-data2.zip]

Archive with 37 entries (37 files):
- Dec 27 ponceau exp 3 4 5 6 Comp C57 FMR1 10% gel  1.tiff
- Dec 28 anti FMR1 FMRP vs C57 45 sec.tiff
- Dec 28 anti-puralpha  FMRP vs C57 15sec.tiff
- Dec 28 anti-s6  FMRP vs C57 15sec.tiff
- Dec 29 anti-eEF2 45sec.tiff
- Dec 29 anti-puralpha exp 4 6  45sec.tiff
- Dec 29 anti-upf1 fmrp stau2 Mg2+ vs N  45sec.tiff
- Dec 29 ponceau Mg2+ exp 1 2 3 C57 FMR1 .tiff
- Dec 30 anti-s6 Mg2+FMR1 vs C57 .tiff
- M1 Nov 4 2 min raw.jpeg
- M1 Nov 4 15s raw.jpeg
- M1 Nov 5 2 min raw.jpeg
- M2  oct 28 5s raw.jpeg
- M2  Oct 29 1 min raw.jpeg
- M2 Oct 28 2 min raw.jpeg
- M2 Oct 28 10s raw.jpeg
- M2 Oct 29 2min raw.jpeg
- M2 Oct 29 10s raw.jpeg
- N1 Nov 13 1 min raw.jpeg
- N1 Nov 13 raw .jpeg
- N1 Nov 13 raw.jpeg
- N1 Nov 18 2 min raw.jpeg
- N1 Nov 18 10s raw.jpeg
- N1 Nov 19 1 min raw.jpeg
- N2 Dec 3 1 min raw.jpeg
- N2 Dec 5 2 min raw.jpeg
- N2 dec 5 2min raw.jpeg
- N2 Dec 5 20s raw.jpeg
- N2 Dec 6 20s raw.jpeg
- N2 Nov 26 2 min raw.jpeg
- N2 nov 27 2 min raw.jpeg
- N2 nov 27 15s raw.jpeg
- N3 Dec 9 1 min raw.jpeg
- N3 dec 9 3s raw.jpeg
- N3 dec 16 raw .jpeg
- N3 Dec 17 2 min raw.jpeg
- N3 dec 17 raw.jpeg
