# Supplementary material for: FMRP regulates neuronal RNA granules containing stalled ribosomes, not where ribosomes stall
Source: eLife. 2026 Jul 20;14:RP106692. doi: 10.7554/eLife.106692 (PMC13384498; doi:10.7554/eLife.106692)
Supplement: Figure 2—source data 2. [file elife-106692-fig2-data2.zip]

Archive with 30 entries (29 files):
- Figure 2 Source Data 2/
- __MACOSX/._Figure 2 Source Data 2
- Figure 2 Source Data 2/Jan 23 23 anti puro V Pellet C57 FMR1 5sec069.tif
- __MACOSX/Figure 2 Source Data 2/._Jan 23 23 anti puro V Pellet C57 FMR1 5sec069.tif
- Figure 2 Source Data 2/Nov 7 CHX puromycylation liver exp 1 + Exp 4 puro- resedimentation redo.tiff
- __MACOSX/Figure 2 Source Data 2/._Nov 7 CHX puromycylation liver exp 1 + Exp 4 puro- resedimentation redo.tiff
- Figure 2 Source Data 2/Nov 27 23 Ponceau Liver Brain exp2 C57 vs FMR1 Exp 3.tiff
- __MACOSX/Figure 2 Source Data 2/._Nov 27 23 Ponceau Liver Brain exp2 C57 vs FMR1 Exp 3.tiff
- Figure 2 Source Data 2/Nov 10 23 Ponceau cycloheximide puro aniso comp Exp 1 15ul .tiff
- __MACOSX/Figure 2 Source Data 2/._Nov 10 23 Ponceau cycloheximide puro aniso comp Exp 1 15ul .tiff
- Figure 2 Source Data 2/Nov 14 anti puro Liver CHX Puro Aniso Comp Exp 2 45sec .tiff
- __MACOSX/Figure 2 Source Data 2/._Nov 14 anti puro Liver CHX Puro Aniso Comp Exp 2 45sec .tiff
- Figure 2 Source Data 2/Nov 30 anti puro Liver Brain exp2 & C57 FMR1 Exp3 5min.tiff
- __MACOSX/Figure 2 Source Data 2/._Nov 30 anti puro Liver Brain exp2 & C57 FMR1 Exp3 5min.tiff
- Figure 2 Source Data 2/Dec 07 Puro Aniso Comp C57 FMR1 Polyribosome Liver 45sec .tiff
- __MACOSX/Figure 2 Source Data 2/._Dec 07 Puro Aniso Comp C57 FMR1 Polyribosome Liver 45sec .tiff
- Figure 2 Source Data 2/Ponceau2.tif
- __MACOSX/Figure 2 Source Data 2/._Ponceau2.tif
- Figure 2 Source Data 2/Dec 5 23 Ponceau Liver Puro Aniso Comp Exp 3 C57 FMR1 Puro Aniso Comp exp 3 .tiff
- __MACOSX/Figure 2 Source Data 2/._Dec 5 23 Ponceau Liver Puro Aniso Comp Exp 3 C57 FMR1 Puro Aniso Comp exp 3 .tiff
- Figure 2 Source Data 2/Nov 17 Ponceau Liver Brain CHX Puro Aniso Comp Exp 3.tiff
- __MACOSX/Figure 2 Source Data 2/._Nov 17 Ponceau Liver Brain CHX Puro Aniso Comp Exp 3.tiff
- Figure 2 Source Data 2/Dec 14 22 anti puro I II Pellet C57 FMR1 15sec009 II.tif
- __MACOSX/Figure 2 Source Data 2/._Dec 14 22 anti puro I II Pellet C57 FMR1 15sec009 II.tif
- Figure 2 Source Data 2/dec12 c57 vs FMR1 ponceau puro aniso comp007.tif
- __MACOSX/Figure 2 Source Data 2/._dec12 c57 vs FMR1 ponceau puro aniso comp007.tif
- Figure 2 Source Data 2/Nov 14 Ponceau Liver CHX Puro Aniso Comp Exp 2  1.tiff
- __MACOSX/Figure 2 Source Data 2/._Nov 14 Ponceau Liver CHX Puro Aniso Comp Exp 2  1.tiff
- Figure 2 Source Data 2/Ponceau I.tif
- __MACOSX/Figure 2 Source Data 2/._Ponceau I.tif
