# Supplementary material for: FMRP regulates neuronal RNA granules containing stalled ribosomes, not where ribosomes stall
Source: eLife. 2026 Jul 20;14:RP106692. doi: 10.7554/eLife.106692 (PMC13384498; doi:10.7554/eLife.106692)
Supplement: Figure 3—source data 1. [file elife-106692-fig3-data1.xlsx]

## Sheet: Read Length WT M Rep1
Extended Data Table S3-1. gene and correspondent counts of RPFs sorted by RPF length. Columns tx(transcript id), gene_name, total_read_count. short_read_count (<=24nt), medium read_count (25-32nt), long_read_count (>=33nt), longRatio (ratio of RPF with large read length in the gene), shortRatio(ratio of RPF with short read length in the gene), medRatio (ratio of RPF with normal read length in the…
tx	gene_name	total_read_count	short_read_count	medium_read_count	long_read_count	longRatio	shortRatio	medRatio	gene_biotype
ENSMUST00000198477	CT010467.1	20484971	607700	5338954	14538317	0.709706	0.0296657	0.260628	rRNA
ENSMUST00000226420	Rmrp	8273	552	3454	4267	0.515774	0.0667231	0.417503	lincRNA
ENSMUST00000157463	Rmrp	7807	490	3398	3919	0.501985	0.0627642	0.43525	ribozyme
ENSMUST00000173605	Gm15564	2075	108	947	1020	0.491566	0.0520482	0.456386	antisense
ENSMUST00000184437	Mir6236	31277	337	16156	14784	0.47268	0.0107747	0.516546	miRNA
ENSMUST00000217116	Lars2	9802	509	4686	4607	0.470006	0.0519282	0.478066	protein_coding
ENSMUST00000038863	Lars2	9830	513	4710	4607	0.468667	0.0521872	0.479145	protein_coding
ENSMUST00000098110	AA474408	475	31	275	169	0.355789	0.0652632	0.578947	TEC
ENSMUST00000205406	CT010467.2	4810	1300	1832	1678	0.348857	0.27027	0.380873	pseudogene
ENSMUST00000082390	mt-Rnr2	535	23	337	175	0.327103	0.0429907	0.629907	Mt_rRNA
ENSMUST00000116960	Snord110	490	16	324	150	0.306122	0.0326531	0.661224	snoRNA
ENSMUST00000206519	Snhg1	529	16	367	146	0.275992	0.0302457	0.693762	processed_transcript
ENSMUST00000083988	n-R5-8s1	784	327	243	214	0.272959	0.417092	0.309949	rRNA
ENSMUST00000161229	Gas5	1137	56	778	303	0.266491	0.0492524	0.684257	processed_transcript
ENSMUST00000143073	Ccdc107	932	50	658	224	0.240343	0.0536481	0.706009	protein_coding
ENSMUST00000205539	Snhg1	698	18	519	161	0.230659	0.025788	0.743553	processed_transcript
ENSMUST00000082506	Gm26224	854	25	681	148	0.173302	0.029274	0.797424	snoRNA
ENSMUST00000157318	Gm24245	2853	2142	441	270	0.0946372	0.750789	0.154574	miRNA
ENSMUST00000139225	Snrpb	1325	39	1174	112	0.0845283	0.029434	0.886038	protein_coding
ENSMUST00000137376	Rpl7a	1054	24	950	80	0.0759013	0.0227704	0.901328	protein_coding
ENSMUST00000161931	Prrt2	743	29	661	53	0.0713324	0.039031	0.889637	protein_coding
ENSMUST00000030127	Tmem38b	16673	87	15564	1022	0.0612967	0.00521802	0.933485	protein_coding
ENSMUST00000142374	Gm14236	515	391	94	30	0.0582524	0.759223	0.182524	antisense
ENSMUST00000239120	Agap2	1234	40	1132	62	0.0502431	0.0324149	0.917342	protein_coding
ENSMUST00000028999	Pkia	793	25	729	39	0.0491803	0.0315259	0.919294	protein_coding
ENSMUST00000217941	Agap2	2182	86	1994	102	0.0467461	0.0394134	0.913841	protein_coding
ENSMUST00000157970	Gm24601	11225	545	10157	523	0.0465924	0.0485523	0.904855	rRNA
ENSMUST00000039259	Agap2	2216	88	2026	102	0.0460289	0.0397112	0.91426	protein_coding
ENSMUST00000193092	Gm37194	1081	872	160	49	0.0453284	0.80666	0.148011	TEC
ENSMUST00000126073	Adarb1	948	37	869	42	0.0443038	0.0390295	0.916667	protein_coding
ENSMUST00000020496	Adarb1	951	37	872	42	0.044164	0.0389064	0.91693	protein_coding
ENSMUST00000105404	Adarb1	954	37	875	42	0.0440252	0.0387841	0.917191	protein_coding
ENSMUST00000098374	Adarb1	957	36	879	42	0.0438871	0.0376176	0.918495	protein_coding
ENSMUST00000105406	Adarb1	957	36	879	42	0.0438871	0.0376176	0.918495	protein_coding
ENSMUST00000144547	Adarb1	963	36	885	42	0.0436137	0.0373832	0.919003	protein_coding
ENSMUST00000188382	2410002F23Rik	1098	41	1015	42	0.0382514	0.0373406	0.924408	protein_coding
ENSMUST00000053020	Neurl1b	492	15	460	17	0.0345528	0.0304878	0.934959	protein_coding
ENSMUST00000036113	Tbc1d16	748	30	693	25	0.0334225	0.040107	0.926471	protein_coding
ENSMUST00000000199	Ncs1	691	26	642	23	0.0332851	0.0376266	0.929088	protein_coding
ENSMUST00000025050	Nudt3	855	28	799	28	0.0327485	0.0327485	0.934503	protein_coding
ENSMUST00000182370	Rian	569	10	541	18	0.0316344	0.0175747	0.950791	processed_transcript
ENSMUST00000238736	Rian	570	10	542	18	0.0315789	0.0175439	0.950877	processed_transcript
ENSMUST00000053880	Grin2b	542	21	504	17	0.0313653	0.0387454	0.929889	protein_coding
ENSMUST00000206893	Fbxl19	485	12	458	15	0.0309278	0.0247423	0.94433	protein_coding
ENSMUST00000186116	Fbxl19	511	13	483	15	0.0293542	0.0254403	0.945205	protein_coding
ENSMUST00000186207	Fbxl19	515	14	486	15	0.0291262	0.0271845	0.943689	protein_coding
ENSMUST00000123399	Uhmk1	556	35	505	16	0.028777	0.0629496	0.908273	protein_coding
ENSMUST00000159348	2700081O15Rik	961	33	901	27	0.0280957	0.0343392	0.937565	protein_coding
ENSMUST00000033081	Fbxl19	535	19	501	15	0.0280374	0.035514	0.936449	protein_coding
ENSMUST00000005336	Senp3	583	206	361	16	0.0274443	0.353345	0.619211	protein_coding
ENSMUST00000040361	Atp6v0e2	511	19	478	14	0.0273973	0.037182	0.935421	protein_coding
ENSMUST00000150821	Uhmk1	550	29	506	15	0.0272727	0.0527273	0.92	protein_coding
ENSMUST00000141158	Adgrl1	484	17	454	13	0.0268595	0.035124	0.938017	protein_coding
ENSMUST00000231742	Nudt3	599	13	570	16	0.0267112	0.0217028	0.951586	protein_coding
ENSMUST00000160561	2700081O15Rik	637	20	600	17	0.0266876	0.0313972	0.941915	protein_coding
ENSMUST00000066760	Senp3	525	205	306	14	0.0266667	0.390476	0.582857	protein_coding
ENSMUST00000134862	Rnf44	491	27	451	13	0.0264766	0.0549898	0.918534	protein_coding
ENSMUST00000150806	Rnf44	491	27	451	13	0.0264766	0.0549898	0.918534	protein_coding
ENSMUST00000211803	Dock9	491	24	454	13	0.0264766	0.0488798	0.924644	protein_coding
ENSMUST00000037422	Rnf44	495	26	456	13	0.0262626	0.0525253	0.921212	protein_coding
ENSMUST00000142465	Arhgap23	725	42	664	19	0.0262069	0.057931	0.915862	protein_coding
ENSMUST00000047534	Fam168b	1299	66	1199	34	0.026174	0.0508083	0.923018	protein_coding
ENSMUST00000157621	Gm25911	1416	379	1000	37	0.0261299	0.267655	0.706215	miRNA
ENSMUST00000167518	Fam168b	1270	64	1173	33	0.0259843	0.0503937	0.923622	protein_coding
ENSMUST00000027979	Uhmk1	616	37	563	16	0.025974	0.0600649	0.913961	protein_coding
ENSMUST00000108050	Fam219a	734	31	684	19	0.0258856	0.0422343	0.93188	protein_coding
ENSMUST00000125871	Rnf44	504	28	463	13	0.0257937	0.0555556	0.918651	protein_coding
ENSMUST00000177950	Rnf44	505	27	465	13	0.0257426	0.0534653	0.920792	protein_coding
ENSMUST00000102656	Foxo6	673	157	499	17	0.02526	0.233284	0.741456	protein_coding
ENSMUST00000160767	Prrt2	2381	94	2227	60	0.0251995	0.0394792	0.935321	protein_coding
ENSMUST00000021345	Gtf2a1	477	14	451	12	0.0251572	0.0293501	0.945493	protein_coding
ENSMUST00000108049	Fam219a	760	31	710	19	0.025	0.0407895	0.934211	protein_coding
ENSMUST00000190293	Srrm2	485	13	460	12	0.0247423	0.0268041	0.948454	protein_coding
ENSMUST00000111905	Grin2b	526	20	493	13	0.0247148	0.0380228	0.937262	protein_coding
ENSMUST00000159916	Prrt2	2512	106	2344	62	0.0246815	0.0421975	0.933121	protein_coding
ENSMUST00000046386	Zcchc14	934	45	866	23	0.0246253	0.0481799	0.927195	protein_coding
ENSMUST00000123440	Rap1gap2	542	33	496	13	0.0239852	0.0608856	0.915129	protein_coding
ENSMUST00000057623	Lmnb2	588	24	550	14	0.0238095	0.0408163	0.935374	protein_coding
ENSMUST00000179022	Lmnb2	588	24	550	14	0.0238095	0.0408163	0.935374	protein_coding
ENSMUST00000121799	Arhgap23	1014	55	935	24	0.0236686	0.0542406	0.922091	protein_coding
ENSMUST00000107601	Arhgap23	931	47	862	22	0.0236305	0.0504834	0.925886	protein_coding
ENSMUST00000032918	Gm42742	2549	98	2391	60	0.0235386	0.0384464	0.938015	protein_coding
ENSMUST00000217824	Rrp1	765	30	717	18	0.0235294	0.0392157	0.937255	protein_coding
ENSMUST00000030080	Snx30	553	23	517	13	0.0235081	0.0415913	0.934901	protein_coding
ENSMUST00000108052	Fam219a	851	31	800	20	0.0235018	0.0364277	0.940071	protein_coding
ENSMUST00000102536	Rpl11	596	26	556	14	0.0234899	0.0436242	0.932886	protein_coding
ENSMUST00000161907	2700081O15Rik	557	24	520	13	0.0233393	0.043088	0.933573	protein_coding
ENSMUST00000180876	Rian	603	14	575	14	0.0232172	0.0232172	0.953566	processed_transcript
ENSMUST00000144472	Cryzl1	475	12	452	11	0.0231579	0.0252632	0.951579	protein_coding
ENSMUST00000130778	Sec22b	606	18	574	14	0.0231023	0.029703	0.947195	protein_coding
ENSMUST00000182737	Rian	565	10	542	13	0.0230088	0.0176991	0.959292	processed_transcript
ENSMUST00000182981	Rian	565	10	542	13	0.0230088	0.0176991	0.959292	processed_transcript
ENSMUST00000238357	Rian	565	10	542	13	0.0230088	0.0176991	0.959292	processed_transcript
ENSMUST00000238384	Rian	565	10	542	13	0.0230088	0.0176991	0.959292	processed_transcript
ENSMUST00000238473	Rian	565	10	542	13	0.0230088	0.0176991	0.959292	processed_transcript
ENSMUST00000238513	Rian	565	10	542	13	0.0230088	0.0176991	0.959292	processed_transcript
ENSMUST00000166743	Mapk1ip1l	1008	33	952	23	0.0228175	0.0327381	0.944444	protein_coding
ENSMUST00000070478	Sdc3	660	30	615	15	0.0227273	0.0454545	0.931818	protein_coding
ENSMUST00000029476	Sec22b	617	19	584	14	0.0226904	0.0307942	0.946515	protein_coding
ENSMUST00000039074	Shank3	487	9	467	11	0.0225873	0.0184805	0.958932	protein_coding
ENSMUST00000221135	Rian	576	10	553	13	0.0225694	0.0173611	0.960069	processed_transcript
ENSMUST00000164235	Mapk1ip1l	992	33	937	22	0.0221774	0.0332661	0.944556	protein_coding
ENSMUST00000105867	Stmn1	1224	46	1151	27	0.0220588	0.0375817	0.940359	protein_coding
ENSMUST00000129118	Ckap5	771	31	723	17	0.0220493	0.0402075	0.937743	protein_coding
ENSMUST00000114023	Cryzl1	549	9	528	12	0.0218579	0.0163934	0.961749	protein_coding
ENSMUST00000045692	Fbxl16	824	31	775	18	0.0218447	0.0376214	0.940534	protein_coding
ENSMUST00000072837	Foxk1	691	22	654	15	0.0217077	0.0318379	0.946454	protein_coding
ENSMUST00000037915	Msl1	555	21	522	12	0.0216216	0.0378378	0.940541	protein_coding
ENSMUST00000157984	Gm24187	652	571	67	14	0.0214724	0.875767	0.102761	miRNA
ENSMUST00000127279	Stmn1	1215	46	1143	26	0.0213992	0.0378601	0.940741	protein_coding
ENSMUST00000026494	Rnf165	519	16	492	11	0.0211946	0.0308285	0.947977	protein_coding
ENSMUST00000128257	Rnf44	484	26	448	10	0.0206612	0.053719	0.92562	protein_coding
ENSMUST00000237780	Matr3	487	14	463	10	0.0205339	0.0287474	0.950719	protein_coding
ENSMUST00000230985	Rpl3	491	16	465	10	0.0203666	0.0325866	0.947047	protein_coding
ENSMUST00000202747	Tbl1xr1	541	14	516	11	0.0203327	0.025878	0.953789	protein_coding
ENSMUST00000107748	Ppp1r9b	837	32	788	17	0.0203106	0.0382318	0.941458	protein_coding
ENSMUST00000159814	Arl4c	643	28	602	13	0.0202177	0.0435459	0.936236	protein_coding
ENSMUST00000109309	Shank3	744	20	709	15	0.0201613	0.0268817	0.952957	protein_coding
ENSMUST00000038696	Ppp1r9b	1838	72	1729	37	0.0201306	0.039173	0.940696	protein_coding
ENSMUST00000169035	Cpeb2	1151	36	1092	23	0.0199826	0.0312772	0.94874	protein_coding
ENSMUST00000162875	2010300C02Rik	654	18	623	13	0.0198777	0.0275229	0.952599	protein_coding
ENSMUST00000044556	Tbc1d13	554	14	529	11	0.0198556	0.0252708	0.954874	protein_coding
ENSMUST00000108493	Dact3	505	22	473	10	0.019802	0.0435644	0.936634	protein_coding
ENSMUST00000106616	Cdc42ep4	561	18	532	11	0.0196078	0.0320856	0.948307	protein_coding
ENSMUST00000166142	Kctd17	511	27	474	10	0.0195695	0.0528376	0.927593	protein_coding
ENSMUST00000075444	Ddn	513	16	487	10	0.0194932	0.0311891	0.949318	protein_coding
ENSMUST00000105032	Fam43b	618	19	587	12	0.0194175	0.0307443	0.949838	protein_coding
ENSMUST00000191385	Srrm2	722	16	692	14	0.0193906	0.0221607	0.958449	protein_coding
ENSMUST00000166713	Cpeb2	1189	37	1129	23	0.019344	0.0311186	0.949537	protein_coding
ENSMUST00000123387	Mpped1	1088	35	1032	21	0.0193015	0.0321691	0.948529	protein_coding
ENSMUST00000186961	Srrm2	832	24	792	16	0.0192308	0.0288462	0.951923	protein_coding
ENSMUST00000062356	Marcksl1	2405	93	2266	46	0.0191268	0.0386694	0.942204	protein_coding
ENSMUST00000236165	Fbxl16	785	30	740	15	0.0191083	0.0382166	0.942675	protein_coding
ENSMUST00000107938	Shank1	1524	60	1435	29	0.0190289	0.0393701	0.941601	protein_coding
ENSMUST00000139046	Tpm1	526	25	491	10	0.0190114	0.0475285	0.93346	protein_coding
ENSMUST00000114065	Cpeb2	1159	35	1102	22	0.0189819	0.0301984	0.95082	protein_coding
ENSMUST00000183471	Kbtbd11	527	20	497	10	0.0189753	0.0379507	0.943074	protein_coding
ENSMUST00000028102	Kif5c	10128	374	9562	192	0.0189573	0.0369273	0.944115	protein_coding
ENSMUST00000147778	Cbarp	475	19	447	9	0.0189474	0.04	0.941053	protein_coding
ENSMUST00000166758	Caly	528	17	501	10	0.0189394	0.032197	0.948864	protein_coding
ENSMUST00000137166	Nrxn2	636	25	599	12	0.0188679	0.0393082	0.941824	protein_coding
ENSMUST00000043610	Ric1	534	19	505	10	0.0187266	0.0355805	0.945693	protein_coding
ENSMUST00000185374	Me1	534	16	508	10	0.0187266	0.0299625	0.951311	protein_coding
ENSMUST00000140285	Trp53bp1	481	19	453	9	0.018711	0.039501	0.941788	protein_coding
ENSMUST00000143517	Map2k2	749	30	705	14	0.0186916	0.0400534	0.941255	protein_coding
ENSMUST00000192328	Tbl1xr1	535	14	511	10	0.0186916	0.0261682	0.95514	protein_coding
ENSMUST00000201509	Tbl1xr1	535	14	511	10	0.0186916	0.0261682	0.95514	protein_coding
ENSMUST00000207766	Samd4b	536	28	498	10	0.0186567	0.0522388	0.929104	protein_coding
ENSMUST00000209058	Mark4	858	38	804	16	0.018648	0.044289	0.937063	protein_coding
ENSMUST00000205604	Apba2	644	29	603	12	0.0186335	0.0450311	0.936335	protein_coding
ENSMUST00000031003	Ppp2r2c	752	24	714	14	0.018617	0.0319149	0.949468	protein_coding
ENSMUST00000111288	Caln1	915	40	858	17	0.0185792	0.0437158	0.937705	protein_coding
ENSMUST00000224556	Psd	915	35	863	17	0.0185792	0.0382514	0.943169	protein_coding
ENSMUST00000053536	Cdc42ep4	593	18	564	11	0.0185497	0.0303541	0.951096	protein_coding
ENSMUST00000233636	Srrm2	1081	30	1031	20	0.0185014	0.0277521	0.953747	protein_coding
ENSMUST00000228124	Tnrc6b	703	38	652	13	0.0184922	0.0540541	0.927454	protein_coding
ENSMUST00000129820	Lsm11	1623	89	1504	30	0.0184843	0.0548367	0.926679	protein_coding
ENSMUST00000063988	Tbl1xr1	541	14	517	10	0.0184843	0.025878	0.955638	protein_coding
ENSMUST00000098603	Tet2	541	16	515	10	0.0184843	0.0295749	0.951941	protein_coding
ENSMUST00000196398	Tet2	541	16	515	10	0.0184843	0.0295749	0.951941	protein_coding
ENSMUST00000207767	Mark4	814	32	767	15	0.0184275	0.039312	0.94226	protein_coding
ENSMUST00000085715	Mark4	869	38	815	16	0.018412	0.0437284	0.93786	protein_coding
ENSMUST00000020775	Dynll2	1688	88	1569	31	0.0183649	0.0521327	0.929502	protein_coding
ENSMUST00000193734	Tbl1xr1	546	14	522	10	0.018315	0.025641	0.956044	protein_coding
ENSMUST00000152195	Thra	874	45	813	16	0.0183066	0.0514874	0.930206	protein_coding
ENSMUST00000239428	Ago1	712	29	670	13	0.0182584	0.0407303	0.941011	protein_coding
ENSMUST00000077182	Nrxn2	603	22	570	11	0.0182421	0.0364842	0.945274	protein_coding
ENSMUST00000172594	Calm3	1701	49	1621	31	0.0182246	0.0288066	0.952969	protein_coding
ENSMUST00000124493	Jph4	660	36	612	12	0.0181818	0.0545455	0.927273	protein_coding
ENSMUST00000153478	Mbp	496	16	471	9	0.0181452	0.0322581	0.949597	protein_coding
ENSMUST00000031017	Fosl2	498	23	466	9	0.0180723	0.0461847	0.935743	protein_coding
ENSMUST00000054883	Pou3f3	1444	70	1348	26	0.0180055	0.0484765	0.933518	protein_coding
ENSMUST00000003946	Nob1	500	25	466	9	0.018	0.05	0.932	protein_coding
ENSMUST00000105379	Palm	1167	35	1111	21	0.0179949	0.0299914	0.952014	protein_coding
ENSMUST00000113462	Nrxn2	668	25	631	12	0.0179641	0.0374251	0.944611	protein_coding
ENSMUST00000122992	Chd3	558	23	525	10	0.0179211	0.0412186	0.94086	protein_coding
ENSMUST00000023057	Nptxr	616	22	583	11	0.0178571	0.0357143	0.946429	protein_coding
ENSMUST00000175858	Nptxr	616	22	583	11	0.0178571	0.0357143	0.946429	protein_coding
ENSMUST00000004281	Dyrk2	673	22	639	12	0.0178306	0.0326895	0.94948	protein_coding
ENSMUST00000239323	Pou3f3	1405	66	1314	25	0.0177936	0.0469751	0.935231	protein_coding
ENSMUST00000229559	Shank3	562	10	542	10	0.0177936	0.0177936	0.964413	protein_coding
ENSMUST00000162460	Nfya	675	27	636	12	0.0177778	0.04	0.942222	protein_coding
ENSMUST00000179343	Purb	789	33	742	14	0.017744	0.0418251	0.940431	protein_coding
ENSMUST00000239292	Mark4	905	37	852	16	0.0176796	0.040884	0.941436	protein_coding
ENSMUST00000004222	Hira	736	35	688	13	0.017663	0.0475543	0.934783	protein_coding
ENSMUST00000218631	Palm	510	15	486	9	0.0176471	0.0294118	0.952941	protein_coding
ENSMUST00000034989	Me1	568	16	542	10	0.0176056	0.028169	0.954225	protein_coding
ENSMUST00000141392	Eif4a2	1023	32	973	18	0.0175953	0.0312805	0.951124	protein_coding
ENSMUST00000159123	Map11	910	29	865	16	0.0175824	0.0318681	0.950549	protein_coding
ENSMUST00000097888	Ago1	741	31	697	13	0.0175439	0.0418354	0.940621	protein_coding
ENSMUST00000239399	Ago1	741	31	697	13	0.0175439	0.0418354	0.940621	protein_coding
ENSMUST00000189426	Pik3r1	685	31	642	12	0.0175182	0.0452555	0.937226	protein_coding
ENSMUST00000020926	Lratd1	572	25	537	10	0.0174825	0.0437063	0.938811	protein_coding
ENSMUST00000030365	Mrpl37	515	25	481	9	0.0174757	0.0485437	0.933981	protein_coding
ENSMUST00000227554	Mapk1ip1l	515	17	489	9	0.0174757	0.0330097	0.949515	protein_coding
ENSMUST00000129414	Ubl5	518	14	495	9	0.0173745	0.027027	0.955598	protein_coding
ENSMUST00000208199	Samd4b	577	31	536	10	0.017331	0.0537262	0.928943	protein_coding
ENSMUST00000041555	Mvb12b	981	34	930	17	0.0173293	0.0346585	0.948012	protein_coding
ENSMUST00000110853	Pak6	753	16	724	13	0.0172643	0.0212483	0.961487	protein_coding
ENSMUST00000104135	Rnu11	5334	47	5195	92	0.0172478	0.0088114	0.973941	snRNA
ENSMUST00000191518	Gm28872	5335	48	5195	92	0.0172446	0.00899719	0.973758	lincRNA
ENSMUST00000123262	Snapc3	522	16	497	9	0.0172414	0.0306513	0.952107	protein_coding
ENSMUST00000141496	Ap2s1	813	30	769	14	0.0172202	0.0369004	0.945879	protein_coding
ENSMUST00000047865	Mbp	523	17	497	9	0.0172084	0.0325048	0.950287	protein_coding
ENSMUST00000098457	Mical3	815	35	766	14	0.0171779	0.0429448	0.939877	protein_coding
ENSMUST00000007980	Hnrnpa0	4779	180	4517	82	0.0171584	0.0376648	0.945177	protein_coding
ENSMUST00000126781	Cpeb3	585	32	543	10	0.017094	0.0547009	0.928205	protein_coding
ENSMUST00000017458	Mpp2	1580	54	1499	27	0.0170886	0.0341772	0.948734	protein_coding
ENSMUST00000172299	Rnf152	527	22	496	9	0.0170778	0.0417457	0.941176	protein_coding
ENSMUST00000062264	Nucks1	2114	70	2008	36	0.0170293	0.0331126	0.949858	protein_coding
ENSMUST00000024783	Bysl	765	32	720	13	0.0169935	0.0418301	0.941176	protein_coding
ENSMUST00000078800	Nfya	707	28	667	12	0.0169731	0.039604	0.943423	protein_coding
ENSMUST00000124282	Cryzl1	707	17	678	12	0.0169731	0.0240453	0.958982	protein_coding
ENSMUST00000058688	Rnf152	531	22	500	9	0.0169492	0.0414313	0.94162	protein_coding
ENSMUST00000118316	N4bp2l2	591	24	557	10	0.0169205	0.0406091	0.94247	protein_coding
ENSMUST00000151450	Adap1	710	27	671	12	0.0169014	0.0380282	0.94507	protein_coding
ENSMUST00000110865	Adap1	888	38	835	15	0.0168919	0.0427928	0.940315	protein_coding
ENSMUST00000115409	Pdpk1	948	36	896	16	0.0168776	0.0379747	0.945148	protein_coding
ENSMUST00000046719	Nfya	712	28	672	12	0.0168539	0.0393258	0.94382	protein_coding
ENSMUST00000041685	Neurod2	715	33	670	12	0.0167832	0.0461538	0.937063	protein_coding
ENSMUST00000100398	Mpp2	1551	53	1472	26	0.0167634	0.0341715	0.949065	protein_coding
ENSMUST00000069399	Kbtbd11	597	22	565	10	0.0167504	0.0368509	0.946399	protein_coding
ENSMUST00000116456	Cyth3	478	25	445	8	0.0167364	0.0523013	0.930962	protein_coding
ENSMUST00000160379	Cdk5r2	1855	67	1757	31	0.0167116	0.0361186	0.94717	protein_coding
ENSMUST00000079063	Sox11	2155	66	2053	36	0.0167053	0.0306265	0.952668	protein_coding
ENSMUST00000110766	Fbxl18	898	27	856	15	0.0167038	0.0300668	0.953229	protein_coding
ENSMUST00000046945	Palm	1138	35	1084	19	0.016696	0.0307557	0.952548	protein_coding
ENSMUST00000053491	Pou3f1	660	17	632	11	0.0166667	0.0257576	0.957576	protein_coding
ENSMUST00000026985	Cplx2	2222	64	2121	37	0.0166517	0.0288029	0.954545	protein_coding
ENSMUST00000050312	Mapk8ip1	1147	62	1066	19	0.016565	0.0540541	0.929381	protein_coding
ENSMUST00000160124	Ubl5	483	9	466	8	0.0165631	0.0186335	0.964803	protein_coding
ENSMUST00000056028	Sbk1	1209	45	1144	20	0.0165426	0.0372208	0.946237	protein_coding
ENSMUST00000048043	Coro2b	1572	66	1480	26	0.0165394	0.0419847	0.941476	protein_coding
ENSMUST00000067996	Set	849	37	798	14	0.01649	0.0435807	0.939929	protein_coding
ENSMUST00000117644	Cryzl1	728	19	697	12	0.0164835	0.0260989	0.957418	protein_coding
ENSMUST00000026120	Bhlhe22	1276	49	1206	21	0.0164577	0.0384013	0.945141	protein_coding
ENSMUST00000048223	Map2k2	730	29	689	12	0.0164384	0.039726	0.943836	protein_coding
ENSMUST00000048544	Bicd2	1035	48	970	17	0.0164251	0.0463768	0.937198	protein_coding
ENSMUST00000129305	Gpd1l	732	31	689	12	0.0163934	0.0423497	0.941257	protein_coding
ENSMUST00000132577	Pak6	732	16	704	12	0.0163934	0.0218579	0.961749	protein_coding
ENSMUST00000127800	Ago1	611	26	575	10	0.0163666	0.0425532	0.94108	protein_coding
ENSMUST00000130481	Plcxd2	979	42	921	16	0.0163432	0.0429009	0.940756	protein_coding
ENSMUST00000068388	Terf2	674	31	632	11	0.0163205	0.0459941	0.937685	protein_coding
ENSMUST00000113696	Tpm1	675	33	631	11	0.0162963	0.0488889	0.934815	protein_coding
ENSMUST00000160682	Ubl5	492	10	474	8	0.0162602	0.0203252	0.963415	protein_coding
ENSMUST00000162303	Ubl5	492	9	475	8	0.0162602	0.0182927	0.965447	protein_coding
ENSMUST00000161546	Fbxo41	923	31	877	15	0.0162514	0.0335861	0.950163	protein_coding
ENSMUST00000007803	Bcl2l1	616	24	582	10	0.0162338	0.038961	0.944805	protein_coding
ENSMUST00000152725	Zmynd11	493	18	467	8	0.0162272	0.0365112	0.947262	protein_coding
ENSMUST00000159771	Kctd17	493	25	460	8	0.0162272	0.0507099	0.933063	protein_coding
ENSMUST00000185188	Vav2	555	20	526	9	0.0162162	0.036036	0.947748	protein_coding
ENSMUST00000045903	Trak1	494	9	477	8	0.0161943	0.0182186	0.965587	protein_coding
ENSMUST00000214525	Taok2	805	34	758	13	0.0161491	0.042236	0.941615	protein_coding
ENSMUST00000161078	Fbxo41	929	31	883	15	0.0161464	0.0333692	0.950484	protein_coding
ENSMUST00000099557	Pak6	1116	37	1061	18	0.016129	0.0331541	0.950717	protein_coding
ENSMUST00000159062	Fbxo41	930	36	879	15	0.016129	0.0387097	0.945161	protein_coding
ENSMUST00000087225	Pnkd	559	23	527	9	0.0161002	0.0411449	0.942755	protein_coding
ENSMUST00000105331	Map2k2	747	30	705	12	0.0160643	0.0401606	0.943775	protein_coding
ENSMUST00000223152	Spin1	810	36	761	13	0.0160494	0.0444444	0.939506	protein_coding
ENSMUST00000152096	Map2k4	561	20	532	9	0.0160428	0.0356506	0.948307	protein_coding
ENSMUST00000233210	Ypel5	499	26	465	8	0.0160321	0.0521042	0.931864	protein_coding
ENSMUST00000161779	Hipk2	749	28	709	12	0.0160214	0.0373832	0.946595	protein_coding
ENSMUST00000026008	Trim8	562	17	536	9	0.0160142	0.0302491	0.953737	protein_coding
ENSMUST00000159140	Tle3	882	38	830	14	0.015873	0.0430839	0.941043	protein_coding
ENSMUST00000131298	Ralgps1	883	30	839	14	0.015855	0.0339751	0.95017	protein_coding
ENSMUST00000223859	Ptprs	757	24	721	12	0.015852	0.0317041	0.952444	protein_coding
ENSMUST00000032571	Nova2	2965	152	2766	47	0.0158516	0.0512648	0.932884	protein_coding
ENSMUST00000220302	Nova2	2965	152	2766	47	0.0158516	0.0512648	0.932884	protein_coding
ENSMUST00000205760	Tnrc6a	568	18	541	9	0.0158451	0.0316901	0.952465	protein_coding
ENSMUST00000019514	Calm3	9593	310	9131	152	0.0158449	0.0323152	0.95184	protein_coding
ENSMUST00000113165	Ralgps1	884	33	837	14	0.0158371	0.0373303	0.946833	protein_coding
ENSMUST00000043237	Trp53inp2	632	37	585	10	0.0158228	0.0585443	0.925633	protein_coding
ENSMUST00000235714	Nrxn2	570	22	539	9	0.0157895	0.0385965	0.945614	protein_coding
ENSMUST00000113461	Nrxn2	634	25	599	10	0.0157729	0.0394322	0.944795	protein_coding
ENSMUST00000017783	Rab11fip4	1078	54	1007	17	0.0157699	0.0500928	0.934137	protein_coding
ENSMUST00000211409	Arhgef7	508	25	475	8	0.015748	0.0492126	0.935039	protein_coding
ENSMUST00000209133	Arnt2	4010	141	3806	63	0.0157107	0.0351621	0.949127	protein_coding
ENSMUST00000121820	Spock2	701	21	669	11	0.0156919	0.0299572	0.954351	protein_coding
ENSMUST00000024260	Pcbp4	1086	208	861	17	0.0156538	0.191529	0.792818	protein_coding
ENSMUST00000040531	Samd4b	575	32	534	9	0.0156522	0.0556522	0.928696	protein_coding
ENSMUST00000159063	Nfya	639	26	603	10	0.0156495	0.0406886	0.943662	protein_coding
ENSMUST00000208232	Arnt2	4026	141	3822	63	0.0156483	0.0350224	0.949329	protein_coding
ENSMUST00000095797	Spin1	1088	44	1027	17	0.015625	0.0404412	0.943934	protein_coding
ENSMUST00000045521	Dtx4	704	43	650	11	0.015625	0.0610795	0.923295	protein_coding
ENSMUST00000008088	Ttc9b	512	15	489	8	0.015625	0.0292969	0.955078	protein_coding
ENSMUST00000142850	Mbp	513	20	485	8	0.0155945	0.0389864	0.945419	protein_coding
ENSMUST00000115125	Tnk2	706	40	655	11	0.0155807	0.0566572	0.927762	protein_coding
ENSMUST00000085077	Arnt2	4045	143	3839	63	0.0155748	0.0353523	0.949073	protein_coding
ENSMUST00000056176	Vav2	578	20	549	9	0.0155709	0.0346021	0.949827	protein_coding
ENSMUST00000035667	Trim62	965	27	923	15	0.015544	0.0279793	0.956477	protein_coding
ENSMUST00000107935	Shank1	1480	54	1403	23	0.0155405	0.0364865	0.947973	protein_coding
ENSMUST00000009256	Bcl2l13	515	21	486	8	0.015534	0.0407767	0.943689	protein_coding
ENSMUST00000107934	Shank1	1481	54	1404	23	0.01553	0.0364619	0.948008	protein_coding
ENSMUST00000189946	Nucks1	2061	67	1962	32	0.0155264	0.0325085	0.951965	protein_coding
ENSMUST00000105349	Mbd3	517	16	493	8	0.0154739	0.0309478	0.953578	protein_coding
ENSMUST00000153043	Thra	777	36	729	12	0.015444	0.046332	0.938224	protein_coding
ENSMUST00000042615	Ralgps1	842	30	799	13	0.0154394	0.0356295	0.948931	protein_coding
ENSMUST00000026541	Caly	519	16	495	8	0.0154143	0.0308285	0.953757	protein_coding
ENSMUST00000211283	Caly	519	16	495	8	0.0154143	0.0308285	0.953757	protein_coding
ENSMUST00000105852	Lypla2	974	32	927	15	0.0154004	0.0328542	0.951745	protein_coding
ENSMUST00000115126	Tnk2	715	41	663	11	0.0153846	0.0573427	0.927273	protein_coding
ENSMUST00000123908	Pkp4	650	21	619	10	0.0153846	0.0323077	0.952308	protein_coding
ENSMUST00000114694	Zbtb20	1041	42	983	16	0.0153698	0.0403458	0.944284	protein_coding
ENSMUST00000211044	Caly	521	16	497	8	0.0153551	0.0307102	0.953935	protein_coding
ENSMUST00000069476	Rtl6	652	25	617	10	0.0153374	0.0383436	0.946319	protein_coding
ENSMUST00000169383	Gtpbp2	587	20	558	9	0.0153322	0.0340716	0.950596	protein_coding
ENSMUST00000067567	Lypla2	979	33	931	15	0.0153218	0.0337079	0.95097	protein_coding
ENSMUST00000089414	Kctd17	523	25	490	8	0.0152964	0.0478011	0.936902	protein_coding
ENSMUST00000118326	Nyap1	1766	77	1662	27	0.0152888	0.0436014	0.94111	protein_coding
ENSMUST00000027370	Pnkd	589	20	560	9	0.0152801	0.0339559	0.950764	protein_coding
ENSMUST00000046168	Mpped1	1440	45	1373	22	0.0152778	0.03125	0.953472	protein_coding
ENSMUST00000109470	Mpped1	1440	44	1374	22	0.0152778	0.0305556	0.954167	protein_coding
ENSMUST00000067538	Ptprs	786	25	749	12	0.0152672	0.0318066	0.952926	protein_coding
ENSMUST00000073466	Cryzl1	786	19	755	12	0.0152672	0.024173	0.96056	protein_coding
ENSMUST00000210798	Trak1	524	12	504	8	0.0152672	0.0229008	0.961832	protein_coding
ENSMUST00000021681	Vash1	721	30	680	11	0.0152566	0.0416089	0.943135	protein_coding
ENSMUST00000190788	Bap1	590	18	563	9	0.0152542	0.0305085	0.954237	protein_coding
ENSMUST00000048421	Map11	1115	37	1061	17	0.0152466	0.0331839	0.95157	protein_coding
ENSMUST00000064196	B630019K06Rik	525	26	491	8	0.0152381	0.0495238	0.935238	protein_coding
ENSMUST00000225748	Psd	854	35	806	13	0.0152225	0.0409836	0.943794	protein_coding
ENSMUST00000236635	Nrxn2	592	22	561	9	0.0152027	0.0371622	0.947635	protein_coding
ENSMUST00000061789	Nyap1	1777	77	1673	27	0.0151941	0.0433315	0.941474	protein_coding
ENSMUST00000111279	Mapk8ip1	1119	60	1042	17	0.0151921	0.0536193	0.931189	protein_coding
ENSMUST00000109820	Bcl2l1	661	23	628	10	0.0151286	0.0347958	0.950076	protein_coding
ENSMUST00000109246	Prex1	728	30	687	11	0.0151099	0.0412088	0.943681	protein_coding
ENSMUST00000112992	Dab2ip	1060	38	1006	16	0.0150943	0.0358491	0.949057	protein_coding
ENSMUST00000115124	Tnk2	730	41	678	11	0.0150685	0.0561644	0.928767	protein_coding
ENSMUST00000037813	Gnaz	1660	51	1584	25	0.0150602	0.0307229	0.954217	protein_coding
ENSMUST00000021077	Slc9a3r1	533	22	503	8	0.0150094	0.0412758	0.943715	protein_coding
ENSMUST00000022458	Bap1	600	18	573	9	0.015	0.03	0.955	protein_coding
ENSMUST00000126639	Ywhag	2534	70	2426	38	0.0149961	0.0276243	0.95738	protein_coding
ENSMUST00000129581	Ywhag	2536	70	2428	38	0.0149842	0.0276025	0.957413	protein_coding
ENSMUST00000085558	Mtus2	801	25	764	12	0.0149813	0.031211	0.953808	protein_coding
ENSMUST00000018711	Gabarap	1202	49	1135	18	0.014975	0.0407654	0.94426	protein_coding
ENSMUST00000159991	Gnaz	1610	48	1538	24	0.0149068	0.0298137	0.95528	protein_coding
ENSMUST00000037593	Ankrd13b	604	20	575	9	0.0149007	0.0331126	0.951987	protein_coding
ENSMUST00000094053	Tnrc6a	739	26	702	11	0.014885	0.0351827	0.949932	protein_coding
ENSMUST00000072751	Dohh	605	12	584	9	0.014876	0.0198347	0.965289	protein_coding
ENSMUST00000087226	Pnkd	605	21	575	9	0.014876	0.0347107	0.950413	protein_coding
ENSMUST00000196889	Kmt2e	538	30	500	8	0.0148699	0.0557621	0.929368	protein_coding
ENSMUST00000165024	Spock2	673	20	643	10	0.0148588	0.0297177	0.955423	protein_coding
ENSMUST00000105974	Epb41	875	40	822	13	0.0148571	0.0457143	0.939429	protein_coding
ENSMUST00000114438	Pdzd4	943	37	892	14	0.0148462	0.0392365	0.945917	protein_coding
ENSMUST00000113690	Tpm1	877	38	826	13	0.0148233	0.0433295	0.941847	protein_coding
ENSMUST00000146984	Gna11	540	24	508	8	0.0148148	0.0444444	0.940741	protein_coding
ENSMUST00000024748	Gtpbp2	608	20	579	9	0.0148026	0.0328947	0.952303	protein_coding
ENSMUST00000160319	Nfya	677	28	639	10	0.014771	0.0413589	0.94387	protein_coding
ENSMUST00000137846	Epb41	813	32	769	12	0.0147601	0.0393604	0.945879	protein_coding
ENSMUST00000092892	Ankrd13b	610	20	581	9	0.0147541	0.0327869	0.952459	protein_coding
ENSMUST00000237593	Add3	475	19	449	7	0.0147368	0.04	0.945263	protein_coding
ENSMUST00000051301	Pura	1018	48	955	15	0.0147348	0.0471513	0.938114	protein_coding
ENSMUST00000149328	Eif4a2	1222	42	1162	18	0.01473	0.0343699	0.9509	protein_coding
ENSMUST00000080857	Plec	748	32	705	11	0.0147059	0.0427807	0.942513	protein_coding
ENSMUST00000040555	Rnf10	544	23	513	8	0.0147059	0.0422794	0.943015	protein_coding
ENSMUST00000110087	Fgd3	476	25	444	7	0.0147059	0.052521	0.932773	protein_coding
ENSMUST00000054449	Plec	749	32	706	11	0.0146862	0.0427236	0.94259	protein_coding
ENSMUST00000112096	Rnf10	545	23	514	8	0.0146789	0.0422018	0.943119	protein_coding
ENSMUST00000238806	Tnk2	682	39	633	10	0.0146628	0.0571848	0.928152	protein_coding
ENSMUST00000114217	Ajm1	546	15	523	8	0.014652	0.0274725	0.957875	protein_coding
ENSMUST00000023226	Plec	751	32	708	11	0.0146471	0.0426099	0.942743	protein_coding
ENSMUST00000073418	Plec	751	32	708	11	0.0146471	0.0426099	0.942743	protein_coding
ENSMUST00000074834	Plec	751	32	708	11	0.0146471	0.0426099	0.942743	protein_coding
ENSMUST00000169108	Plec	751	32	708	11	0.0146471	0.0426099	0.942743	protein_coding
ENSMUST00000169438	Plec	751	32	708	11	0.0146471	0.0426099	0.942743	protein_coding
ENSMUST00000169714	Plec	751	32	708	11	0.0146471	0.0426099	0.942743	protein_coding
ENSMUST00000171562	Plec	751	32	708	11	0.0146471	0.0426099	0.942743	protein_coding
ENSMUST00000126192	Ywhag	2527	70	2420	37	0.0146419	0.0277008	0.957657	protein_coding
ENSMUST00000020217	Nudt4	752	22	719	11	0.0146277	0.0292553	0.956117	protein_coding
ENSMUST00000072692	Plec	752	32	709	11	0.0146277	0.0425532	0.942819	protein_coding
ENSMUST00000238891	Tnk2	684	39	635	10	0.0146199	0.0570175	0.928363	protein_coding
ENSMUST00000001242	Gatd3a	821	45	764	12	0.0146163	0.0548112	0.930572	protein_coding
ENSMUST00000107487	Msl1	479	19	453	7	0.0146138	0.039666	0.94572	protein_coding
ENSMUST00000076442	Plec	753	32	710	11	0.0146082	0.0424967	0.942895	protein_coding
ENSMUST00000136286	Cpeb3	753	42	700	11	0.0146082	0.0557769	0.929615	protein_coding
ENSMUST00000023578	Dgkg	548	18	522	8	0.0145985	0.0328467	0.952555	protein_coding
ENSMUST00000071869	Plec	754	32	711	11	0.0145889	0.0424403	0.942971	protein_coding
ENSMUST00000129453	Myh9	480	16	457	7	0.0145833	0.0333333	0.952083	protein_coding
ENSMUST00000163075	Pip5k1c	1029	40	974	15	0.0145773	0.0388727	0.94655	protein_coding
ENSMUST00000028600	Hipk3	687	18	659	10	0.014556	0.0262009	0.959243	protein_coding
ENSMUST00000089610	Plec	756	32	713	11	0.0145503	0.042328	0.943122	protein_coding
ENSMUST00000238856	Tnk2	688	40	638	10	0.0145349	0.0581395	0.927326	protein_coding
ENSMUST00000107923	Dynll2	1584	86	1475	23	0.0145202	0.0542929	0.931187	protein_coding
ENSMUST00000185279	Fam168b	551	28	515	8	0.0145191	0.0508167	0.934664	protein_coding
ENSMUST00000086828	Ptprs	758	24	723	11	0.0145119	0.0316623	0.953826	protein_coding
ENSMUST00000112981	Dab2ip	1106	40	1050	16	0.0144665	0.0361664	0.949367	protein_coding
ENSMUST00000181062	Agrn	553	17	528	8	0.0144665	0.0307414	0.954792	protein_coding
ENSMUST00000234585	Map4k3	554	23	523	8	0.0144404	0.0415162	0.944043	protein_coding
ENSMUST00000146527	Caprin1	485	17	461	7	0.014433	0.0350515	0.950515	protein_coding
ENSMUST00000168938	Phf10	485	14	464	7	0.014433	0.028866	0.956701	protein_coding
ENSMUST00000178105	Dynll2	1594	86	1485	23	0.0144291	0.0539523	0.931619	protein_coding
ENSMUST00000054960	Irf2bp2	1040	43	982	15	0.0144231	0.0413462	0.944231	protein_coding
ENSMUST00000168410	Tbc1d24	2501	117	2348	36	0.0143942	0.0467813	0.938824	protein_coding
ENSMUST00000022819	Jph4	973	48	911	14	0.0143885	0.049332	0.93628	protein_coding
ENSMUST00000147030	Macf1	765	22	732	11	0.0143791	0.0287582	0.956863	protein_coding
ENSMUST00000110084	Bicd2	975	44	917	14	0.014359	0.0451282	0.940513	protein_coding
ENSMUST00000112987	Dab2ip	1115	40	1059	16	0.0143498	0.0358744	0.949776	protein_coding
ENSMUST00000145698	Dab2ip	1115	40	1059	16	0.0143498	0.0358744	0.949776	protein_coding
ENSMUST00000152071	Mbp	488	17	464	7	0.0143443	0.0348361	0.95082	protein_coding
ENSMUST00000091010	Dab2ip	1116	40	1060	16	0.0143369	0.0358423	0.949821	protein_coding
ENSMUST00000089925	Dgkg	558	18	532	8	0.0143369	0.0322581	0.953405	protein_coding
ENSMUST00000105970	Epb41	907	36	858	13	0.014333	0.0396913	0.945976	protein_coding
ENSMUST00000102598	Rbbp4	4405	127	4215	63	0.0143019	0.0288309	0.956867	protein_coding
ENSMUST00000097376	Tbc1d24	2519	115	2368	36	0.0142914	0.045653	0.940056	protein_coding
ENSMUST00000045665	Ppp1r12b	1121	36	1069	16	0.014273	0.0321142	0.953613	protein_coding
ENSMUST00000115123	Tnk2	701	41	650	10	0.0142653	0.0584879	0.927247	protein_coding
ENSMUST00000209686	Arhgef7	491	23	461	7	0.0142566	0.0468432	0.9389	protein_coding
ENSMUST00000013615	Srrm3	493	18	468	7	0.0141988	0.0365112	0.94929	protein_coding
ENSMUST00000020308	Ddit4	1420	45	1355	20	0.0140845	0.0316901	0.954225	protein_coding
ENSMUST00000110085	Bicd2	994	45	935	14	0.0140845	0.0452716	0.940644	protein_coding
ENSMUST00000002080	Pdzd4	995	38	943	14	0.0140704	0.038191	0.947739	protein_coding
ENSMUST00000018156	Rac3	1706	49	1633	24	0.014068	0.0287222	0.95721	protein_coding
ENSMUST00000141406	Actg1	2560	82	2442	36	0.0140625	0.0320312	0.953906	protein_coding
ENSMUST00000091039	Ralgps1	925	34	878	13	0.0140541	0.0367568	0.949189	protein_coding
ENSMUST00000034296	Pik3r2	1354	47	1288	19	0.0140325	0.034712	0.951256	protein_coding
ENSMUST00000027186	Trak2	713	29	674	10	0.0140252	0.0406732	0.945302	protein_coding
ENSMUST00000156343	Actg1	2569	82	2451	36	0.0140132	0.031919	0.954068	protein_coding
ENSMUST00000022057	Tppp	500	21	472	7	0.014	0.042	0.944	protein_coding
ENSMUST00000038169	Mif	500	30	463	7	0.014	0.06	0.926	protein_coding
ENSMUST00000153401	Fhl1	643	21	613	9	0.0139969	0.0326594	0.953344	protein_coding
ENSMUST00000171976	Srsf1	930	32	885	13	0.0139785	0.0344086	0.951613	protein_coding
ENSMUST00000154376	Cpeb3	787	42	734	11	0.0139771	0.0533672	0.932656	protein_coding
ENSMUST00000014981	4931428F04Rik	716	34	672	10	0.0139665	0.047486	0.938547	protein_coding
ENSMUST00000173139	Calm3	1433	50	1363	20	0.0139567	0.0348918	0.951151	protein_coding
ENSMUST00000056907	Smcr8	646	24	613	9	0.0139319	0.0371517	0.948916	protein_coding
ENSMUST00000079754	Cpeb3	790	43	736	11	0.0139241	0.0544304	0.931646	protein_coding
ENSMUST00000149843	Idh3b	503	23	473	7	0.0139165	0.0457256	0.940358	protein_coding
ENSMUST00000031727	Gigyf1	575	31	536	8	0.013913	0.053913	0.932174	protein_coding
ENSMUST00000207655	Tbc1d16	719	28	681	10	0.0139082	0.038943	0.947149	protein_coding
ENSMUST00000205568	Maz	1080	43	1022	15	0.0138889	0.0398148	0.946296	protein_coding
ENSMUST00000135057	Itsn1	792	30	751	11	0.0138889	0.0378788	0.948232	protein_coding
ENSMUST00000103066	Phactr3	576	16	552	8	0.0138889	0.0277778	0.958333	protein_coding
ENSMUST00000119060	Celf5	1297	54	1225	18	0.0138782	0.0416345	0.944487	protein_coding
ENSMUST00000234171	Caskin1	721	25	686	10	0.0138696	0.0346741	0.951456	protein_coding
ENSMUST00000101638	Limk2	649	25	615	9	0.0138675	0.0385208	0.947612	protein_coding
ENSMUST00000000080	Klf6	1226	46	1163	17	0.0138662	0.0375204	0.948613	protein_coding
ENSMUST00000108127	C9orf72	505	25	473	7	0.0138614	0.049505	0.936634	protein_coding
ENSMUST00000049053	Fam168a	2310	106	2172	32	0.0138528	0.0458874	0.94026	protein_coding
ENSMUST00000154607	Adarb1	506	21	478	7	0.013834	0.041502	0.944664	protein_coding
ENSMUST00000105975	Epb41	941	41	887	13	0.0138151	0.0435707	0.942614	protein_coding
ENSMUST00000146021	Epb41	941	42	886	13	0.0138151	0.0446334	0.941552	protein_coding
ENSMUST00000045469	Pip5k1c	1086	44	1027	15	0.0138122	0.0405157	0.945672	protein_coding
ENSMUST00000176791	Pbx1	871	33	826	12	0.0137773	0.0378875	0.948335	protein_coding
ENSMUST00000102927	Pdpk1	1234	50	1167	17	0.0137763	0.0405186	0.945705	protein_coding
ENSMUST00000023507	Gsk3b	6177	219	5873	85	0.0137607	0.0354541	0.950785	protein_coding
ENSMUST00000054917	Epb41	945	42	890	13	0.0137566	0.0444444	0.941799	protein_coding
ENSMUST00000149738	Adarb1	509	21	481	7	0.0137525	0.0412574	0.94499	protein_coding
ENSMUST00000105348	Mbd3	510	16	487	7	0.0137255	0.0313725	0.954902	protein_coding
ENSMUST00000138939	Cmtr1	584	16	560	8	0.0136986	0.0273973	0.958904	protein_coding
ENSMUST00000160976	Nop56	511	16	488	7	0.0136986	0.0313112	0.95499	protein_coding
ENSMUST00000043604	Gna11	1096	49	1032	15	0.0136861	0.044708	0.941606	protein_coding
ENSMUST00000041438	Sesn1	512	18	487	7	0.0136719	0.0351562	0.951172	protein_coding
ENSMUST00000124992	Ube2j1	732	20	702	10	0.0136612	0.0273224	0.959016	protein_coding
ENSMUST00000144754	Epb41	952	44	895	13	0.0136555	0.0462185	0.940126	protein_coding
ENSMUST00000094077	Kdm6b	953	44	896	13	0.0136411	0.04617	0.940189	protein_coding
ENSMUST00000203422	Ptms	660	30	621	9	0.0136364	0.0454545	0.940909	protein_coding
ENSMUST00000142959	Aatk	661	24	628	9	0.0136157	0.0363086	0.950076	protein_coding
ENSMUST00000084253	Epb41	955	42	900	13	0.0136126	0.0439791	0.942408	protein_coding
ENSMUST00000118763	Celf5	1470	59	1391	20	0.0136054	0.0401361	0.946259	protein_coding
ENSMUST00000147109	Mapk8ip3	588	23	557	8	0.0136054	0.0391156	0.947279	protein_coding
ENSMUST00000130007	Flna	956	36	907	13	0.0135983	0.0376569	0.948745	protein_coding
ENSMUST00000150503	Mical3	589	20	561	8	0.0135823	0.0339559	0.952462	protein_coding
ENSMUST00000123727	Cpeb3	737	40	687	10	0.0135685	0.0542741	0.932157	protein_coding
ENSMUST00000211301	Trak1	516	12	497	7	0.0135659	0.0232558	0.963178	protein_coding
ENSMUST00000124737	Atf2	590	24	558	8	0.0135593	0.040678	0.945763	protein_coding
ENSMUST00000030739	Epb41	961	44	904	13	0.0135276	0.0457856	0.940687	protein_coding
ENSMUST00000036407	Fam160b1	961	34	914	13	0.0135276	0.0353798	0.951093	protein_coding
ENSMUST00000047898	Kdm2a	1035	26	995	14	0.0135266	0.0251208	0.961353	protein_coding
ENSMUST00000159630	Tle3	1184	51	1117	16	0.0135135	0.0430743	0.943412	protein_coding
ENSMUST00000189708	Twf2	518	17	494	7	0.0135135	0.0328185	0.953668	protein_coding
ENSMUST00000081713	Ncoa2	1333	43	1272	18	0.0135034	0.0322581	0.954239	protein_coding
ENSMUST00000067689	Tnrc6b	1334	56	1260	18	0.0134933	0.041979	0.944528	protein_coding
ENSMUST00000024958	Caskin1	2669	107	2526	36	0.0134882	0.0400899	0.946422	protein_coding
ENSMUST00000179598	Gm38394	816	23	782	11	0.0134804	0.0281863	0.958333	protein_coding
ENSMUST00000134576	Limk2	742	27	705	10	0.0134771	0.0363881	0.950135	protein_coding
ENSMUST00000040474	Tbc1d24	2523	116	2373	34	0.013476	0.045977	0.940547	protein_coding
ENSMUST00000003434	Btbd2	966	42	911	13	0.0134576	0.0434783	0.943064	protein_coding
ENSMUST00000114973	Kalrn	966	39	914	13	0.0134576	0.0403727	0.94617	protein_coding
ENSMUST00000123240	Pgls	521	20	494	7	0.0134357	0.0383877	0.948177	protein_coding
ENSMUST00000130145	Smg6	521	17	497	7	0.0134357	0.0326296	0.953935	protein_coding
ENSMUST00000068421	Terf2	819	41	767	11	0.013431	0.0500611	0.936508	protein_coding
ENSMUST00000133925	Terf2	819	41	767	11	0.013431	0.0500611	0.936508	protein_coding
ENSMUST00000144429	Flna	968	36	919	13	0.0134298	0.0371901	0.94938	protein_coding
ENSMUST00000105981	Epb41	970	43	914	13	0.0134021	0.0443299	0.942268	protein_coding
ENSMUST00000033699	Flna	971	36	922	13	0.0133883	0.0370752	0.949537	protein_coding
ENSMUST00000101454	Flna	971	36	922	13	0.0133883	0.0370752	0.949537	protein_coding
ENSMUST00000114299	Flna	971	36	922	13	0.0133883	0.0370752	0.949537	protein_coding
ENSMUST00000086112	Ap2s1	1421	61	1341	19	0.0133709	0.0429275	0.943702	protein_coding
ENSMUST00000234717	Caskin1	2618	104	2479	35	0.013369	0.039725	0.946906	protein_coding
ENSMUST00000101640	Limk2	748	27	711	10	0.013369	0.0360963	0.950535	protein_coding
ENSMUST00000016703	H3f3b	973	30	930	13	0.0133607	0.0308325	0.955807	protein_coding
ENSMUST00000106454	H3f3b	973	30	930	13	0.0133607	0.0308325	0.955807	protein_coding
ENSMUST00000147488	Rapgef1	524	26	491	7	0.0133588	0.0496183	0.937023	protein_coding
ENSMUST00000018727	G3bp1	974	26	935	13	0.013347	0.026694	0.959959	protein_coding
ENSMUST00000115477	Foxp2	900	42	846	12	0.0133333	0.0466667	0.94	protein_coding
ENSMUST00000138976	Spock2	525	17	501	7	0.0133333	0.032381	0.954286	protein_coding
ENSMUST00000231415	Dlg4	1951	84	1841	26	0.0133265	0.0430548	0.943619	protein_coding
ENSMUST00000076251	Zfp865	526	19	500	7	0.013308	0.0361217	0.95057	protein_coding
ENSMUST00000101642	Limk2	752	27	715	10	0.0132979	0.0359043	0.950798	protein_coding
ENSMUST00000018971	Brsk2	1279	49	1213	17	0.0132916	0.0383112	0.948397	protein_coding
ENSMUST00000125695	Gnao1	2484	111	2340	33	0.013285	0.044686	0.942029	protein_coding
ENSMUST00000032916	Maz	1054	44	996	14	0.0132827	0.0417457	0.944972	protein_coding
ENSMUST00000156669	Dab2ip	753	26	717	10	0.0132802	0.0345286	0.952191	protein_coding
ENSMUST00000153739	Nnat	2411	94	2285	32	0.0132725	0.038988	0.94774	protein_coding
ENSMUST00000068304	Ncoa2	1357	44	1295	18	0.0132646	0.0324245	0.954311	protein_coding
ENSMUST00000092295	Mbd3	528	16	505	7	0.0132576	0.030303	0.956439	protein_coding
ENSMUST00000147852	Trim62	528	17	504	7	0.0132576	0.032197	0.954545	protein_coding
ENSMUST00000123744	Fabp5	1207	30	1161	16	0.013256	0.024855	0.961889	protein_coding
ENSMUST00000166791	Cd2bp2	755	27	718	10	0.013245	0.0357616	0.950993	protein_coding
ENSMUST00000169938	Papola	604	23	573	8	0.013245	0.0380795	0.948675	protein_coding
ENSMUST00000075856	Kdm2a	1058	30	1014	14	0.0132325	0.0283554	0.958412	protein_coding
ENSMUST00000031391	Bcl7a	907	53	842	12	0.0132304	0.0584344	0.928335	protein_coding
ENSMUST00000209617	Lmtk3	681	381	291	9	0.0132159	0.559471	0.427313	protein_coding
ENSMUST00000083815	AF357428	1665	33	1610	22	0.0132132	0.0198198	0.966967	snoRNA
ENSMUST00000106971	Kansl1	606	23	575	8	0.0132013	0.0379538	0.948845	protein_coding
ENSMUST00000108588	Dlg4	1970	85	1859	26	0.013198	0.0431472	0.943655	protein_coding
ENSMUST00000130151	Zmynd11	682	22	651	9	0.0131965	0.0322581	0.954545	protein_coding
ENSMUST00000126188	Cpeb3	758	40	708	10	0.0131926	0.0527704	0.934037	protein_coding
ENSMUST00000075888	Zic2	986	43	930	13	0.0131846	0.0436105	0.943205	protein_coding
ENSMUST00000114996	Optn	759	19	730	10	0.0131752	0.0250329	0.961792	protein_coding
ENSMUST00000162973	Tle3	1216	52	1148	16	0.0131579	0.0427632	0.944079	protein_coding
ENSMUST00000113695	Tpm1	761	35	716	10	0.0131406	0.0459921	0.940867	protein_coding
ENSMUST00000062458	Lsm11	1601	88	1492	21	0.0131168	0.0549656	0.931918	protein_coding
ENSMUST00000106977	Kansl1	610	24	578	8	0.0131148	0.0393443	0.947541	protein_coding
ENSMUST00000160882	Tle3	1221	52	1153	16	0.013104	0.042588	0.944308	protein_coding
ENSMUST00000109401	Tnpo1	1223	40	1167	16	0.0130826	0.0327065	0.954211	protein_coding
ENSMUST00000074945	Agap1	1682	78	1582	22	0.0130797	0.0463734	0.940547	protein_coding
ENSMUST00000102866	Set	612	24	580	8	0.0130719	0.0392157	0.947712	protein_coding
ENSMUST00000109399	Tnpo1	1225	40	1169	16	0.0130612	0.0326531	0.954286	protein_coding
ENSMUST00000161854	Pip5k1c	1072	43	1015	14	0.0130597	0.0401119	0.946828	protein_coding
ENSMUST00000099931	Sesn1	537	20	510	7	0.0130354	0.0372439	0.949721	protein_coding
ENSMUST00000137807	Map2	2532	81	2418	33	0.0130332	0.0319905	0.954976	protein_coding
ENSMUST00000068664	Neo1	538	13	518	7	0.0130112	0.0241636	0.962825	protein_coding
ENSMUST00000144175	Rragb	538	14	517	7	0.0130112	0.0260223	0.960967	protein_coding
ENSMUST00000162583	Tle3	1232	53	1163	16	0.012987	0.0430195	0.943994	protein_coding
ENSMUST00000112097	Rnf10	540	22	511	7	0.012963	0.0407407	0.946296	protein_coding
ENSMUST00000031490	Ulk1	1158	39	1104	15	0.0129534	0.0336788	0.953368	protein_coding
ENSMUST00000153678	Gps1	695	20	666	9	0.0129496	0.028777	0.958273	protein_coding
ENSMUST00000018556	Kansl1	618	28	582	8	0.012945	0.0453074	0.941748	protein_coding
ENSMUST00000109832	Ppp2r5c	850	23	816	11	0.0129412	0.0270588	0.96	protein_coding
ENSMUST00000224782	Hnrnpk	1391	30	1343	18	0.0129403	0.0215672	0.965492	protein_coding
ENSMUST00000127626	Pgls	541	20	514	7	0.012939	0.0369686	0.950092	protein_coding
ENSMUST00000032399	Kras	696	22	665	9	0.012931	0.0316092	0.95546	protein_coding
ENSMUST00000106972	Kansl1	619	24	587	8	0.0129241	0.0387722	0.948304	protein_coding
ENSMUST00000105365	Cirbp	1471	59	1393	19	0.0129164	0.0401088	0.946975	protein_coding
ENSMUST00000178486	Kmt2d	2712	93	2584	35	0.0129056	0.034292	0.952802	protein_coding
ENSMUST00000178228	C2cd4c	620	22	590	8	0.0129032	0.0354839	0.951613	protein_coding
ENSMUST00000023741	Kmt2d	2713	93	2585	35	0.0129008	0.0342794	0.95282	protein_coding
ENSMUST00000059699	C2cd4c	621	22	591	8	0.0128824	0.0354267	0.951691	protein_coding
ENSMUST00000021458	Sptb	544	20	517	7	0.0128676	0.0367647	0.950368	protein_coding
ENSMUST00000031891	Fam131b	544	21	516	7	0.0128676	0.0386029	0.948529	protein_coding
ENSMUST00000172809	Gps1	700	20	671	9	0.0128571	0.0285714	0.958571	protein_coding
ENSMUST00000067530	Vapb	1012	39	960	13	0.0128458	0.0385375	0.948617	protein_coding
ENSMUST00000199051	Rnf115	623	27	588	8	0.0128411	0.0433387	0.94382	protein_coding
ENSMUST00000159534	Map11	1091	36	1041	14	0.0128323	0.0329973	0.95417	protein_coding
ENSMUST00000159386	Tle3	1325	63	1245	17	0.0128302	0.0475472	0.939623	protein_coding
ENSMUST00000077730	Pik3c2b	858	22	825	11	0.0128205	0.025641	0.961538	protein_coding
ENSMUST00000144211	Srrm3	546	19	520	7	0.0128205	0.0347985	0.952381	protein_coding
ENSMUST00000107094	Jun	1093	47	1032	14	0.0128088	0.0430009	0.94419	protein_coding
ENSMUST00000102667	Smcr8	548	19	522	7	0.0127737	0.0346715	0.952555	protein_coding
ENSMUST00000131515	Cnrip1	783	35	738	10	0.0127714	0.0446999	0.942529	protein_coding
ENSMUST00000210676	Gab1	628	26	594	8	0.0127389	0.0414013	0.94586	protein_coding
ENSMUST00000188650	Twf2	550	19	524	7	0.0127273	0.0345455	0.952727	protein_coding
ENSMUST00000162819	Wdr26	943	48	883	12	0.0127253	0.0509014	0.936373	protein_coding
ENSMUST00000132580	Cpeb3	786	42	734	10	0.0127226	0.0534351	0.933842	protein_coding
ENSMUST00000128768	Kmt2a	629	25	596	8	0.0127186	0.0397456	0.947536	protein_coding
ENSMUST00000151346	Macf1	1573	55	1498	20	0.0127146	0.034965	0.95232	protein_coding
ENSMUST00000057844	B230219D22Rik	708	28	671	9	0.0127119	0.039548	0.94774	protein_coding
ENSMUST00000136617	Trp53bp1	787	25	752	10	0.0127065	0.0317662	0.955527	protein_coding
ENSMUST00000044734	Rims4	551	21	523	7	0.0127042	0.0381125	0.949183	protein_coding
ENSMUST00000235906	Ranbp6	551	22	522	7	0.0127042	0.0399274	0.947368	protein_coding
ENSMUST00000237749	Wdr26	945	48	885	12	0.0126984	0.0507937	0.936508	protein_coding
ENSMUST00000066060	Bcl11b	2529	99	2398	32	0.0126532	0.0391459	0.948201	protein_coding
ENSMUST00000095974	Fam131b	554	20	527	7	0.0126354	0.0361011	0.951264	protein_coding
ENSMUST00000178113	Tle3	1346	62	1267	17	0.01263	0.0460624	0.941308	protein_coding
ENSMUST00000170481	Mecp2	952	25	915	12	0.012605	0.0262605	0.961134	protein_coding
ENSMUST00000000844	Tpd52l2	476	22	448	6	0.012605	0.0462185	0.941176	protein_coding
ENSMUST00000198607	Tent4a	476	27	443	6	0.012605	0.0567227	0.930672	protein_coding
ENSMUST00000238555	Macf1	1587	53	1514	20	0.0126024	0.0333963	0.954001	protein_coding
ENSMUST00000238731	Macf1	1587	53	1514	20	0.0126024	0.0333963	0.954001	protein_coding
ENSMUST00000008297	Clstn3	715	22	684	9	0.0125874	0.0307692	0.956643	protein_coding
ENSMUST00000199651	Ywhah	715	15	691	9	0.0125874	0.020979	0.966434	protein_coding
ENSMUST00000131850	Ric8a	477	16	455	6	0.0125786	0.033543	0.953878	protein_coding
ENSMUST00000163048	Krr1	477	17	454	6	0.0125786	0.0356394	0.951782	protein_coding
ENSMUST00000071487	Larp1	1829	75	1731	23	0.0125752	0.041006	0.946419	protein_coding
ENSMUST00000106612	Sox6	557	20	530	7	0.0125673	0.0359066	0.951526	protein_coding
ENSMUST00000206034	Sox6	557	20	530	7	0.0125673	0.0359066	0.951526	protein_coding
ENSMUST00000126980	Btbd2	955	41	902	12	0.0125654	0.0429319	0.944503	protein_coding
ENSMUST00000218228	Smarcc2	796	39	747	10	0.0125628	0.048995	0.938442	protein_coding
ENSMUST00000204087	Rab11fip5	1277	40	1221	16	0.0125294	0.0313234	0.956147	protein_coding
ENSMUST00000126796	Myh9	559	18	534	7	0.0125224	0.0322004	0.955277	protein_coding
ENSMUST00000071361	Zfp428	799	22	767	10	0.0125156	0.0275344	0.95995	protein_coding
ENSMUST00000120593	Bcl7a	879	49	819	11	0.0125142	0.0557452	0.931741	protein_coding
ENSMUST00000178636	Larp1	1838	75	1740	23	0.0125136	0.0408052	0.946681	protein_coding
ENSMUST00000035201	Rbm6	560	13	540	7	0.0125	0.0232143	0.964286	protein_coding
ENSMUST00000156717	Klc2	480	13	461	6	0.0125	0.0270833	0.960417	protein_coding
ENSMUST00000034820	Tle3	1281	59	1206	16	0.0124902	0.0460578	0.941452	protein_coding
ENSMUST00000088512	Rnps1	561	15	539	7	0.0124777	0.026738	0.960784	protein_coding
ENSMUST00000145529	Zeb2	481	19	456	6	0.012474	0.039501	0.948025	protein_coding
ENSMUST00000114729	Dpysl5	29267	1062	27840	365	0.0124714	0.0362866	0.951242	protein_coding
ENSMUST00000139623	H3f3b	802	25	767	10	0.0124688	0.0311721	0.956359	protein_coding
ENSMUST00000148407	Ptpn11	1123	40	1069	14	0.0124666	0.0356189	0.951915	protein_coding
ENSMUST00000088081	Dpysl5	28965	1055	27549	361	0.0124633	0.0364233	0.951113	protein_coding
ENSMUST00000024047	Twf2	562	19	536	7	0.0124555	0.0338078	0.953737	protein_coding
ENSMUST00000075422	Mab21l1	482	18	458	6	0.0124481	0.0373444	0.950207	protein_coding
ENSMUST00000120531	Stxbp6	482	31	445	6	0.0124481	0.0643154	0.923237	protein_coding
ENSMUST00000213752	Pcbp4	482	15	461	6	0.0124481	0.0311203	0.956432	protein_coding
ENSMUST00000029740	Rnf115	643	28	607	8	0.0124417	0.0435459	0.944012	protein_coding
ENSMUST00000034150	Gab1	643	27	608	8	0.0124417	0.0419907	0.945568	protein_coding
ENSMUST00000044385	Sgtb	643	27	608	8	0.0124417	0.0419907	0.945568	protein_coding
ENSMUST00000154994	Zmynd11	644	20	616	8	0.0124224	0.0310559	0.956522	protein_coding
ENSMUST00000127598	Hnrnpm	483	26	451	6	0.0124224	0.0538302	0.933747	protein_coding
ENSMUST00000206254	Maz	1047	44	990	13	0.0124164	0.0420248	0.945559	protein_coding
ENSMUST00000151477	Tnrc18	1935	69	1842	24	0.0124031	0.0356589	0.951938	protein_coding
ENSMUST00000025830	Apba1	3467	113	3311	43	0.0124027	0.032593	0.955004	protein_coding
ENSMUST00000114171	Atp6ap1	484	22	456	6	0.0123967	0.0454545	0.942149	protein_coding
ENSMUST00000212922	4931428F04Rik	807	38	759	10	0.0123916	0.047088	0.94052	protein_coding
ENSMUST00000180375	Metap2	565	16	542	7	0.0123894	0.0283186	0.959292	protein_coding
ENSMUST00000082108	Macf1	1616	55	1541	20	0.0123762	0.0340347	0.953589	protein_coding
ENSMUST00000164980	Coro1c	2263	88	2147	28	0.012373	0.0388864	0.948741	protein_coding
ENSMUST00000113684	Tpm1	647	30	609	8	0.0123648	0.0463679	0.941267	protein_coding
ENSMUST00000177205	Zfp428	810	22	778	10	0.0123457	0.0271605	0.960494	protein_coding
ENSMUST00000183032	Rbm6	567	13	547	7	0.0123457	0.0229277	0.964727	protein_coding
ENSMUST00000023747	Nckap5l	811	39	762	10	0.0123305	0.0480888	0.939581	protein_coding
ENSMUST00000026125	Alyref	1055	48	994	13	0.0123223	0.0454976	0.94218	protein_coding
ENSMUST00000165381	Csnk1a1	1055	57	985	13	0.0123223	0.0540284	0.933649	protein_coding
ENSMUST00000033866	Vps36	487	19	462	6	0.0123203	0.0390144	0.948665	protein_coding
ENSMUST00000152954	Hars2	487	16	465	6	0.0123203	0.0328542	0.954825	protein_coding
ENSMUST00000047488	Rap1gap2	1137	56	1067	14	0.0123131	0.0492524	0.938434	protein_coding
ENSMUST00000035346	Nol4l	1381	44	1320	17	0.0123099	0.031861	0.955829	protein_coding
ENSMUST00000100750	Mecp2	975	27	936	12	0.0123077	0.0276923	0.96	protein_coding
ENSMUST00000163858	Ankrd13d	650	17	625	8	0.0123077	0.0261538	0.961538	protein_coding
ENSMUST00000121503	Tpm3	569	23	539	7	0.0123023	0.0404218	0.947276	protein_coding
ENSMUST00000092584	Marcks	14233	484	13574	175	0.0122954	0.0340055	0.953699	protein_coding
ENSMUST00000053768	Stxbp6	488	31	451	6	0.0122951	0.0635246	0.92418	protein_coding
ENSMUST00000098614	Zfp827	651	34	609	8	0.0122888	0.0522273	0.935484	protein_coding
ENSMUST00000014694	Rbsn	489	15	468	6	0.0122699	0.0306748	0.957055	protein_coding
ENSMUST00000088237	Nanos1	489	428	55	6	0.0122699	0.875256	0.112474	protein_coding
ENSMUST00000133954	Jph4	734	34	691	9	0.0122616	0.0463215	0.941417	protein_coding
ENSMUST00000238457	Rap1gap2	1142	56	1072	14	0.0122592	0.0490368	0.938704	protein_coding
ENSMUST00000019231	Atp6ap1	490	22	462	6	0.0122449	0.044898	0.942857	protein_coding
ENSMUST00000106343	Ino80e	490	12	472	6	0.0122449	0.0244898	0.963265	protein_coding
ENSMUST00000038831	Hexdc	491	17	468	6	0.01222	0.0346232	0.953157	protein_coding
ENSMUST00000045693	Smyd5	655	24	623	8	0.0122137	0.0366412	0.951145	protein_coding
ENSMUST00000031545	Foxp2	901	40	850	11	0.0122087	0.0443951	0.943396	protein_coding
ENSMUST00000132174	Zfr2	738	24	705	9	0.0121951	0.0325203	0.955285	protein_coding
ENSMUST00000228312	Nwd1	656	18	630	8	0.0121951	0.027439	0.960366	protein_coding
ENSMUST00000143278	Fam131b	574	22	545	7	0.0121951	0.0383275	0.949477	protein_coding
ENSMUST00000129830	Eif6	492	13	473	6	0.0121951	0.0264228	0.961382	protein_coding
ENSMUST00000132049	Atp5o	492	21	465	6	0.0121951	0.0426829	0.945122	protein_coding
ENSMUST00000174743	Psmd11	492	20	466	6	0.0121951	0.0406504	0.947154	protein_coding
ENSMUST00000088357	Atn1	2298	85	2185	28	0.0121845	0.0369887	0.950827	protein_coding
ENSMUST00000154558	Ddx47	493	13	474	6	0.0121704	0.0263692	0.96146	protein_coding
ENSMUST00000171788	4931428F04Rik	822	41	771	10	0.0121655	0.0498783	0.937956	protein_coding
ENSMUST00000036176	Arhgap39	1151	44	1093	14	0.0121633	0.0382276	0.949609	protein_coding
ENSMUST00000239003	Arhgap39	1151	44	1093	14	0.0121633	0.0382276	0.949609	protein_coding
ENSMUST00000136118	Ppp2r2b	1234	64	1155	15	0.0121556	0.0518639	0.935981	protein_coding
ENSMUST00000205525	Cd2bp2	741	26	706	9	0.0121457	0.0350877	0.952767	protein_coding
ENSMUST00000139976	Plch2	494	11	477	6	0.0121457	0.0222672	0.965587	protein_coding
ENSMUST00000155288	Exoc7	494	19	469	6	0.0121457	0.0384615	0.949393	protein_coding
ENSMUST00000100770	Ptpn11	1153	42	1097	14	0.0121422	0.0364267	0.951431	protein_coding
ENSMUST00000056403	H1f10	577	21	549	7	0.0121317	0.0363951	0.951473	protein_coding
ENSMUST00000212557	Unc80	825	44	771	10	0.0121212	0.0533333	0.934545	protein_coding
ENSMUST00000109901	Papola	660	23	629	8	0.0121212	0.0348485	0.95303	protein_coding
ENSMUST00000080281	Rpl15	495	22	467	6	0.0121212	0.0444444	0.943434	protein_coding
ENSMUST00000176194	Plch2	495	11	478	6	0.0121212	0.0222222	0.965657	protein_coding
ENSMUST00000058764	Lsm14b	2063	71	1967	25	0.0121183	0.0344159	0.953466	protein_coding
ENSMUST00000102521	Rap1gap2	1156	58	1084	14	0.0121107	0.050173	0.937716	protein_coding
ENSMUST00000056888	Ankrd13d	661	17	636	8	0.0121029	0.0257186	0.962179	protein_coding
ENSMUST00000040008	Ube2r2	579	28	544	7	0.0120898	0.0483592	0.939551	protein_coding
ENSMUST00000119878	Dyrk1a	1324	31	1277	16	0.0120846	0.0234139	0.964502	protein_coding
ENSMUST00000113558	Dcun1d4	581	35	539	7	0.0120482	0.060241	0.927711	protein_coding
ENSMUST00000123251	Mbp	498	17	475	6	0.0120482	0.0341365	0.953815	protein_coding
ENSMUST00000084301	Macf1	1661	58	1583	20	0.0120409	0.0349187	0.95304	protein_coding
ENSMUST00000084724	C9orf72	499	25	468	6	0.012024	0.0501002	0.937876	protein_coding
ENSMUST00000166172	Abl2	499	16	477	6	0.012024	0.0320641	0.955912	protein_coding
ENSMUST00000077821	Arhgap39	1165	44	1107	14	0.0120172	0.0377682	0.950215	protein_coding
ENSMUST00000239134	Arhgap39	1165	44	1107	14	0.0120172	0.0377682	0.950215	protein_coding
ENSMUST00000117798	Zfr2	749	24	716	9	0.012016	0.0320427	0.955941	protein_coding
ENSMUST00000180688	Metap2	666	18	640	8	0.012012	0.027027	0.960961	protein_coding
ENSMUST00000147570	Snrpb	1249	31	1203	15	0.0120096	0.0248199	0.963171	protein_coding
ENSMUST00000061620	Unc80	833	44	779	10	0.0120048	0.0528211	0.935174	protein_coding
ENSMUST00000106113	Foxk2	750	22	719	9	0.012	0.0293333	0.958667	protein_coding
ENSMUST00000106224	Macf1	1667	58	1589	20	0.0119976	0.034793	0.953209	protein_coding
ENSMUST00000060837	Rab11fip5	667	22	637	8	0.011994	0.0329835	0.955022	protein_coding
ENSMUST00000097897	Macf1	1669	58	1591	20	0.0119832	0.0347513	0.953265	protein_coding
ENSMUST00000049020	Irgq	2839	99	2706	34	0.011976	0.0348714	0.953153	protein_coding
ENSMUST00000205316	Cd2bp2	752	27	716	9	0.0119681	0.0359043	0.952128	protein_coding
ENSMUST00000206026	Cd2bp2	752	27	716	9	0.0119681	0.0359043	0.952128	protein_coding
ENSMUST00000159649	Map11	753	21	723	9	0.0119522	0.0278884	0.960159	protein_coding
ENSMUST00000163272	Suz12	670	25	637	8	0.0119403	0.0373134	0.950746	protein_coding
ENSMUST00000045664	Atad2b	754	31	714	9	0.0119363	0.0411141	0.94695	protein_coding
ENSMUST00000144868	Actg1	1676	56	1600	20	0.0119332	0.0334129	0.954654	protein_coding
ENSMUST00000002818	Ykt6	838	40	788	10	0.0119332	0.0477327	0.940334	protein_coding
ENSMUST00000118952	Tent4b	838	42	786	10	0.0119332	0.0501193	0.937947	protein_coding
ENSMUST00000040017	Mios	922	26	885	11	0.0119306	0.0281996	0.95987	protein_coding
ENSMUST00000143124	Tom1l2	503	25	472	6	0.0119284	0.0497018	0.93837	protein_coding
ENSMUST00000159574	Sgtb	503	19	478	6	0.0119284	0.0377734	0.950298	protein_coding
ENSMUST00000072334	Dnajc5	2853	100	2719	34	0.0119173	0.0350508	0.953032	protein_coding
ENSMUST00000112986	Dab2ip	1091	40	1038	13	0.0119157	0.0366636	0.951421	protein_coding
ENSMUST00000142616	Terf2	588	27	554	7	0.0119048	0.0459184	0.942177	protein_coding
ENSMUST00000105906	Wdtc1	504	25	473	6	0.0119048	0.0496032	0.938492	protein_coding
ENSMUST00000220918	Eif5	841	38	793	10	0.0118906	0.0451843	0.942925	protein_coding
ENSMUST00000087143	Eif1ax	1262	49	1198	15	0.0118859	0.0388273	0.949287	protein_coding
ENSMUST00000143441	Pgls	589	21	561	7	0.0118846	0.0356537	0.952462	protein_coding
ENSMUST00000027741	Xpr1	506	18	482	6	0.0118577	0.0355731	0.952569	protein_coding
ENSMUST00000111817	Gmfb	928	36	881	11	0.0118534	0.0387931	0.949353	protein_coding
ENSMUST00000129314	Ski	675	16	651	8	0.0118519	0.0237037	0.964444	protein_coding
ENSMUST00000115128	Kmt2e	1266	60	1191	15	0.0118483	0.0473934	0.940758	protein_coding
ENSMUST00000021692	Yy1	1183	53	1116	14	0.0118343	0.0448014	0.943364	protein_coding
ENSMUST00000119033	Tent4b	845	42	793	10	0.0118343	0.0497041	0.938462	protein_coding
ENSMUST00000072580	Lmtk3	676	380	288	8	0.0118343	0.56213	0.426036	protein_coding
ENSMUST00000217034	Ddx6	2708	89	2587	32	0.0118168	0.0328656	0.955318	protein_coding
ENSMUST00000120005	Lmtk3	677	380	289	8	0.0118168	0.5613	0.426883	protein_coding
ENSMUST00000170489	Ddx6	2710	89	2589	32	0.0118081	0.0328413	0.955351	protein_coding
ENSMUST00000109784	Nol4l	1101	31	1057	13	0.0118074	0.0281562	0.960036	protein_coding
ENSMUST00000065118	Ube2ql1	1780	76	1683	21	0.0117978	0.0426966	0.945506	protein_coding
ENSMUST00000117488	Matk	763	36	718	9	0.0117955	0.0471822	0.941022	protein_coding
ENSMUST00000045174	Ypel5	509	26	477	6	0.0117878	0.0510806	0.937132	protein_coding
ENSMUST00000105328	Matk	764	35	720	9	0.0117801	0.0458115	0.942408	protein_coding
ENSMUST00000039926	Dusp8	1444	50	1377	17	0.0117729	0.034626	0.953601	protein_coding
ENSMUST00000106344	Tnrc6c	1529	63	1448	18	0.0117724	0.0412034	0.947024	protein_coding
ENSMUST00000065001	Dab2ip	1106	40	1053	13	0.0117541	0.0361664	0.95208	protein_coding
ENSMUST00000112983	Dab2ip	1106	40	1053	13	0.0117541	0.0361664	0.95208	protein_coding
ENSMUST00000028052	Rabgap1l	1447	50	1380	17	0.0117484	0.0345543	0.953697	protein_coding
ENSMUST00000163950	Npepps	681	19	654	8	0.0117474	0.0279001	0.960352	protein_coding
ENSMUST00000103199	Snrpb	1277	31	1231	15	0.0117463	0.0242756	0.963978	protein_coding
ENSMUST00000040154	Cox6a1	511	14	491	6	0.0117417	0.0273973	0.960861	protein_coding
ENSMUST00000147228	Macf1	682	21	653	8	0.0117302	0.0307918	0.957478	protein_coding
ENSMUST00000165153	Ptbp1	682	22	652	8	0.0117302	0.0322581	0.956012	protein_coding
ENSMUST00000199856	Agap3	853	20	823	10	0.0117233	0.0234467	0.96483	protein_coding
ENSMUST00000146006	Shank2	1536	60	1458	18	0.0117188	0.0390625	0.949219	protein_coding
ENSMUST00000066081	Smad1	512	20	486	6	0.0117188	0.0390625	0.949219	protein_coding
ENSMUST00000094962	Kmt2e	1281	60	1206	15	0.0117096	0.0468384	0.941452	protein_coding
ENSMUST00000085840	Ttbk2	854	31	813	10	0.0117096	0.0362998	0.951991	protein_coding
ENSMUST00000035155	Rab6b	5212	200	4951	61	0.0117038	0.038373	0.949923	protein_coding
ENSMUST00000008991	Sptbn2	1795	109	1665	21	0.0116992	0.0607242	0.927577	protein_coding
ENSMUST00000057135	Ttbk2	855	31	814	10	0.0116959	0.0362573	0.952047	protein_coding
ENSMUST00000163717	Rnps1	684	22	654	8	0.0116959	0.0321637	0.95614	protein_coding
ENSMUST00000184332	Pkp4	599	20	572	7	0.0116861	0.033389	0.954925	protein_coding
ENSMUST00000034927	Zic1	1455	57	1381	17	0.0116838	0.0391753	0.949141	protein_coding
ENSMUST00000070575	Csnk1d	1969	73	1873	23	0.0116811	0.0370747	0.951244	protein_coding
ENSMUST00000106137	Prkacb	6340	211	6055	74	0.0116719	0.0332808	0.955047	protein_coding
ENSMUST00000020695	Tns3	1200	35	1151	14	0.0116667	0.0291667	0.959167	protein_coding
ENSMUST00000239111	Tns3	1200	35	1151	14	0.0116667	0.0291667	0.959167	protein_coding
ENSMUST00000234977	Rnps1	515	18	491	6	0.0116505	0.0349515	0.953398	protein_coding
ENSMUST00000227600	Slc22a17	601	34	560	7	0.0116473	0.0565724	0.93178	protein_coding
ENSMUST00000018274	Csnk1d	2061	76	1961	24	0.0116448	0.0368753	0.95148	protein_coding
ENSMUST00000161254	Nwd1	687	18	661	8	0.0116448	0.0262009	0.962154	protein_coding
ENSMUST00000080127	Homer1	516	19	491	6	0.0116279	0.0368217	0.95155	protein_coding
ENSMUST00000239091	Tns3	1205	38	1153	14	0.0116183	0.0315353	0.956846	protein_coding
ENSMUST00000224836	Hnrnpk	775	12	754	9	0.0116129	0.0154839	0.972903	protein_coding
ENSMUST00000151033	Fhl1	517	20	491	6	0.0116054	0.0386847	0.94971	protein_coding
ENSMUST00000200631	Rabggtb	517	23	488	6	0.0116054	0.0444874	0.943907	protein_coding
ENSMUST00000178174	Pou3f2	776	35	732	9	0.0115979	0.0451031	0.943299	protein_coding
ENSMUST00000193703	Enah	1208	37	1157	14	0.0115894	0.0306291	0.957781	protein_coding
ENSMUST00000216232	Metap2	604	15	582	7	0.0115894	0.0248344	0.963576	protein_coding
ENSMUST00000191147	Wdr82	518	33	479	6	0.011583	0.0637066	0.92471	protein_coding
ENSMUST00000107042	Fam168a	2418	107	2283	28	0.0115798	0.0442514	0.944169	protein_coding
ENSMUST00000171751	Rbfox2	3284	134	3112	38	0.0115713	0.0408039	0.947625	protein_coding
ENSMUST00000134458	Macf1	1124	41	1070	13	0.0115658	0.0364769	0.951957	protein_coding
ENSMUST00000175939	Hnrnpk	692	11	673	8	0.0115607	0.015896	0.972543	protein_coding
ENSMUST00000102515	Prkacb	6235	206	5957	72	0.0115477	0.0330393	0.955413	protein_coding
ENSMUST00000201089	Tbc1d24	2512	116	2367	29	0.0115446	0.0461783	0.942277	protein_coding
ENSMUST00000017692	Suz12	693	27	658	8	0.011544	0.038961	0.949495	protein_coding
ENSMUST00000028807	Ivd	953	28	914	11	0.0115425	0.0293809	0.959077	protein_coding
ENSMUST00000145447	Phb2	1040	31	997	12	0.0115385	0.0298077	0.958654	protein_coding
ENSMUST00000239081	Sbk1	1040	30	998	12	0.0115385	0.0288462	0.959615	protein_coding
ENSMUST00000214547	Neo1	520	12	502	6	0.0115385	0.0230769	0.965385	protein_coding
ENSMUST00000100528	Ube2z	1734	74	1640	20	0.011534	0.0426759	0.94579	protein_coding
ENSMUST00000044507	Inpp5j	607	15	585	7	0.0115321	0.0247117	0.963756	protein_coding
ENSMUST00000043359	Smarca5	694	23	663	8	0.0115274	0.0331412	0.955331	protein_coding
ENSMUST00000149147	Rnf157	694	33	653	8	0.0115274	0.0475504	0.940922	protein_coding
ENSMUST00000173839	Nnat	2262	99	2137	26	0.0114943	0.0437666	0.944739	protein_coding
ENSMUST00000186634	Gramd1a	1218	33	1171	14	0.0114943	0.0270936	0.961412	protein_coding
ENSMUST00000066748	Tent4b	783	38	736	9	0.0114943	0.0485313	0.939974	protein_coding
ENSMUST00000237798	Rbm27	609	21	581	7	0.0114943	0.0344828	0.954023	protein_coding
ENSMUST00000100795	Myo18a	522	16	500	6	0.0114943	0.0306513	0.957854	protein_coding
ENSMUST00000115407	Pdpk1	1045	48	985	12	0.0114833	0.045933	0.942584	protein_coding
ENSMUST00000207103	Nup62	784	29	746	9	0.0114796	0.0369898	0.951531	protein_coding
ENSMUST00000210012	Arhgef7	784	32	743	9	0.0114796	0.0408163	0.947704	protein_coding
ENSMUST00000201301	Tbc1d24	2440	113	2299	28	0.0114754	0.0463115	0.942213	protein_coding
ENSMUST00000201359	Tbc1d24	2442	116	2298	28	0.011466	0.047502	0.941032	protein_coding
ENSMUST00000057195	Nup62	785	29	747	9	0.011465	0.0369427	0.951592	protein_coding
ENSMUST00000208626	Nup62	785	29	747	9	0.011465	0.0369427	0.951592	protein_coding
ENSMUST00000202925	Tbc1d24	2443	114	2301	28	0.0114613	0.0466639	0.941875	protein_coding
ENSMUST00000067230	Sox4	3842	168	3630	44	0.0114524	0.0437272	0.94482	protein_coding
ENSMUST00000169020	Glg1	524	30	488	6	0.0114504	0.0572519	0.931298	protein_coding
ENSMUST00000054547	Ptpn11	1136	41	1082	13	0.0114437	0.0360915	0.952465	protein_coding
ENSMUST00000034279	Gse1	874	33	831	10	0.0114416	0.0377574	0.950801	protein_coding
ENSMUST00000221850	Shc3	612	18	587	7	0.0114379	0.0294118	0.95915	protein_coding
ENSMUST00000227863	Ankrd28	787	40	738	9	0.0114358	0.0508259	0.937738	protein_coding
ENSMUST00000090300	Marf1	700	24	668	8	0.0114286	0.0342857	0.954286	protein_coding
ENSMUST00000043305	Wdtc1	525	27	492	6	0.0114286	0.0514286	0.937143	protein_coding
ENSMUST00000166542	Hivep3	525	26	493	6	0.0114286	0.0495238	0.939048	protein_coding
ENSMUST00000191602	Ajm1	525	14	505	6	0.0114286	0.0266667	0.961905	protein_coding
ENSMUST00000142080	Nsd2	613	23	583	7	0.0114192	0.0375204	0.95106	protein_coding
ENSMUST00000030636	Stmn1	2892	79	2780	33	0.0114108	0.0273167	0.961272	protein_coding
ENSMUST00000105868	Stmn1	2892	79	2780	33	0.0114108	0.0273167	0.961272	protein_coding
ENSMUST00000002518	Tle5	964	33	920	11	0.0114108	0.0342324	0.954357	protein_coding
ENSMUST00000028740	Ttbk2	789	21	759	9	0.0114068	0.026616	0.961977	protein_coding
ENSMUST00000166101	Sptb	527	18	503	6	0.0113852	0.0341556	0.954459	protein_coding
ENSMUST00000204646	Ddx47	527	13	508	6	0.0113852	0.0246679	0.963947	protein_coding
ENSMUST00000206129	Gm42372	879	23	846	10	0.0113766	0.0261661	0.962457	protein_coding
ENSMUST00000112172	Tmsb4x	1847	89	1737	21	0.0113698	0.0481862	0.940444	protein_coding
ENSMUST00000106220	Macf1	1496	52	1427	17	0.0113636	0.0347594	0.953877	protein_coding
ENSMUST00000034136	Gpt2	616	23	586	7	0.0113636	0.0373377	0.951299	protein_coding
ENSMUST00000108917	Phactr3	528	14	508	6	0.0113636	0.0265152	0.962121	protein_coding
ENSMUST00000092279	Cep170b	881	23	848	10	0.0113507	0.0261067	0.962543	protein_coding
ENSMUST00000100802	Nufip2	1322	48	1259	15	0.0113464	0.0363086	0.952345	protein_coding
ENSMUST00000041106	Trim67	2997	109	2854	34	0.0113447	0.0363697	0.952286	protein_coding
ENSMUST00000211867	Trim67	2997	109	2854	34	0.0113447	0.0363697	0.952286	protein_coding
ENSMUST00000075317	Pdzd2	1323	44	1264	15	0.0113379	0.0332577	0.955404	protein_coding
ENSMUST00000102872	Rapgef1	882	41	831	10	0.0113379	0.0464853	0.942177	protein_coding
ENSMUST00000001280	Gramd1a	1235	35	1186	14	0.011336	0.0283401	0.960324	protein_coding
ENSMUST00000100816	Med13l	794	38	747	9	0.011335	0.0478589	0.940806	protein_coding
ENSMUST00000207875	Fam168a	2295	104	2165	26	0.011329	0.0453159	0.943355	protein_coding
ENSMUST00000181904	Cxxc4	618	24	587	7	0.0113269	0.038835	0.949838	protein_coding
ENSMUST00000103019	Aatk	883	39	834	10	0.011325	0.0441676	0.944507	protein_coding
ENSMUST00000055485	Lsm14b	2031	74	1934	23	0.0113245	0.0364353	0.95224	protein_coding
ENSMUST00000109366	Fbxw11	2208	84	2099	25	0.0113225	0.0380435	0.950634	protein_coding
ENSMUST00000004375	Phb2	1060	31	1017	12	0.0113208	0.0292453	0.959434	protein_coding
ENSMUST00000167588	Trim67	3004	109	2861	34	0.0113182	0.036285	0.952397	protein_coding
ENSMUST00000172282	Ptbp1	707	25	674	8	0.0113154	0.0353607	0.953324	protein_coding
ENSMUST00000134322	Rac3	1503	46	1440	17	0.0113107	0.0306055	0.958084	protein_coding
ENSMUST00000110962	Zkscan1	1061	42	1007	12	0.0113101	0.0395853	0.949105	protein_coding
ENSMUST00000105902	Shank2	1681	61	1601	19	0.0113028	0.0362879	0.952409	protein_coding
ENSMUST00000139378	H3f3b	708	21	679	8	0.0112994	0.029661	0.95904	protein_coding
ENSMUST00000071106	Gpatch2l	531	25	500	6	0.0112994	0.047081	0.94162	protein_coding
ENSMUST00000108915	Phactr3	531	15	510	6	0.0112994	0.0282486	0.960452	protein_coding
ENSMUST00000166610	Rbfox2	3275	137	3101	37	0.0112977	0.0418321	0.94687	protein_coding
ENSMUST00000093205	Fbxw11	2213	85	2103	25	0.0112969	0.0384094	0.950294	protein_coding
ENSMUST00000041736	Hdac11	1151	33	1105	13	0.0112945	0.0286707	0.960035	protein_coding
ENSMUST00000176880	Zfp428	620	15	598	7	0.0112903	0.0241935	0.964516	protein_coding
ENSMUST00000222508	Klhl28	709	26	675	8	0.0112835	0.0366714	0.952045	protein_coding
ENSMUST00000201805	Tbc1d24	2482	116	2338	28	0.0112812	0.0467365	0.941982	protein_coding
ENSMUST00000142229	Rac3	1596	48	1530	18	0.0112782	0.0300752	0.958647	protein_coding
ENSMUST00000014640	Ankrd28	798	39	750	9	0.0112782	0.0488722	0.93985	protein_coding
ENSMUST00000131354	Tpm3	532	14	512	6	0.0112782	0.0263158	0.962406	protein_coding
ENSMUST00000150730	Aatk	887	38	839	10	0.011274	0.042841	0.945885	protein_coding
ENSMUST00000167791	Tbc1d24	2485	116	2341	28	0.0112676	0.0466801	0.942052	protein_coding
ENSMUST00000103065	Phactr3	533	14	513	6	0.011257	0.0262664	0.962477	protein_coding
ENSMUST00000168631	Pkp4	979	33	935	11	0.011236	0.0337079	0.955056	protein_coding
ENSMUST00000212140	Mast3	801	29	763	9	0.011236	0.0362047	0.952559	protein_coding
ENSMUST00000114886	Nudt3	623	15	601	7	0.011236	0.024077	0.964687	protein_coding
ENSMUST00000221919	Zfyve1	534	17	511	6	0.011236	0.0318352	0.956929	protein_coding
ENSMUST00000052457	Mtss2	2671	113	2528	30	0.0112317	0.0423063	0.946462	protein_coding
ENSMUST00000076383	Fbxw11	2226	85	2116	25	0.0112309	0.0381851	0.950584	protein_coding
ENSMUST00000005164	Prkacb	6145	204	5872	69	0.0112286	0.0331977	0.955574	protein_coding
ENSMUST00000151660	Matk	713	35	670	8	0.0112202	0.0490884	0.939691	protein_coding
ENSMUST00000152051	Doc2a	624	19	598	7	0.0112179	0.0304487	0.958333	protein_coding
ENSMUST00000082237	Mex3b	535	36	493	6	0.011215	0.0672897	0.921495	protein_coding
ENSMUST00000108916	Phactr3	535	14	515	6	0.011215	0.0261682	0.962617	protein_coding
ENSMUST00000079314	Gmfb	892	36	846	10	0.0112108	0.0403587	0.94843	protein_coding
ENSMUST00000162127	Tle3	1071	50	1009	12	0.0112045	0.0466853	0.94211	protein_coding
ENSMUST00000033915	Gpm6a	1875	77	1777	21	0.0112	0.0410667	0.947733	protein_coding
ENSMUST00000064104	Cdc42se2	893	37	846	10	0.0111982	0.0414334	0.947368	protein_coding
ENSMUST00000110963	Zkscan1	1072	42	1018	12	0.011194	0.0391791	0.949627	protein_coding
ENSMUST00000048319	Zfyve1	536	17	513	6	0.011194	0.0317164	0.95709	protein_coding
ENSMUST00000069712	Tpd52l2	536	24	506	6	0.011194	0.0447761	0.94403	protein_coding
ENSMUST00000152605	Nnat	2323	108	2189	26	0.0111924	0.0464916	0.942316	protein_coding
ENSMUST00000036125	Eif4h	3132	122	2975	35	0.011175	0.0389527	0.949872	protein_coding
ENSMUST00000029549	Tpm3	716	21	687	8	0.0111732	0.0293296	0.959497	protein_coding
ENSMUST00000168378	Tbc1d24	2510	116	2366	28	0.0111554	0.0462151	0.942629	protein_coding
ENSMUST00000201960	Tbc1d24	2510	116	2366	28	0.0111554	0.0462151	0.942629	protein_coding
ENSMUST00000091556	Btbd3	538	16	516	6	0.0111524	0.0297398	0.959108	protein_coding
ENSMUST00000218982	Nap1l1	538	9	523	6	0.0111524	0.0167286	0.972119	protein_coding
ENSMUST00000171189	Tbc1d24	2511	116	2367	28	0.0111509	0.0461967	0.942652	protein_coding
ENSMUST00000200716	Maea	628	27	594	7	0.0111465	0.0429936	0.94586	protein_coding
ENSMUST00000146003	Mrpl48	718	35	675	8	0.0111421	0.0487465	0.940111	protein_coding
ENSMUST00000064307	Aatk	898	39	849	10	0.0111359	0.0434298	0.945434	protein_coding
ENSMUST00000195002	Zbtb18	539	19	514	6	0.0111317	0.0352505	0.953618	protein_coding
ENSMUST00000066617	Zkscan1	1079	43	1024	12	0.0111214	0.0398517	0.949027	protein_coding
ENSMUST00000105411	Pcbp3	720	41	671	8	0.0111111	0.0569444	0.931944	protein_coding
ENSMUST00000135924	Ube2j1	630	19	604	7	0.0111111	0.0301587	0.95873	protein_coding
ENSMUST00000154689	Meaf6	540	23	511	6	0.0111111	0.0425926	0.946296	protein_coding
ENSMUST00000106138	Prkacb	6219	205	5945	69	0.011095	0.0329635	0.955941	protein_coding
ENSMUST00000061273	Dact1	631	22	602	7	0.0110935	0.0348653	0.954041	protein_coding
ENSMUST00000135480	Rubcn	631	21	603	7	0.0110935	0.0332805	0.955626	protein_coding
ENSMUST00000109516	Bcl11a	1172	26	1133	13	0.0110922	0.0221843	0.966724	protein_coding
ENSMUST00000172170	Gtpbp2	541	19	516	6	0.0110906	0.0351201	0.953789	protein_coding
ENSMUST00000183359	Pkp4	992	34	947	11	0.0110887	0.0342742	0.954637	protein_coding
ENSMUST00000023191	Rogdi	722	24	690	8	0.0110803	0.033241	0.955679	protein_coding
ENSMUST00000000384	Trappc10	1264	42	1208	14	0.0110759	0.0332278	0.955696	protein_coding
ENSMUST00000120856	Celf5	1264	53	1197	14	0.0110759	0.0419304	0.946994	protein_coding
ENSMUST00000149163	Tpd52l2	542	25	511	6	0.0110701	0.0461255	0.942804	protein_coding
ENSMUST00000172695	Pabpn1	542	17	519	6	0.0110701	0.0313653	0.957565	protein_coding
ENSMUST00000232202	Med15	542	17	519	6	0.0110701	0.0313653	0.957565	protein_coding
ENSMUST00000238968	Mical3	1628	56	1554	18	0.0110565	0.034398	0.954545	protein_coding
ENSMUST00000212381	Agap3	1086	35	1039	12	0.0110497	0.0322284	0.956722	protein_coding
ENSMUST00000113689	Tpm1	724	31	685	8	0.0110497	0.0428177	0.946133	protein_coding
ENSMUST00000069817	Prrc2b	4798	213	4532	53	0.0110463	0.0443935	0.94456	protein_coding
ENSMUST00000064110	Doc2a	996	31	954	11	0.0110442	0.0311245	0.957831	protein_coding
ENSMUST00000029142	Eif6	725	25	692	8	0.0110345	0.0344828	0.954483	protein_coding
ENSMUST00000159305	Eif4g2	816	39	768	9	0.0110294	0.0477941	0.941176	protein_coding
ENSMUST00000038369	Cipc	544	30	508	6	0.0110294	0.0551471	0.933824	protein_coding
ENSMUST00000187814	Cipc	544	30	508	6	0.0110294	0.0551471	0.933824	protein_coding
ENSMUST00000062397	Nudt3	635	22	606	7	0.0110236	0.0346457	0.954331	protein_coding
ENSMUST00000087181	Dcun1d4	635	36	592	7	0.0110236	0.0566929	0.932283	protein_coding
ENSMUST00000163473	Papola	635	22	606	7	0.0110236	0.0346457	0.954331	protein_coding
ENSMUST00000238920	Mical3	1633	56	1559	18	0.0110227	0.0342927	0.954685	protein_coding
ENSMUST00000064433	Tmod2	3993	155	3794	44	0.0110193	0.0388179	0.950163	protein_coding
ENSMUST00000150605	Matk	726	34	684	8	0.0110193	0.046832	0.942149	protein_coding
ENSMUST00000199032	Ube3c	1090	40	1038	12	0.0110092	0.0366972	0.952294	protein_coding
ENSMUST00000207889	Mical3	1636	56	1562	18	0.0110024	0.0342298	0.954768	protein_coding
ENSMUST00000133292	Wdr13	1455	58	1381	16	0.0109966	0.0398625	0.949141	protein_coding
ENSMUST00000139419	Trim46	820	29	782	9	0.0109756	0.0353659	0.953659	protein_coding
ENSMUST00000011896	Pgam1	638	17	614	7	0.0109718	0.0266458	0.962382	protein_coding
ENSMUST00000185231	Fam168b	547	31	510	6	0.0109689	0.0566728	0.932358	protein_coding
ENSMUST00000160852	Gm50387	913	22	881	10	0.0109529	0.0240964	0.964951	protein_coding
ENSMUST00000053506	Bbs1	548	11	531	6	0.0109489	0.020073	0.968978	protein_coding
ENSMUST00000105574	Agrn	548	17	525	6	0.0109489	0.0310219	0.958029	protein_coding
ENSMUST00000217381	Fxyd6	548	22	520	6	0.0109489	0.040146	0.948905	protein_coding
ENSMUST00000147545	Ccdc6	1005	25	969	11	0.0109453	0.0248756	0.964179	protein_coding
ENSMUST00000105900	Shank2	1736	62	1655	19	0.0109447	0.0357143	0.953341	protein_coding
ENSMUST00000000291	Mnt	640	24	609	7	0.0109375	0.0375	0.951562	protein_coding
ENSMUST00000134816	Eif4a2	1647	57	1572	18	0.010929	0.0346084	0.954463	protein_coding
ENSMUST00000087200	Gnl1	915	46	859	10	0.010929	0.0502732	0.938798	protein_coding
ENSMUST00000029175	Src	1190	54	1123	13	0.0109244	0.0453782	0.943697	protein_coding
ENSMUST00000035560	Acbd6	641	18	616	7	0.0109204	0.0280811	0.960998	protein_coding
ENSMUST00000092123	Epc2	733	34	691	8	0.0109141	0.0463847	0.942701	protein_coding
ENSMUST00000162772	Lmo3	733	29	696	8	0.0109141	0.0395634	0.949523	protein_coding
ENSMUST00000086123	Pitpnm2	1467	47	1404	16	0.0109066	0.0320382	0.957055	protein_coding
ENSMUST00000061260	Fat4	642	24	611	7	0.0109034	0.0373832	0.951713	protein_coding
ENSMUST00000152241	Kmt2a	642	26	609	7	0.0109034	0.0404984	0.948598	protein_coding
ENSMUST00000021514	Ppm1a	1376	54	1307	15	0.0109012	0.0392442	0.949855	protein_coding
ENSMUST00000107479	Rapgefl1	644	20	617	7	0.0108696	0.0310559	0.958075	protein_coding
ENSMUST00000171415	Ndufb8	644	26	611	7	0.0108696	0.0403727	0.948758	protein_coding
ENSMUST00000161273	Pitpnm2	1473	47	1410	16	0.0108622	0.0319077	0.95723	protein_coding
ENSMUST00000069799	Irs1	1382	61	1306	15	0.0108538	0.0441389	0.945007	protein_coding
ENSMUST00000188032	Gramd1a	1198	32	1153	13	0.0108514	0.0267112	0.962437	protein_coding
ENSMUST00000105575	Agrn	553	17	530	6	0.0108499	0.0307414	0.958409	protein_coding
ENSMUST00000152247	Tnrc18	2489	81	2381	27	0.0108477	0.0325432	0.956609	protein_coding
ENSMUST00000018880	Ndel1	646	18	621	7	0.0108359	0.0278638	0.9613	protein_coding
ENSMUST00000051671	Mkrn1	646	19	620	7	0.0108359	0.0294118	0.959752	protein_coding
ENSMUST00000228249	Slc22a17	646	35	604	7	0.0108359	0.0541796	0.934985	protein_coding
ENSMUST00000044113	Ago2	923	35	878	10	0.0108342	0.0379198	0.951246	protein_coding
ENSMUST00000102754	Pkp4	1016	34	971	11	0.0108268	0.0334646	0.955709	protein_coding
ENSMUST00000029046	Fabp5	1478	33	1429	16	0.0108254	0.0223275	0.966847	protein_coding
ENSMUST00000091146	Rapgef1	924	40	874	10	0.0108225	0.04329	0.945887	protein_coding
ENSMUST00000108951	6430548M08Rik	1294	52	1228	14	0.0108192	0.0401855	0.948995	protein_coding
ENSMUST00000095457	Ptbp1	647	25	615	7	0.0108192	0.0386399	0.950541	protein_coding
ENSMUST00000142769	Crtc1	1942	73	1848	21	0.0108136	0.0375901	0.951596	protein_coding
ENSMUST00000208726	Supt5	555	15	534	6	0.0108108	0.027027	0.962162	protein_coding
ENSMUST00000219120	Gatd3a	555	27	522	6	0.0108108	0.0486486	0.940541	protein_coding
ENSMUST00000063882	Dcun1d4	648	38	603	7	0.0108025	0.058642	0.930556	protein_coding
ENSMUST00000148135	Wdr13	648	32	609	7	0.0108025	0.0493827	0.939815	protein_coding
ENSMUST00000190050	Gm28539	648	29	612	7	0.0108025	0.0447531	0.944444	protein_coding
ENSMUST00000023614	Dyrk1a	1297	31	1252	14	0.0107941	0.0239013	0.965305	protein_coding
ENSMUST00000085939	Fxyd6	556	22	528	6	0.0107914	0.0395683	0.94964	protein_coding
ENSMUST00000075845	Arhgap35	3895	163	3690	42	0.0107831	0.0418485	0.947368	protein_coding
ENSMUST00000065360	Zic1	1392	55	1322	15	0.0107759	0.0395115	0.949713	protein_coding
ENSMUST00000103020	Aatk	928	41	877	10	0.0107759	0.044181	0.945043	protein_coding
ENSMUST00000018993	Wwc1	557	12	539	6	0.010772	0.021544	0.967684	protein_coding
ENSMUST00000112934	Rc3h2	557	16	535	6	0.010772	0.0287253	0.960503	protein_coding
ENSMUST00000143603	Ncoa2	836	26	801	9	0.0107656	0.0311005	0.958134	protein_coding
ENSMUST00000168890	Nrep	2509	83	2399	27	0.0107613	0.0330809	0.956158	protein_coding
ENSMUST00000040153	Rorb	651	29	615	7	0.0107527	0.0445469	0.9447	protein_coding
ENSMUST00000162812	Pitpnm2	1489	48	1425	16	0.0107455	0.0322364	0.957018	protein_coding
ENSMUST00000033506	Wdr13	1490	61	1413	16	0.0107383	0.0409396	0.948322	protein_coding
ENSMUST00000058159	Cnrip1	1304	52	1238	14	0.0107362	0.0398773	0.949387	protein_coding
ENSMUST00000021535	Papola	652	23	622	7	0.0107362	0.0352761	0.953988	protein_coding
ENSMUST00000109531	Src	1118	54	1052	12	0.0107335	0.0483005	0.940966	protein_coding
ENSMUST00000024123	Agap3	2143	69	2051	23	0.0107326	0.0321979	0.95707	protein_coding
ENSMUST00000020991	Dnmt3a	5218	154	5008	56	0.0107321	0.0295132	0.959755	protein_coding
ENSMUST00000118412	Bmerb1	839	35	795	9	0.0107271	0.0417163	0.947557	protein_coding
ENSMUST00000150975	Pabpn1	560	16	538	6	0.0107143	0.0285714	0.960714	protein_coding
ENSMUST00000180572	Agrn	560	16	538	6	0.0107143	0.0285714	0.960714	protein_coding
ENSMUST00000092576	Src	1214	54	1147	13	0.0107084	0.0444811	0.944811	protein_coding
ENSMUST00000034264	Pgls	654	23	624	7	0.0107034	0.0351682	0.954128	protein_coding
ENSMUST00000040325	Med12l	561	28	527	6	0.0106952	0.0499109	0.939394	protein_coding
ENSMUST00000196565	Rabggtb	561	26	529	6	0.0106952	0.0463458	0.942959	protein_coding
ENSMUST00000185985	Gramd1a	1216	33	1170	13	0.0106908	0.0271382	0.962171	protein_coding
ENSMUST00000119547	Matk	749	36	705	8	0.0106809	0.0480641	0.941255	protein_coding
ENSMUST00000113539	Zxdc	562	25	531	6	0.0106762	0.044484	0.94484	protein_coding
ENSMUST00000200209	Rabggtb	562	26	530	6	0.0106762	0.0462633	0.94306	protein_coding
ENSMUST00000232002	Dlg4	656	21	628	7	0.0106707	0.0320122	0.957317	protein_coding
ENSMUST00000040514	Irs2	1876	77	1779	20	0.010661	0.0410448	0.948294	protein_coding
ENSMUST00000146623	Gpd1l	1970	87	1862	21	0.0106599	0.0441624	0.945178	protein_coding
ENSMUST00000166877	Sox6	563	20	537	6	0.0106572	0.035524	0.953819	protein_coding
ENSMUST00000109627	Cbx6	2159	77	2059	23	0.0106531	0.0356647	0.953682	protein_coding
ENSMUST00000202281	Rogdi	751	24	719	8	0.0106525	0.0319574	0.95739	protein_coding
ENSMUST00000098552	Tmod2	4135	164	3927	44	0.0106409	0.0396614	0.949698	protein_coding
ENSMUST00000235851	Matr3	1128	32	1084	12	0.0106383	0.0283688	0.960993	protein_coding
ENSMUST00000145350	Lypla2	940	32	898	10	0.0106383	0.0340426	0.955319	protein_coding
ENSMUST00000130855	Dtx3	752	30	714	8	0.0106383	0.0398936	0.949468	protein_coding
ENSMUST00000100143	Rc3h2	564	16	542	6	0.0106383	0.0283688	0.960993	protein_coding
ENSMUST00000177053	Evi5l	1035	40	984	11	0.010628	0.0386473	0.950725	protein_coding
ENSMUST00000239400	Evi5l	1035	40	984	11	0.010628	0.0386473	0.950725	protein_coding
ENSMUST00000109267	Map3k1	565	38	521	6	0.0106195	0.0672566	0.922124	protein_coding
ENSMUST00000121205	Matk	754	35	711	8	0.0106101	0.0464191	0.942971	protein_coding
ENSMUST00000034281	6430548M08Rik	1320	52	1254	14	0.0106061	0.0393939	0.95	protein_coding
ENSMUST00000167872	Micu1	566	23	537	6	0.0106007	0.040636	0.948763	protein_coding
ENSMUST00000205432	Fbrs	566	21	539	6	0.0106007	0.0371025	0.952297	protein_coding
ENSMUST00000177543	Aftph	755	24	723	8	0.010596	0.0317881	0.957616	protein_coding
ENSMUST00000030243	Prkaa2	1039	34	994	11	0.0105871	0.0327238	0.956689	protein_coding
ENSMUST00000156948	Lypla2	756	17	731	8	0.010582	0.0224868	0.966931	protein_coding
ENSMUST00000026987	Nop16	567	21	540	6	0.010582	0.037037	0.952381	protein_coding
ENSMUST00000072804	Sox6	567	20	541	6	0.010582	0.0352734	0.954145	protein_coding
ENSMUST00000194383	Gria2	567	17	544	6	0.010582	0.0299824	0.959436	protein_coding
ENSMUST00000062045	H1f4	1607	92	1498	17	0.0105787	0.0572495	0.932172	protein_coding
ENSMUST00000103016	Aspscr1	473	10	458	5	0.0105708	0.0211416	0.968288	protein_coding
ENSMUST00000109805	Nudcd3	473	15	453	5	0.0105708	0.0317125	0.957717	protein_coding
ENSMUST00000163200	Islr2	852	23	820	9	0.0105634	0.0269953	0.962441	protein_coding
ENSMUST00000164225	Med12l	568	28	534	6	0.0105634	0.0492958	0.940141	protein_coding
ENSMUST00000111024	Enah	1231	41	1177	13	0.0105605	0.0333063	0.956133	protein_coding
ENSMUST00000235428	Wdr7	947	27	910	10	0.0105597	0.0285111	0.960929	protein_coding
ENSMUST00000238957	Mical3	1612	55	1540	17	0.0105459	0.0341191	0.955335	protein_coding
ENSMUST00000085636	Gramd1a	1138	33	1093	12	0.0105448	0.0289982	0.960457	protein_coding
ENSMUST00000165293	Pum2	1709	55	1636	18	0.0105325	0.0321826	0.957285	protein_coding
ENSMUST00000109885	Smad1	950	42	898	10	0.0105263	0.0442105	0.945263	protein_coding
ENSMUST00000166726	Mast4	760	26	726	8	0.0105263	0.0342105	0.955263	protein_coding
ENSMUST00000232931	Map3k4	665	25	633	7	0.0105263	0.037594	0.95188	protein_coding
ENSMUST00000221368	Gpatch2l	570	26	538	6	0.0105263	0.045614	0.94386	protein_coding
ENSMUST00000032194	Bhlhe40	475	17	453	5	0.0105263	0.0357895	0.953684	protein_coding
ENSMUST00000004646	Coro1c	2852	105	2717	30	0.0105189	0.0368163	0.952665	protein_coding
ENSMUST00000171095	Dock3	1331	43	1274	14	0.0105184	0.0323065	0.957175	protein_coding
ENSMUST00000033671	Rps6ka3	761	25	728	8	0.0105125	0.0328515	0.956636	protein_coding
ENSMUST00000075510	Safb2	572	21	545	6	0.0104895	0.0367133	0.952797	protein_coding
ENSMUST00000021114	Galk1	477	17	455	5	0.0104822	0.0356394	0.953878	protein_coding
ENSMUST00000049937	Chtop	477	22	450	5	0.0104822	0.0461216	0.943396	protein_coding
ENSMUST00000106158	Aspscr1	477	11	461	5	0.0104822	0.0230608	0.966457	protein_coding
ENSMUST00000124546	Glmn	477	16	456	5	0.0104822	0.033543	0.955975	protein_coding
ENSMUST00000114768	Fhl1	1241	34	1194	13	0.0104754	0.0273973	0.962127	protein_coding
ENSMUST00000095087	Rapgef1	955	42	903	10	0.0104712	0.0439791	0.94555	protein_coding
ENSMUST00000145253	Clip3	955	59	886	10	0.0104712	0.0617801	0.927749	protein_coding
ENSMUST00000160430	Luc7l2	764	17	739	8	0.0104712	0.0222513	0.967277	protein_coding
ENSMUST00000231278	Top3b	573	16	551	6	0.0104712	0.0279232	0.961606	protein_coding
ENSMUST00000112176	Tmsb4x	1815	85	1711	19	0.0104683	0.046832	0.9427	protein_coding
ENSMUST00000118566	Tpm3	860	25	826	9	0.0104651	0.0290698	0.960465	protein_coding
ENSMUST00000096029	Psd	2198	84	2091	23	0.0104641	0.0382166	0.951319	protein_coding
ENSMUST00000140014	Pten	669	34	628	7	0.0104634	0.0508221	0.938714	protein_coding
ENSMUST00000041391	Psd	2199	84	2092	23	0.0104593	0.0381992	0.951342	protein_coding
ENSMUST00000173409	Suclg1	574	19	549	6	0.010453	0.033101	0.956446	protein_coding
ENSMUST00000199659	Med12l	574	28	540	6	0.010453	0.0487805	0.940767	protein_coding
ENSMUST00000113155	Setd5	862	24	829	9	0.0104408	0.0278422	0.961717	protein_coding
ENSMUST00000118955	Bcl11a	1056	21	1024	11	0.0104167	0.0198864	0.969697	protein_coding
ENSMUST00000157035	Zmynd11	864	25	830	9	0.0104167	0.0289352	0.960648	protein_coding
ENSMUST00000034175	Phlpp2	576	21	549	6	0.0104167	0.0364583	0.953125	protein_coding
ENSMUST00000179721	Phlpp2	576	21	549	6	0.0104167	0.0364583	0.953125	protein_coding
ENSMUST00000017365	Psmd3	2593	87	2479	27	0.0104126	0.0335519	0.956035	protein_coding
ENSMUST00000106267	Stx1b	6051	243	5745	63	0.0104115	0.0401587	0.94943	protein_coding
ENSMUST00000139803	Rev3l	865	31	825	9	0.0104046	0.0358382	0.953757	protein_coding
ENSMUST00000093046	Tom1l2	1346	64	1268	14	0.0104012	0.0475483	0.942051	protein_coding
ENSMUST00000151408	Rasgrf2	1154	42	1100	12	0.0103986	0.0363951	0.953206	protein_coding
ENSMUST00000167111	Rabggtb	577	26	545	6	0.0103986	0.0450607	0.944541	protein_coding
ENSMUST00000133384	Prpf40a	481	14	462	5	0.010395	0.029106	0.960499	protein_coding
ENSMUST00000226363	Klf10	481	17	459	5	0.010395	0.035343	0.954262	protein_coding
ENSMUST00000105502	Foxo3	770	28	734	8	0.0103896	0.0363636	0.953247	protein_coding
ENSMUST00000174499	Brsk2	1253	45	1195	13	0.0103751	0.0359138	0.953711	protein_coding
ENSMUST00000048248	Brsk1	964	28	926	10	0.0103734	0.0290456	0.960581	protein_coding
ENSMUST00000082121	Glmn	482	17	460	5	0.0103734	0.0352697	0.954357	protein_coding
ENSMUST00000111774	Xpr1	482	17	460	5	0.0103734	0.0352697	0.954357	protein_coding
ENSMUST00000036691	Prrc2b	3667	155	3474	38	0.0103627	0.0422689	0.947368	protein_coding
ENSMUST00000122996	Mkrn1	579	22	551	6	0.0103627	0.0379965	0.951641	protein_coding
ENSMUST00000045897	Ptma	869	26	834	9	0.0103567	0.0299194	0.959724	protein_coding
ENSMUST00000192555	Schip1	869	41	819	9	0.0103567	0.0471807	0.942463	protein_coding
ENSMUST00000116425	Terf2	676	36	633	7	0.010355	0.0532544	0.936391	protein_coding
ENSMUST00000033182	Ilk	483	16	462	5	0.010352	0.0331263	0.956522	protein_coding
ENSMUST00000058137	Rabl6	483	18	460	5	0.010352	0.0372671	0.952381	protein_coding
ENSMUST00000078021	Glmn	483	17	461	5	0.010352	0.0351967	0.954451	protein_coding
ENSMUST00000163389	Ilk	483	16	462	5	0.010352	0.0331263	0.956522	protein_coding
ENSMUST00000038217	Dtx3	773	30	735	8	0.0103493	0.0388098	0.950841	protein_coding
ENSMUST00000031695	Wasl	580	26	548	6	0.0103448	0.0448276	0.944828	protein_coding
ENSMUST00000140206	Trmt2a	580	17	557	6	0.0103448	0.0293103	0.960345	protein_coding
ENSMUST00000053413	Cdk5r1	4064	163	3859	42	0.0103346	0.0401083	0.949557	protein_coding
ENSMUST00000074043	Klf10	484	18	461	5	0.0103306	0.0371901	0.952479	protein_coding
ENSMUST00000134496	Camk2a	484	17	462	5	0.0103306	0.035124	0.954545	protein_coding
ENSMUST00000225506	Mipep	484	11	468	5	0.0103306	0.0227273	0.966942	protein_coding
ENSMUST00000019660	Zkscan1	1162	48	1102	12	0.010327	0.0413081	0.948365	protein_coding
ENSMUST00000197443	Magi2	1162	41	1109	12	0.010327	0.035284	0.954389	protein_coding
ENSMUST00000228119	Slc22a17	678	36	635	7	0.0103245	0.0530973	0.936578	protein_coding
ENSMUST00000171533	Nrep	2519	82	2411	26	0.0103216	0.0325526	0.957126	protein_coding
ENSMUST00000090247	Trio	3876	149	3687	40	0.0103199	0.0384417	0.951238	protein_coding
ENSMUST00000057209	Sgsm1	969	26	933	10	0.0103199	0.0268318	0.962848	protein_coding
ENSMUST00000031985	Mkrn1	1260	47	1200	13	0.0103175	0.0373016	0.952381	protein_coding
ENSMUST00000044011	Fkbp1a	1552	36	1500	16	0.0103093	0.0231959	0.966495	protein_coding
ENSMUST00000013807	Pten	1358	55	1289	14	0.0103093	0.0405007	0.94919	protein_coding
ENSMUST00000173689	Jmjd1c	1067	35	1021	11	0.0103093	0.0328022	0.956888	protein_coding
ENSMUST00000089950	Rabggtb	582	27	549	6	0.0103093	0.0463918	0.943299	protein_coding
ENSMUST00000111959	Wsb2	485	12	468	5	0.0103093	0.0247423	0.964948	protein_coding
ENSMUST00000091458	Nr2f1	1553	79	1458	16	0.0103026	0.0508693	0.938828	protein_coding
ENSMUST00000197513	Agap3	1068	35	1022	11	0.0102996	0.0327715	0.956929	protein_coding
ENSMUST00000127910	Prkcb	680	21	652	7	0.0102941	0.0308824	0.958824	protein_coding
ENSMUST00000101339	Nhsl2	583	21	556	6	0.0102916	0.0360206	0.953688	protein_coding
ENSMUST00000138181	Ube4b	583	27	550	6	0.0102916	0.0463122	0.943396	protein_coding
ENSMUST00000232581	Top3b	583	16	561	6	0.0102916	0.0274443	0.962264	protein_coding
ENSMUST00000022720	Fbxl3	486	17	464	5	0.0102881	0.0349794	0.954733	protein_coding
ENSMUST00000028667	Dgkz	1071	31	1029	11	0.0102708	0.0289449	0.960784	protein_coding
ENSMUST00000045301	H1f3	1071	43	1017	11	0.0102708	0.0401494	0.94958	protein_coding
ENSMUST00000046963	Map2k4	1558	58	1484	16	0.0102696	0.0372272	0.952503	protein_coding
ENSMUST00000140436	Bcl2l1	487	20	462	5	0.0102669	0.0410678	0.948665	protein_coding
ENSMUST00000154756	Inpp5j	487	15	467	5	0.0102669	0.0308008	0.958932	protein_coding
ENSMUST00000182427	Anks1b	487	23	459	5	0.0102669	0.0472279	0.942505	protein_coding
ENSMUST00000099276	Atxn7l3b	1364	38	1312	14	0.0102639	0.0278592	0.961877	protein_coding
ENSMUST00000155277	Ddx47	682	20	655	7	0.0102639	0.0293255	0.960411	protein_coding
ENSMUST00000228495	Slc22a17	683	36	640	7	0.0102489	0.0527086	0.937042	protein_coding
ENSMUST00000034949	Csnk1g1	488	17	466	5	0.0102459	0.0348361	0.954918	protein_coding
ENSMUST00000162492	Ric1	488	14	469	5	0.0102459	0.0286885	0.961066	protein_coding
ENSMUST00000192702	Uck2	488	27	456	5	0.0102459	0.0553279	0.934426	protein_coding
ENSMUST00000112523	Clstn3	684	21	656	7	0.0102339	0.0307018	0.959064	protein_coding
ENSMUST00000161207	Tle3	1173	50	1111	12	0.0102302	0.0426257	0.947144	protein_coding
ENSMUST00000151495	Hexdc	489	18	466	5	0.0102249	0.0368098	0.952965	protein_coding
ENSMUST00000212761	Epb41	489	18	466	5	0.0102249	0.0368098	0.952965	protein_coding
ENSMUST00000021083	Jpt1	2054	68	1965	21	0.010224	0.0331061	0.95667	protein_coding
ENSMUST00000162578	Ndrg4	4304	141	4119	44	0.010223	0.0327602	0.957017	protein_coding
ENSMUST00000023465	Top3b	587	16	565	6	0.0102215	0.0272572	0.962521	protein_coding
ENSMUST00000078090	Mllt3	587	25	556	6	0.0102215	0.0425894	0.947189	protein_coding
ENSMUST00000124033	Bcor	685	24	654	7	0.010219	0.0350365	0.954745	protein_coding
ENSMUST00000039541	Tubgcp4	490	7	478	5	0.0102041	0.0142857	0.97551	protein_coding
ENSMUST00000149243	Mrpl3	490	18	467	5	0.0102041	0.0367347	0.953061	protein_coding
ENSMUST00000230229	Pmm1	490	7	478	5	0.0102041	0.0142857	0.97551	protein_coding
ENSMUST00000076615	Crtc1	2059	78	1960	21	0.0101991	0.0378825	0.951918	protein_coding
ENSMUST00000111122	Pum2	1765	58	1689	18	0.0101983	0.0328612	0.956941	protein_coding
ENSMUST00000197354	Magi2	1177	42	1123	12	0.0101954	0.0356839	0.954121	protein_coding
ENSMUST00000135741	Dab2ip	1079	40	1028	11	0.0101946	0.0370714	0.952734	protein_coding
ENSMUST00000097786	Dst	785	35	742	8	0.0101911	0.044586	0.945223	protein_coding
ENSMUST00000162415	Eif4g2	3729	169	3522	38	0.0101904	0.0453205	0.944489	protein_coding
ENSMUST00000064770	Nfib	2748	113	2607	28	0.0101892	0.0411208	0.94869	protein_coding
ENSMUST00000115512	Bcor	687	24	656	7	0.0101892	0.0349345	0.954876	protein_coding
ENSMUST00000155968	Ube4b	589	28	555	6	0.0101868	0.0475382	0.942275	protein_coding
ENSMUST00000156636	Map2	1080	31	1038	11	0.0101852	0.0287037	0.961111	protein_coding
ENSMUST00000199612	Ubap2l	982	45	927	10	0.0101833	0.0458248	0.943992	protein_coding
ENSMUST00000110658	Tubgcp4	491	7	479	5	0.0101833	0.0142566	0.97556	protein_coding
ENSMUST00000199164	Tsc22d2	786	32	746	8	0.0101781	0.0407125	0.949109	protein_coding
ENSMUST00000174817	Dnmt3a	5208	154	5001	53	0.0101767	0.0295699	0.960253	protein_coding
ENSMUST00000051446	Jmjd1c	1081	36	1034	11	0.0101758	0.0333025	0.956522	protein_coding
ENSMUST00000038116	Ankrd12	1082	36	1035	11	0.0101664	0.0332717	0.956562	protein_coding
ENSMUST00000199925	Sfswap	492	16	471	5	0.0101626	0.0325203	0.957317	protein_coding
ENSMUST00000023572	Cxadr	689	13	669	7	0.0101597	0.0188679	0.970972	protein_coding
ENSMUST00000161689	Tle3	1182	50	1120	12	0.0101523	0.0423012	0.947547	protein_coding
ENSMUST00000024816	Cmtr1	985	38	937	10	0.0101523	0.0385787	0.951269	protein_coding
ENSMUST00000025567	Fads2	788	22	758	8	0.0101523	0.0279188	0.961929	protein_coding
ENSMUST00000161538	Luc7l2	788	19	761	8	0.0101523	0.0241117	0.965736	protein_coding
ENSMUST00000209815	Rpl13a	788	20	760	8	0.0101523	0.0253807	0.964467	protein_coding
ENSMUST00000142342	Ttc4	591	19	566	6	0.0101523	0.0321489	0.957699	protein_coding
ENSMUST00000208474	Nr2f2	591	17	568	6	0.0101523	0.0287648	0.961083	protein_coding
ENSMUST00000165704	Ptbp1	690	25	658	7	0.0101449	0.0362319	0.953623	protein_coding
ENSMUST00000071296	2410002F23Rik	986	43	933	10	0.010142	0.0436105	0.946247	protein_coding
ENSMUST00000123178	Ccp110	493	23	465	5	0.010142	0.0466531	0.943205	protein_coding
ENSMUST00000035350	Aftph	789	25	756	8	0.0101394	0.0316857	0.958175	protein_coding
ENSMUST00000201010	Med13l	789	37	744	8	0.0101394	0.0468948	0.942966	protein_coding
ENSMUST00000174408	Jmjd1c	1087	36	1040	11	0.0101196	0.0331187	0.956762	protein_coding
ENSMUST00000114823	Mkrn1	1186	44	1130	12	0.010118	0.0370995	0.952782	protein_coding
ENSMUST00000068725	Mtarc2	593	19	568	6	0.010118	0.0320405	0.957841	protein_coding
ENSMUST00000093048	Tom1l2	1384	66	1304	14	0.0101156	0.0476879	0.942197	protein_coding
ENSMUST00000231221	Dlg4	692	27	658	7	0.0101156	0.0390173	0.950867	protein_coding
ENSMUST00000115104	Dst	791	36	747	8	0.0101138	0.045512	0.944374	protein_coding
ENSMUST00000142003	Prkce	890	61	820	9	0.0101124	0.0685393	0.921348	protein_coding
ENSMUST00000109533	Src	1187	54	1121	12	0.0101095	0.0454928	0.944398	protein_coding
ENSMUST00000097785	Dst	792	36	748	8	0.010101	0.0454545	0.944444	protein_coding
ENSMUST00000147273	Trmt2a	594	16	572	6	0.010101	0.026936	0.962963	protein_coding
ENSMUST00000208081	Nr2f2	594	18	570	6	0.010101	0.030303	0.959596	protein_coding
ENSMUST00000120705	Tbc1d10b	991	49	932	10	0.0100908	0.049445	0.940464	protein_coding
ENSMUST00000043864	Cdc123	793	35	750	8	0.0100883	0.0441362	0.945776	protein_coding
ENSMUST00000099090	Tsc22d2	793	32	753	8	0.0100883	0.0403531	0.949559	protein_coding
ENSMUST00000092305	Dazap1	1487	68	1404	15	0.0100874	0.0457297	0.944183	protein_coding
ENSMUST00000032326	Ddx47	694	20	667	7	0.0100865	0.0288184	0.961095	protein_coding
ENSMUST00000182031	Safb	992	29	953	10	0.0100806	0.0292339	0.960685	protein_coding
ENSMUST00000140093	Pafah1b3	1092	35	1046	11	0.0100733	0.0320513	0.957875	protein_coding
ENSMUST00000107949	2410002F23Rik	993	43	940	10	0.0100705	0.0433031	0.946626	protein_coding
ENSMUST00000202622	Eif4h	3477	138	3304	35	0.0100661	0.0396894	0.950244	protein_coding
ENSMUST00000114124	Tiam1	497	13	479	5	0.0100604	0.0261569	0.963783	protein_coding
ENSMUST00000142424	Mrpl3	497	18	474	5	0.0100604	0.0362173	0.953722	protein_coding
ENSMUST00000206368	Mat2a	597	21	570	6	0.0100503	0.0351759	0.954774	protein_coding
ENSMUST00000124098	Dab2ip	1095	40	1044	11	0.0100457	0.0365297	0.953425	protein_coding
ENSMUST00000197336	Klhl18	896	41	846	9	0.0100446	0.0457589	0.944196	protein_coding
ENSMUST00000155737	Gnb4	2290	74	2193	23	0.0100437	0.0323144	0.957642	protein_coding
ENSMUST00000026135	Aspscr1	498	11	482	5	0.0100402	0.0220884	0.967871	protein_coding
ENSMUST00000178015	Pum2	1694	51	1626	17	0.0100354	0.0301063	0.959858	protein_coding
ENSMUST00000001780	Akt1	897	39	849	9	0.0100334	0.0434783	0.946488	protein_coding
ENSMUST00000151838	Ccdc28b	698	22	669	7	0.0100287	0.0315186	0.958453	protein_coding
ENSMUST00000078944	Phf6	1097	52	1034	11	0.0100273	0.047402	0.942571	protein_coding
ENSMUST00000126320	Ldb1	499	25	469	5	0.01002	0.0501002	0.93988	protein_coding
ENSMUST00000148612	Nudc	599	12	581	6	0.0100167	0.0200334	0.96995	protein_coding
ENSMUST00000185269	Dst	699	31	661	7	0.0100143	0.0443491	0.945637	protein_coding
ENSMUST00000114690	Zbtb20	999	39	950	10	0.01001	0.039039	0.950951	protein_coding
ENSMUST00000028583	Lin7c	2200	87	2091	22	0.01	0.0395455	0.950455	protein_coding
ENSMUST00000223543	Shc3	900	28	863	9	0.01	0.0311111	0.958889	protein_coding
ENSMUST00000008179	Mid1ip1	700	24	669	7	0.01	0.0342857	0.955714	protein_coding
ENSMUST00000115524	Mid1ip1	700	24	669	7	0.01	0.0342857	0.955714	protein_coding
ENSMUST00000147708	Nono	500	13	482	5	0.01	0.026	0.964	protein_coding
ENSMUST00000025408	Afg3l2	901	47	845	9	0.0099889	0.0521643	0.937847	protein_coding
ENSMUST00000165151	Snd1	901	18	874	9	0.0099889	0.0199778	0.970033	protein_coding
ENSMUST00000110375	Stard7	1502	48	1439	15	0.00998668	0.0319574	0.958056	protein_coding
ENSMUST00000027521	Agap1	1503	68	1420	15	0.00998004	0.0452428	0.944777	protein_coding
ENSMUST00000141862	Cfap36	501	137	359	5	0.00998004	0.273453	0.716567	protein_coding
ENSMUST00000231108	Zc3h7b	501	25	471	5	0.00998004	0.0499002	0.94012	protein_coding
ENSMUST00000237170	Fam160b1	802	29	765	8	0.00997506	0.0361596	0.953865	protein_coding
ENSMUST00000035208	Bsn	2408	92	2292	24	0.00996678	0.038206	0.951827	protein_coding
ENSMUST00000147927	Ncoa2	903	28	866	9	0.00996678	0.0310078	0.959025	protein_coding
ENSMUST00000130923	Mast1	1104	48	1045	11	0.00996377	0.0434783	0.946558	protein_coding
ENSMUST00000096424	Emd	502	8	489	5	0.00996016	0.0159363	0.974104	protein_coding
ENSMUST00000105347	Mbd3	502	16	481	5	0.00996016	0.0318725	0.958167	protein_coding
ENSMUST00000113157	Setd5	905	26	870	9	0.00994475	0.0287293	0.961326	protein_coding
ENSMUST00000064054	Syt1	704	28	669	7	0.00994318	0.0397727	0.950284	protein_coding
ENSMUST00000105276	Syt1	704	28	669	7	0.00994318	0.0397727	0.950284	protein_coding
ENSMUST00000219467	Rere	704	23	674	7	0.00994318	0.0326705	0.957386	protein_coding
ENSMUST00000042766	Ppm1k	503	18	480	5	0.00994036	0.0357853	0.954274	protein_coding
ENSMUST00000068116	Lrrfip1	503	26	472	5	0.00994036	0.0516899	0.93837	protein_coding
ENSMUST00000151044	Itsn1	503	15	483	5	0.00994036	0.0298211	0.960239	protein_coding
ENSMUST00000105362	Dazap1	1510	71	1424	15	0.00993377	0.0470199	0.943046	protein_coding
ENSMUST00000046972	Rbm27	705	26	672	7	0.00992908	0.0368794	0.953191	protein_coding
ENSMUST00000093427	Nwd1	705	19	679	7	0.00992908	0.0269504	0.963121	protein_coding
ENSMUST00000153337	Zfp24	504	12	487	5	0.00992063	0.0238095	0.96627	protein_coding
ENSMUST00000223709	Mipep	504	12	487	5	0.00992063	0.0238095	0.96627	protein_coding
ENSMUST00000034607	Arcn1	1613	45	1552	16	0.0099194	0.0278983	0.962182	protein_coding
ENSMUST00000113701	Tpm1	605	31	568	6	0.00991736	0.0512397	0.938843	protein_coding
ENSMUST00000116476	Pabpn1	605	17	582	6	0.00991736	0.0280992	0.961983	protein_coding
ENSMUST00000102968	H4c4	706	30	669	7	0.00991501	0.0424929	0.947592	protein_coding
ENSMUST00000159514	Naa50	706	33	666	7	0.00991501	0.0467422	0.943343	protein_coding
ENSMUST00000181217	Metap2	1313	31	1269	13	0.00990099	0.0236101	0.966489	protein_coding
ENSMUST00000042889	Setd5	909	26	874	9	0.00990099	0.0286029	0.961496	protein_coding
ENSMUST00000230368	Zc3h7b	707	33	667	7	0.00990099	0.0466761	0.943423	protein_coding
ENSMUST00000109986	Ralgapa2	505	16	484	5	0.00990099	0.0316832	0.958416	protein_coding
ENSMUST00000088516	Magi2	1213	43	1158	12	0.00989283	0.0354493	0.954658	protein_coding
ENSMUST00000005017	Hdgf	506	18	483	5	0.00988142	0.0355731	0.954545	protein_coding
ENSMUST00000018521	Vezf1	506	28	473	5	0.00988142	0.055336	0.934783	protein_coding
ENSMUST00000063542	Naa50	506	26	475	5	0.00988142	0.0513834	0.938735	protein_coding
ENSMUST00000142238	Jpt1	506	16	485	5	0.00988142	0.0316206	0.958498	protein_coding
ENSMUST00000152901	Gnb4	2227	71	2134	22	0.00987876	0.0318815	0.95824	protein_coding
ENSMUST00000063520	Naa50	709	31	671	7	0.00987306	0.0437236	0.946403	protein_coding
ENSMUST00000086635	Pitpnb	1115	48	1056	11	0.00986547	0.0430493	0.947085	protein_coding
ENSMUST00000232645	Med15	1014	36	968	10	0.00986193	0.035503	0.954635	protein_coding
ENSMUST00000027251	Rev1	507	14	488	5	0.00986193	0.0276134	0.962525	protein_coding
ENSMUST00000066497	Zfp24	507	11	491	5	0.00986193	0.0216963	0.968442	protein_coding
ENSMUST00000065143	Bcor	710	24	679	7	0.00985915	0.0338028	0.956338	protein_coding
ENSMUST00000220303	Bcl9l	1015	45	960	10	0.00985222	0.044335	0.945813	protein_coding
ENSMUST00000170002	Papola	609	20	583	6	0.00985222	0.0328407	0.957307	protein_coding
ENSMUST00000135949	Pgk1	711	24	680	7	0.00984529	0.0337553	0.956399	protein_coding
ENSMUST00000236645	Cfl1	2641	43	2572	26	0.00984476	0.0162817	0.973874	protein_coding
ENSMUST00000198941	Rimbp2	1016	32	974	10	0.00984252	0.0314961	0.958661	protein_coding
ENSMUST00000130829	AW551984	508	24	479	5	0.00984252	0.0472441	0.942913	protein_coding
ENSMUST00000135179	Cdk4	508	8	495	5	0.00984252	0.015748	0.974409	protein_coding
ENSMUST00000178224	D430019H16Rik	813	29	776	8	0.0098401	0.0356704	0.95449	protein_coding
ENSMUST00000225323	Psd	2135	81	2033	21	0.00983607	0.0379391	0.952225	protein_coding
ENSMUST00000130420	Arhgap44	610	17	587	6	0.00983607	0.0278689	0.962295	protein_coding
ENSMUST00000223078	Psmc1	610	17	587	6	0.00983607	0.0278689	0.962295	protein_coding
ENSMUST00000110536	Arid4b	1017	41	966	10	0.00983284	0.0403147	0.949853	protein_coding
ENSMUST00000115513	Bcor	712	24	681	7	0.00983146	0.0337079	0.956461	protein_coding
ENSMUST00000030491	Cmpk1	814	40	766	8	0.00982801	0.04914	0.941032	protein_coding
ENSMUST00000183034	Dst	814	38	768	8	0.00982801	0.046683	0.943489	protein_coding
ENSMUST00000039538	Arid4b	1018	41	967	10	0.00982318	0.040275	0.949902	protein_coding
ENSMUST00000032071	Dusp11	509	20	484	5	0.00982318	0.0392927	0.950884	protein_coding
ENSMUST00000168505	Pcbp3	611	23	582	6	0.00981997	0.0376432	0.952537	protein_coding
ENSMUST00000025253	Prrc2a	3667	125	3506	36	0.00981729	0.0340878	0.956095	protein_coding
ENSMUST00000168361	Pum2	1732	53	1662	17	0.00981524	0.0306005	0.959584	protein_coding
ENSMUST00000098266	Arrb1	1427	44	1369	14	0.00981079	0.0308339	0.959355	protein_coding
ENSMUST00000064190	Rai1	1631	59	1556	16	0.00980993	0.0361741	0.954016	protein_coding
ENSMUST00000091268	Camsap1	1733	47	1669	17	0.00980958	0.0271206	0.96307	protein_coding
ENSMUST00000213243	Soga3	918	38	871	9	0.00980392	0.0413943	0.948802	protein_coding
ENSMUST00000112505	Pgam5	714	27	680	7	0.00980392	0.0378151	0.952381	protein_coding
ENSMUST00000195822	Snx16	714	25	682	7	0.00980392	0.035014	0.955182	protein_coding
ENSMUST00000153292	Trmt2a	612	17	589	6	0.00980392	0.0277778	0.962418	protein_coding
ENSMUST00000038584	Tlk1	510	18	487	5	0.00980392	0.0352941	0.954902	protein_coding
ENSMUST00000223490	Cdk13	1327	49	1265	13	0.00979653	0.0369254	0.953278	protein_coding
ENSMUST00000201575	Ctbp1	1123	39	1073	11	0.00979519	0.0347284	0.955476	protein_coding
ENSMUST00000140254	Cdk4	919	19	891	9	0.00979325	0.0206746	0.969532	protein_coding
ENSMUST00000180086	H1f0	817	28	781	8	0.00979192	0.0342717	0.955936	protein_coding
ENSMUST00000212333	Mical3	715	29	679	7	0.00979021	0.0405594	0.94965	protein_coding
ENSMUST00000174419	Psme1	613	26	581	6	0.00978793	0.0424144	0.947798	protein_coding
ENSMUST00000144443	Gabarap	1124	48	1065	11	0.00978648	0.0427046	0.947509	protein_coding
ENSMUST00000085177	Msl2	511	13	493	5	0.00978474	0.0254403	0.964775	protein_coding
ENSMUST00000120508	Celf5	1432	58	1360	14	0.00977654	0.0405028	0.949721	protein_coding
ENSMUST00000161736	Eif4g2	716	29	680	7	0.00977654	0.0405028	0.949721	protein_coding
ENSMUST00000114167	Camsap1	1739	47	1675	17	0.00977573	0.027027	0.963197	protein_coding
ENSMUST00000169008	Psma4	614	16	592	6	0.00977199	0.0260586	0.964169	protein_coding
ENSMUST00000052838	Mib1	1945	82	1844	19	0.00976864	0.0421594	0.948072	protein_coding
ENSMUST00000108789	Zfp512b	1331	54	1264	13	0.00976709	0.040571	0.949662	protein_coding
ENSMUST00000239495	Shank2	1536	60	1461	15	0.00976562	0.0390625	0.951172	protein_coding
ENSMUST00000199537	Rimbp2	1024	32	982	10	0.00976562	0.03125	0.958984	protein_coding
ENSMUST00000097566	Synpo	512	22	485	5	0.00976562	0.0429688	0.947266	protein_coding
ENSMUST00000020490	Wdr82	2561	114	2422	25	0.00976181	0.0445139	0.945724	protein_coding
ENSMUST00000075117	Zxdc	615	26	583	6	0.0097561	0.0422764	0.947967	protein_coding
ENSMUST00000196085	Rimbp2	923	25	889	9	0.00975081	0.0270856	0.963164	protein_coding
ENSMUST00000161326	Naa50	718	32	679	7	0.0097493	0.0445682	0.945682	protein_coding
ENSMUST00000218552	Ccar1	513	28	480	5	0.00974659	0.0545809	0.935673	protein_coding
ENSMUST00000111123	Pum2	1745	53	1675	17	0.00974212	0.0303725	0.959885	protein_coding
ENSMUST00000022808	Pabpn1	616	17	593	6	0.00974026	0.0275974	0.962662	protein_coding
ENSMUST00000108425	Crk	616	22	588	6	0.00974026	0.0357143	0.954545	protein_coding
ENSMUST00000117687	Ppp2r2b	1438	69	1355	14	0.00973574	0.0479833	0.942281	protein_coding
ENSMUST00000136980	Prpf40b	822	29	785	8	0.00973236	0.0352798	0.954988	protein_coding
ENSMUST00000109526	Nnat	2672	115	2531	26	0.00973054	0.0430389	0.947231	protein_coding
ENSMUST00000149144	Zfand5	925	21	895	9	0.00972973	0.0227027	0.967568	protein_coding
ENSMUST00000150352	Ankra2	514	13	496	5	0.00972763	0.0252918	0.964981	protein_coding
ENSMUST00000229044	Zc3h7b	720	35	678	7	0.00972222	0.0486111	0.941667	protein_coding
ENSMUST00000232480	Mapk1	720	32	681	7	0.00972222	0.0444444	0.945833	protein_coding
ENSMUST00000110634	Zmynd11	1646	54	1576	16	0.00972053	0.0328068	0.957473	protein_coding
ENSMUST00000100089	Rprm	823	35	780	8	0.00972053	0.0425273	0.947752	protein_coding
ENSMUST00000223168	Ppp2r5c	823	21	794	8	0.00972053	0.0255164	0.964763	protein_coding
ENSMUST00000147004	Eno2	1235	49	1174	12	0.0097166	0.0396761	0.950607	protein_coding
ENSMUST00000219238	Arid5b	721	24	690	7	0.00970874	0.0332871	0.957004	protein_coding
ENSMUST00000106307	Hivep3	618	31	581	6	0.00970874	0.0501618	0.940129	protein_coding
ENSMUST00000031309	Wsb2	515	13	497	5	0.00970874	0.0252427	0.965049	protein_coding
ENSMUST00000131734	Stam	515	18	492	5	0.00970874	0.0349515	0.95534	protein_coding
ENSMUST00000162645	Zmiz1	3093	142	2921	30	0.00969932	0.0459101	0.944391	protein_coding
ENSMUST00000107245	Nfib	2784	118	2639	27	0.00969828	0.0423851	0.947917	protein_coding
ENSMUST00000131073	Mib1	722	37	678	7	0.00969529	0.0512465	0.939058	protein_coding
ENSMUST00000125164	Arcn1	619	21	592	6	0.00969305	0.0339257	0.956381	protein_coding
ENSMUST00000108234	Gnb4	2270	74	2174	22	0.00969163	0.0325991	0.957709	protein_coding
ENSMUST00000000767	Rpa1	1548	64	1469	15	0.00968992	0.0413437	0.948966	protein_coding
ENSMUST00000108572	Zfp579	516	18	493	5	0.00968992	0.0348837	0.955426	protein_coding
ENSMUST00000155195	Synpo	516	22	489	5	0.00968992	0.0426357	0.947674	protein_coding
ENSMUST00000071841	Klhdc3	723	32	684	7	0.00968188	0.04426	0.946058	protein_coding
ENSMUST00000155399	Jpt1	1343	52	1278	13	0.00967982	0.0387193	0.951601	protein_coding
ENSMUST00000078717	Lrrc58	1654	61	1577	16	0.00967352	0.0368803	0.953446	protein_coding
ENSMUST00000084985	Ppp2r5c	827	24	795	8	0.00967352	0.0290206	0.961306	protein_coding
ENSMUST00000022704	Itm2b	517	21	491	5	0.00967118	0.040619	0.94971	protein_coding
ENSMUST00000076623	Arap2	517	14	498	5	0.00967118	0.0270793	0.96325	protein_coding
ENSMUST00000162731	Zfp579	517	18	494	5	0.00967118	0.0348162	0.955513	protein_coding
ENSMUST00000050872	Nfib	2793	114	2652	27	0.00966702	0.0408163	0.949517	protein_coding
ENSMUST00000221074	Ppp2r5c	828	24	796	8	0.00966184	0.0289855	0.961353	protein_coding
ENSMUST00000025503	Isoc1	621	18	597	6	0.00966184	0.0289855	0.961353	protein_coding
ENSMUST00000126839	Ptpn1	621	28	587	6	0.00966184	0.0450886	0.94525	protein_coding
ENSMUST00000200299	Ulk1	1139	41	1087	11	0.00965759	0.0359965	0.954346	protein_coding
ENSMUST00000110636	Zmynd11	1657	55	1586	16	0.009656	0.0331925	0.957151	protein_coding
ENSMUST00000137822	Rasa3	725	31	687	7	0.00965517	0.0427586	0.947586	protein_coding
ENSMUST00000159293	Mtarc2	518	18	495	5	0.00965251	0.034749	0.955598	protein_coding
ENSMUST00000050063	Arf6	622	28	588	6	0.0096463	0.0450161	0.945338	protein_coding
ENSMUST00000106557	Ccp110	622	30	586	6	0.0096463	0.0482315	0.942122	protein_coding
ENSMUST00000109021	Uqcrq	622	14	602	6	0.0096463	0.022508	0.967846	protein_coding
ENSMUST00000160132	Eif4g2	1348	79	1256	13	0.00964392	0.0586053	0.931751	protein_coding
ENSMUST00000030665	Nudc	1037	22	1005	10	0.0096432	0.021215	0.969142	protein_coding
ENSMUST00000199647	Agap3	1037	31	996	10	0.0096432	0.0298939	0.960463	protein_coding
ENSMUST00000081544	Rims1	2282	100	2160	22	0.00964067	0.0438212	0.946538	protein_coding
ENSMUST00000022543	Micu2	830	37	785	8	0.00963855	0.0445783	0.945783	protein_coding
ENSMUST00000013759	Fnbp4	519	17	497	5	0.00963391	0.0327553	0.957611	protein_coding
ENSMUST00000238890	Fnbp4	519	17	497	5	0.00963391	0.0327553	0.957611	protein_coding
ENSMUST00000238988	Trak1	519	11	503	5	0.00963391	0.0211946	0.969171	protein_coding
ENSMUST00000112493	Rps6ka3	727	23	697	7	0.00962861	0.0316369	0.958735	protein_coding
ENSMUST00000149780	Vamp2	936	47	880	9	0.00961538	0.0502137	0.940171	protein_coding
ENSMUST00000145482	Prpf40b	832	31	793	8	0.00961538	0.0372596	0.953125	protein_coding
ENSMUST00000201485	Plcb1	728	25	696	7	0.00961538	0.0343407	0.956044	protein_coding
ENSMUST00000075316	Gria2	624	21	597	6	0.00961538	0.0336538	0.956731	protein_coding
ENSMUST00000123730	Dlgap4	520	16	499	5	0.00961538	0.0307692	0.959615	protein_coding
ENSMUST00000009157	Dynll1	729	15	707	7	0.00960219	0.0205761	0.969822	protein_coding
ENSMUST00000039904	Camk2a	2083	90	1973	20	0.00960154	0.0432069	0.947192	protein_coding
ENSMUST00000105475	Gopc	1146	32	1103	11	0.0095986	0.0279232	0.962478	protein_coding
ENSMUST00000092907	Rpa1	1564	65	1484	15	0.00959079	0.0415601	0.948849	protein_coding
ENSMUST00000120836	Brsk1	939	27	903	9	0.00958466	0.028754	0.961661	protein_coding
ENSMUST00000150779	Msi1	522	23	494	5	0.00957854	0.0440613	0.94636	protein_coding
ENSMUST00000211733	2900026A02Rik	522	21	496	5	0.00957854	0.0402299	0.950192	protein_coding
ENSMUST00000228797	Ralgapa2	522	16	501	5	0.00957854	0.0306513	0.95977	protein_coding
ENSMUST00000093002	Arhgap44	731	22	702	7	0.00957592	0.0300958	0.960328	protein_coding
ENSMUST00000120265	Matk	731	35	689	7	0.00957592	0.0478796	0.942544	protein_coding
ENSMUST00000105680	Rere	2299	89	2188	22	0.00956938	0.0387125	0.951718	protein_coding
ENSMUST00000007005	Acat2	836	26	802	8	0.00956938	0.0311005	0.95933	protein_coding
ENSMUST00000174464	1110038B12Rik	836	10	818	8	0.00956938	0.0119617	0.978469	processed_transcript
ENSMUST00000233792	Acat2	836	26	802	8	0.00956938	0.0311005	0.95933	protein_coding
ENSMUST00000025193	Brd2	1568	69	1484	15	0.00956633	0.0440051	0.946429	protein_coding
ENSMUST00000161051	Eif4g2	3347	137	3178	32	0.0095608	0.0409322	0.949507	protein_coding
ENSMUST00000043493	Ice1	1569	62	1492	15	0.00956023	0.0395156	0.950924	protein_coding
ENSMUST00000106508	Gga3	523	21	497	5	0.00956023	0.040153	0.950287	protein_coding
ENSMUST00000137837	Lrrc42	523	13	505	5	0.00956023	0.0248566	0.965583	protein_coding
ENSMUST00000101018	Cep170b	2197	68	2108	21	0.00955849	0.0309513	0.95949	protein_coding
ENSMUST00000130602	Amotl2	837	24	805	8	0.00955795	0.0286738	0.961768	protein_coding
ENSMUST00000170421	Islr2	837	25	804	8	0.00955795	0.0298686	0.960573	protein_coding
ENSMUST00000176732	Zeb2	837	25	804	8	0.00955795	0.0298686	0.960573	protein_coding
ENSMUST00000002911	Hdgfl2	1257	47	1198	12	0.00954654	0.0373906	0.953063	protein_coding
ENSMUST00000148222	Nop16	524	20	499	5	0.00954198	0.0381679	0.95229	protein_coding
ENSMUST00000160229	Zmiz1	524	23	496	5	0.00954198	0.0438931	0.946565	protein_coding
ENSMUST00000100099	Trmt2a	629	17	606	6	0.00953895	0.027027	0.963434	protein_coding
ENSMUST00000115640	Trmt2a	629	18	605	6	0.00953895	0.0286169	0.961844	protein_coding
ENSMUST00000044384	Aldh1b1	1363	46	1304	13	0.00953778	0.0337491	0.956713	protein_coding
ENSMUST00000054666	Cirbp	1363	52	1298	13	0.00953778	0.0381511	0.952311	protein_coding
ENSMUST00000106485	Mast2	1363	62	1288	13	0.00953778	0.0454879	0.944974	protein_coding
ENSMUST00000047463	Arhgap44	734	23	704	7	0.00953678	0.0313351	0.959128	protein_coding
ENSMUST00000119158	Tpm3	839	25	806	8	0.00953516	0.0297974	0.960667	protein_coding
ENSMUST00000225036	Chmp7	839	33	798	8	0.00953516	0.0393325	0.951132	protein_coding
ENSMUST00000202826	Peg13	944	41	894	9	0.0095339	0.0434322	0.947034	sense_intronic
ENSMUST00000101558	Magi2	1259	46	1201	12	0.00953137	0.0365369	0.953932	protein_coding
ENSMUST00000172652	Brsk2	1259	45	1202	12	0.00953137	0.0357427	0.954726	protein_coding
ENSMUST00000130832	Wdr13	1469	60	1395	14	0.00953029	0.0408441	0.949626	protein_coding
ENSMUST00000068242	Rimklb	2414	101	2290	23	0.00952775	0.0418393	0.948633	protein_coding
ENSMUST00000030586	Ccdc28b	735	22	706	7	0.00952381	0.029932	0.960544	protein_coding
ENSMUST00000209800	Erc2	630	27	597	6	0.00952381	0.0428571	0.947619	protein_coding
ENSMUST00000115267	Magi2	1261	46	1203	12	0.00951626	0.036479	0.954005	protein_coding
ENSMUST00000143176	Cdc42bpa	1051	35	1006	10	0.00951475	0.0333016	0.957184	protein_coding
ENSMUST00000114144	Islr2	841	23	810	8	0.00951249	0.0273484	0.963139	protein_coding
ENSMUST00000150641	Prpf40b	841	27	806	8	0.00951249	0.0321046	0.958383	protein_coding
ENSMUST00000154276	Synj1	841	37	796	8	0.00951249	0.0439952	0.946492	protein_coding
ENSMUST00000106486	Mast2	1367	62	1292	13	0.00950988	0.0453548	0.945135	protein_coding
ENSMUST00000233828	Qk	1998	94	1885	19	0.00950951	0.047047	0.943443	protein_coding
ENSMUST00000106035	Ccdc28b	631	21	604	6	0.00950872	0.0332805	0.957211	protein_coding
ENSMUST00000129424	Gcn1	631	27	598	6	0.00950872	0.0427892	0.947702	protein_coding
ENSMUST00000146941	Dynll2	631	35	590	6	0.00950872	0.0554675	0.935024	protein_coding
ENSMUST00000174805	Prrc2a	3576	125	3417	34	0.00950783	0.0349553	0.955537	protein_coding
ENSMUST00000027250	Aff3	526	10	511	5	0.0095057	0.0190114	0.971483	protein_coding
ENSMUST00000179968	Trim26	526	16	505	5	0.0095057	0.0304183	0.960076	protein_coding
ENSMUST00000225487	Ecd	526	26	495	5	0.0095057	0.0494297	0.941065	protein_coding
ENSMUST00000120493	Gse1	842	29	805	8	0.00950119	0.0344418	0.956057	protein_coding
ENSMUST00000165276	Islr2	843	23	812	8	0.00948992	0.0272835	0.963227	protein_coding
ENSMUST00000226053	Hdgfl2	1265	47	1206	12	0.00948617	0.0371542	0.95336	protein_coding
ENSMUST00000198350	Rabggtb	528	26	497	5	0.0094697	0.0492424	0.941288	protein_coding
ENSMUST00000070345	Usp39	634	25	603	6	0.00946372	0.0394322	0.951104	protein_coding
ENSMUST00000168186	Papola	634	22	606	6	0.00946372	0.0347003	0.955836	protein_coding
ENSMUST00000140774	Cirbp	1375	53	1309	13	0.00945455	0.0385455	0.952	protein_coding
ENSMUST00000003501	Elavl3	4972	198	4727	47	0.00945294	0.039823	0.950724	protein_coding
ENSMUST00000099396	Nt5dc3	2116	79	2017	20	0.0094518	0.0373346	0.953214	protein_coding
ENSMUST00000093486	Lhx9	529	14	510	5	0.0094518	0.026465	0.964083	protein_coding
ENSMUST00000109910	Nf2	529	19	505	5	0.0094518	0.0359168	0.954631	protein_coding
ENSMUST00000112030	Lhx9	529	14	510	5	0.0094518	0.026465	0.964083	protein_coding
ENSMUST00000134376	Dlg4	529	24	500	5	0.0094518	0.0453686	0.94518	protein_coding
ENSMUST00000107745	Gria2	635	21	608	6	0.00944882	0.0330709	0.95748	protein_coding
ENSMUST00000127239	Trmt2a	635	19	610	6	0.00944882	0.0299213	0.96063	protein_coding
ENSMUST00000161938	Pitpnm2	1482	50	1418	14	0.00944669	0.0337382	0.956815	protein_coding
ENSMUST00000217835	Rrp1	2861	89	2745	27	0.00943726	0.031108	0.959455	protein_coding
ENSMUST00000181023	Nufip2	1272	44	1216	12	0.00943396	0.0345912	0.955975	protein_coding
ENSMUST00000118287	Prpf40b	848	29	811	8	0.00943396	0.0341981	0.956368	protein_coding
ENSMUST00000045562	Cox15	742	23	712	7	0.00943396	0.0309973	0.959569	protein_coding
ENSMUST00000026480	Ttc4	636	23	607	6	0.00943396	0.0361635	0.954403	protein_coding
ENSMUST00000111125	Hipk3	636	16	614	6	0.00943396	0.0251572	0.965409	protein_coding
ENSMUST00000156685	Alyref	530	23	502	5	0.00943396	0.0433962	0.94717	protein_coding
ENSMUST00000196266	Rabggtb	530	26	499	5	0.00943396	0.0490566	0.941509	protein_coding
ENSMUST00000097275	Prkce	3289	158	3100	31	0.00942536	0.0480389	0.942536	protein_coding
ENSMUST00000030306	Hook1	637	18	613	6	0.00941915	0.0282575	0.962323	protein_coding
ENSMUST00000237510	Pgam1	637	17	614	6	0.00941915	0.0266876	0.963893	protein_coding
ENSMUST00000239056	Shc3	956	33	914	9	0.00941423	0.0345188	0.956067	protein_coding
ENSMUST00000053183	Arf3	5953	216	5681	56	0.00940702	0.0362842	0.954309	protein_coding
ENSMUST00000078200	Brsk2	1276	49	1215	12	0.00940439	0.0384013	0.952194	protein_coding
ENSMUST00000097495	Dok6	638	20	612	6	0.00940439	0.031348	0.959248	protein_coding
ENSMUST00000098763	Cttnbp2nl	1489	46	1429	14	0.00940228	0.0308932	0.959704	protein_coding
ENSMUST00000084493	Sfxn3	1383	51	1319	13	0.00939986	0.0368764	0.953724	protein_coding
ENSMUST00000005066	Map2k1	1915	72	1825	18	0.00939948	0.0375979	0.953003	protein_coding
ENSMUST00000005647	Ndufs3	532	26	501	5	0.0093985	0.0488722	0.941729	protein_coding
ENSMUST00000019374	Lhx9	532	14	513	5	0.0093985	0.0263158	0.964286	protein_coding
ENSMUST00000123924	Ankra2	532	14	513	5	0.0093985	0.0263158	0.964286	protein_coding
ENSMUST00000160973	Spata13	532	26	501	5	0.0093985	0.0488722	0.941729	protein_coding
ENSMUST00000108075	Usp32	1490	50	1426	14	0.00939597	0.033557	0.957047	protein_coding
ENSMUST00000005714	Ube2m	745	34	704	7	0.00939597	0.0456376	0.944966	protein_coding
ENSMUST00000162166	Nwd2	852	30	814	8	0.00938967	0.0352113	0.955399	protein_coding
ENSMUST00000050772	Slc22a17	639	34	599	6	0.00938967	0.0532081	0.937402	protein_coding
ENSMUST00000111110	Eif3m	639	21	612	6	0.00938967	0.0328638	0.957746	protein_coding
ENSMUST00000191896	Zc3h11a	639	17	616	6	0.00938967	0.0266041	0.964006	protein_coding
ENSMUST00000231305	Slc22a17	639	34	599	6	0.00938967	0.0532081	0.937402	protein_coding
ENSMUST00000020145	Sgk1	746	25	714	7	0.00938338	0.0335121	0.957105	protein_coding
ENSMUST00000026506	Clns1a	533	18	510	5	0.00938086	0.0337711	0.956848	protein_coding
ENSMUST00000227662	Enox1	533	20	508	5	0.00938086	0.0375235	0.953096	protein_coding
ENSMUST00000232874	Kctd20	533	25	503	5	0.00938086	0.0469043	0.943715	protein_coding
ENSMUST00000108682	Gas7	2133	86	2027	20	0.00937647	0.0403188	0.950305	protein_coding
ENSMUST00000029053	Ptpn1	640	28	606	6	0.009375	0.04375	0.946875	protein_coding
ENSMUST00000061326	Uqcrq	640	14	620	6	0.009375	0.021875	0.96875	protein_coding
ENSMUST00000141472	Gcn1	640	27	607	6	0.009375	0.0421875	0.948438	protein_coding
ENSMUST00000227563	Carmil3	854	32	814	8	0.00936768	0.0374707	0.953162	protein_coding
ENSMUST00000042296	Qk	2029	94	1916	19	0.00936422	0.0463282	0.944308	protein_coding
ENSMUST00000138224	Amotl2	748	23	718	7	0.00935829	0.0307487	0.959893	protein_coding
ENSMUST00000237230	Snhg4	1176	34	1131	11	0.00935374	0.0289116	0.961735	protein_coding
ENSMUST00000030795	Abcf2	1390	54	1323	13	0.00935252	0.0388489	0.951799	protein_coding
ENSMUST00000006911	Cdk4	963	23	931	9	0.00934579	0.0238837	0.966771	protein_coding
ENSMUST00000155566	Mtmr3	749	18	724	7	0.00934579	0.024032	0.966622	protein_coding
ENSMUST00000027736	Zc3h11a	642	17	619	6	0.00934579	0.0264798	0.964174	protein_coding
ENSMUST00000153725	6430548M08Rik	642	22	614	6	0.00934579	0.0342679	0.956386	protein_coding
ENSMUST00000131196	Stard7	535	14	516	5	0.00934579	0.0261682	0.964486	protein_coding
ENSMUST00000134902	Bcl2l1	535	21	509	5	0.00934579	0.0392523	0.951402	protein_coding
ENSMUST00000080511	H1f5	1071	37	1024	10	0.00933707	0.0345472	0.956116	protein_coding
ENSMUST00000128395	Apex1	857	26	823	8	0.00933489	0.0303384	0.960327	protein_coding
ENSMUST00000113686	Tpm1	750	33	710	7	0.00933333	0.044	0.946667	protein_coding
ENSMUST00000081946	Timm50	643	24	613	6	0.00933126	0.037325	0.953344	protein_coding
ENSMUST00000111160	Akt3	1072	36	1026	10	0.00932836	0.0335821	0.95709	protein_coding
ENSMUST00000176216	Cux1	965	29	927	9	0.00932642	0.0300518	0.960622	protein_coding
ENSMUST00000206946	Hspbp1	965	44	912	9	0.00932642	0.0455959	0.945078	protein_coding
ENSMUST00000101151	Iqsec1	2145	97	2028	20	0.00932401	0.0452214	0.945455	protein_coding
ENSMUST00000171937	Arhgap35	3862	161	3665	36	0.0093216	0.0416882	0.94899	protein_coding
ENSMUST00000112832	Rorb	751	33	711	7	0.00932091	0.0439414	0.946738	protein_coding
ENSMUST00000114018	Map2	13096	505	12469	122	0.00931582	0.0385614	0.952123	protein_coding
ENSMUST00000163897	Islr2	859	26	825	8	0.00931315	0.0302678	0.960419	protein_coding
ENSMUST00000167020	Wac	859	27	824	8	0.00931315	0.0314319	0.959255	protein_coding
ENSMUST00000228877	Carmil3	859	37	814	8	0.00931315	0.0430733	0.947614	protein_coding
ENSMUST00000151986	Brd2	1074	45	1019	10	0.00931099	0.0418994	0.94879	protein_coding
ENSMUST00000022566	Spata13	537	26	506	5	0.00931099	0.0484171	0.942272	protein_coding
ENSMUST00000055688	Phf13	537	22	510	5	0.00931099	0.0409683	0.949721	protein_coding
ENSMUST00000203652	Zyx	752	38	707	7	0.00930851	0.0505319	0.94016	protein_coding
ENSMUST00000134882	Camsap1	1075	28	1037	10	0.00930233	0.0260465	0.964651	protein_coding
ENSMUST00000226757	Carmil3	860	37	815	8	0.00930233	0.0430233	0.947674	protein_coding
ENSMUST00000227312	Carmil3	860	33	819	8	0.00930233	0.0383721	0.952326	protein_coding
ENSMUST00000041124	Zfp704	645	20	619	6	0.00930233	0.0310078	0.95969	protein_coding
ENSMUST00000029025	Zdbf2	1183	29	1143	11	0.00929839	0.0245139	0.966188	protein_coding
ENSMUST00000034955	Spg21	538	21	512	5	0.00929368	0.0390335	0.951673	protein_coding
ENSMUST00000103064	Pitpnc1	1399	60	1326	13	0.00929235	0.0428878	0.94782	protein_coding
ENSMUST00000204731	Rimklb	2045	76	1950	19	0.00929095	0.0371638	0.953545	protein_coding
ENSMUST00000047910	Metap2	1400	34	1353	13	0.00928571	0.0242857	0.966429	protein_coding
ENSMUST00000097808	Rims1	1400	53	1334	13	0.00928571	0.0378571	0.952857	protein_coding
ENSMUST00000091920	Rbm27	754	25	722	7	0.00928382	0.0331565	0.95756	protein_coding
ENSMUST00000181091	Metap2	1293	29	1252	12	0.00928074	0.0224285	0.968291	protein_coding
ENSMUST00000180840	Metap2	1401	34	1354	13	0.00927909	0.0242684	0.966453	protein_coding
ENSMUST00000111159	Akt3	1078	37	1031	10	0.00927644	0.0343228	0.956401	protein_coding
ENSMUST00000213037	Hsbp1	539	28	506	5	0.00927644	0.0519481	0.938776	protein_coding
ENSMUST00000099295	Poc5	647	25	616	6	0.00927357	0.0386399	0.952087	protein_coding
ENSMUST00000024639	Map2	13158	511	12525	122	0.00927193	0.0388357	0.951892	protein_coding
ENSMUST00000099145	Dlgap4	1510	64	1432	14	0.00927152	0.0423841	0.948344	protein_coding
ENSMUST00000084366	Osbpl9	755	27	721	7	0.00927152	0.0357616	0.954967	protein_coding
ENSMUST00000036381	Chmp7	863	39	816	8	0.00926999	0.0451912	0.945539	protein_coding
ENSMUST00000215950	Islr2	863	24	831	8	0.00926999	0.02781	0.96292	protein_coding
ENSMUST00000101153	Iqsec1	1942	87	1837	18	0.0092688	0.0447992	0.945932	protein_coding
ENSMUST00000145607	Tubb4b	1187	50	1126	11	0.00926706	0.042123	0.94861	protein_coding
ENSMUST00000097929	Shank2	1511	59	1438	14	0.00926539	0.039047	0.951688	protein_coding
ENSMUST00000081650	Rpl3	1619	55	1549	15	0.00926498	0.0339716	0.956763	protein_coding
ENSMUST00000006037	Ncoa2	1404	44	1347	13	0.00925926	0.031339	0.959402	protein_coding
ENSMUST00000199585	Dclk1	1080	63	1007	10	0.00925926	0.0583333	0.932407	protein_coding
ENSMUST00000115854	Dnaja3	864	28	828	8	0.00925926	0.0324074	0.958333	protein_coding
ENSMUST00000020734	Eif4enif1	648	22	620	6	0.00925926	0.0339506	0.95679	protein_coding
ENSMUST00000110048	Eif4enif1	648	22	620	6	0.00925926	0.0339506	0.95679	protein_coding
ENSMUST00000111124	Hipk3	648	17	625	6	0.00925926	0.0262346	0.964506	protein_coding
ENSMUST00000128576	Matk	648	32	610	6	0.00925926	0.0493827	0.941358	protein_coding
ENSMUST00000227880	Slc22a17	540	32	503	5	0.00925926	0.0592593	0.931481	protein_coding
ENSMUST00000094463	Mn1	2161	80	2061	20	0.00925497	0.0370199	0.953725	protein_coding
ENSMUST00000114015	Map2	13187	511	12554	122	0.00925154	0.0387503	0.951998	protein_coding
ENSMUST00000025377	Ppp2r2b	1081	43	1028	10	0.00925069	0.039778	0.950971	protein_coding
ENSMUST00000188025	Rpl3	1406	44	1349	13	0.00924609	0.0312945	0.959459	protein_coding
ENSMUST00000125619	Rc3h2	541	16	520	5	0.00924214	0.0295749	0.961183	protein_coding
ENSMUST00000095254	Tom1l2	1515	66	1435	14	0.00924092	0.0435644	0.947195	protein_coding
ENSMUST00000005108	Kdm5a	974	24	941	9	0.00924025	0.0246407	0.966119	protein_coding
ENSMUST00000179755	Arrb1	1407	43	1351	13	0.00923952	0.0305615	0.960199	protein_coding
ENSMUST00000110635	Zmynd11	1516	54	1448	14	0.00923483	0.0356201	0.955145	protein_coding
ENSMUST00000175847	Hnrnpk	1516	47	1455	14	0.00923483	0.0310026	0.959763	protein_coding
ENSMUST00000163047	Luc7l2	758	17	734	7	0.00923483	0.0224274	0.968338	protein_coding
ENSMUST00000072113	Tmem65	650	16	628	6	0.00923077	0.0246154	0.966154	protein_coding
ENSMUST00000127503	Raf1	542	23	514	5	0.00922509	0.0424354	0.948339	protein_coding
ENSMUST00000056974	Foxo3	759	26	726	7	0.00922266	0.0342556	0.956522	protein_coding
ENSMUST00000046521	Bcl9	1193	39	1143	11	0.00922045	0.0326907	0.958089	protein_coding
ENSMUST00000141680	Dctn1	651	17	628	6	0.00921659	0.0261137	0.96467	protein_coding
ENSMUST00000202980	Dynll1	651	14	631	6	0.00921659	0.0215054	0.969278	protein_coding
ENSMUST00000209041	Arhgef17	1628	66	1547	15	0.00921376	0.0405405	0.950246	protein_coding
ENSMUST00000206907	Gatad2b	1195	37	1147	11	0.00920502	0.0309623	0.959833	protein_coding
ENSMUST00000208634	Epn1	978	36	933	9	0.00920245	0.0368098	0.953988	protein_coding
ENSMUST00000161159	Atxn2	652	22	624	6	0.00920245	0.0337423	0.957055	protein_coding
ENSMUST00000142558	Cdk4	761	19	735	7	0.00919842	0.0249671	0.965834	protein_coding
ENSMUST00000060067	Dnaja3	870	27	835	8	0.0091954	0.0310345	0.95977	protein_coding
ENSMUST00000115273	Rims1	2393	107	2264	22	0.00919348	0.0447137	0.946093	protein_coding
ENSMUST00000176745	Cux1	979	29	941	9	0.00919305	0.0296221	0.961185	protein_coding
ENSMUST00000043498	Hdac3	1088	26	1052	10	0.00919118	0.0238971	0.966912	protein_coding
ENSMUST00000130367	Trim26	544	16	523	5	0.00919118	0.0294118	0.961397	protein_coding
ENSMUST00000173767	Exosc10	544	11	528	5	0.00919118	0.0202206	0.970588	protein_coding
ENSMUST00000196956	Rabggtb	544	26	513	5	0.00919118	0.0477941	0.943015	protein_coding
ENSMUST00000072744	Vipas39	653	26	621	6	0.00918836	0.0398162	0.950995	protein_coding
ENSMUST00000164416	Pcid2	653	19	628	6	0.00918836	0.0290965	0.961715	protein_coding
ENSMUST00000218047	Gm7172	653	31	616	6	0.00918836	0.0474732	0.943338	processed_pseudogene
ENSMUST00000027168	Raph1	1089	34	1045	10	0.00918274	0.0312213	0.959596	protein_coding
ENSMUST00000090293	Raph1	1089	34	1045	10	0.00918274	0.0312213	0.959596	protein_coding
ENSMUST00000049130	Bex2	2179	80	2079	20	0.00917852	0.0367141	0.954107	protein_coding
ENSMUST00000149795	Syp	654	25	623	6	0.00917431	0.0382263	0.952599	protein_coding
ENSMUST00000053434	Trim26	545	16	524	5	0.00917431	0.0293578	0.961468	protein_coding
ENSMUST00000169133	Mpst	1091	35	1046	10	0.0091659	0.0320807	0.958753	protein_coding
ENSMUST00000199188	Cnn3	764	30	727	7	0.0091623	0.039267	0.951571	protein_coding
ENSMUST00000176558	Hnrnpk	655	10	639	6	0.00916031	0.0152672	0.975573	protein_coding
ENSMUST00000078886	Spen	1638	77	1546	15	0.00915751	0.0470085	0.943834	protein_coding
ENSMUST00000167140	Mpst	1092	35	1047	10	0.00915751	0.0320513	0.958791	protein_coding
ENSMUST00000229739	Mpst	1092	35	1047	10	0.00915751	0.0320513	0.958791	protein_coding
ENSMUST00000059696	Trmt2a	546	16	525	5	0.00915751	0.029304	0.961538	protein_coding
ENSMUST00000117646	Dixdc1	546	14	527	5	0.00915751	0.025641	0.965201	protein_coding
ENSMUST00000125696	Hnrnpr	546	27	514	5	0.00915751	0.0494505	0.941392	protein_coding
ENSMUST00000132932	Gpt2	546	18	523	5	0.00915751	0.032967	0.957875	protein_coding
ENSMUST00000114242	Brd2	1529	66	1449	14	0.00915631	0.0431655	0.947678	protein_coding
ENSMUST00000085809	Sipa1l3	874	31	835	8	0.00915332	0.0354691	0.955378	protein_coding
ENSMUST00000183096	Sipa1l3	874	31	835	8	0.00915332	0.0354691	0.955378	protein_coding
ENSMUST00000105786	Spen	1639	78	1546	15	0.00915192	0.04759	0.943258	protein_coding
ENSMUST00000043865	Mpst	1093	35	1048	10	0.00914913	0.032022	0.958829	protein_coding
ENSMUST00000097809	Rims1	2406	107	2277	22	0.00914381	0.0444722	0.946384	protein_coding
ENSMUST00000026390	Rabgef1	547	21	521	5	0.00914077	0.0383912	0.952468	protein_coding
ENSMUST00000206306	Hspbp1	985	46	930	9	0.00913706	0.0467005	0.944162	protein_coding
ENSMUST00000212008	Gnao1	3175	128	3018	29	0.00913386	0.040315	0.950551	protein_coding
ENSMUST00000145375	Celf5	657	23	628	6	0.00913242	0.0350076	0.95586	protein_coding
ENSMUST00000231159	Mpst	657	22	629	6	0.00913242	0.0334855	0.957382	protein_coding
ENSMUST00000108661	Chd3	4493	167	4285	41	0.00912531	0.0371689	0.953706	protein_coding
ENSMUST00000186287	Stk25	548	19	524	5	0.00912409	0.0346715	0.956204	protein_coding
ENSMUST00000171755	Mms19	987	38	940	9	0.00911854	0.0385005	0.952381	protein_coding
ENSMUST00000113697	Tpm1	658	32	620	6	0.00911854	0.0486322	0.942249	protein_coding
ENSMUST00000021532	Snapc1	768	30	731	7	0.00911458	0.0390625	0.951823	protein_coding
ENSMUST00000106398	Rnf157	988	41	938	9	0.00910931	0.041498	0.949393	protein_coding
ENSMUST00000034566	Dixdc1	549	14	530	5	0.00910747	0.0255009	0.965392	protein_coding
ENSMUST00000108460	Ercc2	659	21	632	6	0.0091047	0.0318665	0.959029	protein_coding
ENSMUST00000185785	Ncl	769	25	737	7	0.00910273	0.0325098	0.958388	protein_coding
ENSMUST00000141853	Mapre2	1758	93	1649	16	0.00910125	0.052901	0.937998	protein_coding
ENSMUST00000015620	Prrt1	1099	61	1028	10	0.00909918	0.055505	0.935396	protein_coding
ENSMUST00000114689	Kmt2a	1539	54	1471	14	0.00909682	0.0350877	0.955815	protein_coding
ENSMUST00000134172	Mfn2	880	36	836	8	0.00909091	0.0409091	0.95	protein_coding
ENSMUST00000020349	Apc2	8142	256	7812	74	0.00908868	0.0314419	0.959469	protein_coding
ENSMUST00000114012	Map2	12544	485	11945	114	0.00908801	0.0386639	0.952248	protein_coding
ENSMUST00000102683	Tom1l2	1541	67	1460	14	0.00908501	0.0434783	0.947437	protein_coding
ENSMUST00000172035	Gemin5	1101	32	1059	10	0.00908265	0.0290645	0.961853	protein_coding
ENSMUST00000002095	Kmt2a	1542	54	1474	14	0.00907912	0.0350195	0.955901	protein_coding
ENSMUST00000047734	Zfp281	661	22	633	6	0.00907716	0.0332829	0.95764	protein_coding
ENSMUST00000112046	Zfp281	661	22	633	6	0.00907716	0.0332829	0.95764	protein_coding
ENSMUST00000080936	Med15	1212	43	1158	11	0.00907591	0.0354785	0.955446	protein_coding
ENSMUST00000096259	Gng3	1763	60	1687	16	0.00907544	0.0340329	0.956892	protein_coding
ENSMUST00000200298	Pitpnb	1102	46	1046	10	0.00907441	0.0417423	0.949183	protein_coding
ENSMUST00000135616	Stard7	551	24	522	5	0.00907441	0.0435572	0.947368	protein_coding
ENSMUST00000101534	Ptn	1433	60	1360	13	0.00907188	0.0418702	0.949058	protein_coding
ENSMUST00000138116	Ahcyl1	1103	48	1045	10	0.00906618	0.0435177	0.947416	protein_coding
ENSMUST00000097810	Rims1	2427	111	2294	22	0.00906469	0.0457355	0.9452	protein_coding
ENSMUST00000117392	Wdr81	993	38	946	9	0.00906344	0.0382679	0.952669	protein_coding
ENSMUST00000112090	Dynll1	662	14	642	6	0.00906344	0.021148	0.969789	protein_coding
ENSMUST00000046011	Nol10	883	42	833	8	0.00906002	0.0475651	0.943375	protein_coding
ENSMUST00000036987	Ncaph2	552	18	529	5	0.00905797	0.0326087	0.958333	protein_coding
ENSMUST00000119121	Ap3b2	552	22	525	5	0.00905797	0.0398551	0.951087	protein_coding
ENSMUST00000196752	Gm5308	552	18	529	5	0.00905797	0.0326087	0.958333	processed_pseudogene
ENSMUST00000105359	Apc2	8176	257	7845	74	0.00905088	0.0314335	0.959516	protein_coding
ENSMUST00000115238	Ahcyl2	995	20	966	9	0.00904523	0.0201005	0.970854	protein_coding
ENSMUST00000231389	Snx4	774	29	738	7	0.00904393	0.0374677	0.953488	protein_coding
ENSMUST00000097811	Rims1	2433	110	2301	22	0.00904233	0.0452117	0.945746	protein_coding
ENSMUST00000131177	Ercc5	553	22	526	5	0.00904159	0.039783	0.951175	protein_coding
ENSMUST00000153209	Cdc42se2	553	27	521	5	0.00904159	0.0488246	0.942134	protein_coding
ENSMUST00000162963	Wdr26	885	40	837	8	0.00903955	0.0451977	0.945763	protein_coding
ENSMUST00000039064	Fam124a	775	21	747	7	0.00903226	0.0270968	0.963871	protein_coding
ENSMUST00000076236	Carmil3	886	38	840	8	0.00902935	0.0428894	0.948081	protein_coding
ENSMUST00000058845	Basp1	9968	408	9470	90	0.00902889	0.040931	0.95004	protein_coding
ENSMUST00000114691	Zbtb20	997	39	949	9	0.00902708	0.0391174	0.951856	protein_coding
ENSMUST00000170367	Sox5	1441	54	1374	13	0.00902151	0.037474	0.953505	protein_coding
ENSMUST00000125859	Chka	887	37	842	8	0.00901917	0.0417136	0.949267	protein_coding
ENSMUST00000087897	Depdc5	666	26	634	6	0.00900901	0.039039	0.951952	protein_coding
ENSMUST00000108719	Llgl1	666	13	647	6	0.00900901	0.0195195	0.971471	protein_coding
ENSMUST00000027214	Ercc5	555	22	528	5	0.00900901	0.0396396	0.951351	protein_coding
ENSMUST00000110633	Zmynd11	1555	49	1492	14	0.00900322	0.0315113	0.959486	protein_coding
ENSMUST00000194598	Syngap1	4110	156	3917	37	0.00900243	0.0379562	0.953041	protein_coding
ENSMUST00000173320	Wdr81	1000	38	953	9	0.009	0.038	0.953	protein_coding
ENSMUST00000114017	Map2	13115	504	12493	118	0.00899733	0.0384293	0.952573	protein_coding
ENSMUST00000135626	Eno2	1334	53	1269	12	0.0089955	0.0397301	0.951274	protein_coding
ENSMUST00000119705	Depdc5	667	27	634	6	0.0089955	0.0404798	0.950525	protein_coding
ENSMUST00000069168	Cpsf6	2224	81	2123	20	0.00899281	0.0364209	0.954586	protein_coding
ENSMUST00000186416	Prpf19	556	20	531	5	0.00899281	0.0359712	0.955036	protein_coding
ENSMUST00000208222	Sesn3	1557	66	1477	14	0.00899165	0.0423892	0.948619	protein_coding
ENSMUST00000153623	Ahcyl1	1113	42	1061	10	0.00898473	0.0377358	0.953279	protein_coding
ENSMUST00000106484	Mast2	1336	60	1264	12	0.00898204	0.0449102	0.946108	protein_coding
ENSMUST00000052346	Llgl1	668	13	649	6	0.00898204	0.0194611	0.971557	protein_coding
ENSMUST00000138032	Dazap1	668	31	631	6	0.00898204	0.0464072	0.944611	protein_coding
ENSMUST00000035177	Mrpl3	557	21	531	5	0.00897666	0.037702	0.953321	protein_coding
ENSMUST00000128172	Bcl2l1	557	19	533	5	0.00897666	0.0341113	0.956912	protein_coding
ENSMUST00000102898	Rpl7a	1003	27	967	9	0.00897308	0.0269192	0.964108	protein_coding
ENSMUST00000044158	Nop53	669	16	647	6	0.00896861	0.0239163	0.967115	protein_coding
ENSMUST00000167058	Mast4	1896	60	1819	17	0.00896624	0.0316456	0.959388	protein_coding
ENSMUST00000035227	Nicn1	1004	53	942	9	0.00896414	0.0527888	0.938247	protein_coding
ENSMUST00000135020	Eif4a2	1562	45	1503	14	0.00896287	0.0288092	0.962228	protein_coding
ENSMUST00000107344	Chtop	558	25	528	5	0.00896057	0.0448029	0.946237	protein_coding
ENSMUST00000201776	Apbb2	893	26	859	8	0.00895857	0.0291153	0.961926	protein_coding
ENSMUST00000120377	Lmna	1228	41	1176	11	0.00895765	0.0333876	0.957655	protein_coding
ENSMUST00000187578	Rpl3	1340	48	1280	12	0.00895522	0.0358209	0.955224	protein_coding
ENSMUST00000179770	Eif4enif1	670	22	642	6	0.00895522	0.0328358	0.958209	protein_coding
ENSMUST00000146722	Aftph	782	25	750	7	0.00895141	0.0319693	0.959079	protein_coding
ENSMUST00000232236	Med15	1229	44	1174	11	0.00895037	0.0358015	0.955248	protein_coding
ENSMUST00000174683	Jarid2	894	37	849	8	0.00894855	0.041387	0.949664	protein_coding
ENSMUST00000040668	Osbpl2	1006	31	966	9	0.00894632	0.0308151	0.960239	protein_coding
ENSMUST00000113460	Nr2c2	671	30	635	6	0.00894188	0.0447094	0.946349	protein_coding
ENSMUST00000201186	Syngap1	671	23	642	6	0.00894188	0.0342772	0.956781	protein_coding
ENSMUST00000014642	Ankrd52	1790	64	1710	16	0.00893855	0.0357542	0.955307	protein_coding
ENSMUST00000234133	Map4k3	895	43	844	8	0.00893855	0.0480447	0.943017	protein_coding
ENSMUST00000056521	Bmerb1	1007	36	962	9	0.00893744	0.0357498	0.955313	protein_coding
ENSMUST00000044455	Zfp451	1567	83	1470	14	0.00893427	0.0529675	0.938098	protein_coding
ENSMUST00000125969	Eif4a2	1567	72	1481	14	0.00893427	0.0459477	0.945118	protein_coding
ENSMUST00000226468	Pde1b	2016	73	1925	18	0.00892857	0.0362103	0.954861	protein_coding
ENSMUST00000110534	Arid4b	1120	46	1064	10	0.00892857	0.0410714	0.95	protein_coding
ENSMUST00000165007	Klhdc3	672	30	636	6	0.00892857	0.0446429	0.946429	protein_coding
ENSMUST00000166207	Sox6	560	19	536	5	0.00892857	0.0339286	0.957143	protein_coding
ENSMUST00000169129	Sox6	560	19	536	5	0.00892857	0.0339286	0.957143	protein_coding
ENSMUST00000206369	Sox6	560	19	536	5	0.00892857	0.0339286	0.957143	protein_coding
ENSMUST00000231091	Aco2	560	13	542	5	0.00892857	0.0232143	0.967857	protein_coding
ENSMUST00000077355	Map2	12884	496	12273	115	0.0089258	0.0384974	0.952577	protein_coding
ENSMUST00000182356	Anks1b	1233	46	1176	11	0.00892133	0.0373074	0.953771	protein_coding
ENSMUST00000072055	Chka	897	38	851	8	0.00891862	0.0423634	0.948718	protein_coding
ENSMUST00000072031	Mprip	1346	48	1286	12	0.0089153	0.0356612	0.955423	protein_coding
ENSMUST00000154008	Stk25	561	8	548	5	0.00891266	0.0142602	0.976827	protein_coding
ENSMUST00000165405	Micu1	561	20	536	5	0.00891266	0.0356506	0.955437	protein_coding
ENSMUST00000219203	Mon2	561	21	535	5	0.00891266	0.0374332	0.953654	protein_coding
ENSMUST00000017572	Psmd11	1010	34	967	9	0.00891089	0.0336634	0.957426	protein_coding
ENSMUST00000114695	Zbtb20	1010	40	961	9	0.00891089	0.039604	0.951485	protein_coding
ENSMUST00000109537	Cpne2	898	39	851	8	0.00890869	0.0434298	0.947661	protein_coding
ENSMUST00000079441	Zbtb20	1011	40	962	9	0.00890208	0.0395648	0.951533	protein_coding
ENSMUST00000149311	Camk2d	674	40	628	6	0.00890208	0.0593472	0.931751	protein_coding
ENSMUST00000155704	Aco2	674	25	643	6	0.00890208	0.037092	0.954006	protein_coding
ENSMUST00000114132	Zdbf2	1236	30	1195	11	0.00889968	0.0242718	0.966828	protein_coding
ENSMUST00000117731	Rbfox3	1236	58	1167	11	0.00889968	0.0469256	0.944175	protein_coding
ENSMUST00000123960	Rab6a	1236	32	1193	11	0.00889968	0.02589	0.96521	protein_coding
ENSMUST00000173363	Pfdn6	562	20	537	5	0.0088968	0.0355872	0.955516	protein_coding
ENSMUST00000216260	Ubl7	562	14	543	5	0.0088968	0.024911	0.966192	protein_coding
ENSMUST00000121357	Gramd1b	787	30	750	7	0.00889454	0.0381194	0.952986	protein_coding
ENSMUST00000128300	Akt1	787	32	748	7	0.00889454	0.0406607	0.950445	protein_coding
ENSMUST00000108545	Camta2	675	22	647	6	0.00888889	0.0325926	0.958519	protein_coding
ENSMUST00000110049	Eif4enif1	675	22	647	6	0.00888889	0.0325926	0.958519	protein_coding
ENSMUST00000124148	Bcl11a	675	18	651	6	0.00888889	0.0266667	0.964444	protein_coding
ENSMUST00000163320	Cic	1688	68	1605	15	0.00888626	0.0402844	0.950829	protein_coding
ENSMUST00000238837	Kat6b	1013	35	969	9	0.0088845	0.0345508	0.956565	protein_coding
ENSMUST00000108589	Dlg4	1801	73	1712	16	0.00888395	0.040533	0.950583	protein_coding
ENSMUST00000075995	Cand2	563	17	541	5	0.00888099	0.0301954	0.960924	protein_coding
ENSMUST00000112936	Rc3h2	563	16	542	5	0.00888099	0.0284192	0.9627	protein_coding
ENSMUST00000200470	Rimbp2	1014	29	976	9	0.00887574	0.0285996	0.962525	protein_coding
ENSMUST00000033809	Prps1	789	18	764	7	0.00887199	0.0228137	0.968314	protein_coding
ENSMUST00000120722	2610002M06Rik	789	28	754	7	0.00887199	0.035488	0.95564	protein_coding
ENSMUST00000143678	Rpl7a	789	17	765	7	0.00887199	0.0215463	0.969582	protein_coding
ENSMUST00000040111	Ttc28	1691	59	1617	15	0.00887049	0.0348906	0.956239	protein_coding
ENSMUST00000003908	Mast2	1353	61	1280	12	0.00886918	0.045085	0.946046	protein_coding
ENSMUST00000111346	Rimbp2	1015	29	977	9	0.008867	0.0285714	0.962562	protein_coding
ENSMUST00000142173	Arfip2	564	20	539	5	0.00886525	0.035461	0.955674	protein_coding
ENSMUST00000020504	Hint1	1354	42	1300	12	0.00886263	0.0310192	0.960118	protein_coding
ENSMUST00000115356	Cadps2	677	20	651	6	0.00886263	0.0295421	0.961595	protein_coding
ENSMUST00000143248	Haghl	677	24	647	6	0.00886263	0.0354505	0.955687	protein_coding
ENSMUST00000146710	Rusc2	790	16	767	7	0.00886076	0.0202532	0.970886	protein_coding
ENSMUST00000123647	Map2	4063	155	3872	36	0.00886045	0.0381492	0.95299	protein_coding
ENSMUST00000128553	Zfp512b	1355	54	1289	12	0.00885609	0.0398524	0.951292	protein_coding
ENSMUST00000062213	Sfxn3	1581	58	1509	14	0.00885515	0.0366856	0.954459	protein_coding
ENSMUST00000005578	Cic	1694	68	1611	15	0.00885478	0.0401417	0.951004	protein_coding
ENSMUST00000156290	Ttc28	1695	59	1621	15	0.00884956	0.0348083	0.956342	protein_coding
ENSMUST00000107057	Nfia	904	43	853	8	0.00884956	0.0475664	0.943584	protein_coding
ENSMUST00000155328	Jak1	678	25	647	6	0.00884956	0.0368732	0.954277	protein_coding
ENSMUST00000173286	Otud4	678	22	650	6	0.00884956	0.0324484	0.958702	protein_coding
ENSMUST00000211873	Cotl1	678	18	654	6	0.00884956	0.0265487	0.964602	protein_coding
ENSMUST00000052778	Zbtb12	565	22	538	5	0.00884956	0.0389381	0.952212	protein_coding
ENSMUST00000145259	Ncaph2	565	18	542	5	0.00884956	0.0318584	0.959292	protein_coding
ENSMUST00000205405	Sox6	565	19	541	5	0.00884956	0.0336283	0.957522	protein_coding
ENSMUST00000112175	Tmsb4x	1809	85	1708	16	0.00884467	0.0469873	0.944168	protein_coding
ENSMUST00000223421	Zmynd11	1244	37	1196	11	0.00884244	0.0297428	0.961415	protein_coding
ENSMUST00000034879	Hmg20a	1131	43	1078	10	0.00884173	0.0380195	0.953139	protein_coding
ENSMUST00000100933	Camta2	679	24	649	6	0.00883652	0.0353461	0.955817	protein_coding
ENSMUST00000012259	Med15	1245	44	1190	11	0.00883534	0.0353414	0.955823	protein_coding
ENSMUST00000146030	Atcay	1698	69	1614	15	0.00883392	0.040636	0.95053	protein_coding
ENSMUST00000141480	Farsa	566	20	541	5	0.00883392	0.0353357	0.95583	protein_coding
ENSMUST00000124206	Ppp3ca	906	95	803	8	0.00883002	0.104857	0.886313	protein_coding
ENSMUST00000023449	Snap29	793	37	749	7	0.00882724	0.0466583	0.944515	protein_coding
ENSMUST00000043441	Bcor	680	23	651	6	0.00882353	0.0338235	0.957353	protein_coding
ENSMUST00000129411	Gm45234	2721	104	2593	24	0.00882029	0.0382212	0.952958	protein_coding
ENSMUST00000123270	Prrc2b	567	22	540	5	0.00881834	0.0388007	0.952381	protein_coding
ENSMUST00000174478	Bag6	794	16	771	7	0.00881612	0.0201511	0.971033	protein_coding
ENSMUST00000236240	Rbm27	794	26	761	7	0.00881612	0.0327456	0.958438	protein_coding
ENSMUST00000029699	Lmna	1248	41	1196	11	0.0088141	0.0328526	0.958333	protein_coding
ENSMUST00000235865	Oga	1702	57	1630	15	0.00881316	0.03349	0.957697	protein_coding
ENSMUST00000112530	Pex5	1929	66	1846	17	0.00881286	0.0342146	0.956973	protein_coding
ENSMUST00000145104	Jpt1	2043	67	1958	18	0.00881057	0.0327949	0.958395	protein_coding
ENSMUST00000112389	Map4k3	908	45	855	8	0.00881057	0.0495595	0.94163	protein_coding
ENSMUST00000239214	Slc4a4	681	26	649	6	0.00881057	0.0381791	0.95301	protein_coding
ENSMUST00000106197	Arhgdia	3519	102	3386	31	0.00880932	0.0289855	0.962205	protein_coding
ENSMUST00000105361	Dazap1	1476	71	1392	13	0.00880759	0.048103	0.943089	protein_coding
ENSMUST00000238975	Kat6a	2044	63	1963	18	0.00880626	0.0308219	0.960372	protein_coding
ENSMUST00000100202	Rnf157	1022	44	969	9	0.00880626	0.0430528	0.948141	protein_coding
ENSMUST00000084782	Arfip2	568	21	542	5	0.00880282	0.0369718	0.954225	protein_coding
ENSMUST00000128777	Stam	568	24	539	5	0.00880282	0.0422535	0.948944	protein_coding
ENSMUST00000197554	Anapc5	568	19	544	5	0.00880282	0.0334507	0.957746	protein_coding
ENSMUST00000120356	Araf	909	38	863	8	0.00880088	0.0418042	0.949395	protein_coding
ENSMUST00000140738	Haghl	909	30	871	8	0.00880088	0.0330033	0.958196	protein_coding
ENSMUST00000106499	Grb2	682	18	658	6	0.00879765	0.026393	0.964809	protein_coding
ENSMUST00000079746	Ctbp1	1252	42	1199	11	0.00878594	0.0335463	0.957668	protein_coding
ENSMUST00000053764	Foxo1	797	26	764	7	0.00878294	0.0326223	0.958595	protein_coding
ENSMUST00000137932	Zmynd11	797	24	766	7	0.00878294	0.0301129	0.961104	protein_coding
ENSMUST00000122312	Araf	911	38	865	8	0.00878156	0.0417124	0.949506	protein_coding
ENSMUST00000098312	Exoc8	1481	60	1408	13	0.00877785	0.0405132	0.950709	protein_coding
ENSMUST00000044331	Kat6a	2051	65	1968	18	0.00877621	0.0316919	0.959532	protein_coding
ENSMUST00000110696	Kat6a	2051	65	1968	18	0.00877621	0.0316919	0.959532	protein_coding
ENSMUST00000032216	Ptms	3191	147	3016	28	0.00877468	0.0460671	0.945158	protein_coding
ENSMUST00000101532	Dgki	1254	48	1195	11	0.00877193	0.0382775	0.952951	protein_coding
ENSMUST00000201321	Ptn	1254	54	1189	11	0.00877193	0.0430622	0.948166	protein_coding
ENSMUST00000048653	Cpne2	912	39	865	8	0.00877193	0.0427632	0.948465	protein_coding
ENSMUST00000166090	Mms19	684	24	654	6	0.00877193	0.0350877	0.95614	protein_coding
ENSMUST00000173078	Otud4	684	22	656	6	0.00877193	0.0321637	0.959064	protein_coding
ENSMUST00000233733	Klhdc3	684	25	653	6	0.00877193	0.0365497	0.954678	protein_coding
ENSMUST00000152288	Emd	570	9	556	5	0.00877193	0.0157895	0.975439	protein_coding
ENSMUST00000165665	Arhgef12	2167	73	2075	19	0.00876788	0.0336871	0.957545	protein_coding
ENSMUST00000176072	Evi5l	2053	69	1966	18	0.00876766	0.0336094	0.957623	protein_coding
ENSMUST00000023509	Klhl24	1939	80	1842	17	0.00876741	0.0412584	0.949974	protein_coding
ENSMUST00000075448	Nfia	1255	52	1192	11	0.00876494	0.0414343	0.949801	protein_coding
ENSMUST00000205949	Eif3c	1255	42	1202	11	0.00876494	0.0334661	0.957769	protein_coding
ENSMUST00000239239	Mast2	1255	60	1184	11	0.00876494	0.0478088	0.943426	protein_coding
ENSMUST00000062831	Ercc2	685	22	657	6	0.00875912	0.0321168	0.959124	protein_coding
ENSMUST00000179939	Atp2a2	1256	51	1194	11	0.00875796	0.0406051	0.950637	protein_coding
ENSMUST00000049453	Ube3c	1827	82	1729	16	0.00875753	0.0448823	0.94636	protein_coding
ENSMUST00000088717	Ncaph2	571	18	548	5	0.00875657	0.0315236	0.95972	protein_coding
ENSMUST00000150190	Araf	571	21	545	5	0.00875657	0.0367776	0.954466	protein_coding
ENSMUST00000217851	Baz2a	571	17	549	5	0.00875657	0.0297723	0.961471	protein_coding
ENSMUST00000234043	Hnrnpm	571	30	536	5	0.00875657	0.0525394	0.938704	protein_coding
ENSMUST00000238829	Baz2a	571	17	549	5	0.00875657	0.0297723	0.961471	protein_coding
ENSMUST00000025089	Map4k3	914	45	861	8	0.00875274	0.0492341	0.942013	protein_coding
ENSMUST00000041008	Fntb	914	35	871	8	0.00875274	0.0382932	0.952954	protein_coding
ENSMUST00000118470	Skil	1257	36	1210	11	0.00875099	0.0286396	0.962609	protein_coding
ENSMUST00000134277	Zfr	800	24	769	7	0.00875	0.03	0.96125	protein_coding
ENSMUST00000173595	Nnat	2515	110	2383	22	0.00874751	0.0437376	0.947515	protein_coding
ENSMUST00000185909	Trip12	686	31	649	6	0.00874636	0.0451895	0.946064	protein_coding
ENSMUST00000112531	Pex5	1944	68	1859	17	0.00874486	0.0349794	0.956276	protein_coding
ENSMUST00000047034	Ttbk1	915	42	865	8	0.00874317	0.0459016	0.945355	protein_coding
ENSMUST00000160443	Nwd1	572	17	550	5	0.00874126	0.0297203	0.961538	protein_coding
ENSMUST00000168164	Pcid2	572	17	550	5	0.00874126	0.0297203	0.961538	protein_coding
ENSMUST00000155474	Atp5g3	1488	56	1419	13	0.00873656	0.0376344	0.953629	protein_coding
ENSMUST00000153683	Psmd14	687	36	645	6	0.00873362	0.0524017	0.938865	protein_coding
ENSMUST00000145664	Arid1a	4123	176	3911	36	0.00873151	0.0426874	0.948581	protein_coding
ENSMUST00000004097	Cux1	1031	34	988	9	0.00872939	0.0329777	0.958293	protein_coding
ENSMUST00000163287	Mms19	1031	39	983	9	0.00872939	0.0378274	0.953443	protein_coding
ENSMUST00000175975	Cux1	1031	32	990	9	0.00872939	0.0310378	0.960233	protein_coding
ENSMUST00000182855	Kat6b	1031	36	986	9	0.00872939	0.0349176	0.956353	protein_coding
ENSMUST00000045621	Baz2a	573	17	551	5	0.008726	0.0296684	0.961606	protein_coding
ENSMUST00000170054	Baz2a	573	17	551	5	0.008726	0.0296684	0.961606	protein_coding
ENSMUST00000220049	Baz2a	573	17	551	5	0.008726	0.0296684	0.961606	protein_coding
ENSMUST00000128694	Chka	917	39	870	8	0.0087241	0.04253	0.948746	protein_coding
ENSMUST00000109654	Grb10	1605	55	1536	14	0.00872274	0.0342679	0.957009	protein_coding
ENSMUST00000182405	Kat6b	1032	37	986	9	0.00872093	0.0358527	0.955426	protein_coding
ENSMUST00000237688	Apba1	1950	43	1890	17	0.00871795	0.0220513	0.969231	protein_coding
ENSMUST00000032309	Ybx3	1033	43	981	9	0.00871249	0.0416263	0.949661	protein_coding
ENSMUST00000125774	Arl8a	2181	76	2086	19	0.0087116	0.0348464	0.956442	protein_coding
ENSMUST00000129589	Azin1	2526	87	2417	22	0.00870942	0.0344418	0.956849	protein_coding
ENSMUST00000030501	Ebna1bp2	689	41	642	6	0.00870827	0.0595065	0.931785	protein_coding
ENSMUST00000120261	Camta2	689	22	661	6	0.00870827	0.0319303	0.959361	protein_coding
ENSMUST00000084891	Pacs2	804	27	770	7	0.00870647	0.0335821	0.957711	protein_coding
ENSMUST00000123159	Suclg1	804	31	766	7	0.00870647	0.0385572	0.952736	protein_coding
ENSMUST00000023132	Pde1b	2069	74	1977	18	0.00869986	0.0357661	0.955534	protein_coding
ENSMUST00000180464	Gm26596	1035	28	998	9	0.00869565	0.0270531	0.964251	TEC
ENSMUST00000036156	Ipo13	690	16	668	6	0.00869565	0.0231884	0.968116	protein_coding
ENSMUST00000119120	Camta2	690	24	660	6	0.00869565	0.0347826	0.956522	protein_coding
ENSMUST00000034832	Ptpn9	575	16	554	5	0.00869565	0.0278261	0.963478	protein_coding
ENSMUST00000086374	Cdkn2d	575	16	554	5	0.00869565	0.0278261	0.963478	protein_coding
ENSMUST00000166315	Akap13	575	21	549	5	0.00869565	0.0365217	0.954783	protein_coding
ENSMUST00000207750	Akap13	575	21	549	5	0.00869565	0.0365217	0.954783	protein_coding
ENSMUST00000088373	Srgap3	5639	188	5402	49	0.00868948	0.0333392	0.957971	protein_coding
ENSMUST00000173041	Nnat	2417	104	2292	21	0.00868846	0.0430285	0.948283	protein_coding
ENSMUST00000111025	Enah	1151	35	1106	10	0.0086881	0.0304083	0.960904	protein_coding
ENSMUST00000234911	Cmtr1	921	34	879	8	0.00868621	0.0369164	0.954397	protein_coding
ENSMUST00000155276	Fasn	2649	93	2533	23	0.00868252	0.0351076	0.95621	protein_coding
ENSMUST00000092532	Nfia	1152	48	1094	10	0.00868056	0.0416667	0.949653	protein_coding
ENSMUST00000074552	Ncaph2	576	18	553	5	0.00868056	0.03125	0.960069	protein_coding
ENSMUST00000135941	Pfdn2	576	22	549	5	0.00868056	0.0381944	0.953125	protein_coding
ENSMUST00000235988	Pi4k2a	576	25	546	5	0.00868056	0.0434028	0.947917	protein_coding
ENSMUST00000114772	Fhl1	1613	52	1547	14	0.00867948	0.0322381	0.959082	protein_coding
ENSMUST00000114773	Fhl1	1613	52	1547	14	0.00867948	0.0322381	0.959082	protein_coding
ENSMUST00000118152	Cbx5	2074	80	1976	18	0.00867888	0.0385728	0.952748	protein_coding
ENSMUST00000172487	Nnat	2074	85	1971	18	0.00867888	0.0409836	0.950338	protein_coding
ENSMUST00000080557	Pex5	1959	71	1871	17	0.0086779	0.036243	0.955079	protein_coding
ENSMUST00000108613	Eif5a	2190	62	2109	19	0.0086758	0.0283105	0.963014	protein_coding
ENSMUST00000109764	Nfix	3228	134	3066	28	0.0086741	0.0415118	0.949814	protein_coding
ENSMUST00000027517	Dgkd	1384	52	1320	12	0.00867052	0.0375723	0.953757	protein_coding
ENSMUST00000075657	Ap3s2	692	20	666	6	0.00867052	0.0289017	0.962428	protein_coding
ENSMUST00000143594	Rufy2	692	24	662	6	0.00867052	0.0346821	0.956647	protein_coding
ENSMUST00000164127	Ccnh	692	27	659	6	0.00867052	0.0390173	0.952312	protein_coding
ENSMUST00000028977	Kif3b	2307	77	2210	20	0.00866927	0.0333767	0.957954	protein_coding
ENSMUST00000102688	Rai1	1615	57	1544	14	0.00866873	0.0352941	0.956037	protein_coding
ENSMUST00000239177	Mast2	1269	60	1198	11	0.00866824	0.0472813	0.94405	protein_coding
ENSMUST00000073308	Ewsr1	1500	37	1450	13	0.00866667	0.0246667	0.966667	protein_coding
ENSMUST00000025163	Pfdn6	577	22	550	5	0.00866551	0.0381282	0.953206	protein_coding
ENSMUST00000225342	Hdgfl2	1155	43	1102	10	0.00865801	0.0372294	0.954113	protein_coding
ENSMUST00000069195	Zfp46	924	40	876	8	0.00865801	0.04329	0.948052	protein_coding
ENSMUST00000173705	Brsk2	924	39	877	8	0.00865801	0.0422078	0.949134	protein_coding
ENSMUST00000210073	Rpl13a	924	31	885	8	0.00865801	0.0335498	0.957792	protein_coding
ENSMUST00000213003	Vac14	924	31	885	8	0.00865801	0.0335498	0.957792	protein_coding
ENSMUST00000106132	Map7d1	3004	111	2867	26	0.00865513	0.0369507	0.954394	protein_coding
ENSMUST00000101249	Hnrnpab	4622	185	4397	40	0.00865426	0.040026	0.95132	protein_coding
ENSMUST00000137067	Epb41l1	1040	52	979	9	0.00865385	0.05	0.941346	protein_coding
ENSMUST00000142011	Amotl2	1040	32	999	9	0.00865385	0.0307692	0.960577	protein_coding
ENSMUST00000023502	Snx4	809	30	772	7	0.00865266	0.0370828	0.954265	protein_coding
ENSMUST00000131446	Arfip2	578	21	552	5	0.00865052	0.0363322	0.955017	protein_coding
ENSMUST00000225843	Hdgfl2	1272	47	1214	11	0.0086478	0.0369497	0.954403	protein_coding
ENSMUST00000198487	Camk2d	1041	30	1002	9	0.00864553	0.0288184	0.962536	protein_coding
ENSMUST00000032768	Nr2f2	1157	35	1112	10	0.00864304	0.0302506	0.961106	protein_coding
ENSMUST00000133115	Cdk4	810	21	782	7	0.00864198	0.0259259	0.965432	protein_coding
ENSMUST00000163183	Numa1	810	41	762	7	0.00864198	0.0506173	0.940741	protein_coding
ENSMUST00000177019	Hnrnpk	5439	165	5227	47	0.00864129	0.0303365	0.961022	protein_coding
ENSMUST00000038815	Sox5	1505	55	1437	13	0.00863787	0.0365449	0.954817	protein_coding
ENSMUST00000072873	Mink1	1042	47	986	9	0.00863724	0.0451056	0.946257	protein_coding
ENSMUST00000128673	Map2	4632	176	4416	40	0.00863558	0.0379965	0.953368	protein_coding
ENSMUST00000052018	Nfia	1158	51	1097	10	0.00863558	0.0440415	0.947323	protein_coding
ENSMUST00000038650	Ccp110	579	26	548	5	0.00863558	0.044905	0.946459	protein_coding
ENSMUST00000043279	Dlgap2	579	24	550	5	0.00863558	0.0414508	0.949914	protein_coding
ENSMUST00000211964	Tcf25	1969	53	1899	17	0.00863382	0.0269172	0.964449	protein_coding
ENSMUST00000113793	Rbm14	1622	66	1542	14	0.00863132	0.0406905	0.950678	protein_coding
ENSMUST00000171108	Rai1	1622	58	1550	14	0.00863132	0.0357583	0.95561	protein_coding
ENSMUST00000130864	Kif21b	7416	322	7030	64	0.00862999	0.0434196	0.94795	protein_coding
ENSMUST00000211737	Stox2	927	37	882	8	0.00862999	0.0399137	0.951456	protein_coding
ENSMUST00000162366	Apbb2	1043	32	1002	9	0.00862895	0.0306807	0.96069	protein_coding
ENSMUST00000042055	Ptpa	1159	30	1119	10	0.00862813	0.0258844	0.965487	protein_coding
ENSMUST00000156585	Ldb1	1391	60	1319	12	0.00862689	0.0431344	0.948239	protein_coding
ENSMUST00000081848	Fdps	1276	39	1226	11	0.00862069	0.0305643	0.960815	protein_coding
ENSMUST00000209927	Rpl13a	812	25	780	7	0.00862069	0.0307882	0.960591	protein_coding
ENSMUST00000160962	Hipk2	696	27	663	6	0.00862069	0.0387931	0.952586	protein_coding
ENSMUST00000119567	Rufy2	580	17	558	5	0.00862069	0.0293103	0.962069	protein_coding
ENSMUST00000152652	Dlgap2	580	24	551	5	0.00862069	0.0413793	0.95	protein_coding
ENSMUST00000039659	Cbr1	1393	44	1337	12	0.0086145	0.0315865	0.959799	protein_coding
ENSMUST00000069648	Kat6b	1045	40	996	9	0.00861244	0.0382775	0.95311	protein_coding
ENSMUST00000065308	Azin1	2555	90	2443	22	0.00861057	0.035225	0.956164	protein_coding
ENSMUST00000176127	Unc13a	813	27	779	7	0.00861009	0.0332103	0.95818	protein_coding
ENSMUST00000193480	Zbtb18	5926	199	5676	51	0.00860614	0.0335808	0.957813	protein_coding
ENSMUST00000228582	Rbfox2	1162	48	1104	10	0.00860585	0.0413081	0.950086	protein_coding
ENSMUST00000143688	Psmd4	581	23	553	5	0.00860585	0.0395869	0.951807	protein_coding
ENSMUST00000153881	Prpf18	581	29	547	5	0.00860585	0.0499139	0.94148	protein_coding
ENSMUST00000177857	Rcan2	581	12	564	5	0.00860585	0.020654	0.97074	protein_coding
ENSMUST00000109579	Mrtfa	1046	33	1004	9	0.00860421	0.0315488	0.959847	protein_coding
ENSMUST00000021438	Nova1	1511	74	1424	13	0.00860357	0.0489742	0.942422	protein_coding
ENSMUST00000112532	Pex5	1977	69	1891	17	0.00859889	0.0349014	0.9565	protein_coding
ENSMUST00000122129	Map7d1	3140	112	3001	27	0.00859873	0.0356688	0.955732	protein_coding
ENSMUST00000153965	Amotl2	1047	32	1006	9	0.00859599	0.0305635	0.96084	protein_coding
ENSMUST00000159786	Apbb2	1047	32	1006	9	0.00859599	0.0305635	0.96084	protein_coding
ENSMUST00000133298	Dlgap2	582	24	553	5	0.00859107	0.0412371	0.950172	protein_coding
ENSMUST00000113169	Srgap3	5475	184	5244	47	0.00858447	0.0336073	0.957808	protein_coding
ENSMUST00000031914	Ccdc184	1165	44	1111	10	0.00858369	0.0377682	0.953648	protein_coding
ENSMUST00000110477	Shc4	2214	92	2103	19	0.00858175	0.0415537	0.949864	protein_coding
ENSMUST00000035121	Amotl2	1049	32	1008	9	0.0085796	0.0305052	0.960915	protein_coding
ENSMUST00000185469	Fam168b	1049	50	990	9	0.0085796	0.0476644	0.943756	protein_coding
ENSMUST00000167386	Actb	52003	1514	50043	446	0.00857643	0.0291137	0.96231	protein_coding
ENSMUST00000182038	Arhgap12	583	25	553	5	0.00857633	0.0428816	0.948542	protein_coding
ENSMUST00000203287	Gm44597	583	23	555	5	0.00857633	0.0394511	0.951973	processed_transcript
ENSMUST00000176849	Hnrnpk	3500	118	3352	30	0.00857143	0.0337143	0.957714	protein_coding
ENSMUST00000159512	Apbb2	1050	32	1009	9	0.00857143	0.0304762	0.960952	protein_coding
ENSMUST00000182964	Kat6b	1050	39	1002	9	0.00857143	0.0371429	0.954286	protein_coding
ENSMUST00000198164	Klhl18	1050	45	996	9	0.00857143	0.0428571	0.948571	protein_coding
ENSMUST00000021331	Klhl28	700	25	669	6	0.00857143	0.0357143	0.955714	protein_coding
ENSMUST00000154232	Brd2	1517	66	1438	13	0.00856955	0.0435069	0.947924	protein_coding
ENSMUST00000110329	Azin1	2568	92	2454	22	0.00856698	0.0358255	0.955607	protein_coding
ENSMUST00000143230	Fkbp1a	1401	35	1354	12	0.00856531	0.0249822	0.966453	protein_coding
ENSMUST00000138759	Haghl	934	32	894	8	0.00856531	0.0342612	0.957173	protein_coding
ENSMUST00000105897	Arid1a	4087	175	3877	35	0.00856374	0.0428187	0.948618	protein_coding
ENSMUST00000140883	Gm44597	584	23	556	5	0.00856164	0.0393836	0.952055	processed_transcript
ENSMUST00000228655	Mtss1	584	32	547	5	0.00856164	0.0547945	0.936644	protein_coding
ENSMUST00000130871	Gm28043	1403	39	1352	12	0.0085531	0.0277976	0.963649	protein_coding
ENSMUST00000023854	Fhl1	1638	53	1571	14	0.00854701	0.0323565	0.959096	protein_coding
ENSMUST00000045281	Smg6	819	29	783	7	0.00854701	0.035409	0.956044	protein_coding
ENSMUST00000166032	Tdrkh	819	29	783	7	0.00854701	0.035409	0.956044	protein_coding
ENSMUST00000137597	Fkbp1a	1405	35	1358	12	0.00854093	0.024911	0.966548	protein_coding
ENSMUST00000140301	Map2k4	820	24	789	7	0.00853659	0.0292683	0.962195	protein_coding
ENSMUST00000177051	Hnrnpk	820	22	791	7	0.00853659	0.0268293	0.964634	protein_coding
ENSMUST00000036299	Camta2	703	24	673	6	0.00853485	0.0341394	0.957326	protein_coding
ENSMUST00000035861	Pex5	1992	72	1903	17	0.00853414	0.0361446	0.955321	protein_coding
ENSMUST00000088484	Nnat	1992	86	1889	17	0.00853414	0.0431727	0.948293	protein_coding
ENSMUST00000159050	Tle3	1172	50	1112	10	0.00853242	0.0426621	0.948805	protein_coding
ENSMUST00000114594	Arhgap21	1055	65	981	9	0.00853081	0.0616114	0.929858	protein_coding
ENSMUST00000079195	Stox2	938	38	892	8	0.00852878	0.0405117	0.950959	protein_coding
ENSMUST00000133071	Haghl	938	32	898	8	0.00852878	0.0341151	0.957356	protein_coding
ENSMUST00000042365	Cdk13	1290	43	1236	11	0.00852713	0.0333333	0.95814	protein_coding
ENSMUST00000196709	Fdps	1290	39	1240	11	0.00852713	0.0302326	0.96124	protein_coding
ENSMUST00000034560	Ppp2r1b	587	18	564	5	0.00851789	0.0306644	0.960818	protein_coding
ENSMUST00000044792	Rcan2	587	12	570	5	0.00851789	0.0204429	0.971039	protein_coding
ENSMUST00000113186	Atg16l1	587	19	563	5	0.00851789	0.032368	0.959114	protein_coding
ENSMUST00000151125	Ing4	587	23	559	5	0.00851789	0.0391823	0.9523	protein_coding
ENSMUST00000156173	Gga3	587	22	560	5	0.00851789	0.0374787	0.954003	protein_coding
ENSMUST00000176257	Hnrnpk	3170	81	3062	27	0.00851735	0.0255521	0.965931	protein_coding
ENSMUST00000067936	Arhgdia	3523	105	3388	30	0.00851547	0.0298041	0.96168	protein_coding
ENSMUST00000108544	Camta2	705	25	674	6	0.00851064	0.035461	0.956028	protein_coding
ENSMUST00000172558	Vps52	705	24	675	6	0.00851064	0.0340426	0.957447	protein_coding
ENSMUST00000074919	Wac	823	26	790	7	0.00850547	0.0315917	0.959903	protein_coding
ENSMUST00000147724	Tcp1	588	21	562	5	0.0085034	0.0357143	0.955782	protein_coding
ENSMUST00000153608	Hnrnpm	588	28	555	5	0.0085034	0.047619	0.943878	protein_coding
ENSMUST00000234543	Mlst8	588	24	559	5	0.0085034	0.0408163	0.95068	protein_coding
ENSMUST00000018691	Pip4k2b	2000	75	1908	17	0.0085	0.0375	0.954	protein_coding
ENSMUST00000061143	Map7d1	3177	115	3035	27	0.00849858	0.0361977	0.955304	protein_coding
ENSMUST00000142985	Fkbp1a	1412	35	1365	12	0.00849858	0.0247875	0.966714	protein_coding
ENSMUST00000202363	Ccnd2	824	32	785	7	0.00849515	0.038835	0.95267	protein_coding
ENSMUST00000085814	Ncoa1	2591	102	2467	22	0.00849093	0.039367	0.952142	protein_coding
ENSMUST00000205590	Ap2s1	1060	46	1005	9	0.00849057	0.0433962	0.948113	protein_coding
ENSMUST00000107032	Arhgef17	1649	66	1569	14	0.00848999	0.0400243	0.951486	protein_coding
ENSMUST00000059229	Pgam5	707	26	675	6	0.00848656	0.0367751	0.954738	protein_coding
ENSMUST00000074989	Bcl9l	943	44	891	8	0.00848356	0.0466596	0.944857	protein_coding
ENSMUST00000218183	Bcl9l	943	44	891	8	0.00848356	0.0466596	0.944857	protein_coding
ENSMUST00000072237	Mink1	1061	46	1006	9	0.00848256	0.0433553	0.948162	protein_coding
ENSMUST00000176462	Evi5l	1061	42	1010	9	0.00848256	0.0395853	0.951932	protein_coding
ENSMUST00000155558	Cluh	2005	81	1907	17	0.0084788	0.040399	0.951122	protein_coding
ENSMUST00000097414	Qk	2006	95	1894	17	0.00847458	0.0473579	0.944167	protein_coding
ENSMUST00000159086	Zfp871	1888	64	1808	16	0.00847458	0.0338983	0.957627	protein_coding
ENSMUST00000095807	Hpca	1652	46	1592	14	0.00847458	0.027845	0.96368	protein_coding
ENSMUST00000062658	Zmynd11	1534	52	1469	13	0.00847458	0.0338983	0.957627	protein_coding
ENSMUST00000110637	Zmynd11	1534	53	1468	13	0.00847458	0.0345502	0.956975	protein_coding
ENSMUST00000029194	Skil	1298	37	1250	11	0.00847458	0.0285054	0.96302	protein_coding
ENSMUST00000017920	Crk	708	25	677	6	0.00847458	0.0353107	0.956215	protein_coding
ENSMUST00000020106	Arid5b	708	24	678	6	0.00847458	0.0338983	0.957627	protein_coding
ENSMUST00000203290	Zyx	708	34	668	6	0.00847458	0.0480226	0.943503	protein_coding
ENSMUST00000073430	Stx5a	590	21	564	5	0.00847458	0.0355932	0.955932	protein_coding
ENSMUST00000023095	Septin3	4370	161	4172	37	0.00846682	0.0368421	0.954691	protein_coding
ENSMUST00000068025	Klhl18	1063	46	1008	9	0.0084666	0.0432738	0.94826	protein_coding
ENSMUST00000034190	Vac14	945	32	905	8	0.00846561	0.0338624	0.957672	protein_coding
ENSMUST00000093321	Grb10	1773	62	1696	15	0.00846024	0.034969	0.956571	protein_coding
ENSMUST00000107062	Nfia	1182	47	1125	10	0.00846024	0.0397631	0.951777	protein_coding
ENSMUST00000035721	Prpf18	591	29	557	5	0.00846024	0.0490694	0.94247	protein_coding
ENSMUST00000051236	Arl4c	591	24	562	5	0.00846024	0.0406091	0.950931	protein_coding
ENSMUST00000066778	Pi4k2a	591	25	561	5	0.00846024	0.0423012	0.949239	protein_coding
ENSMUST00000125687	Camta2	591	23	563	5	0.00846024	0.0389171	0.952623	protein_coding
ENSMUST00000152362	Prpf18	591	29	557	5	0.00846024	0.0490694	0.94247	protein_coding
ENSMUST00000187810	Arl4c	591	24	562	5	0.00846024	0.0406091	0.950931	protein_coding
ENSMUST00000023745	Prpf40b	828	29	792	7	0.00845411	0.0350242	0.956522	protein_coding
ENSMUST00000036226	Fem1c	710	28	676	6	0.0084507	0.0394366	0.952113	protein_coding
ENSMUST00000148750	Slc4a4	710	27	677	6	0.0084507	0.0380282	0.953521	protein_coding
ENSMUST00000074669	Hnrnpab	4497	181	4278	38	0.00845008	0.0402491	0.951301	protein_coding
ENSMUST00000126352	Aco2	947	33	906	8	0.00844773	0.0348469	0.956705	protein_coding
ENSMUST00000072767	Arhgef12	2131	72	2041	18	0.00844674	0.033787	0.957766	protein_coding
ENSMUST00000031388	Vps33a	1184	40	1134	10	0.00844595	0.0337838	0.95777	protein_coding
ENSMUST00000191307	Fam168b	1184	55	1119	10	0.00844595	0.0464527	0.945101	protein_coding
ENSMUST00000156429	Nudt3	592	13	574	5	0.00844595	0.0219595	0.969595	protein_coding
ENSMUST00000030849	Fam126a	829	30	792	7	0.00844391	0.0361882	0.955368	protein_coding
ENSMUST00000066091	Smad1	1066	45	1012	9	0.00844278	0.0422139	0.949343	protein_coding
ENSMUST00000133783	Srsf5	948	30	910	8	0.00843882	0.0316456	0.959916	protein_coding
ENSMUST00000149816	Ahcyl2	948	19	921	8	0.00843882	0.0200422	0.971519	protein_coding
ENSMUST00000176207	Hnrnpk	5454	166	5242	46	0.00843418	0.0304364	0.961129	protein_coding
ENSMUST00000221715	Ppp2r5c	830	22	801	7	0.00843373	0.026506	0.96506	protein_coding
ENSMUST00000100928	Rabep1	1423	47	1364	12	0.00843289	0.0330288	0.958538	protein_coding
ENSMUST00000021426	Vipas39	593	23	565	5	0.0084317	0.0387858	0.952782	protein_coding
ENSMUST00000160912	Nwd1	593	16	572	5	0.0084317	0.0269815	0.964587	protein_coding
ENSMUST00000225488	Ntrk2	593	21	567	5	0.0084317	0.0354132	0.956155	protein_coding
ENSMUST00000168698	Cotl1	1542	60	1469	13	0.00843061	0.0389105	0.952659	protein_coding
ENSMUST00000160870	Apbb2	1068	33	1026	9	0.00842697	0.0308989	0.960674	protein_coding
ENSMUST00000213408	Ulk4	2967	117	2825	25	0.00842602	0.0394338	0.95214	protein_coding
ENSMUST00000026222	Ndufb8	831	34	790	7	0.00842359	0.0409146	0.950662	protein_coding
ENSMUST00000029773	Cnn3	831	31	793	7	0.00842359	0.0373045	0.954272	protein_coding
ENSMUST00000175918	Cux1	831	25	799	7	0.00842359	0.0300842	0.961492	protein_coding
ENSMUST00000141174	Gm14493	475	14	457	4	0.00842105	0.0294737	0.962105	antisense
ENSMUST00000034285	Cotl1	1544	60	1471	13	0.00841969	0.0388601	0.95272	protein_coding
ENSMUST00000151869	Ecpas	594	28	561	5	0.00841751	0.047138	0.944444	protein_coding
ENSMUST00000109103	Hnrnpab	4634	185	4410	39	0.00841606	0.0399223	0.951662	protein_coding
ENSMUST00000150160	Arcn1	713	25	682	6	0.00841515	0.0350631	0.956522	protein_coding
ENSMUST00000238334	Rimbp2	951	27	916	8	0.0084122	0.0283912	0.963197	protein_coding
ENSMUST00000142271	Fkbp1a	1189	28	1151	10	0.00841043	0.0235492	0.96804	protein_coding
ENSMUST00000092508	Micu1	1427	51	1364	12	0.00840925	0.0357393	0.955851	protein_coding
ENSMUST00000092834	Synrg	2023	74	1932	17	0.00840336	0.0365793	0.955017	protein_coding
[truncated: 91,493 more rows]
