# Supplementary material for: FMRP regulates neuronal RNA granules containing stalled ribosomes, not where ribosomes stall
Source: eLife. 2026 Jul 20;14:RP106692. doi: 10.7554/eLife.106692 (PMC13384498; doi:10.7554/eLife.106692)
Supplement: Figure 5—source data 1. — Occupancy and enrichment calculations for WT and FMR1 KO samples. [file elife-106692-fig5-data1.xlsx]

## Sheet: Sheet1
Extended Data Table 5-1. Abundance in RPKM for all groups. Genes with zero reads removed.
transcript_id	gene_id	gene_name	WT_Pellet	FMR1-_Pellet	WT_Fraction 5/6	FMR1-_Fraction 5/6	WT_RNA-SEQ	FMR1_RNA-SEQ
ENSMUST00000000001	ENSMUSG00000000001	Gnai3	24.7685	26.7493	30.4255	37.7602	34.8935	37.6807
ENSMUST00000000028	ENSMUSG00000000028	Cdc45	3.46216	3.89178	4.60513	5.17452	3.05057	3.16619
ENSMUST00000000058	ENSMUSG00000000058	Cav2	3.5633	3.19062	3.32281	4.7555	6.9333	6.97808
ENSMUST00000000080	ENSMUSG00000000078	Klf6	29.6681	31.3633	30.2043	31.9297	24.9415	27.9403
ENSMUST00000000090	ENSMUSG00000000088	Cox5a	204.625	195.661	274.536	301.28	277.656	257.203
ENSMUST00000000122	ENSMUSG00000000120	Ngfr	0.467202	0.431852	0.320393	0.354987	0.724793	0.770464
ENSMUST00000000127	ENSMUSG00000000125	Wnt3	0.450495	0.745682	0.506946	0.528444	1.79156	1.6779
ENSMUST00000000129	ENSMUSG00000000127	Fer	38.8417	43.7069	37.2941	39.52	14.0561	12.4943
ENSMUST00000000137	ENSMUSG00000020152	Actr2	85.6439	86.4141	105.943	108.777	105.55	108.668
ENSMUST00000000153	ENSMUSG00000000149	Gna12	6.88529	7.11916	7.7743	8.07828	52.9328	54.2818
ENSMUST00000000171	ENSMUSG00000000167	Pih1d2	1.42801	1.06101	1.62	1.81934	1.31791	1.23841
ENSMUST00000000175	ENSMUSG00000000171	Sdhd	32.1663	32.9315	36.3883	49.0057	83.1044	83.2427
ENSMUST00000000188	ENSMUSG00000000184	Ccnd2	27.0198	26.7987	33.0617	34.0529	57.1718	59.7716
ENSMUST00000000199	ENSMUSG00000062661	Ncs1	12.3539	13.3078	14.2299	18.4831	84.464	83.8495
ENSMUST00000000201	ENSMUSG00000000197	Nalcn	2.76198	2.61716	1.37849	1.00259	2.96388	2.21073
ENSMUST00000000206	ENSMUSG00000000202	Btbd17	6.27891	5.1869	6.01202	5.7015	9.45605	7.85882
ENSMUST00000000219	ENSMUSG00000000214	Th	16.2241	18.7904	18.3615	19.4084	5.33656	4.82585
ENSMUST00000000253	ENSMUSG00000000247	Lhx2	9.16961	8.80916	11.5401	12.436	34.2614	33.311
ENSMUST00000000260	ENSMUSG00000000253	Gmpr	25.4467	24.073	35.5364	36.3597	50.9594	52.406
ENSMUST00000000275	ENSMUSG00000038257	Glra3	0.669635	0.529221	0.482461	0.522936	0.426003	0.451859
ENSMUST00000000284	ENSMUSG00000000275	Trim25	2.4114	3.0471	2.12273	2.71184	1.57842	1.53587
ENSMUST00000000285	ENSMUSG00000000276	Dgke	2.14072	2.03022	1.52565	1.25726	2.01703	1.9549
ENSMUST00000000287	ENSMUSG00000000278	Scpep1	1.44423	1.83513	1.34286	1.38606	2.74631	2.27554
ENSMUST00000000291	ENSMUSG00000000282	Mnt	12.2672	12.7541	15.0141	12.7909	16.4719	16.5299
ENSMUST00000000304	ENSMUSG00000000295	Hddc2	24.6175	28.5609	38.2203	41.8344	21.9727	20.5754
ENSMUST00000000314	ENSMUSG00000000305	Cdh4	2.57702	2.49844	1.77173	2.26991	5.24766	4.60932
ENSMUST00000000317	ENSMUSG00000000308	Ckmt1	277.179	253.744	284.458	226.2	65.3472	62.8316
ENSMUST00000000326	ENSMUSG00000000317	Bcl6b	0.775338	0.731208	0.809962	1.27225	2.15147	2.13579
ENSMUST00000000335	ENSMUSG00000000326	Comt	18.0473	18.4829	18.8787	23.9475	23.1796	21.5237
ENSMUST00000000348	ENSMUSG00000000339	Rtca	46.1849	40.8384	52.5556	55.7985	31.8441	33.4795
ENSMUST00000000349	ENSMUSG00000000340	Dbt	10.8281	12.0418	10.4249	12.4004	6.63856	6.86996
ENSMUST00000000356	ENSMUSG00000000346	Dazap2	11.9866	12.5149	16.362	18.9914	48.3862	45.8547
ENSMUST00000000365	ENSMUSG00000000355	Mcts1	106.783	112.944	141.321	198.601	34.4217	34.1162
ENSMUST00000000384	ENSMUSG00000000374	Trappc10	24.502	19.6393	20.5563	19.0533	32.6133	34.047
ENSMUST00000000388	ENSMUSG00000000378	Ccm2	6.40407	6.82788	8.98618	7.72217	31.0595	30.2585
ENSMUST00000000394	ENSMUSG00000000384	Tbrg4	19.6095	19.5616	19.1034	22.0402	17.711	18.5471
ENSMUST00000000412	ENSMUSG00000000402	Egfl6	0.466464	0.350657	0.315275	0.282831	0.225505	0.148311
ENSMUST00000000449	ENSMUSG00000000439	Mkrn2	9.42499	9.74727	8.79462	11.2681	20.2966	20.4151
ENSMUST00000000451	ENSMUSG00000000441	Raf1	44.8091	49.8289	47.2369	51.5921	53.5298	54.3921
ENSMUST00000000466	ENSMUSG00000028494	Plin2	32.8854	35.6598	37.6958	31.1041	11.4721	9.78006
ENSMUST00000000500	ENSMUSG00000000489	Pdgfb	2.3665	2.29185	2.71057	1.56844	7.90261	6.3892
ENSMUST00000000505	ENSMUSG00000029730	Mcm7	17.2717	18.0639	19.8296	16.3843	15.3788	17.9616
ENSMUST00000000543	ENSMUSG00000000531	Grasp	5.83562	4.86832	6.56349	5.81259	7.44685	7.22753
ENSMUST00000000544	ENSMUSG00000000532	Acvr1b	3.58773	3.05419	2.44536	2.36721	6.54005	6.82777
ENSMUST00000000579	ENSMUSG00000000567	Sox9	20.559	20.7549	26.14	27.7029	20.5832	21.8674
ENSMUST00000000590	ENSMUSG00000032050	Rdx	75.8867	80.3334	105.161	118.142	25.5175	27.5297
ENSMUST00000000594	ENSMUSG00000000581	C1d	17.5508	21.6431	22.5079	34.6927	18.5148	20.2089
ENSMUST00000000608	ENSMUSG00000000594	Gm2a	2.03025	2.10989	1.78772	2.86233	6.80211	5.51445
ENSMUST00000000632	ENSMUSG00000044807	Zfp354c	95.4316	106.187	90.3103	100.206	53.7182	55.3321
ENSMUST00000000641	ENSMUSG00000000627	Sema4f	3.33403	3.54807	2.98652	2.62675	4.60802	5.23738
ENSMUST00000000642	ENSMUSG00000000628	Hk2	3.84413	4.13354	2.90192	2.08302	1.8466	1.74077
ENSMUST00000000646	ENSMUSG00000000632	Sez6	19.8254	17.0872	12.5626	8.83209	10.3838	9.8619
ENSMUST00000000707	ENSMUSG00000000693	Loxl3	1.63266	1.64031	1.73281	1.57473	2.31805	2.10868
ENSMUST00000000724	ENSMUSG00000000708	Kat2b	1.26199	1.10608	1.29266	1.65407	4.31559	3.85577
ENSMUST00000000727	ENSMUSG00000000711	Rab5b	4.79196	5.17689	5.14942	7.67338	57.9991	59.5277
ENSMUST00000000756	ENSMUSG00000000740	Rpl13	21.8071	17.58	18.4645	32.3412	806.243	633.161
ENSMUST00000000759	ENSMUSG00000000743	Chmp1a	15.2236	16.2661	21.0745	24.2688	73.5303	68.8876
ENSMUST00000000776	ENSMUSG00000000759	Tubgcp3	17.735	17.575	16.9129	14.2509	11.0542	11.5401
ENSMUST00000000804	ENSMUSG00000000787	Ddx3x	104.658	112.99	142.885	144.359	40.4911	55.5277
ENSMUST00000000809	ENSMUSG00000000792	Slc5a5	0.268154	0.329067	0.558906	0.352751	2.86586	2.53544
ENSMUST00000000811	ENSMUSG00000000794	Kcnn3	1.94268	1.99987	1.88415	2.29357	6.50626	5.35798
ENSMUST00000000828	ENSMUSG00000000811	Txnrd3	17.9561	19.6139	19.1252	18.5279	6.70177	7.21244
ENSMUST00000000894	ENSMUSG00000027490	E2f1	0.855565	0.877624	1.01311	0.857103	8.90275	10.0997
ENSMUST00000000895	ENSMUSG00000027489	Necab3	12.1614	10.1114	13.6825	12.6755	10.7272	11.6116
ENSMUST00000000896	ENSMUSG00000000876	Pxmp4	5.83746	5.66899	7.49169	6.79728	7.16328	6.6798
ENSMUST00000000924	ENSMUSG00000000901	Mmp11	0.433782	0.437459	0.432048	0.735112	26.9852	23.5978
ENSMUST00000000939	ENSMUSG00000000915	Hip1r	19.5953	18.679	15.1145	10.4563	18.7474	20.4424
ENSMUST00000000940	ENSMUSG00000000916	Nsun5	5.92793	5.79525	7.81535	8.02818	5.74587	5.61147
ENSMUST00000000958	ENSMUSG00000000934	Top1mt	6.7174	7.4823	7.24442	9.95018	10.7381	10.4241
ENSMUST00000000985	ENSMUSG00000000959	Oxa1l	35.6747	34.3261	37.1604	35.8053	27.955	27.1809
ENSMUST00000001002	ENSMUSG00000000976	Heatr6	10.4476	11.6543	8.93908	7.32225	6.08921	5.79396
ENSMUST00000001027	ENSMUSG00000063558	Aox1	0.556738	0.446469	0.606955	0.179446	0.250999	0.194375
ENSMUST00000001042	ENSMUSG00000001016	Ilf2	156.209	172.276	216.503	255.404	61.849	63.8505
ENSMUST00000001046	ENSMUSG00000001020	S100a4	1.76046	2.52191	2.60596	3.78103	2.19727	1.5845
ENSMUST00000001059	ENSMUSG00000020715	Ern1	0.114278	0.14044	0.118401	0.0756709	0.912618	0.782913
ENSMUST00000001079	ENSMUSG00000001052	Sec24b	46.5136	44.3301	41.5949	39.3126	19.0268	19.9157
ENSMUST00000001080	ENSMUSG00000001053	N4bp3	6.28918	6.11568	7.73537	6.55846	10.8316	10.1623
ENSMUST00000001081	ENSMUSG00000001054	Rmnd5b	26.0067	24.882	28.9198	30.0633	24.9165	24.1161
ENSMUST00000001092	ENSMUSG00000001065	Zfp276	4.35694	4.46681	4.10154	3.61642	3.78932	3.55205
ENSMUST00000001112	ENSMUSG00000052783	Grk4	0.43891	0.597906	0.700169	0.932554	1.55029	1.47074
ENSMUST00000001116	ENSMUSG00000001089	Luzp1	7.08152	6.49767	6.91654	7.21195	14.9231	15.1361
ENSMUST00000001125	ENSMUSG00000001098	Kctd10	71.6569	83.2925	88.9127	101.023	66.3226	64.1089
ENSMUST00000001127	ENSMUSG00000001100	Poldip2	23.6091	24.1915	30.7712	31.9728	50.0702	49.4632
ENSMUST00000001155	ENSMUSG00000001127	Araf	42.0534	42.4109	50.2791	61.0319	56.661	57.5753
ENSMUST00000001172	ENSMUSG00000079610	Ankrd39	0.393949	0.610507	0.87403	1.16447	5.23209	5.19202
ENSMUST00000001179	ENSMUSG00000001151	Pcnt	5.01156	5.19176	3.05921	2.19105	2.34065	2.11041
ENSMUST00000001181	ENSMUSG00000020241	Col6a2	0.595686	0.801637	0.487685	0.571337	0.850887	0.588357
ENSMUST00000001184	ENSMUSG00000001156	Mxd1	1.88367	2.04867	2.02042	2.52582	6.14012	6.3021
ENSMUST00000001185	ENSMUSG00000001157	Gmcl1	4.74882	4.64533	5.43773	6.39139	11.1882	10.7265
ENSMUST00000001186	ENSMUSG00000001158	Snrnp27	21.0872	19.8108	26.5563	34.0616	26.6923	26.4341
ENSMUST00000001187	ENSMUSG00000029994	Anxa4	3.26378	2.85712	4.21423	4.34509	2.24166	1.70296
ENSMUST00000001202	ENSMUSG00000001173	Ocrl	22.6052	18.7716	20.35	21.1694	15.4902	15.6224
ENSMUST00000001226	ENSMUSG00000022436	Sh3bp1	2.28134	1.97908	2.52312	1.9038	2.86068	2.66357
ENSMUST00000001242	ENSMUSG00000053329	Gatd3a	59.8128	57.4758	63.1502	70.2478	42.4275	40.8485
ENSMUST00000001280	ENSMUSG00000001248	Gramd1a	50.725	51.4386	42.8765	35.0117	33.0677	35.4977
ENSMUST00000001304	ENSMUSG00000001270	Ckb	687.765	694.443	985.82	904.477	629.472	537.958
ENSMUST00000001319	ENSMUSG00000001300	Efnb2	3.02099	3.43166	2.48181	4.05991	13.5714	13.763
ENSMUST00000001326	ENSMUSG00000001280	Sp1	5.58581	5.24543	6.30653	7.40952	6.32515	6.91078
ENSMUST00000001327	ENSMUSG00000001281	Itgb7	0.486242	0.231999	0.245473	0.242454	0.263159	0.175664
ENSMUST00000001339	ENSMUSG00000001305	Rrp15	5.51633	6.19937	9.45972	9.23295	7.54622	7.82464
ENSMUST00000001347	ENSMUSG00000001313	Rnd2	10.377	11.4722	13.5108	15.36	148.457	135.184
ENSMUST00000001402	ENSMUSG00000001366	Fbxo9	16.7017	19.1327	23.1126	25.484	53.0852	51.7739
ENSMUST00000001412	ENSMUSG00000001376	Vps50	51.5076	56.1578	44.609	42.6036	14.8619	14.6435
ENSMUST00000001415	ENSMUSG00000117679	Apbb3	29.9167	25.3214	29.3029	27.9726	9.21617	8.73142
ENSMUST00000001416	ENSMUSG00000001380	Hars	86.7512	85.4822	110.632	132.872	56.6713	56.6047
ENSMUST00000001419	ENSMUSG00000001383	Zmat2	32.8763	34.8675	51.5694	51.9518	36.3497	36.0025
ENSMUST00000001451	ENSMUSG00000001415	Smg5	9.84053	9.93314	10.332	10.2146	19.0369	19.9792
ENSMUST00000001452	ENSMUSG00000001416	Cct3	374.503	401.287	378.304	362.888	83.8889	87.9828
ENSMUST00000001460	ENSMUSG00000001424	Snd1	140.561	131.385	109.481	81.3931	55.8495	53.7837
ENSMUST00000001479	ENSMUSG00000001440	Kpnb1	47.9103	51.5705	59.352	65.8351	45.9341	48.3043
ENSMUST00000001480	ENSMUSG00000001441	Npepps	196.017	195.819	148.047	133.284	45.3229	45.4075
ENSMUST00000001484	ENSMUSG00000001444	Tbx21	2.20872	2.23822	2.6723	2.65873	1.45637	0.766216
ENSMUST00000001485	ENSMUSG00000001445	Mrpl10	14.934	14.1587	17.1273	17.7139	32.7283	30.9225
ENSMUST00000001507	ENSMUSG00000001467	Cyp51	12.4066	13.8049	8.23503	7.70716	5.97844	5.83112
ENSMUST00000001513	ENSMUSG00000001473	Tubb6	6.88297	7.63862	7.848	8.38256	5.75505	5.78325
ENSMUST00000001520	ENSMUSG00000031967	Afg3l1	7.00853	7.25692	8.00574	8.21834	10.7759	10.1165
ENSMUST00000001536	ENSMUSG00000001496	Nkx2-1	2.84914	3.4997	3.75688	3.86313	2.88655	2.69676
ENSMUST00000001547	ENSMUSG00000001506	Col1a1	2.29335	3.07267	1.99825	1.48595	10.6767	5.8136
ENSMUST00000001559	ENSMUSG00000001518	Itfg2	16.0812	15.0549	17.9357	15.1083	10.6464	10.5371
ENSMUST00000001561	ENSMUSG00000001520	Nrip2	2.19179	2.6975	3.15341	2.48997	15.6825	15.5283
ENSMUST00000001562	ENSMUSG00000001521	Tulp3	3.13879	3.20477	4.56686	5.2526	7.28437	7.00573
ENSMUST00000001566	ENSMUSG00000001525	Tubb5	1797.57	1896.12	2159.98	2055.11	1131.87	1169.09
ENSMUST00000001569	ENSMUSG00000059714	Flot1	122.817	102.764	119.269	113.677	55.1724	51.2555
ENSMUST00000001583	ENSMUSG00000001542	Ell2	0.933286	0.715753	0.494185	0.610826	2.57466	2.50032
ENSMUST00000001595	ENSMUSG00000001555	Fkbp10	1.06851	1.064	0.746435	0.94687	1.42289	1.21569
ENSMUST00000001611	ENSMUSG00000001569	Nom1	4.3308	4.63985	5.54668	6.1853	2.97264	3.0061
ENSMUST00000001620	ENSMUSG00000027680	Fxr1	64.0443	69.8024	89.6346	91.2959	24.5396	25.618
ENSMUST00000001675	ENSMUSG00000001630	Stk38l	1.75437	1.74175	2.52147	2.20208	3.41753	3.6966
ENSMUST00000001712	ENSMUSG00000020196	Cabin1	28.2692	30.5932	17.5015	12.0351	17.1207	16.4068
ENSMUST00000001713	ENSMUSG00000001663	Gstt1	13.7817	13.5084	16.748	17.1676	8.60705	6.25067
ENSMUST00000001715	ENSMUSG00000001665	Gstt3	1.24988	1.05217	1.31293	1.18473	0.948843	0.838845
ENSMUST00000001716	ENSMUSG00000001666	Ddt	27.5538	28.5501	28.6679	43.2953	31.6001	31.5105
ENSMUST00000001724	ENSMUSG00000001674	Ddx18	5.14039	5.69613	6.57842	7.50533	10.5453	10.417
ENSMUST00000001757	ENSMUSG00000001707	Eef1e1	16.0189	14.9725	21.1397	26.3211	22.3174	22.0224
ENSMUST00000001780	ENSMUSG00000001729	Akt1	35.7073	35.1455	43.0478	44.2947	128.914	128.794
ENSMUST00000001792	ENSMUSG00000001741	Il16	1.70381	1.3345	1.4666	1.11823	1.98456	1.51382
ENSMUST00000001801	ENSMUSG00000001750	Tcirg1	0.83423	0.861873	0.693455	0.416002	1.04662	0.714437
ENSMUST00000001802	ENSMUSG00000001751	Naglu	0.945696	0.976034	1.16308	0.91881	1.30061	1.21948
ENSMUST00000001809	ENSMUSG00000022283	Pabpc1	87.9676	94.3349	85.4933	78.0639	255.663	235.115
ENSMUST00000001812	ENSMUSG00000001761	Smo	0.259189	0.132111	0.148402	0.268088	5.57997	5.4449
ENSMUST00000001818	ENSMUSG00000001767	Crnkl1	20.109	24.5012	23.1568	23.9043	6.09699	6.38601
ENSMUST00000001824	ENSMUSG00000001773	Folh1	0.625931	0.814446	0.230945	0.306143	0.150788	0.148409
ENSMUST00000001825	ENSMUSG00000001774	Chordc1	19.3417	20.1236	24.6168	31.9043	8.23248	7.92625
ENSMUST00000001834	ENSMUSG00000001783	Rtcb	88.6422	90.3001	94.2387	98.474	48.6601	49.6359
ENSMUST00000001836	ENSMUSG00000001785	Pwp1	34.0942	36.8516	42.8578	43.7847	14.3069	14.8685
ENSMUST00000001854	ENSMUSG00000030495	Slc7a10	3.89165	4.22656	3.41355	1.76765	2.65746	2.84287
ENSMUST00000001920	ENSMUSG00000001864	Aif1l	2.25624	3.05802	3.80443	5.07516	5.77099	4.85928
ENSMUST00000001950	ENSMUSG00000025139	Tollip	29.711	26.7182	32.6266	36.9167	44.0496	45.1746
ENSMUST00000001963	ENSMUSG00000020681	Ace	3.65897	4.06768	2.15305	1.34831	1.39146	1.3433
ENSMUST00000001965	ENSMUSG00000001901	Kcnh6	1.17159	2.48844	2.04728	3.34046	2.7786	6.24549
ENSMUST00000001975	ENSMUSG00000001910	Nacc1	7.66228	7.69573	7.73215	8.82611	36.7476	40.0563
ENSMUST00000001989	ENSMUSG00000001924	Uba1	621.707	621.58	482.082	398.19	163.904	170.233
ENSMUST00000002007	ENSMUSG00000001942	Siae	2.07364	1.83186	1.26063	1.31948	5.95464	5.85349
ENSMUST00000002011	ENSMUSG00000001946	Esam	1.36638	1.65512	1.7714	1.18931	1.93878	2.10753
ENSMUST00000002013	ENSMUSG00000001948	Spa17	4.23079	5.38622	7.47708	7.16664	2.92934	3.46333
ENSMUST00000002029	ENSMUSG00000001964	Emd	44.1884	40.6135	55.7225	62.9572	31.7123	32.3214
ENSMUST00000002043	ENSMUSG00000078622	Ccdc47	2.92811	3.52055	2.37056	2.85328	1.85091	1.68261
ENSMUST00000002044	ENSMUSG00000020700	Map3k3	1.09642	1.15789	1.09385	1.31591	5.9143	5.76591
ENSMUST00000002048	ENSMUSG00000001983	Taco1	20.9235	21.536	24.3793	26.3368	11.1313	11.1992
ENSMUST00000002053	ENSMUSG00000001988	Npas1	8.06277	8.76046	8.21838	6.90829	15.6235	16.3316
ENSMUST00000002063	ENSMUSG00000001998	Ap4e1	7.21012	6.78777	4.15759	3.21083	3.30397	3.06335
ENSMUST00000002064	ENSMUSG00000001999	Blvra	22.6852	22.5244	30.6627	36.8712	9.11968	8.64613
ENSMUST00000002079	ENSMUSG00000031385	Plxnb3	0.68707	0.170396	0.282754	0.16169	0.50882	0.384415
ENSMUST00000002080	ENSMUSG00000002006	Pdzd4	24.892	26.1904	28.1992	27.2978	56.285	56.7773
ENSMUST00000002084	ENSMUSG00000031378	Abcd1	7.85735	8.39872	6.39092	4.36691	5.03107	4.67634
ENSMUST00000002090	ENSMUSG00000002014	Ssr4	10.7334	9.14601	8.95139	14.478	29.9391	23.8302
ENSMUST00000002091	ENSMUSG00000002015	Bcap31	7.41467	8.10403	7.11722	6.91609	5.00179	4.40666
ENSMUST00000002095	ENSMUSG00000002028	Kmt2a	9.76845	9.8839	4.81116	2.21247	8.3282	8.25877
ENSMUST00000002100	ENSMUSG00000002032	Tmem25	1.52348	1.24675	1.29201	0.73807	2.74739	2.64463
ENSMUST00000002112	ENSMUSG00000002043	Trappc6a	4.19362	3.22205	3.59096	4.20143	14.1133	10.9578
ENSMUST00000002121	ENSMUSG00000002052	Supt6	52.348	55.5058	44.5788	36.821	20.0799	19.9308
ENSMUST00000002127	ENSMUSG00000002058	Unc119	21.3218	18.048	22.3592	23.7985	38.4046	35.6175
ENSMUST00000002133	ENSMUSG00000002064	Sdf2	12.008	13.0617	14.0957	17.7049	9.66721	8.71983
ENSMUST00000002152	ENSMUSG00000002083	Bbc3	12.1054	14.1563	18.609	16.6701	26.6642	23.0825
ENSMUST00000002180	ENSMUSG00000002111	Spi1	1.60242	1.86474	2.28281	2.37349	3.14827	2.84505
ENSMUST00000002198	ENSMUSG00000002129	Sf3a1	39.5063	42.4211	44.3812	48.1889	23.8873	24.4499
ENSMUST00000002275	ENSMUSG00000002205	Vrk3	9.13534	8.45629	11.7144	12.4576	12.8297	11.6986
ENSMUST00000002280	ENSMUSG00000002210	Smg9	35.214	31.8946	36.4682	34.1886	13.1328	12.9149
ENSMUST00000002289	ENSMUSG00000022111	Uchl3	57.1121	52.5741	68.5812	84.2934	48.3672	50.4826
ENSMUST00000002291	ENSMUSG00000002221	Paxip1	3.34061	2.98013	3.22978	3.23521	11.2095	11.2495
ENSMUST00000002292	ENSMUSG00000002222	Rmnd5a	7.27955	6.57583	8.08465	9.13757	19.5605	19.7403
ENSMUST00000002298	ENSMUSG00000002228	Ppm1j	0.939741	0.821677	0.987192	0.771935	2.30989	1.25717
ENSMUST00000002305	ENSMUSG00000042599	Kdm7a	1.5548	1.41898	1.24719	1.59972	3.14435	3.00409
ENSMUST00000002327	ENSMUSG00000002257	Def6	2.77376	2.70995	3.37031	3.0181	2.677	2.50689
ENSMUST00000002344	ENSMUSG00000002274	Metrn	1.88377	1.74138	1.64787	2.40171	70.2636	59.2441
ENSMUST00000002350	ENSMUSG00000002280	Ciao3	16.3789	15.905	17.0522	19.2968	13.5759	13.1448
ENSMUST00000002360	ENSMUSG00000002289	Angptl4	1.27726	1.38453	1.07708	1.31207	1.21812	1.09695
ENSMUST00000002391	ENSMUSG00000002320	Tm9sf1	1.69928	2.98202	1.84526	1.55735	2.25592	1.97303
ENSMUST00000002395	ENSMUSG00000002324	Rec8	9.70311	9.47862	6.24765	6.10158	4.04031	4.54942
ENSMUST00000002397	ENSMUSG00000002326	Gmpr2	35.7676	36.0216	45.2561	42.6241	12.2464	12.605
ENSMUST00000002400	ENSMUSG00000002329	Mdp1	15.3521	13.7336	19.1388	20.7313	24.8279	24.5091
ENSMUST00000002403	ENSMUSG00000002332	Dhrs1	68.2928	65.5538	90.8747	93.6087	42.6051	37.5117
ENSMUST00000002412	ENSMUSG00000002341	Ncan	21.3803	21.9728	15.4523	12.1783	22.233	19.1677
ENSMUST00000002413	ENSMUSG00000002342	Tmem161a	1.22177	1.65804	1.26905	0.798077	2.24029	2.09581
ENSMUST00000002418	ENSMUSG00000002345	Borcs8	12.2239	13.2486	14.4075	21.4805	28.8245	24.0987
ENSMUST00000002436	ENSMUSG00000002365	Snx9	4.12363	3.94156	4.69815	3.99538	4.86928	4.4815
ENSMUST00000002444	ENSMUSG00000024206	Rfx2	1.3392	2.18679	2.14206	1.62942	2.00294	2.02205
ENSMUST00000002452	ENSMUSG00000002379	Ndufa11	146.266	127.428	153.351	194.503	170.785	161.217
ENSMUST00000002466	ENSMUSG00000002393	Nr2f6	3.55444	3.3757	3.71977	5.10617	23.6921	21.9583
ENSMUST00000002469	ENSMUSG00000002396	Ocel1	0.78202	0.9117	0.989868	0.961745	25.5802	23.3859
ENSMUST00000002473	ENSMUSG00000031820	Babam1	20.104	22.2459	27.049	34.3241	54.5247	50.6222
ENSMUST00000002487	ENSMUSG00000002413	Braf	8.00984	7.87963	7.97967	8.77927	13.7585	15.082
ENSMUST00000002495	ENSMUSG00000041420	Meis3	5.12681	5.16409	5.3148	7.0998	24.4214	23.8781
ENSMUST00000002502	ENSMUSG00000002428	Hltf	11.6922	12.8893	8.22403	6.62225	2.96316	2.84352
ENSMUST00000002518	ENSMUSG00000054452	Tle5	76.188	80.3302	92.28	101.827	505.345	482.858
ENSMUST00000002529	ENSMUSG00000002455	Prpf6	68.7496	75.652	79.1089	78.9895	43.2286	43.4758
ENSMUST00000002551	ENSMUSG00000002477	Snrpd1	27.0348	31.2625	51.7856	53.5322	41.6484	44.5554
ENSMUST00000002572	ENSMUSG00000002504	Slc9a3r2	13.7147	12.5081	14.8578	16.0668	18.2561	16.7244
ENSMUST00000002588	ENSMUSG00000002489	Tiam1	14.7493	12.1153	11.9644	9.39858	14.1954	14.1088
ENSMUST00000002599	ENSMUSG00000002524	Puf60	231.369	226.463	298.952	320.044	97.7825	93.4337
ENSMUST00000002625	ENSMUSG00000002550	Uck1	6.44221	6.26656	7.59367	9.08534	30.9376	29.0246
ENSMUST00000002655	ENSMUSG00000002580	Mien1	23.6631	24.0398	36.9801	37.3252	65.8708	66.0226
ENSMUST00000002678	ENSMUSG00000002603	Tgfb1	0.407046	0.341723	0.156014	0.320786	2.40296	2.00481
ENSMUST00000002683	ENSMUSG00000002608	Ccdc97	21.156	23.5268	28.7964	30.0213	23.4223	23.1153
ENSMUST00000002699	ENSMUSG00000024045	Akap8	33.0021	35.4085	34.6259	27.8774	11.6583	12.6101
ENSMUST00000002710	ENSMUSG00000002635	Pdcd2l	25.2338	25.6273	30.0384	30.7085	14.7018	13.4669
ENSMUST00000002733	ENSMUSG00000002658	Gtf2f1	32.1453	36.6555	39.6599	47.1413	17.1942	18.4568
ENSMUST00000002735	ENSMUSG00000002660	Clpp	32.0434	33.9102	36.086	39.6879	43.395	42.1924
ENSMUST00000002737	ENSMUSG00000002661	Alkbh7	37.7456	35.5244	48.7531	50.0079	23.6984	21.2967
ENSMUST00000002757	ENSMUSG00000091803	Cox16	4.90752	5.70965	5.78848	9.0382	14.205	14.7807
ENSMUST00000002765	ENSMUSG00000002688	Prkd1	6.29717	5.21604	5.53301	5.11374	4.83255	4.13613
ENSMUST00000002790	ENSMUSG00000002718	Cse1l	146.382	148.632	114.967	96.845	23.2086	25.8668
ENSMUST00000002808	ENSMUSG00000002731	Prkra	41.8916	40.992	50.1223	67.3264	29.5558	28.0388
ENSMUST00000002818	ENSMUSG00000002741	Ykt6	25.5199	23.7833	29.476	36.7612	79.1396	80.6226
ENSMUST00000002825	ENSMUSG00000002748	Baz1b	36.3587	38.599	27.0001	21.2648	13.3449	13.5169
ENSMUST00000002837	ENSMUSG00000063406	Tmed5	0.621946	0.543629	0.798067	0.711633	5.05057	5.92448
ENSMUST00000002839	ENSMUSG00000059409	Ppp2r5d	82.9511	77.3785	92.6516	91.0228	61.9719	62.4846
ENSMUST00000002840	ENSMUSG00000002763	Pex6	22.1389	24.9763	22.9436	23.6113	17.8593	16.4814
ENSMUST00000002855	ENSMUSG00000002778	Kdelr1	11.1626	10.9987	9.09395	10.771	15.4943	14.6795
ENSMUST00000002880	ENSMUSG00000002803	Btbd6	9.41807	8.8752	11.4401	11.5617	25.0578	25.1477
ENSMUST00000002885	ENSMUSG00000002808	Epdr1	1.93835	1.5677	1.47094	2.36227	3.51098	3.03557
ENSMUST00000002889	ENSMUSG00000002812	Flii	44.5785	44.9092	35.392	31.5909	21.4086	20.7253
ENSMUST00000002902	ENSMUSG00000002825	Qtrt1	16.0647	14.5778	18.9042	23.0127	9.6473	9.13192
ENSMUST00000002914	ENSMUSG00000002835	Chaf1a	9.94765	9.94121	12.7436	12.3397	15.6182	15.3608
ENSMUST00000002923	ENSMUSG00000002844	Adprh	38.474	36.7306	44.3029	43.0122	30.002	28.3534
ENSMUST00000002925	ENSMUSG00000002846	Timmdc1	7.66746	8.09345	10.1416	11.4467	16.3367	15.359
ENSMUST00000002979	ENSMUSG00000002900	Lamb1	3.53094	3.20311	1.8548	1.21659	3.66602	3.12018
ENSMUST00000002989	ENSMUSG00000002910	Arrdc2	3.95637	4.15828	3.61838	4.33941	2.93455	2.75917
ENSMUST00000003017	ENSMUSG00000029925	Tbxas1	0.673293	0.429126	0.352584	0.316943	3.98072	3.74012
ENSMUST00000003029	ENSMUSG00000002949	Timm44	32.1919	33.8717	36.215	34.354	13.4808	13.884
ENSMUST00000003038	ENSMUSG00000002957	Ap2a2	76.6002	73.3137	74.5413	79.3382	97.5253	101.011
ENSMUST00000003044	ENSMUSG00000002963	Pnkp	9.99504	8.93779	13.7076	12.2035	7.67732	6.88887
ENSMUST00000003061	ENSMUSG00000002980	Bcam	0.600345	0.814357	0.616087	0.460359	0.905434	0.577798
ENSMUST00000003066	ENSMUSG00000002985	Apoe	301.069	287.162	282.069	303.209	63.2062	45.6049
ENSMUST00000003117	ENSMUSG00000003033	Ap1m1	137.69	156.044	139.004	146.36	64.0023	68.7525
ENSMUST00000003121	ENSMUSG00000003037	Rab8a	7.64389	8.39877	10.7246	11.8148	13.9947	13.7748
ENSMUST00000003123	ENSMUSG00000003039	Fam32a	7.50381	8.02385	11.5024	11.53	42.4398	47.2781
ENSMUST00000003152	ENSMUSG00000003068	Stk11	8.72785	9.76226	11.5532	15.2962	41.3516	41.2722
ENSMUST00000003154	ENSMUSG00000003070	Efna2	0.801985	0.844893	1.15779	1.15245	8.22652	9.23896
ENSMUST00000003156	ENSMUSG00000003072	Atp5d	229.415	207.051	253.005	313.256	282.247	260.459
ENSMUST00000003183	ENSMUSG00000003099	Ppp5c	103.173	101.916	110.51	107.222	56.6516	58.7524
ENSMUST00000003219	ENSMUSG00000003135	Cnot11	21.3311	19.1264	23.1914	24.098	11.7323	12.5921
ENSMUST00000003268	ENSMUSG00000003200	Sh3gl1	39.1345	33.8205	46.4239	46.1899	30.3126	29.8761
ENSMUST00000003310	ENSMUSG00000003226	Ranbp2	28.892	29.3256	14.9444	8.86776	8.27443	8.04862
ENSMUST00000003313	ENSMUSG00000003228	Grk5	2.15399	2.08575	2.41102	2.60767	6.07955	5.98074
ENSMUST00000003319	ENSMUSG00000003234	Abcf3	50.0829	54.0517	65.5753	65.5981	16.4958	16.0309
ENSMUST00000003320	ENSMUSG00000003235	Eif2b5	37.3606	42.2832	43.4292	43.9945	30.6193	30.0737
ENSMUST00000003360	ENSMUSG00000003273	Car11	6.12225	5.26324	5.19308	5.39118	12.1701	11.3398
ENSMUST00000003369	ENSMUSG00000003282	Plag1	0.108155	0.11241	0.15857	0.2001	0.269511	0.307309
ENSMUST00000003386	ENSMUSG00000003299	Mrpl4	25.4327	20.1928	27.2165	30.6133	31.7403	30.1681
ENSMUST00000003397	ENSMUSG00000003309	Ap1m2	2.32823	2.46858	2.12095	1.96725	0.716119	0.680666
ENSMUST00000003433	ENSMUSG00000020190	Mknk2	11.8476	10.9479	12.5416	12.7491	31.5741	32.0679
ENSMUST00000003434	ENSMUSG00000003344	Btbd2	33.5523	31.0722	37.8111	39.0038	49.2852	48.3002
ENSMUST00000003436	ENSMUSG00000003346	Abhd17a	13.8154	15.7453	18.4552	21.889	128.997	120.159
ENSMUST00000003438	ENSMUSG00000003348	Mob3a	10.0517	11.1792	11.4023	13.5321	21.9671	21.69
ENSMUST00000003444	ENSMUSG00000003354	Ccdc65	10.8884	10.9754	13.0348	14.8735	4.50173	4.23876
ENSMUST00000003450	ENSMUSG00000003360	Ddx23	41.9111	46.0465	59.4265	54.8131	22.8772	22.5066
ENSMUST00000003451	ENSMUSG00000054855	Rnd1	35.0021	30.1128	40.0529	40.8625	24.1486	22.7042
ENSMUST00000003459	ENSMUSG00000020437	Myo1g	0.307054	0.454135	0.285904	0.208219	0.283996	0.192212
ENSMUST00000003468	ENSMUSG00000003378	Grik5	5.21403	4.56809	4.67073	5.94293	42.6674	42.5225
ENSMUST00000003501	ENSMUSG00000003410	Elavl3	61.115	61.1438	76.2075	87.055	136.861	140.242
ENSMUST00000003502	ENSMUSG00000003411	Rab3b	257.139	224.27	275.735	292.181	129.777	125.544
ENSMUST00000003513	ENSMUSG00000003421	Nosip	51.713	47.5538	64.7786	69.795	26.5241	25.4535
ENSMUST00000003521	ENSMUSG00000003429	Rps11	80.6625	72.9721	107.544	125.373	423.539	369.561
ENSMUST00000003529	ENSMUSG00000003437	Paf1	92.8202	101.424	104.046	100.097	23.7261	25.6406
ENSMUST00000003536	ENSMUSG00000003444	Med29	2.76462	2.6084	3.43386	3.51429	14.4275	14.5542
ENSMUST00000003544	ENSMUSG00000003452	Bicd1	39.5706	42.0943	51.0925	63.2984	31.3714	35.9876
ENSMUST00000003550	ENSMUSG00000003458	Ncstn	9.89143	9.90185	7.25624	8.33146	5.89018	5.88866
ENSMUST00000003561	ENSMUSG00000003469	Phyhip	32.0508	27.9501	34.1364	34.5654	40.5506	36.6114
ENSMUST00000003572	ENSMUSG00000029777	Gars	123.343	127.498	143.228	151.553	80.8867	87.9137
ENSMUST00000003575	ENSMUSG00000031799	Tpm4	6.40651	6.77817	9.23786	11.0101	37.1555	39.4237
ENSMUST00000003599	ENSMUSG00000103088	Pcdhgb6	6.75881	6.69484	4.79199	4.36602	34.6947	32.0834
ENSMUST00000003620	ENSMUSG00000003526	Prodh	2.34693	2.36595	2.76089	2.32794	26.2577	23.5347
ENSMUST00000003621	ENSMUSG00000003527	Ess2	11.4323	11.2513	13.9664	16.3949	12.6619	12.6567
ENSMUST00000003622	ENSMUSG00000003528	Slc25a1	63.8817	58.3135	75.0724	73.2635	68.991	67.0985
ENSMUST00000003628	ENSMUSG00000003534	Ddr1	2.85063	3.22008	2.74418	1.92853	4.72556	4.27659
ENSMUST00000003635	ENSMUSG00000003541	Ier3	2.18485	2.10605	2.69396	2.38292	2.7824	2.76658
ENSMUST00000003640	ENSMUSG00000003545	Fosb	0.352041	0.340444	0.350935	0.348846	0.467496	0.440813
ENSMUST00000003642	ENSMUSG00000003546	Klc4	13.9013	14.7509	16.9019	17.7225	8.64072	7.92937
ENSMUST00000003645	ENSMUSG00000003549	Ercc1	22.2829	24.1776	31.6987	31.5635	23.1416	22.5657
ENSMUST00000003655	ENSMUSG00000003559	As3mt	13.6835	13.4796	17.93	18.0513	7.52955	5.96475
ENSMUST00000003669	ENSMUSG00000003573	Homer3	15.3726	18.0756	18.2168	16.7675	16.588	15.3112
ENSMUST00000003677	ENSMUSG00000003581	Rnf215	2.14031	2.34894	1.67268	2.6421	3.64375	3.02927
ENSMUST00000003681	ENSMUSG00000003585	Sec14l2	11.3551	11.9256	11.8708	14.5271	6.0068	6.33453
ENSMUST00000003710	ENSMUSG00000057230	Aak1	39.5326	32.2737	33.2006	29.1492	31.9938	32.1138
ENSMUST00000003720	ENSMUSG00000003623	Crot	26.8629	27.1734	25.8602	28.0742	7.01194	6.61277
ENSMUST00000003754	ENSMUSG00000003657	Calb2	122.786	128.045	168.449	210.933	96.4252	84.8826
ENSMUST00000003759	ENSMUSG00000003662	Ciao1	36.9055	35.6154	39.2679	36.5943	13.1044	11.9927
ENSMUST00000003762	ENSMUSG00000003665	Has1	0.399923	0.557726	0.292727	0.666123	0.567174	0.471979
ENSMUST00000003826	ENSMUSG00000032269	Htr3a	1.33567	1.41654	1.27356	1.12469	2.11783	1.67046
ENSMUST00000003828	ENSMUSG00000003731	Kpna6	80.7936	80.9085	85.1821	86.0239	63.506	64.2339
ENSMUST00000003850	ENSMUSG00000003752	Itpkc	6.22625	6.47013	7.39424	7.63177	5.72201	5.91805
ENSMUST00000003857	ENSMUSG00000089832	Shkbp1	4.95121	5.52889	5.47268	6.70055	7.29791	7.28256
ENSMUST00000003912	ENSMUSG00000003814	Calr	53.6521	53.6903	38.6178	42.8079	26.1912	21.9655
ENSMUST00000003946	ENSMUSG00000003848	Nob1	33.6785	33.0381	44.4566	48.7255	18.4106	17.5773
ENSMUST00000003947	ENSMUSG00000003849	Nqo1	8.74183	9.90229	9.9552	13.3038	3.01457	2.97967
ENSMUST00000003961	ENSMUSG00000003863	Ppfia3	84.087	82.931	74.6366	59.0937	38.6288	36.021
ENSMUST00000003964	ENSMUSG00000003865	Gys1	16.226	17.0059	14.4251	12.0145	8.24031	8.54934
ENSMUST00000003971	ENSMUSG00000003872	Lin7b	40.397	34.3003	49.4386	46.9653	44.9402	38.0455
ENSMUST00000004036	ENSMUSG00000003934	Efnb3	6.22509	6.15114	7.26286	8.05343	22.3893	20.1834
ENSMUST00000004050	ENSMUSG00000003948	Mmd	4.16427	4.1211	4.02417	5.25491	79.5376	83.6374
ENSMUST00000004051	ENSMUSG00000003949	Hlf	2.50087	2.58634	3.27853	3.77812	8.104	7.7134
ENSMUST00000004054	ENSMUSG00000022905	Kpna1	49.1857	48.5811	56.9687	63.0234	20.6311	27.2388
ENSMUST00000004055	ENSMUSG00000042156	Dzip1	11.9655	11.2401	10.173	12.1264	70.1069	68.3776
ENSMUST00000004057	ENSMUSG00000003955	Fam162a	22.9954	23.1273	26.0939	31.428	33.8712	31.9682
ENSMUST00000004076	ENSMUSG00000003974	Grm3	19.4818	18.3868	13.5373	16.0888	11.8634	10.3561
ENSMUST00000004120	ENSMUSG00000004018	Fancl	6.62064	6.45023	8.19135	10.145	5.2398	4.64356
ENSMUST00000004133	ENSMUSG00000004031	Brinp2	2.61221	3.02304	2.62435	3.28675	6.44564	6.02021
ENSMUST00000004134	ENSMUSG00000004032	Gstm5	188.507	181.35	198.968	225.123	82.3869	72.8608
ENSMUST00000004137	ENSMUSG00000004035	Gstm7	8.98027	8.53619	11.1675	12.5505	9.57865	7.40728
ENSMUST00000004140	ENSMUSG00000058135	Gstm1	44.3518	47.3097	47.6335	69.0312	66.1852	61.3781
ENSMUST00000004143	ENSMUSG00000020919	Stat5b	4.05827	3.91672	4.47887	4.58685	7.05626	5.88891
ENSMUST00000004156	ENSMUSG00000004054	Map3k11	1.32424	1.48615	1.61814	1.41282	6.07175	6.14247
ENSMUST00000004202	ENSMUSG00000004099	Dnmt1	99.1267	105.732	64.0359	40.2588	22.9935	24.7129
ENSMUST00000004203	ENSMUSG00000004100	Ppan	19.5176	18.0347	23.7568	22.4411	10.2649	10.7474
ENSMUST00000004206	ENSMUSG00000070319	Eif3g	119.352	133.255	162.308	199.57	93.7923	92.0856
ENSMUST00000004222	ENSMUSG00000022702	Hira	18.3489	17.2937	18.3291	18.1622	30.2969	29.9123
ENSMUST00000004232	ENSMUSG00000074207	Adh1	0.933336	0.441763	0.749802	0.61472	0.546305	0.394116
ENSMUST00000004281	ENSMUSG00000028630	Dyrk2	8.79539	9.09002	11.2933	10.9029	25.9598	27.4679
ENSMUST00000004294	ENSMUSG00000004187	Kifc2	4.58012	3.67024	3.72462	3.26139	48.8201	51.105
ENSMUST00000004326	ENSMUSG00000031398	Plxna3	3.23037	3.34328	1.7172	0.966357	2.33569	2.2131
ENSMUST00000004327	ENSMUSG00000031400	G6pdx	34.7208	40.2849	45.3242	45.5905	22.777	23.7343
ENSMUST00000004343	ENSMUSG00000004233	Wars2	3.25467	2.89939	3.06816	3.2925	4.18222	4.05601
ENSMUST00000004375	ENSMUSG00000004264	Phb2	86.64	88.0064	109.004	102.541	115.573	116.4
ENSMUST00000004378	ENSMUSG00000004267	Eno2	233.075	209.937	264.368	243.452	94.4683	88.5163
ENSMUST00000004379	ENSMUSG00000004268	Emg1	11.7461	15.3376	17.3224	20.5666	32.0469	29.9038
ENSMUST00000004381	ENSMUSG00000004270	Lpcat3	1.59594	1.80605	1.44532	1.0352	3.45724	3.10212
ENSMUST00000004389	ENSMUSG00000072772	Grcc10	60.2646	59.6639	76.8228	98.1308	144.572	130.735
ENSMUST00000004396	ENSMUSG00000004285	Atp6v1f	16.4318	17.876	18.6784	28.6577	131.694	123.592
ENSMUST00000004470	ENSMUSG00000004356	Utp20	8.21573	8.07704	4.17273	1.87906	1.99345	1.85124
ENSMUST00000004480	ENSMUSG00000004366	Sst	25.7757	26.4999	26.5033	40.5609	54.4175	54.8753
ENSMUST00000004494	ENSMUSG00000031622	Sin3b	74.8311	74.6636	73.3632	73.1868	36.5785	33.4974
ENSMUST00000004497	ENSMUSG00000004383	Large1	4.31988	3.89097	3.29326	3.74368	14.9826	12.5296
ENSMUST00000004507	ENSMUSG00000004393	Ddx56	38.731	37.2951	42.7594	49.0265	20.8476	20.0784
ENSMUST00000004508	ENSMUSG00000004394	Tmed4	2.65994	4.00788	3.11365	4.09037	6.12555	5.66757
ENSMUST00000004554	ENSMUSG00000012848	Rps5	306.105	300.486	362.626	461.652	733.644	608.587
ENSMUST00000004560	ENSMUSG00000004446	Bid	12.4623	10.3465	12.5202	15.9284	13.2587	13.31
ENSMUST00000004565	ENSMUSG00000004451	Ralb	9.66553	9.72287	9.69985	11.9226	21.3919	19.571
ENSMUST00000004646	ENSMUSG00000004530	Coro1c	81.8385	79.9577	85.8404	88.983	68.558	70.6438
ENSMUST00000004683	ENSMUSG00000004567	Mcoln1	3.43927	3.59285	2.14228	2.34166	3.42672	3.05122
ENSMUST00000004686	ENSMUSG00000069633	Pex11g	0.504752	0.765129	0.770777	0.692729	0.838124	0.875194
ENSMUST00000004715	ENSMUSG00000061778	Mospd2	20.2243	21.9303	22.2815	26.3533	10.7598	10.4048
ENSMUST00000004729	ENSMUSG00000004610	Etfb	70.6323	76.7967	89.297	90.5565	30.9527	24.6262
ENSMUST00000004756	ENSMUSG00000004637	Wwox	11.7641	11.0251	14.1396	12.5689	25.3316	27.779
ENSMUST00000004784	ENSMUSG00000004665	Cnn2	3.48269	2.48398	4.3095	4.08304	7.53289	5.24723
ENSMUST00000004786	ENSMUSG00000004667	Polr2e	32.9886	37.9571	47.3493	53.8203	43.618	41.3454
ENSMUST00000004868	ENSMUSG00000004748	Mtfp1	11.2113	9.72963	12.3014	12.0817	16.0263	15.4659
ENSMUST00000004910	ENSMUSG00000004788	Eif2b2	49.8791	50.7008	59.9179	65.5536	24.4059	23.9395
ENSMUST00000004913	ENSMUSG00000004791	Pgf	0.84345	0.918721	1.58256	1.00924	1.71109	1.94428
ENSMUST00000004920	ENSMUSG00000004798	Ulk2	18.1371	13.9227	16.6449	15.7816	50.6323	51.3811
ENSMUST00000004949	ENSMUSG00000027164	Traf6	1.45732	1.6077	1.57383	1.88253	4.062	4.48176
ENSMUST00000004955	ENSMUSG00000020528	Prpsap2	16.3879	18.327	25.5251	25.439	20.2893	20.7979
ENSMUST00000004959	ENSMUSG00000004837	Grap	0.857936	0.946173	0.918759	1.21363	1.6927	1.37308
ENSMUST00000004965	ENSMUSG00000004843	Chmp2b	37.4572	38.6594	51.1219	65.3962	51.653	50.9072
ENSMUST00000004968	ENSMUSG00000004846	Plod3	2.87567	2.32261	2.32632	1.82164	7.77318	7.25281
ENSMUST00000004994	ENSMUSG00000004872	Pax3	2.18695	2.18358	2.68746	3.72739	1.12919	2.13488
ENSMUST00000005003	ENSMUSG00000004880	Lbr	1.45292	1.95798	1.82207	1.411	3.31305	3.29024
ENSMUST00000005015	ENSMUSG00000004895	Prcc	25.5815	28.7564	33.3895	41.2524	53.7119	53.2107
ENSMUST00000005016	ENSMUSG00000004896	Rrnad1	11.161	13.0951	16.3702	19.5044	10.366	10.0461
ENSMUST00000005017	ENSMUSG00000004897	Hdgf	20.505	22.67	31.8673	34.558	83.8689	87.2031
ENSMUST00000005019	ENSMUSG00000004885	Crabp2	5.5168	7.05809	7.79167	11.949	7.27706	5.72336
ENSMUST00000005051	ENSMUSG00000063229	Ldha	340.25	319.634	437.012	369.203	185.124	176.684
ENSMUST00000005053	ENSMUSG00000004945	Tmem242	6.00668	5.73864	7.25629	9.58897	66.2829	60.2108
ENSMUST00000005057	ENSMUSG00000004929	Thop1	45.4685	44.4723	52.8169	55.5137	22.0605	21.2188
ENSMUST00000005064	ENSMUSG00000004934	Pias4	25.3963	26.1938	28.2919	27.6197	13.6116	13.621
ENSMUST00000005066	ENSMUSG00000004936	Map2k1	58.4943	50.1551	61.9162	62.2574	43.9845	39.1348
ENSMUST00000005072	ENSMUSG00000004947	Dtx2	6.0166	7.381	7.73706	10.7801	6.57649	5.80977
ENSMUST00000005077	ENSMUSG00000004951	Hspb1	2.84221	2.14065	4.16876	3.81117	4.926	4.27642
ENSMUST00000005103	ENSMUSG00000029832	Nfe2l3	1.42563	1.09816	0.743387	0.680268	1.21928	1.05403
ENSMUST00000005108	ENSMUSG00000030180	Kdm5a	10.185	10.3667	5.4856	3.98244	4.3431	4.41229
ENSMUST00000005175	ENSMUSG00000005045	Chd5	55.3245	58.1216	47.6148	36.0575	40.1909	40.3591
ENSMUST00000005185	ENSMUSG00000005054	Cstb	21.6599	21.1204	25.677	35.2801	21.9845	20.7161
ENSMUST00000005188	ENSMUSG00000005057	Sh2b2	9.12127	10.8618	12.2682	14.1816	13.7027	13.2708
ENSMUST00000005233	ENSMUSG00000005102	Eif2ak4	7.79522	7.63268	6.22039	5.66057	5.77062	5.45476
ENSMUST00000005234	ENSMUSG00000005103	Wdr1	199.583	169.183	205.054	181.389	103.484	94.3396
ENSMUST00000005256	ENSMUSG00000005125	Ndrg1	60.2985	54.8686	57.8204	62.9707	28.5509	26.2208
ENSMUST00000005279	ENSMUSG00000005148	Klf5	7.89771	7.13922	9.14363	10.1347	6.30677	7.35226
ENSMUST00000005394	ENSMUSG00000005262	Ufd1	78.6961	82.968	105.234	121.006	27.007	28.0865
ENSMUST00000005399	ENSMUSG00000005267	Zfp287	11.0773	11.2214	9.12548	8.3122	7.13143	7.51442
ENSMUST00000005431	ENSMUSG00000005299	Letm1	23.714	21.6116	20.6684	18.5965	14.8018	16.6947
ENSMUST00000005470	ENSMUSG00000005338	Cadm3	22.5111	20.8158	16.7197	21.6543	32.3617	32.3091
ENSMUST00000005490	ENSMUSG00000005357	Slc1a6	2.97307	2.21959	1.70937	1.50767	2.26233	1.63173
ENSMUST00000005493	ENSMUSG00000005360	Slc1a3	39.4201	39.4746	27.0808	16.7048	11.303	9.24294
ENSMUST00000005503	ENSMUSG00000005370	Msh6	22.8593	24.8119	23.0022	21.5844	8.1815	8.90129
ENSMUST00000005507	ENSMUSG00000005373	Mlxipl	0.339973	0.410407	0.418644	0.448773	0.319188	0.287837
ENSMUST00000005509	ENSMUSG00000007207	Stx1a	127.803	130.957	165.939	177.675	120.802	116.411
ENSMUST00000005532	ENSMUSG00000005397	Nid1	4.76388	4.35563	2.7571	1.19279	1.77134	1.47608
ENSMUST00000005548	ENSMUSG00000005413	Hmox1	8.79191	9.40767	10.8989	11.7593	6.53166	5.08449
ENSMUST00000005583	ENSMUSG00000005447	Pafah1b3	162.778	175.001	211.316	247.67	115.063	111.812
ENSMUST00000005597	ENSMUSG00000056592	Zfp658	10.3747	14.301	7.19525	5.38871	3.66928	3.70647
ENSMUST00000005600	ENSMUSG00000031706	Rfx1	8.67977	8.30405	8.09405	7.45996	7.22421	6.56495
ENSMUST00000005606	ENSMUSG00000005469	Prkaca	104.57	95.3578	118.605	123.441	160.866	166.722
ENSMUST00000005607	ENSMUSG00000005470	Asf1b	1.36785	1.81207	2.35639	3.01961	2.68379	3.39149
ENSMUST00000005620	ENSMUSG00000005483	Dnajb1	29.7316	29.1008	37.0218	41.5534	22.9111	23.0734
ENSMUST00000005647	ENSMUSG00000005510	Ndufs3	50.0977	51.4546	66.4735	66.7828	61.2783	61.0662
ENSMUST00000005651	ENSMUSG00000005514	Por	9.0433	11.0668	6.12914	5.11648	4.11181	3.36527
ENSMUST00000005671	ENSMUSG00000005533	Igf1r	1.39695	1.6244	1.00472	0.570577	4.13403	3.12981
ENSMUST00000005692	ENSMUSG00000005553	Atp4a	0.635709	0.456589	0.551897	0.477362	0.759096	0.691423
ENSMUST00000005705	ENSMUSG00000005566	Trim28	200.155	212.684	216.476	218.117	102.312	108.293
ENSMUST00000005711	ENSMUSG00000033916	Chmp2a	74.2046	79.2947	103.087	127.086	70.3464	64.5335
ENSMUST00000005714	ENSMUSG00000005575	Ube2m	56.6154	59.4057	70.9712	87.4015	106.514	109.765
ENSMUST00000005719	ENSMUSG00000005580	Adcy9	1.7176	1.43334	0.804751	0.67132	2.15268	1.66924
ENSMUST00000005749	ENSMUSG00000005609	Ctr9	64.6948	70.7609	42.2291	30.4952	12.664	13.461
ENSMUST00000005768	ENSMUSG00000028126	Pip5k1a	11.5321	10.9131	11.86	14.7972	9.08817	9.57733
ENSMUST00000005798	ENSMUSG00000005656	Snx6	46.7284	55.3344	66.9283	88.125	30.7409	31.9856
ENSMUST00000005810	ENSMUSG00000005667	Mthfd2	14.7096	16.5321	17.2776	20.8222	9.60335	10.0934
ENSMUST00000005815	ENSMUSG00000005672	Kit	4.01912	3.60976	2.0112	2.02192	2.6707	2.37873
ENSMUST00000005826	ENSMUSG00000005683	Cs	55.9875	56.33	64.4994	78.8186	137.952	144.666
ENSMUST00000005829	ENSMUSG00000005686	Ampd3	22.6023	23.729	18.2038	14.7406	9.12911	8.28977
ENSMUST00000005830	ENSMUSG00000005687	Bcas2	43.6458	46.4258	54.7916	65.0683	33.542	38.0574
ENSMUST00000005841	ENSMUSG00000005698	Ctcf	41.3589	48.7135	65.28	70.2067	23.4714	25.7956
ENSMUST00000005862	ENSMUSG00000005718	Tfap4	4.31111	5.06044	6.86317	6.90395	4.9878	5.52115
ENSMUST00000005889	ENSMUSG00000034116	Vav1	2.14732	1.46564	2.15618	1.62621	1.26548	1.14749
ENSMUST00000005923	ENSMUSG00000005779	Psmb4	210.129	222.476	265.197	280.85	152.099	138.461
ENSMUST00000005952	ENSMUSG00000005802	Slc30a4	0.495442	0.473211	0.498976	1.05589	4.92232	5.6735
ENSMUST00000005954	ENSMUSG00000005804	Bloc1s6	7.54986	7.17917	9.39765	11.183	17.0686	18.5902
ENSMUST00000005964	ENSMUSG00000028138	Adh5	150.002	169.551	210.135	230.522	56.6925	55.8933
ENSMUST00000005975	ENSMUSG00000005823	Gpr108	0.787837	0.672009	0.940765	0.981674	2.51332	2.09504
ENSMUST00000006005	ENSMUSG00000032492	Pth1r	0.489777	0.745012	0.650662	0.637937	3.89338	3.30916
ENSMUST00000006027	ENSMUSG00000005873	Reep5	14.4216	16.0886	14.3744	20.1782	58.6078	62.0571
ENSMUST00000006035	ENSMUSG00000005881	Ergic3	22.3905	25.8661	25.0142	30.6175	24.5496	21.8152
ENSMUST00000006037	ENSMUSG00000005886	Ncoa2	30.9155	28.3963	32.4831	34.0283	35.0217	34.109
ENSMUST00000006046	ENSMUSG00000005892	Trh	0.781163	0.594869	0.822807	1.00171	0.452536	0.431328
ENSMUST00000006053	ENSMUSG00000005899	Smpd4	18.3672	18.5971	13.8239	11.7878	8.21093	8.85646
ENSMUST00000006071	ENSMUSG00000005917	Otx1	4.43307	4.85398	5.11414	6.3807	5.57965	5.46203
ENSMUST00000006105	ENSMUSG00000005951	Shpk	1.64656	2.02668	1.18894	1.70243	1.33478	1.09805
ENSMUST00000006112	ENSMUSG00000005958	Ephb3	1.69187	1.91329	1.22882	1.02362	1.64573	1.44686
ENSMUST00000006128	ENSMUSG00000005973	Rcn1	2.36982	2.16161	1.5237	2.05943	5.09164	4.60947
ENSMUST00000006137	ENSMUSG00000005981	Trap1	63.8179	65.1927	59.6007	49.602	22.3777	21.3698
ENSMUST00000006178	ENSMUSG00000006021	Kptn	20.257	20.5466	21.9064	24.0388	11.4075	10.6125
ENSMUST00000006181	ENSMUSG00000006024	Napa	71.6448	67.093	81.6775	95.9307	63.0496	60.6299
ENSMUST00000006217	ENSMUSG00000006058	Snf8	9.67796	9.30354	14.4856	12.6322	53.3157	49.4916
ENSMUST00000006235	ENSMUSG00000021939	Ctsb	10.35	9.36856	8.11404	7.72487	6.00376	5.08436
ENSMUST00000006254	ENSMUSG00000006095	Tbcb	90.9153	96.4529	125.529	143.699	102.662	97.0874
ENSMUST00000006286	ENSMUSG00000006127	Inpp5k	35.2229	34.4414	33.5449	33.794	12.1792	12.9954
ENSMUST00000006293	ENSMUSG00000006134	Crkl	12.4929	13.0731	17.1015	20.5695	19.9025	21.2171
ENSMUST00000006301	ENSMUSG00000029703	Lrwd1	18.4189	19.6404	22.1206	22.6688	13.0188	12.9971
ENSMUST00000006353	ENSMUSG00000006191	Cdkal1	14.9455	15.1157	15.3866	18.0082	7.73682	7.10572
ENSMUST00000006367	ENSMUSG00000006205	Htra1	6.93163	7.36236	5.10175	4.94795	2.88189	2.09112
ENSMUST00000006377	ENSMUSG00000006215	Zbtb17	10.6873	11.6301	13.3892	14.3245	10.5108	10.4274
ENSMUST00000006380	ENSMUSG00000006218	Fam131c	10.5176	11.2791	12.4798	14.1258	39.2559	36.5501
ENSMUST00000006391	ENSMUSG00000045827	Serpinb9	3.40131	2.98007	2.64496	3.35763	1.26159	0.985023
ENSMUST00000006424	ENSMUSG00000006262	Mob1b	11.3204	10.2484	13.1289	15.842	18.8808	21.9048
ENSMUST00000006435	ENSMUSG00000006273	Atp6v1b2	272.084	275.302	316.553	332.151	159.371	162.016
ENSMUST00000006444	ENSMUSG00000006281	Tep1	2.83917	2.64028	1.64572	0.928703	1.2492	1.19448
ENSMUST00000006451	ENSMUSG00000006288	Ttc5	15.346	15.2542	18.5958	22.4918	33.4052	28.29
ENSMUST00000006467	ENSMUSG00000006304	Arpc2	199.694	174.657	257.96	253.522	183.843	182.563
ENSMUST00000006478	ENSMUSG00000006315	Tmem147	7.36373	5.74899	8.48229	9.54696	33.9066	31.7936
ENSMUST00000006544	ENSMUSG00000006378	Gcat	11.523	8.84106	9.38083	10.1087	6.04788	6.4491
ENSMUST00000006565	ENSMUSG00000006398	Cdc20	11.9344	11.6259	14.2151	14.5173	11.116	12.6499
ENSMUST00000006578	ENSMUSG00000006411	Nectin4	0.187982	0.277845	0.172226	0.517893	0.371645	0.413502
ENSMUST00000006587	ENSMUSG00000090213	Tmem189	0.656222	0.660895	0.338945	0.504971	10.2622	10.635
ENSMUST00000006611	ENSMUSG00000006442	Srm	59.1099	57.5683	63.2139	71.0668	71.8303	69.525
ENSMUST00000006618	ENSMUSG00000028919	Arhgef19	0.951354	1.09041	1.35803	1.14816	1.70272	1.63793
ENSMUST00000006625	ENSMUSG00000006456	Rbm14	50.1118	52.323	62.3954	65.8512	22.7088	21.1094
ENSMUST00000006626	ENSMUSG00000006457	Actn3	0.860888	0.617416	0.501776	0.589418	0.686172	0.668024
ENSMUST00000006632	ENSMUSG00000006463	Zdhhc24	1.1495	1.01305	1.37629	1.38947	3.41218	3.33695
ENSMUST00000006669	ENSMUSG00000006494	Pdk1	6.70384	5.70593	7.00161	7.20698	11.3607	10.4514
ENSMUST00000006679	ENSMUSG00000057729	Prtn3	0.755063	1.07703	1.48913	1.37036	4.72697	4.50964
ENSMUST00000006692	ENSMUSG00000006517	Mvd	79.2875	84.9279	91.5575	96.5229	45.4626	44.3404
ENSMUST00000006701	ENSMUSG00000006526	Stimate	0.166622	0.276382	0.239937	0.393289	2.84578	2.72995
ENSMUST00000006742	ENSMUSG00000006567	Atp7b	0.294123	0.405666	0.277848	0.312899	0.424036	0.378603
ENSMUST00000006750	ENSMUSG00000006575	Rundc3a	39.2428	42.2048	46.4516	49.7595	142.801	137.071
ENSMUST00000006760	ENSMUSG00000006585	Cdt1	10.1076	10.4465	11.0036	11.7407	6.59034	8.18725
ENSMUST00000006764	ENSMUSG00000006589	Aprt	51.7003	48.8499	70.2387	80.6429	61.1628	60.461
ENSMUST00000006774	ENSMUSG00000006599	Gtf2h1	9.90132	10.2385	13.3383	14.7121	17.0631	16.688
ENSMUST00000006828	ENSMUSG00000006651	Aplp1	37.798	33.0731	27.1829	31.3632	39.74	39.3308
ENSMUST00000006838	ENSMUSG00000032604	Qars	21.0289	20.6636	17.7492	21.4113	12.9085	13.0328
ENSMUST00000006851	ENSMUSG00000006673	Qrich1	75.8624	76.6055	82.4574	98.2625	51.1043	50.1677
ENSMUST00000006853	ENSMUSG00000006675	P4htm	2.72899	2.42973	1.36093	2.60668	4.51411	3.81128
ENSMUST00000006856	ENSMUSG00000006678	Pola1	6.25135	7.22766	4.58761	3.94851	3.35801	3.05762
ENSMUST00000006893	ENSMUSG00000006711	D130043K22Rik	2.69154	1.92919	1.12356	0.463506	0.972842	0.656654
ENSMUST00000006900	ENSMUSG00000006717	Acot13	32.1287	30.4861	39.4305	47.5524	28.8675	28.5427
ENSMUST00000006903	ENSMUSG00000006720	Zfp184	6.54904	5.96731	6.04852	6.91192	3.37862	3.42882
ENSMUST00000006911	ENSMUSG00000006728	Cdk4	52.1162	57.3917	65.984	79.2192	67.3938	65.9636
ENSMUST00000006912	ENSMUSG00000026737	Pip4k2a	7.91952	6.944	8.36743	9.28688	14.4939	14.4496
ENSMUST00000006914	ENSMUSG00000006731	B4galnt1	4.16149	3.72928	3.89234	4.28164	14.7953	14.8694
ENSMUST00000006915	ENSMUSG00000006732	Mettl1	8.45975	10.7188	12.8462	12.2342	6.0293	5.95621
ENSMUST00000006949	ENSMUSG00000006764	Tph2	6.6035	6.57663	7.00667	6.42962	1.66348	1.8041
ENSMUST00000006976	ENSMUSG00000006784	Ttc25	1.28354	1.48425	2.23471	2.11391	0.4077	0.311014
ENSMUST00000006991	ENSMUSG00000021730	Hcn1	0.571385	0.473951	0.324702	0.291305	1.88368	2.13227
ENSMUST00000007005	ENSMUSG00000023832	Acat2	35.5276	39.6853	41.8242	46.4429	47.4527	51.0399
ENSMUST00000007007	ENSMUSG00000060475	Wtap	18.4536	17.6177	20.1503	28.1311	35.0317	36.7317
ENSMUST00000007012	ENSMUSG00000006818	Sod2	30.4227	26.0877	35.5392	40.2685	34.6404	33.6489
ENSMUST00000007042	ENSMUSG00000024474	Ik	165.237	193.572	276.71	266.33	29.1925	32.1714
ENSMUST00000007046	ENSMUSG00000006850	Tmco6	7.39304	6.60933	7.6656	8.23143	5.15448	4.74888
ENSMUST00000007139	ENSMUSG00000006941	Eif1b	51.5616	48.5748	67.2764	80.5241	108.61	106.291
ENSMUST00000007207	ENSMUSG00000022843	Clcn2	1.11908	0.95236	0.604596	0.491905	3.19512	3.18409
ENSMUST00000007212	ENSMUSG00000006998	Psmd2	156.822	154.567	166.144	168.127	100.938	102.096
ENSMUST00000007216	ENSMUSG00000022841	Ap2m1	51.7707	52.2021	57.7986	54.5046	157.46	156.209
ENSMUST00000007236	ENSMUSG00000007021	Syngr3	10.6505	10.0968	10.2459	10.2293	15.9628	16.5519
ENSMUST00000007251	ENSMUSG00000007036	Abhd16a	3.05306	3.08563	2.09452	2.70779	5.51957	5.27832
ENSMUST00000007253	ENSMUSG00000007038	Neu1	2.02293	1.99628	1.42707	2.33381	2.57958	2.29055
ENSMUST00000007255	ENSMUSG00000007039	Ddah2	48.9036	44.5645	67.8228	72.6945	92.2735	94.9377
ENSMUST00000007257	ENSMUSG00000007041	Clic1	17.9975	18.235	18.973	24.0719	15.7829	16.6699
ENSMUST00000007296	ENSMUSG00000007080	Pole	5.86148	6.90885	3.99806	2.31037	1.88415	2.44342
ENSMUST00000007317	ENSMUSG00000020911	Krt19	6.85549	7.79139	7.78022	8.64876	3.1624	2.24782
ENSMUST00000007444	ENSMUSG00000069631	Strada	25.1544	25.6294	25.5878	26.6226	13.7619	13.3365
ENSMUST00000007482	ENSMUSG00000007338	Mrpl49	12.1417	12.8129	14.3252	17.4403	21.9679	20.3886
ENSMUST00000007584	ENSMUSG00000103255	Pcdhac1	2.34702	2.69541	1.75945	2.12222	7.06341	6.79028
ENSMUST00000007708	ENSMUSG00000007564	Ppp2r1a	568.714	557.823	700.703	742.25	311.865	315.767
ENSMUST00000007733	ENSMUSG00000007589	Tinf2	8.98847	10.1624	11.1923	12.4427	10.1467	10.5926
ENSMUST00000007738	ENSMUSG00000007594	Hapln4	0.211304	0.284878	0.207515	0.390472	0.8372	0.798947
ENSMUST00000007747	ENSMUSG00000007603	Dus3l	53.4217	52.0344	58.244	49.7198	20.4305	20.5218
ENSMUST00000007797	ENSMUSG00000007653	Gabrb2	8.30761	9.29356	7.79222	9.40502	7.21346	6.95843
ENSMUST00000007865	ENSMUSG00000007721	Ccdc124	22.5789	20.4787	25.8968	32.4769	62.7692	61.4578
ENSMUST00000007884	ENSMUSG00000023882	Zfp54	1.14706	1.31636	1.19535	1.95794	0.813058	0.691829
ENSMUST00000007959	ENSMUSG00000007815	Rhoa	59.4319	64.988	75.4151	84.1733	102.036	103.508
ENSMUST00000007961	ENSMUSG00000007817	Zmiz1	57.0298	55.6814	57.2027	54.2334	79.9236	88.943
ENSMUST00000007980	ENSMUSG00000007836	Hnrnpa0	37.7295	40.9691	52.2309	62.6626	130.95	136.882
ENSMUST00000007993	ENSMUSG00000029701	Rbm28	19.926	19.9288	26.3062	23.6936	5.92778	5.87404
ENSMUST00000008004	ENSMUSG00000057788	Ddx49	49.2022	49.0875	52.0117	48.0244	24.5908	24.0167
ENSMUST00000008016	ENSMUSG00000007872	Id3	34.9485	33.8789	38.6668	50.1501	48.8846	49.5216
ENSMUST00000008024	ENSMUSG00000007880	Arid1a	60.6235	58.2543	44.2774	35.3109	43.813	44.7103
ENSMUST00000008032	ENSMUSG00000007888	Crlf1	1.44325	1.3611	1.28139	2.18606	3.92881	3.37963
ENSMUST00000008036	ENSMUSG00000007892	Rplp1	22.3458	23.0889	28.0689	37.8794	1572.93	1235.2
ENSMUST00000008052	ENSMUSG00000007908	Hmgcll1	12.2011	12.3288	11.6322	14.0541	8.63852	8.69181
ENSMUST00000008088	ENSMUSG00000007944	Ttc9b	15.9001	15.9096	17.75	23.512	126.89	114.964
ENSMUST00000008090	ENSMUSG00000007946	Phox2a	0.574193	0.499467	0.762291	0.516969	0.379293	0.46275
ENSMUST00000008094	ENSMUSG00000007950	Abhd8	18.1586	18.3819	17.7729	23.4796	107.568	103.653
ENSMUST00000008179	ENSMUSG00000008035	Mid1ip1	37.9503	36.4247	48.8719	53.7616	46.8606	43.9012
ENSMUST00000008297	ENSMUSG00000008153	Clstn3	28.4712	26.7153	13.8546	7.05251	6.55361	5.97756
ENSMUST00000008350	ENSMUSG00000008206	Cers4	0.767224	0.788805	0.653283	0.482352	1.25544	1.12371
ENSMUST00000008445	ENSMUSG00000008301	Phax	47.2916	55.4281	68.3456	79.3533	32.5234	31.6751
ENSMUST00000008477	ENSMUSG00000008333	Snrpb2	31.2482	29.6659	41.4317	51.7043	13.4745	14.9692
ENSMUST00000008517	ENSMUSG00000008373	Prpf31	28.3778	28.7543	37.8271	40.6094	13.8611	13.8181
ENSMUST00000008528	ENSMUSG00000008384	Sertad1	1.70379	1.52477	1.32197	1.62842	3.00697	2.66733
ENSMUST00000008537	ENSMUSG00000008393	Carhsp1	2.39204	2.72292	2.72289	4.22662	40.9756	39.7592
ENSMUST00000008542	ENSMUSG00000008398	Elk3	0.591734	0.302048	0.712314	0.696622	3.43508	3.11692
ENSMUST00000008573	ENSMUSG00000008429	Herpud2	10.9781	10.6019	13.0688	15.7034	20.2739	21.8993
ENSMUST00000008579	ENSMUSG00000008435	Rdh13	10.5023	12.1903	12.2966	14.2	12.9378	12.4309
ENSMUST00000008748	ENSMUSG00000008604	Ubqln4	29.1107	27.0309	35.3908	37.1023	46.8188	46.1044
ENSMUST00000008812	ENSMUSG00000008668	Rps18	65.5271	75.5826	97.0825	109.028	569.866	489.304
ENSMUST00000008830	ENSMUSG00000094441	Zfp955a	2.98368	3.64542	3.20584	4.44748	5.02625	5.44448
ENSMUST00000008893	ENSMUSG00000024835	Coro1b	63.8583	57.2541	70.5376	70.3863	40.4578	36.2927
ENSMUST00000008907	ENSMUSG00000008763	Man1a2	1.26491	1.23367	1.1492	1.15753	4.79659	4.55905
ENSMUST00000008991	ENSMUSG00000067889	Sptbn2	18.2227	17.3266	11.2342	11.6597	43.8841	45.8841
ENSMUST00000008995	ENSMUSG00000026313	Hdac4	24.3376	20.4097	20.4358	21.7117	29.1997	26.669
ENSMUST00000009003	ENSMUSG00000008859	Rala	39.2873	38.5982	48.6835	55.303	64.768	70.9056
ENSMUST00000009036	ENSMUSG00000008892	Vdac3	58.6765	50.8348	58.742	68.837	112.707	115.258
ENSMUST00000009039	ENSMUSG00000058600	Rpl30	59.5477	58.5145	89.487	104.258	238.913	203.745
ENSMUST00000009102	ENSMUSG00000008958	Vps72	28.6271	29.3027	39.2267	47.469	36.8562	36.7996
ENSMUST00000009120	ENSMUSG00000008976	Gabpa	12.0939	13.6187	16.5734	18.0323	9.27014	9.2211
ENSMUST00000009143	ENSMUSG00000008999	Bmp7	0.801774	0.824512	1.03807	1.35162	2.82795	2.16886
ENSMUST00000009219	ENSMUSG00000009075	Cabp7	2.07422	2.59587	3.06003	2.32453	8.81668	7.26015
ENSMUST00000009220	ENSMUSG00000009076	Zmat5	17.4105	19.6155	27.1465	27.8932	29.1113	24.7419
ENSMUST00000009234	ENSMUSG00000009090	Ap1b1	141.304	136.58	102.49	77.98	35.0248	35.3258
ENSMUST00000009256	ENSMUSG00000009112	Bcl2l13	6.89272	6.83088	7.66669	9.24517	11.1762	11.8208
ENSMUST00000009321	ENSMUSG00000022718	Dgcr8	20.4493	20.4362	22.9749	23.1433	8.94908	9.01632
ENSMUST00000009344	ENSMUSG00000000131	Xpo6	27.9357	25.4037	27.458	24.7688	34.0315	34.2891
ENSMUST00000009411	ENSMUSG00000052763	Zfp212	8.01156	9.60723	9.74928	9.56382	6.38758	7.12763
ENSMUST00000009550	ENSMUSG00000009406	Elk1	1.65452	1.36526	1.36781	1.13184	13.6172	14.0066
ENSMUST00000009679	ENSMUSG00000009535	Rnmt	31.529	38.5636	42.4805	48.622	14.7589	16.5072
ENSMUST00000009693	ENSMUSG00000009549	Srp14	42.3182	42.294	63.4404	81.9584	88.7937	86.1678
ENSMUST00000009699	ENSMUSG00000009555	Cdk9	48.1614	39.6255	56.935	49.0421	34.9833	34.598
ENSMUST00000009707	ENSMUSG00000009563	Tor2a	1.06055	1.12006	1.06542	1.5116	6.02414	5.84276
ENSMUST00000009727	ENSMUSG00000022415	Syngr1	5.4286	5.11965	4.80508	5.15425	20.3419	19.7048
ENSMUST00000009772	ENSMUSG00000009628	Tex15	1.8018	1.66707	0.875516	0.776686	1.19902	1.20407
ENSMUST00000009774	ENSMUSG00000009630	Ppp2cb	46.1471	48.2223	55.2182	75.1844	76.7934	79.7952
ENSMUST00000009777	ENSMUSG00000009633	G0s2	1.15593	0.998892	1.52381	1.64593	2.96227	2.27663
ENSMUST00000009875	ENSMUSG00000009731	Kcnd1	0.629949	0.605336	0.396353	0.504549	1.00058	0.919126
ENSMUST00000009877	ENSMUSG00000009733	Tfcp2	18.1642	18.3458	20.9272	24.1393	10.2171	10.0151
ENSMUST00000010007	ENSMUSG00000009863	Sdhb	155.417	160.814	188.324	239.052	120.842	124.479
ENSMUST00000010049	ENSMUSG00000009905	Kdsr	0.954813	0.791711	0.73548	0.987543	1.29604	1.03143
ENSMUST00000010188	ENSMUSG00000010044	Zmynd10	5.00911	5.6457	6.17844	6.4219	1.98299	1.76321
ENSMUST00000010189	ENSMUSG00000010045	Tmem115	1.68146	1.74352	1.79719	1.34638	4.49781	4.54723
ENSMUST00000010191	ENSMUSG00000010047	Hyal2	1.07642	0.957452	1.1614	1.10094	2.85695	2.77987
ENSMUST00000010192	ENSMUSG00000010048	Ifrd2	0.553761	0.844234	1.09311	1.06028	3.79729	3.60624
ENSMUST00000010195	ENSMUSG00000010051	Hyal1	0.594055	0.489298	0.625037	0.367966	1.21698	1.00218
ENSMUST00000010198	ENSMUSG00000010054	Tusc2	3.53937	3.37612	3.2169	5.6547	44.7375	46.3718
ENSMUST00000010201	ENSMUSG00000010057	Nprl2	64.9895	60.5357	62.6795	62.1649	16.4846	16.9627
ENSMUST00000010239	ENSMUSG00000010095	Slc3a2	20.0214	21.7085	15.9978	15.6977	11.4031	9.70548
ENSMUST00000010241	ENSMUSG00000010097	Nxf1	44.6443	49.3183	56.7276	67.046	19.9523	20.7176
ENSMUST00000010248	ENSMUSG00000117924	Tmem223	7.86448	7.50626	10.6921	10.4543	49.1695	47.4698
ENSMUST00000010278	ENSMUSG00000000561	Wdr77	18.1562	17.2669	22.42	21.0103	19.5041	19.4685
ENSMUST00000010298	ENSMUSG00000010154	Spire2	9.80985	9.45847	7.62592	6.34677	14.9385	13.8722
ENSMUST00000010348	ENSMUSG00000079677	Fdx2	4.19823	4.22597	4.46611	5.45021	27.0151	26.0584
ENSMUST00000010421	ENSMUSG00000010277	2610507B11Rik	4.01802	3.99178	3.40023	4.49788	22.2035	21.7439
ENSMUST00000010434	ENSMUSG00000010290	AI597479	5.06042	6.24017	6.28927	8.2644	11.2155	11.6566
ENSMUST00000010502	ENSMUSG00000010358	Ifi35	0.828277	0.721852	1.21149	1.94403	0.959284	0.78799
ENSMUST00000010506	ENSMUSG00000010362	Rdm1	0.926569	1.09327	3.50993	2.51829	5.09852	4.48036
ENSMUST00000010536	ENSMUSG00000010392	Gosr1	6.33077	6.17219	8.10175	9.85284	13.6367	13.6531
ENSMUST00000010550	ENSMUSG00000010406	Mrpl52	50.166	56.4358	62.0248	87.5257	132.15	114.14
ENSMUST00000010673	ENSMUSG00000010529	Gm266	2.1342	1.66295	2.49842	2.52526	3.87349	3.5718
ENSMUST00000010795	ENSMUSG00000010651	Acaa1b	0.424128	0.287499	0.324371	0.690027	0.742657	0.622371
ENSMUST00000010804	ENSMUSG00000010660	Plcd1	8.60673	7.91821	8.60922	8.0099	4.68718	4.29508
ENSMUST00000010807	ENSMUSG00000010663	Fads1	11.645	11.4967	8.73139	9.38416	17.7494	14.9473
ENSMUST00000011055	ENSMUSG00000010911	Apip	31.7864	28.5178	45.0938	46.0524	12.6903	11.6638
ENSMUST00000011058	ENSMUSG00000010914	Pdhx	43.311	40.3635	47.0597	50.1778	23.9651	23.9238
ENSMUST00000011298	ENSMUSG00000011154	Cfap161	2.85244	2.97489	3.22482	2.62118	0.992022	0.920634
ENSMUST00000011302	ENSMUSG00000011158	Brf1	19.5372	17.1564	18.3738	16.1562	35.0483	36.0658
ENSMUST00000011398	ENSMUSG00000011254	Thg1l	4.44277	4.52587	4.92975	5.19529	4.9544	5.25068
ENSMUST00000011400	ENSMUSG00000011256	Adam19	0.815156	0.847941	0.580814	0.850626	3.12435	2.88009
ENSMUST00000011450	ENSMUSG00000011306	Sugp1	28.5706	29.9815	38.8049	39.0896	16.6869	16.5495
ENSMUST00000011492	ENSMUSG00000027710	Acad9	31.7616	28.575	31.6768	31.5006	9.71434	9.51083
ENSMUST00000011526	ENSMUSG00000011382	Dhdh	1.39723	2.00176	1.92669	2.27584	2.34337	2.17684
ENSMUST00000011733	ENSMUSG00000011589	Fsd1	61.3493	63.7859	69.5572	78.8467	34.2063	33.32
ENSMUST00000011877	ENSMUSG00000020315	Sptbn1	99.0438	110.447	44.9213	32.0335	56.866	62.6716
ENSMUST00000011896	ENSMUSG00000011752	Pgam1	25.6013	25.4732	25.7792	26.4356	72.7866	70.1916
ENSMUST00000011981	ENSMUSG00000011837	Snapc2	25.0209	21.7123	31.0989	35.2736	27.3496	26.63
ENSMUST00000012028	ENSMUSG00000011884	Gltp	2.74662	2.64533	3.31421	3.80788	21.9922	21.7399
ENSMUST00000012104	ENSMUSG00000011960	Ccnt1	46.6869	46.8572	34.5518	31.7602	26.4236	27.9625
ENSMUST00000012259	ENSMUSG00000012114	Med15	41.2669	40.3523	44.2557	49.4598	21.6276	21.4826
ENSMUST00000012314	ENSMUSG00000021510	Zfp729a	0.915042	1.02698	0.773471	0.95517	1.52877	1.81383
ENSMUST00000012348	ENSMUSG00000040562	Gstm2	1.84007	2.54322	2.38404	2.58732	2.55682	2.23946
ENSMUST00000012580	ENSMUSG00000027615	Hps3	11.773	10.8176	10.9431	9.3747	4.55007	4.53123
ENSMUST00000012587	ENSMUSG00000012443	Kif11	10.1505	11.0192	9.42734	8.2052	4.98266	6.27381
ENSMUST00000012627	ENSMUSG00000012483	Rpa3	6.31058	7.43145	7.45846	12.0671	9.00303	9.03985
ENSMUST00000012664	ENSMUSG00000012520	Phox2b	0.654117	1.1279	0.85701	1.11083	0.24659	0.481699
ENSMUST00000012679	ENSMUSG00000012535	Tnpo3	56.5345	59.5944	48.5359	43.2163	27.1614	27.6262
ENSMUST00000012873	ENSMUSG00000058093	Zfp729b	3.60877	4.84038	3.68754	3.81819	2.39316	2.59834
ENSMUST00000013262	ENSMUSG00000020472	Zkscan17	5.40101	4.68871	5.33427	5.83069	10.4094	10.7813
ENSMUST00000013294	ENSMUSG00000013150	Gfod2	8.0051	8.81831	10.482	11.267	15.9824	15.4904
ENSMUST00000013299	ENSMUSG00000013155	Enkd1	12.213	11.5728	15.0113	12.5244	9.1085	8.30922
ENSMUST00000013304	ENSMUSG00000013160	Atp6v0d1	136.169	127.259	141.198	179.15	163.605	164.751
ENSMUST00000013338	ENSMUSG00000064145	Arih2	3.75263	3.43576	4.23613	4.51868	12.231	13.3035
ENSMUST00000013559	ENSMUSG00000013415	Igf2bp1	0.104489	0.245658	0.251794	0.241845	0.232516	0.245934
ENSMUST00000013633	ENSMUSG00000008090	Fgfrl1	0.596796	0.584532	0.641463	0.902676	3.80697	3.35207
ENSMUST00000013667	ENSMUSG00000013523	Bcas1	21.8489	16.4579	23.4812	20.4069	17.2469	12.445
ENSMUST00000013693	ENSMUSG00000029213	Commd8	5.37882	4.53649	5.78823	7.75373	10.7684	10.9419
ENSMUST00000013737	ENSMUSG00000013593	Ndufs2	241.787	225.385	233.284	209.528	94.8192	93.0696
ENSMUST00000013759	ENSMUSG00000008200	Fnbp4	13.3509	15.0562	16.7395	16.3646	7.48576	7.60971
ENSMUST00000013773	ENSMUSG00000013629	Cad	40.6487	41.2998	21.7625	9.14127	9.06928	10.2099
ENSMUST00000013807	ENSMUSG00000013663	Pten	14.7926	12.5165	17.8455	18.5886	40.5547	41.856
ENSMUST00000013842	ENSMUSG00000013698	Pea15a	53.3938	54.7688	68.8698	78.4138	242.803	224.047
ENSMUST00000013845	ENSMUSG00000013701	Timm23	0.716757	1.10257	1.41471	1.46752	35.2453	37.3846
ENSMUST00000013851	ENSMUSG00000013707	Tnfaip8l2	1.60596	1.36971	2.14013	2.07876	2.17143	1.97269
ENSMUST00000013882	ENSMUSG00000005362	Crbn	51.6093	53.3851	63.2933	69.2723	25.3149	25.7075
ENSMUST00000013886	ENSMUSG00000019254	Ppp1r12c	10.623	8.66885	11.1248	11.44	16.4318	15.5851
ENSMUST00000013931	ENSMUSG00000013787	Ehmt2	67.5754	69.3284	81.6154	72.8194	74.4344	68.429
ENSMUST00000013949	ENSMUSG00000032000	Birc3	0.413972	0.491397	0.399796	0.562655	0.533417	0.477993
ENSMUST00000013970	ENSMUSG00000025417	Pip4k2c	8.13189	7.84764	9.09885	9.67269	10.4425	10.2983
ENSMUST00000014065	ENSMUSG00000013921	Clip3	206.762	203.581	264.911	282.142	246.031	251.829
ENSMUST00000014174	ENSMUSG00000014030	Pax5	0.389231	0.567784	0.585569	0.607924	1.34441	1.77067
ENSMUST00000014220	ENSMUSG00000014075	Tctex1d2	10.9025	10.7193	15.4075	17.3143	11.0774	11.1489
ENSMUST00000014221	ENSMUSG00000014077	Chp1	10.5314	9.75693	14.9634	18.0773	38.344	38.4284
ENSMUST00000014263	ENSMUSG00000054545	Ugt1a6a	0.260772	0.356718	0.223153	0.261635	1.88739	1.7657
ENSMUST00000014290	ENSMUSG00000026786	Apbb1ip	5.454	5.6101	6.65151	4.72789	2.8307	2.49741
ENSMUST00000014321	ENSMUSG00000014177	Tvp23b	1.40264	1.89486	1.76925	2.26644	3.8932	3.06376
ENSMUST00000014339	ENSMUSG00000014195	Dnajc7	214.922	237.202	305.118	329.771	56.5593	59.6085
ENSMUST00000014370	ENSMUSG00000014226	Cacybp	21.8074	21.2464	26.8301	36.3831	45.0259	48.5333
ENSMUST00000014389	ENSMUSG00000014245	Pigl	0.946132	1.17899	1.37738	1.09948	3.39713	2.98217
ENSMUST00000014438	ENSMUSG00000014294	Ndufa2	23.927	20.9949	25.3232	37.3571	116.548	103.12
ENSMUST00000014445	ENSMUSG00000014301	Pam16	7.14536	9.13235	9.93758	12.029	46.8653	42.8282
ENSMUST00000014447	ENSMUSG00000014303	Glis2	4.16734	3.90558	5.30226	4.30767	16.8113	16.0485
ENSMUST00000014473	ENSMUSG00000014329	Bicc1	1.47987	1.35172	2.00547	2.12742	4.33373	4.08157
ENSMUST00000014499	ENSMUSG00000014355	Anapc1	50.0094	51.2587	30.5101	21.3203	17.5146	19.0946
ENSMUST00000014505	ENSMUSG00000014361	Mertk	0.583059	0.320016	0.328525	0.219915	1.09807	0.763734
ENSMUST00000014546	ENSMUSG00000014402	Tsg101	25.2053	22.2997	32.081	36.1578	40.7039	43.4887
ENSMUST00000014614	ENSMUSG00000014470	Rnf166	2.36476	1.48673	2.65314	2.69068	11.9213	11.5431
ENSMUST00000014640	ENSMUSG00000014496	Ankrd28	13.3152	11.2495	12.8996	13.3183	9.86102	9.70971
ENSMUST00000014642	ENSMUSG00000014498	Ankrd52	23.6868	22.5475	20.7877	20.6634	38.3613	38.5786
ENSMUST00000014684	ENSMUSG00000061613	U2af1	27.6521	32.6576	37.1719	42.751	39.1241	41.247
ENSMUST00000014691	ENSMUSG00000014547	Wdfy2	1.42968	1.65572	1.78485	1.75791	5.61841	5.21115
ENSMUST00000014694	ENSMUSG00000014550	Rbsn	8.99996	9.77815	10.185	12.2335	11.8886	11.491
ENSMUST00000014698	ENSMUSG00000014554	Dguok	19.9885	18.3974	20.635	28.1199	11.9696	11.0736
ENSMUST00000014750	ENSMUSG00000014606	Slc25a11	69.5829	66.4465	79.8844	74.003	59.4847	56.5114
ENSMUST00000014812	ENSMUSG00000014668	Chfr	10.4562	11.2971	13.8187	15.5912	24.3871	24.2924
ENSMUST00000014830	ENSMUSG00000014686	Ceacam16	1.13956	1.1037	1.94992	1.70057	16.9285	16.4886
ENSMUST00000014892	ENSMUSG00000014748	Tex261	1.3326	0.755579	0.937742	0.899605	5.49595	5.31331
ENSMUST00000014913	ENSMUSG00000014769	Psmb1	111.204	101.975	134.094	162.43	73.9669	73.347
ENSMUST00000014917	ENSMUSG00000014773	Dll1	1.21258	1.03146	1.27118	1.19843	3.9896	3.59523
ENSMUST00000014920	ENSMUSG00000014776	Nol3	2.88407	2.64423	3.70632	3.35916	25.8745	30.1601
ENSMUST00000014922	ENSMUSG00000014778	Fhod1	1.13237	1.8544	1.13682	0.769108	1.74928	1.75351
ENSMUST00000014957	ENSMUSG00000014813	Stc1	0.420804	0.218435	0.191026	0.416727	1.69448	1.76436
ENSMUST00000015000	ENSMUSG00000014856	Tmem208	7.33468	8.12951	11.1708	12.7565	17.5355	17.4376
ENSMUST00000015003	ENSMUSG00000014859	E2f4	5.87057	6.11341	6.74524	7.37253	16.5462	16.997
ENSMUST00000015011	ENSMUSG00000014867	Surf4	3.59884	3.97352	3.88351	3.3306	7.68317	6.89662
ENSMUST00000015017	ENSMUSG00000014873	Surf2	13.228	16.229	16.2551	24.8231	20.5708	20.5057
ENSMUST00000015049	ENSMUSG00000014905	Dnajb9	1.17478	1.44411	0.964418	1.26651	3.27776	3.2337
ENSMUST00000015100	ENSMUSG00000014956	Ppp1cb	82.0078	83.9462	102.889	113.975	53.2527	57.2533
ENSMUST00000015107	ENSMUSG00000020694	Tlk2	25.7207	20.8167	27.5683	26.6676	21.1473	22.7804
ENSMUST00000015124	ENSMUSG00000014980	Tsen15	4.29082	3.48285	6.04269	7.39801	10.1425	10.2894
ENSMUST00000015137	ENSMUSG00000029674	Limk1	7.00902	7.75685	8.2419	9.2138	47.2595	45.9742
ENSMUST00000015138	ENSMUSG00000029675	Eln	2.58743	2.09365	2.16539	1.53807	1.80933	1.38847
ENSMUST00000015157	ENSMUSG00000015013	Trappc2l	13.4717	13.4068	17.3667	21.0519	21.6576	20.8996
ENSMUST00000015171	ENSMUSG00000015027	Galns	0.685607	0.775283	0.231092	0.59043	1.17561	0.988419
ENSMUST00000015197	ENSMUSG00000015053	Gata2	0.882205	1.03603	1.4349	1.66292	0.928036	1.02186
ENSMUST00000015236	ENSMUSG00000015092	Edf1	80.905	90.4004	108.375	123.927	132.408	128.097
ENSMUST00000015239	ENSMUSG00000015095	Fbxw5	17.7338	16.3396	19.2394	18.3187	47.7596	46.2625
ENSMUST00000015277	ENSMUSG00000015133	Lrrk1	1.1126	1.34866	0.722986	0.615921	1.17009	1.0488
ENSMUST00000015278	ENSMUSG00000015134	Aldh1a3	2.31553	1.80276	1.85904	2.09115	1.40546	1.18479
ENSMUST00000015333	ENSMUSG00000015189	Casd1	2.01426	2.38371	1.54872	1.9181	3.26147	3.43462
ENSMUST00000015346	ENSMUSG00000015202	Cnksr3	3.32788	2.96005	3.82119	2.8824	3.4268	3.24233
ENSMUST00000015358	ENSMUSG00000015214	Mtmr1	7.80438	6.76986	7.55059	9.24646	6.33173	5.97682
ENSMUST00000015391	ENSMUSG00000015247	Nipsnap3b	40.1286	40.4544	45.9766	60.9385	31.0525	29.5644
ENSMUST00000015433	ENSMUSG00000015289	Lage3	6.84761	8.06251	8.39605	11.2029	28.0073	25.5034
ENSMUST00000015435	ENSMUSG00000015291	Gdi1	761.148	817.531	813.734	772.83	235.62	251.525
ENSMUST00000015449	ENSMUSG00000015305	Sash1	21.3725	21.285	20.5564	17.7768	21.2125	19.121
ENSMUST00000015456	ENSMUSG00000015312	Gadd45b	3.11433	3.12887	3.38823	3.47753	2.47538	2.09993
ENSMUST00000015467	ENSMUSG00000052310	Slc39a1	0.811197	0.488585	0.76057	1.09943	4.71832	4.19467
ENSMUST00000015481	ENSMUSG00000015337	Endog	13.6553	13.3144	14.8396	14.0524	28.6163	25.5355
ENSMUST00000015486	ENSMUSG00000015342	Xk	0.418283	0.374444	0.276333	0.338853	1.4444	1.69549
ENSMUST00000015511	ENSMUSG00000030123	Plxnd1	7.1915	5.62567	3.5449	2.47736	8.94088	9.85707
ENSMUST00000015540	ENSMUSG00000015396	Cd83	1.24842	0.998384	1.20011	1.63968	2.50821	2.33953
ENSMUST00000015612	ENSMUSG00000015468	Notch4	0.167314	0.137931	0.330271	0.189997	0.663192	0.584772
ENSMUST00000015620	ENSMUSG00000015476	Prrt1	39.3806	34.8979	50.5285	40.8546	41.1205	41.949
ENSMUST00000015622	ENSMUSG00000015478	Rnf5	18.9482	22.4641	26.4333	33.7512	62.968	60.6886
ENSMUST00000015628	ENSMUSG00000015484	Fam163a	0.447703	0.47689	0.647239	0.642423	5.69735	4.63429
ENSMUST00000015664	ENSMUSG00000028111	Ctsk	0.314063	0.421815	0.224426	0.347626	0.492568	0.474403
ENSMUST00000015712	ENSMUSG00000015568	Lpl	4.14735	3.35638	2.67229	2.8407	2.35035	2.09551
ENSMUST00000015725	ENSMUSG00000024191	Bnip1	36.8472	37.4069	41.8861	55.0638	21.2672	20.1592
ENSMUST00000015749	ENSMUSG00000015605	Srf	5.55656	5.68392	6.26218	7.84039	18.5479	17.3334
ENSMUST00000015791	ENSMUSG00000015647	Lama5	0.506369	0.408954	0.29188	0.0638125	0.362559	0.349309
ENSMUST00000015800	ENSMUSG00000015656	Hspa8	446.747	439.589	423.467	465.888	370.473	387.561
ENSMUST00000015829	ENSMUSG00000030861	Acadsb	18.2196	17.9662	17.5159	18.91	9.27082	9.45771
ENSMUST00000015855	ENSMUSG00000015711	Prune1	24.4596	24.4111	28.8294	35.9897	36.7435	38.4935
ENSMUST00000015858	ENSMUSG00000015714	Cers2	1.55439	1.96947	1.39351	1.4362	4.77498	4.52008
ENSMUST00000015877	ENSMUSG00000015733	Capza2	111.494	109.317	137.235	171.889	71.3678	74.9968
ENSMUST00000015889	ENSMUSG00000015745	Plekho1	10.2643	10.4943	12.406	15.5081	25.1737	24.9917
ENSMUST00000015891	ENSMUSG00000015747	Vps45	43.5703	45.2382	46.2641	44.0342	13.583	13.2399
ENSMUST00000015893	ENSMUSG00000015749	Anp32e	124.792	136.443	211.313	187.979	77.0816	81.9491
ENSMUST00000015901	ENSMUSG00000015757	Ppil4	26.5421	29.2984	32.7267	37.2077	8.86086	9.58963
ENSMUST00000015903	ENSMUSG00000015759	Cnih1	4.37658	4.87134	4.87561	5.18342	17.8469	17.8617
ENSMUST00000015920	ENSMUSG00000015776	Med22	45.0814	47.4854	52.9902	60.8162	52.0375	50.3272
ENSMUST00000015934	ENSMUSG00000015790	Surf1	25.9315	23.3949	26.7771	31.7133	36.3256	35.9441
ENSMUST00000015950	ENSMUSG00000015806	Qdpr	65.1974	54.6186	75.1029	86.7625	55.0198	49.8616
ENSMUST00000016023	ENSMUSG00000015879	Fam184b	17.7996	18.3277	15.5404	13.1967	5.43057	5.46706
ENSMUST00000016026	ENSMUSG00000015882	Lcorl	7.81833	7.92485	9.49862	12.2202	15.6503	17.3795
ENSMUST00000016033	ENSMUSG00000015889	Lta4h	71.0254	74.672	83.3329	88.8055	22.8504	23.4988
ENSMUST00000016086	ENSMUSG00000015942	Gtf2ird2	11.2612	11.473	9.7605	8.67869	6.3135	5.91654
ENSMUST00000016088	ENSMUSG00000015944	Castor2	5.49977	4.64655	5.2473	5.54841	25.5408	25.2278
ENSMUST00000016094	ENSMUSG00000015950	Ncf1	1.67145	1.70117	1.54831	1.47053	2.51881	1.82626
ENSMUST00000016105	ENSMUSG00000015961	Adss	35.7309	49.0801	49.0178	59.0086	30.8818	45.8433
ENSMUST00000016125	ENSMUSG00000015981	Stk32c	26.3316	25.5334	29.9177	29.7888	40.6097	35.8196
ENSMUST00000016138	ENSMUSG00000015994	Fnta	38.8092	45.0568	52.8048	66.8924	33.2253	32.9177
ENSMUST00000016143	ENSMUSG00000029636	Wasf3	6.98932	7.24552	8.27352	9.38103	38.423	38.9744
ENSMUST00000016168	ENSMUSG00000016024	Lbp	0.233921	0.242525	0.573223	0.348138	0.22681	0.204362
ENSMUST00000016172	ENSMUSG00000016028	Celsr1	0.243008	0.207411	0.103909	0.134485	0.536087	0.463257
ENSMUST00000016231	ENSMUSG00000016087	Fli1	1.51111	1.55711	1.5489	2.27277	2.7015	2.17158
ENSMUST00000016279	ENSMUSG00000041132	N4bp2l1	1.7532	1.6999	2.51253	2.58948	8.25055	8.0578
ENSMUST00000016294	ENSMUSG00000016150	Tenm1	6.98832	7.3068	3.17057	1.59647	4.22904	3.86152
ENSMUST00000016323	ENSMUSG00000016179	Camk1g	35.7329	33.905	41.9479	46.7679	14.9482	14.8735
ENSMUST00000016383	ENSMUSG00000016239	Lonrf3	3.01814	2.76243	2.89289	2.98613	2.83339	2.5854
ENSMUST00000016396	ENSMUSG00000016252	Atp5e	122.846	108.698	162.694	194.921	351.765	295.24
ENSMUST00000016400	ENSMUSG00000016256	Ctsz	3.15057	2.63345	2.99747	3.25623	4.70355	3.85466
ENSMUST00000016401	ENSMUSG00000016257	Prelid3b	15.9712	14.4362	16.9943	21.2723	30.7205	31.2374
ENSMUST00000016406	ENSMUSG00000016262	Sertad4	12.9195	13.4546	15.36	17.0275	16.0861	17.0709
ENSMUST00000016463	ENSMUSG00000016319	Slc25a5	66.7572	58.5703	73.2153	76.318	210.271	193.912
ENSMUST00000016530	ENSMUSG00000016386	Mpped2	32.7026	34.1958	40.0108	54.3926	68.9446	66.8508
ENSMUST00000016553	ENSMUSG00000016409	Nkap	11.0291	12.2295	14.5272	18.3972	8.18565	9.40726
ENSMUST00000016571	ENSMUSG00000016427	Ndufa1	26.8272	24.7189	28.9854	39.5921	62.3127	54.9824
ENSMUST00000016639	ENSMUSG00000016495	Plgrkt	36.2188	42.7237	50.5972	67.4112	17.6316	16.3518
ENSMUST00000016664	ENSMUSG00000016520	Lnx2	3.71766	3.78409	4.52385	5.46896	3.77612	3.53367
ENSMUST00000016670	ENSMUSG00000016526	Dyrk3	9.54777	10.1287	11.4097	12.4033	4.9227	5.23619
ENSMUST00000016672	ENSMUSG00000016528	Mapkapk2	7.44894	6.14649	8.40973	8.07883	18.3543	19.2789
ENSMUST00000016680	ENSMUSG00000031446	Cul4a	32.709	32.8541	29.7493	28.3596	21.3093	20.7746
ENSMUST00000016703	ENSMUSG00000016559	H3f3b	52.5514	51.3875	61.4726	77.5896	183.979	214.828
ENSMUST00000016771	ENSMUSG00000022443	Myh9	32.3747	33.8554	15.0803	6.00145	10.9067	10.817
ENSMUST00000016781	ENSMUSG00000016637	Ift27	33.4247	37.3045	44.4762	50.3882	22.2854	23.2361
ENSMUST00000016901	ENSMUSG00000016757	Ttll12	26.1277	26.077	27.7224	28.3338	20.0998	20.2337
ENSMUST00000016907	ENSMUSG00000016763	Scube1	1.68617	1.26493	1.25488	0.742442	1.99486	1.5836
ENSMUST00000016951	ENSMUSG00000051029	Serpinb1b	2.3941	1.33391	1.55823	1.29703	1.25343	1.1465
ENSMUST00000016977	ENSMUSG00000016833	Mrps18c	31.9131	34.1318	42.3681	56.8859	31.9642	31.2614
ENSMUST00000017090	ENSMUSG00000016946	Kctd5	18.6569	20.8137	27.7873	31.1567	35.8941	36.1688
ENSMUST00000017153	ENSMUSG00000017009	Sdc4	1.60798	1.57371	1.65296	2.15073	2.94772	1.83445
ENSMUST00000017276	ENSMUSG00000017132	Cyth1	10.3829	10.6643	11.1968	13.9691	17.9313	16.7721
ENSMUST00000017288	ENSMUSG00000017144	Rnd3	30.033	33.963	36.8031	46.8129	24.1526	27.0206
ENSMUST00000017290	ENSMUSG00000017146	Brca1	3.28625	3.23919	2.09974	1.71932	1.36027	1.56634
ENSMUST00000017332	ENSMUSG00000017188	Coa3	23.0001	23.9699	31.1416	37.9938	55.1932	49.9057
ENSMUST00000017354	ENSMUSG00000017210	Med24	50.9511	50.0392	39.3806	32.6159	20.0185	20.2029
ENSMUST00000017365	ENSMUSG00000017221	Psmd3	113.371	114.488	131.09	149.977	71.6922	72.5839
ENSMUST00000017430	ENSMUSG00000017286	Glod4	108.3	118.478	145.087	150.361	71.8232	71.868
ENSMUST00000017443	ENSMUSG00000017299	Dnttip1	17.4216	15.9889	20.7449	21.1103	15.6682	15.4946
ENSMUST00000017488	ENSMUSG00000017344	Vtn	3.62053	3.52086	2.39102	2.757	2.31593	1.41848
ENSMUST00000017530	ENSMUSG00000017386	Traf4	10.173	8.94689	12.3361	10.7251	41.9632	41.2526
ENSMUST00000017544	ENSMUSG00000017400	Stac2	1.39788	1.2974	2.02206	1.46099	7.7224	6.71441
ENSMUST00000017548	ENSMUSG00000017404	Rpl19	86.4621	83.9546	117.262	145.699	455.634	416.053
ENSMUST00000017549	ENSMUSG00000017405	Nek8	2.59006	3.93544	2.86084	2.30063	1.74223	1.77318
ENSMUST00000017561	ENSMUSG00000017417	Plxdc1	0.516657	0.377606	0.639822	0.431484	1.10195	0.951865
ENSMUST00000017572	ENSMUSG00000017428	Psmd11	39.0829	41.5359	49.5087	60.6413	43.9932	48.6232
ENSMUST00000017597	ENSMUSG00000017453	Pipox	1.73221	1.99503	2.08603	2.09677	0.922472	0.765466
ENSMUST00000017604	ENSMUSG00000006519	Cyba	0.838038	2.046	2.33576	2.28721	2.57098	2.09097
ENSMUST00000017610	ENSMUSG00000017466	Timp2	6.8497	8.50562	6.77734	9.40275	20.5608	20.6039
ENSMUST00000017629	ENSMUSG00000017485	Top2b	65.3585	73.9587	55.1509	53.0065	22.5093	26.1157
ENSMUST00000017637	ENSMUSG00000017493	Igfbp4	1.72116	1.5515	1.58295	1.89533	7.21716	6.17895
ENSMUST00000017694	ENSMUSG00000017550	Atad5	4.14367	4.40466	2.92578	2.20705	1.63795	1.72006
ENSMUST00000017741	ENSMUSG00000020912	Krt12	1.29582	1.01617	1.21159	1.66736	3.1876	2.26389
ENSMUST00000017783	ENSMUSG00000017639	Rab11fip4	10.926	10.7042	13.1604	13.7516	48.3275	48.6648
ENSMUST00000017821	ENSMUSG00000017677	Wsb1	11.049	9.18612	10.6995	13.5567	11.0704	12.078
ENSMUST00000017836	ENSMUSG00000017692	Rhbdl3	0.282065	0.385374	0.250389	0.263434	2.89553	2.29078
ENSMUST00000017839	ENSMUSG00000020707	Rnf135	1.56623	1.59838	1.67315	2.50021	1.27569	1.21104
ENSMUST00000017841	ENSMUSG00000017697	Ada	6.33485	6.1588	7.51888	7.39055	2.80925	2.28573
ENSMUST00000017851	ENSMUSG00000017707	Serinc3	7.78562	7.51581	5.68367	5.18417	5.92027	5.58137
ENSMUST00000017868	ENSMUSG00000017724	Etv4	6.40057	6.93096	8.15313	6.88956	13.6707	12.5381
ENSMUST00000017878	ENSMUSG00000017734	Dbndd2	10.6279	9.68351	12.8582	14.4885	39.9447	39.1965
ENSMUST00000017881	ENSMUSG00000017737	Mmp9	0.973848	0.509248	0.748857	0.713515	0.69526	0.68623
ENSMUST00000017891	ENSMUSG00000017747	Ghdc	0.58953	0.582357	0.498434	0.44243	0.697873	0.623039
ENSMUST00000017900	ENSMUSG00000017756	Slc12a7	0.351245	0.391865	0.167743	0.081771	0.537698	0.494086
ENSMUST00000017908	ENSMUSG00000017764	Zswim1	11.4112	8.44845	10.8365	10.2299	10.7543	11.0964
ENSMUST00000017920	ENSMUSG00000017776	Crk	21.096	19.8142	25.6884	28.806	56.6518	58.6564
ENSMUST00000017945	ENSMUSG00000017801	Mlx	19.8414	17.723	22.4738	27.2173	14.8977	14.8279
ENSMUST00000017946	ENSMUSG00000017802	Retreg3	2.77962	2.8744	2.83725	3.14035	5.56281	5.31684
ENSMUST00000017974	ENSMUSG00000017830	Dhx58	0.312439	0.311323	0.231299	0.301269	0.403736	0.261464
ENSMUST00000017975	ENSMUSG00000017831	Rab5a	19.8281	20.6519	25.2526	33.7064	41.34	44.3099
ENSMUST00000017981	ENSMUSG00000017837	Nkiras2	9.5944	10.5708	10.6705	13.4247	34.3269	35.4684
ENSMUST00000018002	ENSMUSG00000017858	Ift52	15.4731	13.1169	16.3386	19.0408	11.2811	11.6816
ENSMUST00000018005	ENSMUSG00000017861	Mybl2	0.390548	0.306112	0.434031	0.515736	1.80578	2.18287
ENSMUST00000018087	ENSMUSG00000017943	Gdap1l1	98.517	94.4292	102.597	105.923	63.4136	62.7632
ENSMUST00000018113	ENSMUSG00000017969	Ptgis	0.234787	0.456496	0.156289	0.263182	4.28858	4.00632
ENSMUST00000018122	ENSMUSG00000017978	Cadps2	29.8937	24.8165	27.5703	23.13	20.7007	23.2659
ENSMUST00000018143	ENSMUSG00000017999	Ddx27	22.6298	23.5976	29.4485	31.7958	11.4172	12.0088
ENSMUST00000018156	ENSMUSG00000018012	Rac3	144.314	135.642	162.898	189.913	281.968	264.987
ENSMUST00000018184	ENSMUSG00000018040	Rrp7a	7.69526	7.78113	10.2375	10.4766	27.9769	26.3551
ENSMUST00000018186	ENSMUSG00000018042	Cyb5r3	68.0835	69.3856	83.4301	93.5128	56.8726	54.4931
ENSMUST00000018246	ENSMUSG00000018102	H2bc4	1.97219	1.6398	2.7391	3.48051	61.3367	59.4104
ENSMUST00000018304	ENSMUSG00000018160	Med1	20.738	19.0098	15.846	16.0788	17.2976	18.2517
ENSMUST00000018311	ENSMUSG00000018167	Stard3	1.22166	1.08828	0.799148	1.08997	2.57618	1.97085
ENSMUST00000018315	ENSMUSG00000018171	Vmp1	4.88383	5.48699	3.68352	3.64602	4.175	3.62041
ENSMUST00000018333	ENSMUSG00000018189	Uchl5	41.6061	37.7767	52.2621	55.0253	15.6956	16.7359
ENSMUST00000018337	ENSMUSG00000026361	Cdc73	4.99005	4.9329	6.29946	7.58977	5.82702	6.16891
ENSMUST00000018353	ENSMUSG00000018209	Stk4	8.8293	9.20201	10.3805	11.0288	12.1741	12.1146
ENSMUST00000018382	ENSMUSG00000018238	Gdf9	1.66206	1.94551	1.40389	1.61011	0.748833	0.820662
ENSMUST00000018383	ENSMUSG00000018239	Zcchc10	2.46313	2.34911	3.07697	3.8706	3.85592	4.28441
ENSMUST00000018430	ENSMUSG00000018286	Psmb6	183.187	175.144	232.28	258.349	220.329	208.737
ENSMUST00000018431	ENSMUSG00000018287	Spag7	64.2818	69.0624	88.4115	101.423	30.0963	32.1496
ENSMUST00000018437	ENSMUSG00000018293	Pfn1	240.412	258.091	334.344	358.357	335.07	300.238
ENSMUST00000018466	ENSMUSG00000018322	Tomm34	28.8089	31.9373	40.9308	45.1459	19.1486	19.2109
ENSMUST00000018470	ENSMUSG00000018326	Ywhab	162.748	155.787	216.791	241.431	251.588	255.128
ENSMUST00000018476	ENSMUSG00000022329	Stk3	7.30328	8.20649	10.9138	10.9357	8.70594	8.72434
ENSMUST00000018478	ENSMUSG00000018334	Ksr1	8.5934	7.88847	10.0683	8.9862	13.7018	11.9927
ENSMUST00000018491	ENSMUSG00000018347	Zkscan6	11.7533	12.8832	11.2484	9.21547	4.43443	4.44479
ENSMUST00000018506	ENSMUSG00000018362	Kpna2	20.3013	18.643	27.8669	23.4968	27.6852	29.6391
ENSMUST00000018516	ENSMUSG00000018372	Cep95	4.01464	4.28897	4.5808	4.84039	3.49956	3.34967
ENSMUST00000018521	ENSMUSG00000018377	Vezf1	10.5767	11.4655	12.1478	15.4385	18.2239	18.6101
ENSMUST00000018522	ENSMUSG00000018378	Cuedc1	15.9269	16.6136	18.7686	20.9226	25.4015	23.6724
ENSMUST00000018531	ENSMUSG00000018387	Shroom1	2.81421	2.53612	2.98723	3.03877	2.4335	1.93393
ENSMUST00000018549	ENSMUSG00000018405	Mrm1	6.24243	5.58158	6.88167	7.68993	9.60684	8.48562
ENSMUST00000018561	ENSMUSG00000018417	Myo1b	57.2568	60.3211	31.9601	18.5129	11.08	12.1842
ENSMUST00000018568	ENSMUSG00000020537	Drg2	50.3882	52.6265	63.3495	74.9791	31.3886	31.8021
ENSMUST00000018569	ENSMUSG00000018425	Dhx40	15.7061	17.3668	18.693	19.6472	8.43732	8.31812
ENSMUST00000018571	ENSMUSG00000018427	Ypel2	1.4653	1.23113	1.68218	1.95872	5.01008	4.46627
ENSMUST00000018577	ENSMUSG00000018433	Nol11	33.8845	36.4524	44.2112	49.7452	10.8706	11.3903
ENSMUST00000018593	ENSMUSG00000018449	Rpain	8.38593	7.52395	8.21236	10.2086	7.52412	6.31936
ENSMUST00000018614	ENSMUSG00000018470	Kcnab3	4.19317	3.08777	3.56733	4.15014	2.88863	2.78939
ENSMUST00000018625	ENSMUSG00000018481	Appbp2	23.0136	24.9055	26.1136	27.8028	26.0419	28.5849
ENSMUST00000018641	ENSMUSG00000033196	Myh2	0.37	0.356809	0.14586	0.193662	0.11613	0.110497
ENSMUST00000018644	ENSMUSG00000018500	Adora2b	0.16042	0.295926	0.339411	0.414512	0.457419	0.412615
ENSMUST00000018653	ENSMUSG00000018509	Cenpv	23.9531	20.757	23.4156	35.5532	32.0913	32.0541
ENSMUST00000018691	ENSMUSG00000018547	Pip4k2b	23.8219	24.5916	28.048	33.3825	72.7942	76.7583
ENSMUST00000018711	ENSMUSG00000018567	Gabarap	81.2481	77.1738	107.591	131.743	177.236	164.601
ENSMUST00000018718	ENSMUSG00000018574	Acadvl	48.9491	50.7904	48.7529	44.6112	15.7082	14.4589
ENSMUST00000018727	ENSMUSG00000018583	G3bp1	7.17058	7.23921	9.09372	9.95907	19.3171	19.8509
ENSMUST00000018743	ENSMUSG00000018599	Mief2	10.214	9.68869	9.55572	9.11115	7.87016	8.00641
ENSMUST00000018744	ENSMUSG00000020534	Shmt1	4.7094	4.42992	5.35528	6.12781	2.75451	3.30146
ENSMUST00000018755	ENSMUSG00000020388	Pdlim4	16.9447	15.3542	21.9029	23.5592	14.8438	11.8936
ENSMUST00000018795	ENSMUSG00000018651	Tada2a	24.7794	22.4962	29.4078	34.0171	10.5119	10.3203
ENSMUST00000018803	ENSMUSG00000018659	Pnpo	16.4047	14.3148	15.5353	18.8902	13.7441	13.9594
ENSMUST00000018816	ENSMUSG00000018672	Copz2	0.981355	1.50226	1.61901	2.09526	4.85991	3.38104
ENSMUST00000018821	ENSMUSG00000018677	Slc25a39	9.11336	9.21033	9.73231	9.46879	61.5449	60.3654
ENSMUST00000018841	ENSMUSG00000018697	Aatf	30	32.7566	43.3076	48.587	12.0333	12.2008
ENSMUST00000018842	ENSMUSG00000018698	Lhx1	4.36901	4.84677	5.95162	6.45742	5.83859	8.37735
ENSMUST00000018851	ENSMUSG00000018707	Dync1h1	89.8906	96.1216	41.1216	8.60283	26.3424	26.46
ENSMUST00000018880	ENSMUSG00000018736	Ndel1	27.6907	28.2051	35.3869	45.0646	34.4584	36.4459
ENSMUST00000018884	ENSMUSG00000018740	Slc25a35	0.936206	0.887288	0.632223	0.715354	3.12442	2.53911
ENSMUST00000018887	ENSMUSG00000020900	Myh10	214.184	233.155	100.195	40.0283	43.9692	51.1322
ENSMUST00000018905	ENSMUSG00000018761	Mpdu1	9.66492	9.51152	10.336	12.815	19.2309	19.2443
ENSMUST00000018909	ENSMUSG00000018765	Fxr2	41.2398	43.6502	53.6621	52.2098	27.8865	26.6738
ENSMUST00000018914	ENSMUSG00000018770	Atp5g3	587.407	532.724	815.43	884.059	335.868	308.355
ENSMUST00000018965	ENSMUSG00000018821	Avpi1	4.91832	4.46711	6.28362	6.94895	7.40754	6.56899
ENSMUST00000018985	ENSMUSG00000018841	Rad51d	2.61152	2.49178	3.41238	4.21013	4.6533	4.42113
ENSMUST00000018990	ENSMUSG00000018846	Pank3	6.30701	5.86295	7.43222	9.14036	24.0588	25.6475
ENSMUST00000018992	ENSMUSG00000018848	Rars	58.513	67.5535	81.5981	84.289	16.8433	18.3331
ENSMUST00000018993	ENSMUSG00000018849	Wwc1	11.6286	9.93799	12.0925	11.9238	32.7656	31.5496
ENSMUST00000019026	ENSMUSG00000018882	Mrpl45	12.6952	12.9838	13.5643	17.3796	13.4207	13.701
ENSMUST00000019043	ENSMUSG00000018899	Irf1	1.91966	1.72142	2.58048	2.90693	1.79079	1.45647
ENSMUST00000019065	ENSMUSG00000018921	Pelp1	41.2804	44.1435	34.6883	23.8287	18.9519	19.1058
ENSMUST00000019067	ENSMUSG00000018923	Med11	11.5652	12.1726	14.86	16.5402	21.9784	22.0197
ENSMUST00000019075	ENSMUSG00000018931	Natd1	1.35988	1.93389	1.71812	2.38591	12.0472	13.0282
ENSMUST00000019076	ENSMUSG00000018932	Map2k3	3.03058	3.83957	3.16453	4.6708	6.8114	6.86035
ENSMUST00000019109	ENSMUSG00000018965	Ywhah	152.013	143.653	221.36	220.822	365.663	353.12
ENSMUST00000019118	ENSMUSG00000018974	Sart3	21.5665	24.1585	29.236	24.5247	9.86155	9.96535
ENSMUST00000019128	ENSMUSG00000000568	Hnrnpd	264.496	282.338	424.352	407.664	98.4958	116.935
ENSMUST00000019143	ENSMUSG00000018999	Slc35b4	0.615747	0.684198	0.458158	0.837391	2.00772	1.92449
ENSMUST00000019169	ENSMUSG00000002395	Use1	40.3479	43.3774	52.7582	56.2974	81.9499	69.9273
ENSMUST00000019183	ENSMUSG00000019039	Dalrd3	18.226	16.6145	18.1851	19.4209	69.5903	73.8566
ENSMUST00000019198	ENSMUSG00000019054	Fis1	46.7728	50.2935	61.2503	79.2828	152.015	142.477
ENSMUST00000019199	ENSMUSG00000019055	Plod1	2.47633	1.82585	1.69722	1.00574	1.37004	1.24427
ENSMUST00000019224	ENSMUSG00000019080	Mfsd3	0.888285	0.920178	0.682755	1.01679	0.881843	0.842829
ENSMUST00000019229	ENSMUSG00000006392	Med8	17.4947	23.1025	22.8241	25.5671	26.4152	27.5461
ENSMUST00000019231	ENSMUSG00000019087	Atp6ap1	33.5085	29.6082	22.8479	29.1218	10.0524	9.56267
ENSMUST00000019246	ENSMUSG00000019102	Aldh3a1	1.91725	1.30209	1.62045	1.44853	0.596753	0.603555
ENSMUST00000019268	ENSMUSG00000019124	Scrn1	70.9286	71.1192	91.3262	93.4527	84.9329	84.8356
ENSMUST00000019276	ENSMUSG00000019132	BC005537	3.64209	3.83928	4.65285	6.07486	60.149	64.112
ENSMUST00000019283	ENSMUSG00000019139	Isyna1	94.0196	87.708	96.0391	96.3297	37.4739	35.5682
ENSMUST00000019290	ENSMUSG00000019146	Cacng2	1.60945	1.57017	2.03885	2.77491	14.6901	17.2522
ENSMUST00000019302	ENSMUSG00000019158	Tmem160	17.7062	16.9745	18.3686	21.8481	45.8179	38.6536
ENSMUST00000019323	ENSMUSG00000019179	Mdh2	596.568	565.373	721.916	756.131	234.055	226.962
ENSMUST00000019333	ENSMUSG00000019189	Rnf145	3.06119	3.18672	2.36163	2.14181	7.09596	6.75296
ENSMUST00000019354	ENSMUSG00000019210	Atp6v1e1	355.707	369.316	462.688	552.174	150.776	148.162
ENSMUST00000019382	ENSMUSG00000031708	Tecr	80.1191	79.3386	65.1523	72.0341	61.0039	58.106
ENSMUST00000019386	ENSMUSG00000005251	Ripk4	0.660011	0.51507	0.619627	0.234188	0.324112	0.334473
ENSMUST00000019405	ENSMUSG00000019261	Map1s	63.8741	64.3685	53.9069	33.3108	26.681	27.3085
ENSMUST00000019439	ENSMUSG00000019295	Tmem129	0.923758	0.806835	0.992204	0.990139	3.88149	3.64014
ENSMUST00000019441	ENSMUSG00000019297	Nop9	7.18484	8.48352	8.4166	9.813	7.85593	8.03384
ENSMUST00000019443	ENSMUSG00000047098	Rnf31	9.40175	9.00567	9.78082	7.89401	8.61316	8.01792
ENSMUST00000019447	ENSMUSG00000019303	Psmc3ip	2.69673	2.95562	4.92669	5.74566	6.97523	7.14118
ENSMUST00000019456	ENSMUSG00000019312	Grb7	1.78338	1.1588	1.63435	1.54319	1.02031	0.784138
ENSMUST00000019464	ENSMUSG00000019320	Noxo1	0.612781	0.478391	0.513313	0.657574	1.50437	1.42739
ENSMUST00000019470	ENSMUSG00000078652	Psme3	32.5263	33.1328	40.8844	44.614	43.6856	45.3927
ENSMUST00000019482	ENSMUSG00000019338	Zfp687	11.5012	10.3425	11.1926	11.139	10.4935	10.1481
ENSMUST00000019506	ENSMUSG00000019362	D8Ertd738e	19.454	19.7704	24.4343	27.8478	63.5701	62.814
ENSMUST00000019514	ENSMUSG00000019370	Calm3	261.082	269.495	359.321	394.477	1178.59	1163.27
ENSMUST00000019517	ENSMUSG00000019373	Cops3	156.897	158.649	140.484	144.771	40.2343	42.6458
ENSMUST00000019572	ENSMUSG00000059839	Zfp874b	1.5513	1.88421	1.23816	1.96331	3.07833	3.09741
ENSMUST00000019577	ENSMUSG00000019433	Gipc1	17.6737	18.2052	20.7757	25.4062	56.0469	53.6276
ENSMUST00000019605	ENSMUSG00000019461	Plscr3	8.06849	7.23971	8.98473	8.28925	11.4187	11.2319
ENSMUST00000019608	ENSMUSG00000019464	Ptger1	6.23623	5.87197	7.84914	5.37322	16.0813	15.8579
ENSMUST00000019611	ENSMUSG00000019467	Arhgef25	7.32225	7.04014	8.51454	7.84459	22.4981	20.5305
ENSMUST00000019614	ENSMUSG00000019470	Xab2	45.2378	48.0265	42.9024	36.0002	18.9462	18.1901
ENSMUST00000019615	ENSMUSG00000019471	Cdc37	22.9208	24.8715	32.9085	34.3568	16.2819	15.4728
ENSMUST00000019616	ENSMUSG00000032174	Icam5	3.1845	2.16703	1.81154	2.03056	8.81399	7.99173
ENSMUST00000019625	ENSMUSG00000055775	Myh8	1.26161	0.950142	0.520617	0.258147	0.305635	0.240333
ENSMUST00000019649	ENSMUSG00000019505	Ubb	8.29994	8.04337	10.7319	14.0753	447.888	441.333
ENSMUST00000019660	ENSMUSG00000029729	Zkscan1	14.9654	16.4278	16.8566	19.3154	12.3963	14.0733
ENSMUST00000019662	ENSMUSG00000019518	Ap4m1	12.079	13.3363	12.7842	10.5284	10.1181	9.74343
ENSMUST00000019679	ENSMUSG00000002343	Armc6	78.2277	71.9174	87.5594	92.0519	35.2575	33.7388
ENSMUST00000019697	ENSMUSG00000078762	Haus5	4.8237	4.86479	3.98442	4.30211	4.52445	4.59007
ENSMUST00000019701	ENSMUSG00000031383	Dusp9	0.683536	0.278684	0.334377	0.37946	0.483563	0.342724
ENSMUST00000019721	ENSMUSG00000019577	Pdk4	3.05228	2.31401	2.98122	3.52652	1.63559	1.56664
ENSMUST00000019722	ENSMUSG00000019578	Ubxn6	21.9187	20.1	26.7027	26.8791	34.0919	31.813
ENSMUST00000019723	ENSMUSG00000019579	Mydgf	3.52107	3.86724	3.93394	4.76639	12.1343	11.487
ENSMUST00000019726	ENSMUSG00000024197	Plin3	4.73326	5.50314	6.21241	6.18995	2.93066	2.36783
ENSMUST00000019734	ENSMUSG00000019590	Cyb561	1.67774	1.84581	1.69536	2.01865	3.62441	3.44299
ENSMUST00000019803	ENSMUSG00000019659	Ccdc12	7.7734	6.77389	7.33919	9.22661	20.3987	20.2983
ENSMUST00000019833	ENSMUSG00000019689	Fmc1	32.8119	32.5307	36.1164	50.9769	58.7053	50.8604
ENSMUST00000019859	ENSMUSG00000019715	Gle1	12.0743	12.0663	11.5215	14.2009	18.0612	18.39
ENSMUST00000019862	ENSMUSG00000019718	L3hypdh	2.7591	2.81617	4.08572	3.1426	2.56339	2.27638
ENSMUST00000019878	ENSMUSG00000078813	Leng1	4.42667	4.08026	5.88006	7.14494	5.9874	6.11816
ENSMUST00000019882	ENSMUSG00000019738	Polr2i	18.1237	17.7055	21.0067	24.3676	49.4661	47.5564
ENSMUST00000019901	ENSMUSG00000019767	Ccdc170	2.06822	2.32782	1.87216	2.17719	0.788344	0.591698
ENSMUST00000019907	ENSMUSG00000019773	Fbxo5	3.20054	2.52663	4.03194	4.09984	3.38259	4.0667
ENSMUST00000019908	ENSMUSG00000019774	Mtrf1l	5.62333	5.63549	7.3461	6.90368	2.55706	2.36352
ENSMUST00000019911	ENSMUSG00000019777	Hdac2	166.944	174.605	193.043	207.581	70.0816	75.3794
ENSMUST00000019917	ENSMUSG00000019782	Rwdd1	12.9622	12.029	15.7508	21.4459	31.7645	33.1034
ENSMUST00000019920	ENSMUSG00000019785	Clvs2	22.11	21.9605	27.5301	31.3492	14.5017	14.0186
ENSMUST00000019924	ENSMUSG00000019789	Hey2	2.14748	1.52004	1.72549	2.82226	2.70751	2.61937
ENSMUST00000019927	ENSMUSG00000019792	Trmt11	4.94782	4.33983	5.02332	4.97975	2.19714	2.14415
ENSMUST00000019937	ENSMUSG00000019802	Sec63	2.2886	2.82625	1.42653	1.46002	2.94823	2.49977
ENSMUST00000019938	ENSMUSG00000019803	Nr2e1	3.88581	4.25629	5.25159	5.43481	6.02262	4.94
ENSMUST00000019939	ENSMUSG00000019804	Snx3	49.3531	50.9656	66.3792	74.932	120.871	120.694
ENSMUST00000019944	ENSMUSG00000019808	Adat2	5.96264	6.1257	7.5087	9.51992	6.18781	6.52509
ENSMUST00000019945	ENSMUSG00000019809	Pex3	19.5364	19.7287	19.7156	20.319	9.63441	9.94486
ENSMUST00000019950	ENSMUSG00000019814	Ltv1	13.6003	15.0117	19.0328	22.5259	6.60733	6.58499
ENSMUST00000019962	ENSMUSG00000019818	Cd164	1.12356	1.02817	0.762492	1.21012	5.06861	5.02911
ENSMUST00000019965	ENSMUSG00000019822	Smpd2	15.328	14.5568	13.9539	12.9978	9.47178	8.85057
ENSMUST00000019967	ENSMUSG00000019823	Mical1	13.1221	14.5777	8.89681	7.0674	7.637	7.89254
ENSMUST00000019974	ENSMUSG00000019832	Rab32	0.48976	0.668066	0.757128	0.435959	1.45964	1.51007
ENSMUST00000019977	ENSMUSG00000063428	Ddo	1.36008	1.33493	1.86117	1.89618	0.921009	0.832059
ENSMUST00000019982	ENSMUSG00000019837	Gtf3c6	25.1838	28.435	33.0219	41.8895	33.7892	36.2341
ENSMUST00000019987	ENSMUSG00000019842	Traf3ip2	0.624125	0.631512	0.611904	0.533502	18.8885	19.5539
ENSMUST00000019991	ENSMUSG00000019845	Tube1	1.19855	1.34602	1.37432	1.51773	0.995246	1.20788
ENSMUST00000019998	ENSMUSG00000019851	Perp	0.598505	0.457876	0.320806	0.499501	1.64955	1.95476
ENSMUST00000019999	ENSMUSG00000019852	Arfgef3	64.3626	61.1574	35.1578	20.3424	36.2232	37.9484
ENSMUST00000020000	ENSMUSG00000019853	Hebp2	0.959133	1.24113	1.23465	1.45191	2.59713	2.63261
ENSMUST00000020003	ENSMUSG00000019856	Fam184a	11.5402	11.0847	8.88191	10.9876	5.36196	4.98068
ENSMUST00000020004	ENSMUSG00000019857	Asf1a	10.5173	10.4713	12.9481	18.4426	9.86048	11.1933
ENSMUST00000020008	ENSMUSG00000019861	Gopc	29.9009	28.9889	35.5175	36.2639	16.6446	17.9679
ENSMUST00000020012	ENSMUSG00000019863	Qrsl1	13.4818	13.815	15.4902	15.4082	5.71574	5.52693
ENSMUST00000020015	ENSMUSG00000019865	Nmbr	1.67505	1.37976	1.28321	0.945126	2.60622	2.42544
ENSMUST00000020017	ENSMUSG00000019866	Crybg1	0.184574	0.22731	0.184536	0.30663	0.346861	0.223333
ENSMUST00000020022	ENSMUSG00000019872	Smpdl3a	4.07026	4.5034	4.01347	5.02559	4.89232	4.2647
ENSMUST00000020023	ENSMUSG00000019873	Reep3	0.894822	0.735675	0.768908	0.994585	4.49586	4.40908
ENSMUST00000020024	ENSMUSG00000019874	Fabp7	680.744	764.519	998.953	1149.57	699.033	578.36
ENSMUST00000020027	ENSMUSG00000019877	Serinc1	40.4618	36.7308	25.4174	23.9958	13.6621	14.4165
ENSMUST00000020040	ENSMUSG00000019890	Nts	4.75402	5.64862	5.4723	10.154	3.26067	3.2548
ENSMUST00000020049	ENSMUSG00000019897	Ccdc59	13.1782	13.0813	17.6412	22.4338	7.86984	8.65818
ENSMUST00000020057	ENSMUSG00000019906	Lin7a	12.7734	14.3652	17.9085	19.8851	18.7669	18.9249
ENSMUST00000020071	ENSMUSG00000019913	Sim1	0.367878	0.335224	0.299883	0.296206	0.35753	0.373946
ENSMUST00000020085	ENSMUSG00000019927	Ube2d1	25.916	25.8663	31.8755	35.3734	76.8727	84.5623
ENSMUST00000020102	ENSMUSG00000019935	Slc17a8	0.528493	0.421799	0.427556	0.41846	0.375183	0.306463
ENSMUST00000020103	ENSMUSG00000019945	Cabcoco1	1.51749	1.39229	1.80138	1.84086	1.559	1.42932
ENSMUST00000020107	ENSMUSG00000019943	Atp2b1	17.1288	14.8695	8.58578	6.89141	7.62012	7.01875
ENSMUST00000020109	ENSMUSG00000019948	Actr6	36.4235	39.9343	38.7152	40.8686	8.34525	9.23519
ENSMUST00000020112	ENSMUSG00000019951	Uhrf1bp1l	16.6353	14.2312	13.7654	12.0733	13.6894	14.7952
ENSMUST00000020118	ENSMUSG00000019960	Dusp6	23.4134	24.1279	26.8319	32.8126	16.3651	16.1404
ENSMUST00000020123	ENSMUSG00000019961	Tmpo	19.2902	22.4595	26.333	30.7091	23.3333	27.8624
ENSMUST00000020145	ENSMUSG00000019970	Sgk1	32.281	34.3515	32.6396	33.1244	21.0705	21.5246
ENSMUST00000020150	ENSMUSG00000019975	Ikbip	1.04678	1.4101	1.42172	1.33181	2.2043	1.88039
ENSMUST00000020157	ENSMUSG00000019979	Apaf1	12.3456	11.8501	11.815	11.3163	7.32233	7.33018
ENSMUST00000020158	ENSMUSG00000019982	Myb	1.41114	1.89038	1.71862	1.71033	1.59418	1.8668
ENSMUST00000020159	ENSMUSG00000019984	Med23	31.1269	33.5572	16.929	10.5178	7.24867	7.27117
ENSMUST00000020163	ENSMUSG00000019988	Nedd1	2.01237	1.60172	2.27637	2.35366	2.1267	2.27656
ENSMUST00000020171	ENSMUSG00000019997	Ccn2	2.72472	2.27505	1.71331	1.13975	2.31878	2.04482
ENSMUST00000020182	ENSMUSG00000020003	Pex7	4.529	4.23426	5.1177	5.08269	3.24781	3.14016
ENSMUST00000020188	ENSMUSG00000020009	Ifngr1	0.966037	1.42139	1.14535	0.986778	0.754777	0.695413
ENSMUST00000020200	ENSMUSG00000020014	Cfap54	4.12202	3.90825	2.28194	1.49947	3.64452	3.21277
ENSMUST00000020203	ENSMUSG00000020018	Snrpf	2.75273	2.18189	3.34025	3.98479	33.7195	29.3568
ENSMUST00000020204	ENSMUSG00000020019	Ntn4	0.416194	0.553045	0.25869	0.422028	1.70133	1.69571
ENSMUST00000020208	ENSMUSG00000020021	Fgd6	1.82415	2.27685	1.83962	1.97339	2.69856	2.73758
ENSMUST00000020209	ENSMUSG00000020022	Ndufa12	25.1409	30.5103	40.1409	43.5542	43.2475	43.4607
ENSMUST00000020212	ENSMUSG00000020024	Cep83	2.10249	2.00186	2.16888	2.34893	8.38776	8.87922
ENSMUST00000020217	ENSMUSG00000020029	Nudt4	12.0904	12.2131	16.5845	18.7394	79.0599	88.8406
ENSMUST00000020220	ENSMUSG00000020032	Nuak1	9.74817	10.8303	11.3249	11.792	19.0031	19.4499
ENSMUST00000020223	ENSMUSG00000020034	Tcp11l2	23.6349	22.9674	20.4027	24.1847	5.78104	4.85517
ENSMUST00000020227	ENSMUSG00000020038	Cry1	15.4044	13.9536	16.1909	16.5539	10.4935	10.4071
ENSMUST00000020234	ENSMUSG00000020044	Timp3	2.05501	2.19365	1.86265	2.15581	5.17359	4.2691
ENSMUST00000020238	ENSMUSG00000020048	Hsp90b1	39.4886	40.2215	20.8545	18.7472	6.66732	6.80813
ENSMUST00000020243	ENSMUSG00000020052	Ascl1	4.81582	4.42548	4.98542	5.97161	10.3297	9.86668
ENSMUST00000020251	ENSMUSG00000035311	Gnptab	2.80862	2.26793	2.05071	2.44032	9.01786	9.49592
ENSMUST00000020257	ENSMUSG00000020063	Sirt1	10.1023	10.3774	9.03315	9.24402	4.87927	4.92423
ENSMUST00000020270	ENSMUSG00000020076	Ddx50	18.0148	16.6829	24.1142	24.2115	18.9725	19.2856
ENSMUST00000020273	ENSMUSG00000020079	Supv3l1	11.4651	11.4919	11.9375	11.9448	8.74955	8.29911
ENSMUST00000020277	ENSMUSG00000020080	Hkdc1	0.444871	0.498575	0.408211	0.361688	0.352594	0.258038
ENSMUST00000020283	ENSMUSG00000020086	Macroh2a2	26.947	29.5864	35.1731	49.0288	56.6359	60.0251
ENSMUST00000020284	ENSMUSG00000020087	Tysnd1	22.9971	22.3456	27.175	20.4906	21.9527	21.6179
ENSMUST00000020286	ENSMUSG00000020089	Ppa1	93.3797	89.4872	114.898	131.919	66.2676	65.0688
ENSMUST00000020289	ENSMUSG00000020092	Pald1	4.73526	4.86863	4.33553	3.79905	3.94503	3.76238
ENSMUST00000020298	ENSMUSG00000020098	Pcbd1	9.76204	8.87415	9.60098	13.4233	20.7443	15.8566
ENSMUST00000020308	ENSMUSG00000020108	Ddit4	30.0516	27.7228	35.9341	45.5896	59.0441	55.8976
ENSMUST00000020309	ENSMUSG00000020109	Dnajb12	9.94444	10.4825	11.033	13.5218	15.0441	14.4865
ENSMUST00000020312	ENSMUSG00000009647	Mcu	22.7757	22.5891	24.9229	30.4233	30.7224	29.4801
ENSMUST00000020315	ENSMUSG00000020114	Cand1	60.4073	60.3394	51.7476	48.7052	22.5643	23.0386
ENSMUST00000020316	ENSMUSG00000020115	Tbk1	29.1896	26.7323	22.8635	23.112	7.43734	7.50515
ENSMUST00000020317	ENSMUSG00000020116	Pno1	22.6899	24.4533	30.5406	39.2623	20.3343	20.1693
ENSMUST00000020329	ENSMUSG00000020122	Egfr	1.74065	1.84487	0.778044	0.545929	1.51097	1.35464
ENSMUST00000020334	ENSMUSG00000020124	Usp15	83.5367	85.4422	64.9501	59.5235	29.4011	31.3326
ENSMUST00000020339	ENSMUSG00000020130	Tbc1d15	16.755	18.164	18.6872	17.2759	5.36019	5.35549
ENSMUST00000020340	ENSMUSG00000020131	Pcsk4	0.635518	0.63445	0.752008	0.903605	3.63092	3.49783
ENSMUST00000020341	ENSMUSG00000020133	2310011J03Rik	5.14245	4.67802	6.60903	6.75167	12.9015	11.9123
ENSMUST00000020343	ENSMUSG00000020132	Rab21	7.23864	7.32228	9.07691	11.2467	21.1982	21.5711
ENSMUST00000020349	ENSMUSG00000020135	Apc2	83.586	90.0662	43.6561	15.4394	39.722	39.9963
ENSMUST00000020361	ENSMUSG00000020153	Ndufs7	134.784	129.617	154.342	158.907	94.1548	87.5813
ENSMUST00000020365	ENSMUSG00000020156	Pwwp3a	31.7157	28.9741	38.1252	39.3716	16.5324	15.7414
ENSMUST00000020372	ENSMUSG00000020163	Uqcr11	33.6451	33.3967	53.3314	54.2619	192.204	157.756
ENSMUST00000020381	ENSMUSG00000020170	Frs2	4.47273	4.5714	4.4138	5.97157	9.52074	10.4829
ENSMUST00000020382	ENSMUSG00000020171	Yeats4	19.1987	24.0344	26.63	32.8463	36.677	39.9614
ENSMUST00000020397	ENSMUSG00000020180	Snrpd3	23.098	24.8454	37.4253	42.9882	19.353	20.2395
ENSMUST00000020399	ENSMUSG00000020183	Cpm	0.245862	0.262744	0.201385	0.261285	0.575882	0.566879
ENSMUST00000020403	ENSMUSG00000020186	Csrp2	36.0008	39.834	53.4999	59.8693	24.022	22.9898
ENSMUST00000020408	ENSMUSG00000020184	Mdm2	9.31716	9.77081	11.8726	12.6229	11.9792	11.8131
ENSMUST00000020411	ENSMUSG00000037606	Osbpl5	16.8194	15.9985	16.4343	14.1222	17.1647	16.0297
ENSMUST00000020420	ENSMUSG00000020198	Ap3d1	104.837	103.289	69.7764	50.9031	46.9301	49.9693
ENSMUST00000020440	ENSMUSG00000020219	Timm13	25.4793	22.2838	29.3464	32.5897	61.3181	54.2248
ENSMUST00000020446	ENSMUSG00000020225	Tmbim4	3.33145	3.08587	2.83674	3.64691	5.83408	4.68884
ENSMUST00000020449	ENSMUSG00000020228	Helb	4.40975	4.26611	3.12517	1.67098	2.14638	2.43706
ENSMUST00000020461	ENSMUSG00000055053	Nfic	5.55425	6.22991	7.11526	7.57929	29.8172	34.4854
ENSMUST00000020478	ENSMUSG00000020246	Hcfc2	11.7914	11.9034	12.0672	11.9623	8.43459	8.97408
ENSMUST00000020488	ENSMUSG00000020255	D10Wsu102e	0.130256	0.166811	0.175534	0.243485	0.703997	0.75693
ENSMUST00000020490	ENSMUSG00000020257	Wdr82	63.2718	63.9399	71.6098	87.308	74.4015	76.5138
ENSMUST00000020493	ENSMUSG00000020260	Pofut2	0.601275	0.921772	0.689435	0.997267	3.54961	3.58775
ENSMUST00000020496	ENSMUSG00000020262	Adarb1	15.4048	15.0665	17.0485	16.7632	24.3916	22.1724
ENSMUST00000020497	ENSMUSG00000020256	Aldh1l2	8.25772	8.99768	7.49225	7.31827	3.27776	3.17629
ENSMUST00000020500	ENSMUSG00000020263	Appl2	27.7525	26.2596	23.2578	22.8565	8.94532	8.86326
ENSMUST00000020504	ENSMUSG00000020267	Hint1	127.705	126.572	174.249	193.057	226.831	229.812
ENSMUST00000020507	ENSMUSG00000057967	Fgf18	0.986384	0.711085	0.70842	0.650931	3.64283	2.70562
ENSMUST00000020513	ENSMUSG00000020273	Papolg	20.2848	20.2524	18.2608	17.8063	5.92388	6.31855
ENSMUST00000020522	ENSMUSG00000020277	Pfkl	54.2942	49.7048	57.6531	49.5876	31.026	27.5034
ENSMUST00000020523	ENSMUSG00000020283	Pex13	7.88372	7.90787	7.97517	7.67892	6.58744	6.61564
ENSMUST00000020524	ENSMUSG00000020282	Rhbdf1	1.03112	1.1521	1.14105	1.29438	2.22487	2.0912
ENSMUST00000020528	ENSMUSG00000020287	Mpg	5.56558	5.25085	5.79122	7.30693	10.7697	9.87863
ENSMUST00000020529	ENSMUSG00000020288	Ahsa2	40.0552	45.0912	38.413	40.1177	25.4757	25.3989
ENSMUST00000020530	ENSMUSG00000020289	Nprl3	6.86166	6.587	6.91362	8.47912	14.6698	13.9958
ENSMUST00000020537	ENSMUSG00000020297	Nsg2	50.8516	55.0914	64.4783	93.6442	182.609	199.081
ENSMUST00000020546	ENSMUSG00000020303	Stc2	0.168774	0.188217	0.228463	0.133404	0.420559	0.361565
ENSMUST00000020551	ENSMUSG00000020305	Asb3	20.5392	19.6773	22.5929	24.1159	13.0564	12.5448
ENSMUST00000020564	ENSMUSG00000020312	Shc2	9.43712	8.92276	10.0132	9.32011	18.2156	17.9358
ENSMUST00000020568	ENSMUSG00000020319	Wdpcp	8.17714	7.61496	7.73912	6.74587	6.6636	5.79653
ENSMUST00000020576	ENSMUSG00000020326	Ccng1	7.48567	7.55841	10.0101	10.979	21.0033	20.6096
ENSMUST00000020578	ENSMUSG00000020328	Nudcd2	7.8267	8.26944	8.89621	12.8253	9.86565	10.1102
ENSMUST00000020579	ENSMUSG00000020330	Hmmr	3.56792	3.10473	3.54899	3.26215	2.01788	2.27196
ENSMUST00000020580	ENSMUSG00000020329	Polrmt	11.3166	9.86542	7.57751	5.12379	4.52807	3.78387
ENSMUST00000020581	ENSMUSG00000020331	Hcn2	1.88341	2.28195	1.67137	1.51607	14.5771	14.3473
ENSMUST00000020608	ENSMUSG00000020349	Ppp2ca	34.2949	31.0577	38.7378	47.206	65.1954	70.1289
ENSMUST00000020617	ENSMUSG00000020357	Flt4	0.05257	0.0713854	0.0682801	0.0504171	0.180248	0.13484
ENSMUST00000020625	ENSMUSG00000020359	Phykpl	2.10038	1.30192	1.98442	2.50716	102.657	123.007
ENSMUST00000020628	ENSMUSG00000020364	Zfp354a	4.02065	5.22722	4.92964	5.77198	5.23094	5.41328
ENSMUST00000020629	ENSMUSG00000020363	Gfpt2	6.6693	6.37527	5.33557	5.88752	2.9408	2.95561
ENSMUST00000020630	ENSMUSG00000020361	Hspa4	175.708	178.678	158.711	152.951	59.271	62.2242
ENSMUST00000020637	ENSMUSG00000020368	Canx	35.263	33.4654	24.9055	25.1514	15.2223	13.9386
ENSMUST00000020640	ENSMUSG00000020372	Rack1	447.513	415.581	482.165	546.901	372.861	327.13
ENSMUST00000020643	ENSMUSG00000020375	Rufy1	14.5103	15.6904	18.4087	18.9548	6.98662	7.04975
ENSMUST00000020647	ENSMUSG00000020381	Mrnip	20.742	19.2868	27.1915	31.1729	14.9046	14.4759
ENSMUST00000020649	ENSMUSG00000020380	Rad50	13.9703	16.7238	8.28923	4.72525	2.68221	3.03121
ENSMUST00000020653	ENSMUSG00000020386	Sar1b	42.6766	41.9519	52.0143	57.8606	30.6269	30.5831
ENSMUST00000020662	ENSMUSG00000020393	Kremen1	0.189348	0.133809	0.199437	0.129877	1.76277	1.66662
ENSMUST00000020683	ENSMUSG00000020413	Hus1	1.49643	1.36323	1.52847	1.67512	4.80965	4.79264
ENSMUST00000020692	ENSMUSG00000020423	Btg2	1.632	1.61535	1.34121	2.24101	5.94446	6.05078
ENSMUST00000020699	ENSMUSG00000020424	Castor1	1.22382	0.755885	2.0158	1.55446	1.5767	1.38491
ENSMUST00000020705	ENSMUSG00000020430	Pes1	27.1817	28.5687	32.7873	31.9045	19.5501	20.7564
ENSMUST00000020706	ENSMUSG00000020431	Adcy1	3.4433	2.94273	2.42983	2.44069	40.6144	44.5468
ENSMUST00000020707	ENSMUSG00000010803	Gabra1	3.38279	2.64188	2.17175	2.31437	3.99625	4.12004
ENSMUST00000020712	ENSMUSG00000020434	4921536K21Rik	0.401414	0.192759	0.783112	0.457622	0.701396	0.698703
ENSMUST00000020719	ENSMUSG00000020441	2310033P09Rik	10.8247	11.8285	15.4105	15.1846	11.8815	11.6835
ENSMUST00000020741	ENSMUSG00000020457	Drg1	95.7962	101.516	119.166	131.684	87.2703	89.5313
ENSMUST00000020754	ENSMUSG00000020462	Cfap36	33.1174	35.1923	43.1657	55.7264	41.9871	43.4814
ENSMUST00000020755	ENSMUSG00000020463	Ppp4r3b	14.1297	15.3001	15.9102	18.6627	9.79885	10.7929
ENSMUST00000020756	ENSMUSG00000020464	Pnpt1	11.8938	11.296	7.56384	8.74491	3.49475	3.54993
ENSMUST00000020767	ENSMUSG00000020474	Polm	1.23748	1.36011	1.74818	1.83397	2.53673	2.51088
ENSMUST00000020768	ENSMUSG00000020475	Pgam2	4.68358	3.59115	4.89433	4.00622	9.24046	9.06845
ENSMUST00000020776	ENSMUSG00000020482	Ccdc117	3.11909	3.51963	3.62212	4.63582	5.51485	5.34889
ENSMUST00000020794	ENSMUSG00000020492	Ska2	0.761447	1.03298	1.12365	1.68049	9.08086	9.52892
ENSMUST00000020801	ENSMUSG00000020495	Smg8	14.2797	15.2257	13.1516	12.021	6.47115	6.69239
ENSMUST00000020804	ENSMUSG00000061666	Gdpd1	5.56346	6.15818	4.53207	7.04138	10.2217	9.17996
ENSMUST00000020820	ENSMUSG00000020514	Mrpl22	17.5272	20.6682	28.5763	28.4938	18.6581	18.25
ENSMUST00000020826	ENSMUSG00000020519	Sap30l	4.54544	4.53016	6.56506	6.83371	21.3273	21.9795
ENSMUST00000020827	ENSMUSG00000020521	Rnft1	0.460914	0.385894	0.298261	0.558121	1.20051	1.19125
ENSMUST00000020830	ENSMUSG00000020522	Mfap3	1.65382	1.63694	1.26759	1.51875	3.23968	3.08983
ENSMUST00000020835	ENSMUSG00000020525	Ppm1d	18.4524	17.8479	19.4847	19.0122	9.13881	9.94814
ENSMUST00000020843	ENSMUSG00000020532	Acaca	15.1077	13.6189	9.53546	7.29265	20.3058	20.9319
ENSMUST00000020846	ENSMUSG00000020538	Srebf1	4.36067	4.73422	4.17612	3.45227	3.66364	3.75402
ENSMUST00000020849	ENSMUSG00000020541	Tom1l1	6.76613	6.93812	9.54148	11.3085	7.40963	7.67788
ENSMUST00000020851	ENSMUSG00000020544	Cox11	8.91111	10.2835	11.2345	15.5622	11.3467	11.7846
ENSMUST00000020856	ENSMUSG00000020547	Bzw2	129.427	142.122	164.714	203.097	93.3312	98.8953
ENSMUST00000020877	ENSMUSG00000020561	Twistnb	1.76026	1.56442	1.77777	2.36214	3.32455	3.84437
ENSMUST00000020878	ENSMUSG00000020562	Efcab10	0.735061	1.6489	1.7821	1.193	1.04968	0.978384
ENSMUST00000020885	ENSMUSG00000020570	Sypl	2.29004	2.90192	2.2356	3.13373	5.77316	5.57747
ENSMUST00000020886	ENSMUSG00000020572	Nampt	15.1787	15.0442	15.747	18.7742	11.4753	11.93
ENSMUST00000020896	ENSMUSG00000020577	Tspan13	8.73471	8.56445	9.57878	8.25054	16.8416	16.3569
ENSMUST00000020904	ENSMUSG00000020580	Rock2	23.1461	19.1975	17.7942	17.656	11.8982	12.8204
ENSMUST00000020908	ENSMUSG00000057469	E2f6	2.88924	3.11967	2.83392	4.55833	9.02104	9.42877
ENSMUST00000020909	ENSMUSG00000020585	Laptm4a	12.6049	11.0302	9.85068	14.3591	15.2184	16.7008
ENSMUST00000020922	ENSMUSG00000020601	Trib2	28.9355	29.7247	33.844	37.0294	38.0662	39.5272
ENSMUST00000020926	ENSMUSG00000020607	Lratd1	9.22859	10.6048	11.4226	13.8209	28.0267	26.1742
ENSMUST00000020927	ENSMUSG00000020605	Hs1bp3	3.13141	4.01784	3.60371	4.75208	4.77141	4.36701
ENSMUST00000020930	ENSMUSG00000020611	Gna13	6.63561	6.60465	7.91178	9.40889	19.6722	20.5036
ENSMUST00000020931	ENSMUSG00000020608	Smc6	19.1375	17.8779	17.5841	16.0002	9.29744	10.7903
ENSMUST00000020938	ENSMUSG00000020614	Fam20a	0.677633	0.567268	0.462297	0.451447	1.33655	1.13253
ENSMUST00000020939	ENSMUSG00000020598	Nrcam	25.7275	26.3387	13.3268	10.1236	10.6149	8.91894
ENSMUST00000020947	ENSMUSG00000020621	Rdh14	5.64534	5.83293	6.51151	7.34335	6.12086	5.04377
ENSMUST00000020948	ENSMUSG00000020620	Abca8b	0.269864	0.341972	0.180883	0.126222	0.499148	0.380979
ENSMUST00000020949	ENSMUSG00000020623	Map2k6	25.1904	24.6337	30.3064	33.0013	34.5236	38.5522
ENSMUST00000020954	ENSMUSG00000020628	Trappc12	65.9041	65.6016	71.6406	82.3395	19.2195	18.8192
ENSMUST00000020957	ENSMUSG00000020629	Adi1	6.25626	6.2987	8.96728	11.8999	8.05111	7.59636
ENSMUST00000020958	ENSMUSG00000020627	Klhl29	4.04175	3.63667	4.05101	4.65497	13.5561	13.4228
ENSMUST00000020959	ENSMUSG00000020630	Rnaseh1	3.8061	3.42335	5.72501	5.47285	4.21613	3.90609
ENSMUST00000020964	ENSMUSG00000020635	Fkbp1b	20.3104	16.3656	23.1268	27.9903	60.6079	58.7748
ENSMUST00000020969	ENSMUSG00000020638	Cmpk2	8.69924	8.63688	10.2267	10.0728	10.2613	9.6177
ENSMUST00000020974	ENSMUSG00000020644	Id2	90.1548	77.4326	105.314	129.332	74.337	85.8149
ENSMUST00000020977	ENSMUSG00000020648	Dus4l	2.91697	3.32294	2.79998	4.51708	2.54747	2.76549
ENSMUST00000020979	ENSMUSG00000020650	Bcap29	1.57518	1.29381	1.33238	1.48596	2.71201	2.80582
ENSMUST00000020980	ENSMUSG00000020649	Rrm2	30.9147	32.8371	40.8215	42.0894	19.1633	21.7002
ENSMUST00000020981	ENSMUSG00000020652	Cenpo	0.860145	1.03496	1.63055	1.7082	10.0669	9.60665
ENSMUST00000020982	ENSMUSG00000020653	Klf11	4.56905	5.80443	6.7398	7.68096	7.31843	8.45754
ENSMUST00000020984	ENSMUSG00000020654	Adcy3	3.09986	2.82465	1.79979	1.61625	3.33874	2.99763
ENSMUST00000020999	ENSMUSG00000020668	Kif3c	54.184	51.8912	58.6723	59.2664	61.3262	61.2759
ENSMUST00000021001	ENSMUSG00000020671	Rab10	23.548	25.9796	34.2935	39.9837	105.606	112.184
ENSMUST00000021004	ENSMUSG00000020672	Sntg2	1.22087	0.692798	1.22101	1.51901	2.48404	1.85236
ENSMUST00000021009	ENSMUSG00000061911	Myt1l	88.6121	91.5284	95.6071	100.649	63.4852	65.8876
ENSMUST00000021018	ENSMUSG00000020680	Taf15	75.6161	82.0543	131.968	112.664	15.7828	15.4841
ENSMUST00000021028	ENSMUSG00000020689	Itgb3	0.473198	0.243491	0.184346	0.2331	0.683273	0.691445
ENSMUST00000021030	ENSMUSG00000020691	Mettl2	5.78227	6.21624	7.35882	9.07697	8.49468	8.89603
ENSMUST00000021046	ENSMUSG00000020705	Ddx42	43.3137	45.9567	52.1366	55.7279	21.4361	21.3364
ENSMUST00000021048	ENSMUSG00000020706	Ftsj3	30.5034	34.5455	35.5537	32.7404	9.57215	9.60021
ENSMUST00000021049	ENSMUSG00000020708	Psmc5	195.505	201.927	260.09	291.429	63.6265	65.7284
ENSMUST00000021050	ENSMUSG00000020709	Adap2	0.413438	0.59751	0.528047	0.508682	2.70551	2.56394
ENSMUST00000021052	ENSMUSG00000078619	Smarcd2	4.38701	4.1096	4.85486	5.33837	4.90668	5.76813
ENSMUST00000021060	ENSMUSG00000020718	Polg2	2.43105	2.72876	3.483	3.85223	2.844	2.95075
ENSMUST00000021062	ENSMUSG00000020719	Ddx5	286.439	309.89	324.526	335.541	138.308	154.908
ENSMUST00000021063	ENSMUSG00000020720	Psmd12	134.253	134.447	190.612	209.558	30.1733	33.0383
ENSMUST00000021066	ENSMUSG00000020723	Cacng4	2.93754	3.26401	2.79965	3.60406	51.9396	57.8674
ENSMUST00000021077	ENSMUSG00000020733	Slc9a3r1	19.2236	19.515	25.4858	27.9378	37.3632	35.7585
ENSMUST00000021078	ENSMUSG00000018861	Fdxr	6.94066	6.05927	6.7318	5.36477	6.4741	6.19952
ENSMUST00000021082	ENSMUSG00000020736	Nt5c	58.8926	52.5822	72.5961	74.1689	45.0471	43.2921
ENSMUST00000021083	ENSMUSG00000020737	Jpt1	140.027	140.955	198.446	227.401	361.267	352.172
ENSMUST00000021085	ENSMUSG00000020739	Nup85	36.3626	38.3483	40.2274	35.5772	14.2248	15.4156
ENSMUST00000021087	ENSMUSG00000020743	Mif4gd	2.58396	2.92558	4.11164	4.87572	6.69195	5.90652
ENSMUST00000021090	ENSMUSG00000059923	Grb2	40.0489	36.5097	50.2953	52.7539	75.9905	75.6419
ENSMUST00000021097	ENSMUSG00000020752	Recql5	6.635	8.40576	5.94548	5.75055	3.29576	3.00047
ENSMUST00000021114	ENSMUSG00000020766	Galk1	22.8906	21.6303	25.9143	28.146	19.5759	17.3549
ENSMUST00000021120	ENSMUSG00000020773	Trim47	6.53281	8.48445	8.18239	10.9829	7.38959	7.36046
ENSMUST00000021130	ENSMUSG00000020778	Ten1	29.1327	25.2715	32.3536	39.0255	27.6576	26.2389
ENSMUST00000021133	ENSMUSG00000020780	Srp68	53.8078	54.9926	74.8065	78.875	28.5929	27.2606
ENSMUST00000021135	ENSMUSG00000020783	Ncbp3	3.27478	3.37884	4.15296	5.01477	2.85374	2.88644
ENSMUST00000021147	ENSMUSG00000020792	Exoc7	74.0166	76.7387	86.082	83.2548	26.539	26.5602
ENSMUST00000021148	ENSMUSG00000020794	Ube2g1	17.5087	16.5682	22.3593	25.5445	22.0049	23.3871
ENSMUST00000021155	ENSMUSG00000020799	Tekt1	6.53977	7.4266	9.13606	10.6641	2.24403	1.93576
ENSMUST00000021157	ENSMUSG00000020801	Med31	10.2853	9.61357	13.132	16.4405	9.8535	9.46481
ENSMUST00000021158	ENSMUSG00000020803	Txndc17	15.3594	13.0421	18.8161	23.5287	38.6857	39.798
ENSMUST00000021161	ENSMUSG00000020805	Slc13a5	1.58731	1.80977	1.2009	0.712508	1.18207	1.05746
ENSMUST00000021164	ENSMUSG00000020808	Pimreg	7.05684	6.59867	7.91956	10.6451	8.71704	8.73624
ENSMUST00000021166	ENSMUSG00000020810	Cygb	11.346	11.0049	17.256	14.5612	23.9962	23.0986
ENSMUST00000021173	ENSMUSG00000020818	Mfsd11	0.991127	1.24346	0.934052	1.27218	27.7212	28.6887
ENSMUST00000021183	ENSMUSG00000020832	Eral1	16.6854	16.2769	15.9493	20.4878	9.40571	9.40563
ENSMUST00000021187	ENSMUSG00000020834	Dhrs13	2.14949	2.41079	2.31346	1.21434	5.85704	5.7645
ENSMUST00000021190	ENSMUSG00000020836	Coro6	2.15219	2.09268	2.38094	1.86725	2.62319	2.24488
ENSMUST00000021195	ENSMUSG00000020838	Slc6a4	1.16587	1.10867	0.818763	0.634588	0.559541	0.561387
ENSMUST00000021197	ENSMUSG00000020840	Blmh	130.56	134.349	141.888	140.452	30.5589	31.1596
ENSMUST00000021201	ENSMUSG00000020841	Cpd	3.16147	2.42831	1.57773	1.51597	3.125	2.82353
ENSMUST00000021203	ENSMUSG00000020843	Timm22	4.36443	3.72696	5.11871	6.64976	10.5986	9.55113
ENSMUST00000021204	ENSMUSG00000020844	Nxn	5.96811	5.8009	7.01516	6.10034	11.2191	10.6052
ENSMUST00000021207	ENSMUSG00000020846	Rflnb	2.52281	2.24473	3.23535	2.83346	13.2689	12.3808
ENSMUST00000021209	ENSMUSG00000020848	Doc2b	6.03466	6.01239	7.64309	7.47041	34.765	31.5227
ENSMUST00000021227	ENSMUSG00000020864	Ankrd40	6.89863	6.33008	7.73484	8.61517	57.9786	55.8738
ENSMUST00000021239	ENSMUSG00000020869	Lrrc59	35.5102	34.2614	42.6648	53.0665	58.5627	59.2715
ENSMUST00000021243	ENSMUSG00000020873	Slc35b1	5.10787	5.85317	5.07769	7.63222	16.7985	17.1234
ENSMUST00000021249	ENSMUSG00000020877	Scrn2	8.12252	9.4911	13.2223	11.4976	3.65429	3.53337
ENSMUST00000021251	ENSMUSG00000020878	Lrrc46	4.27275	4.36177	3.90321	4.50084	1.70174	1.62662
ENSMUST00000021262	ENSMUSG00000020891	Alox8	3.61815	2.86432	3.05473	2.68516	1.22289	1.1596
ENSMUST00000021268	ENSMUSG00000020892	Aloxe3	7.88251	8.41924	7.22219	6.05186	4.47072	4.362
ENSMUST00000021273	ENSMUSG00000020894	Vamp2	175.024	175.423	216.747	236.595	526.895	542.536
ENSMUST00000021277	ENSMUSG00000020897	Aurkb	7.37011	6.75697	9.3497	9.04596	6.93989	8.64814
ENSMUST00000021282	ENSMUSG00000020899	Pfas	13.7705	14.5727	8.38725	4.72594	6.40403	6.46928
ENSMUST00000021283	ENSMUSG00000020901	Pik3r5	0.138139	0.0990515	0.44405	0.153051	0.756731	0.64215
ENSMUST00000021284	ENSMUSG00000020902	Ntn1	1.48743	1.99215	1.46769	1.17299	2.53671	2.33243
ENSMUST00000021285	ENSMUSG00000020903	Stx8	5.35526	5.60775	6.31454	7.08082	5.3727	5.00077
ENSMUST00000021287	ENSMUSG00000020904	Cfap52	4.19577	5.46947	5.17389	5.3068	1.64848	1.60446
ENSMUST00000021288	ENSMUSG00000020905	Usp43	4.71343	4.21581	4.64798	3.41496	6.9102	6.7743
ENSMUST00000021296	ENSMUSG00000020921	Tmem101	2.00582	2.97115	1.92008	2.31911	3.24111	3.24182
ENSMUST00000021297	ENSMUSG00000020922	Lsm12	7.27132	5.66902	10.0053	8.29592	62.0256	62.8825
ENSMUST00000021306	ENSMUSG00000020929	Eftud2	119.657	119.447	102.023	82.823	30.4678	32.2278
ENSMUST00000021307	ENSMUSG00000020930	Ccdc103	0.854983	0.744678	0.973688	1.30831	0.885152	0.842921
ENSMUST00000021311	ENSMUSG00000051378	Kif18b	5.30831	4.96484	4.27619	3.50676	3.79258	4.46589
ENSMUST00000021313	ENSMUSG00000020935	Dcakd	83.0907	81.9883	92.1789	111.869	98.2322	99.759
ENSMUST00000021314	ENSMUSG00000020936	Nmt1	23.3374	23.4726	26.5282	32.3563	21.8808	22.5621
ENSMUST00000021324	ENSMUSG00000020941	Map3k14	1.6848	1.23757	1.47675	1.49293	1.82551	1.76477
ENSMUST00000021329	ENSMUSG00000020946	Gosr2	10.6618	11.357	13.5198	16.4672	40.5118	40.3122
ENSMUST00000021331	ENSMUSG00000020948	Klhl28	35.2357	42.6239	36.8213	41.8687	18.8614	22.4242
ENSMUST00000021332	ENSMUSG00000020949	Fkbp3	211.598	205.864	282.571	327.033	87.8207	95.2252
ENSMUST00000021333	ENSMUSG00000020950	Foxg1	62.9064	62.2508	87.1926	74.3387	75.2369	75.582
ENSMUST00000021335	ENSMUSG00000020952	Scfd1	65.8131	64.1169	62.8606	68.3897	13.6448	14.2815
ENSMUST00000021338	ENSMUSG00000020955	Ap4s1	12.3693	13.1797	18.8985	23.4847	48.5111	46.2935
ENSMUST00000021339	ENSMUSG00000020956	Dtd2	2.55925	2.81454	3.54517	3.66477	6.84908	6.86476
ENSMUST00000021345	ENSMUSG00000020962	Gtf2a1	8.02231	8.0305	10.2051	12.7667	14.9283	15.8241
ENSMUST00000021346	ENSMUSG00000020963	Tshr	0.14233	0.126261	0.180254	0.201774	0.763638	0.759515
ENSMUST00000021347	ENSMUSG00000020964	Sel1l	4.66435	4.61382	2.92018	3.18571	2.74413	2.59289
ENSMUST00000021356	ENSMUSG00000020973	Dnaaf2	2.21707	2.37714	3.16132	3.75288	9.80766	8.45998
ENSMUST00000021359	ENSMUSG00000020974	Pole2	2.94088	3.30589	3.78286	4.05685	1.38762	1.74856
ENSMUST00000021362	ENSMUSG00000020978	Klhdc2	118.13	116.081	133.955	156.604	84.36	87.2735
ENSMUST00000021368	ENSMUSG00000020982	Nemf	36.1945	38.4563	25.0396	20.5556	17.2312	19.749
ENSMUST00000021370	ENSMUSG00000020988	L2hgdh	2.2579	2.27293	2.43893	2.61903	15.6022	12.4313
ENSMUST00000021372	ENSMUSG00000054894	Dmac2l	11.1985	11.0738	11.6438	13.8588	8.30533	8.24713
ENSMUST00000021375	ENSMUSG00000020986	Sec23a	103.949	95.7901	94.6797	85.4851	51.1668	54.2219
ENSMUST00000021377	ENSMUSG00000020990	Cdkl1	11.5333	11.8317	12.918	16.407	14.5898	14.8169
ENSMUST00000021379	ENSMUSG00000060121	Gemin2	4.79364	4.68429	5.83382	7.17491	2.82334	2.83599
ENSMUST00000021380	ENSMUSG00000020993	Trappc6b	7.8007	6.13025	12.888	9.9018	37.7303	41.8006
ENSMUST00000021381	ENSMUSG00000020994	Pnn	35.2852	39.6411	32.4924	26.7988	7.56333	9.33895
ENSMUST00000021390	ENSMUSG00000021003	Galc	1.26845	1.57123	0.700287	1.06029	3.11203	2.9329
ENSMUST00000021399	ENSMUSG00000021012	Zc3h14	19.5966	17.5247	22.7418	23.137	93.6601	100.374
ENSMUST00000021405	ENSMUSG00000021018	Polr2h	13.9107	13.0093	15.7747	21.1998	17.0811	16.206
ENSMUST00000021406	ENSMUSG00000062198	2700097O09Rik	6.39433	6.00671	7.54157	8.09003	3.49779	3.15734
ENSMUST00000021410	ENSMUSG00000021022	Ppp2r3c	6.22056	6.5889	7.70854	10.7236	5.18558	5.51371
ENSMUST00000021412	ENSMUSG00000021024	Psma6	256.051	275.364	321.478	409.307	95.7332	95.3259
ENSMUST00000021413	ENSMUSG00000021025	Nfkbia	23.9321	21.9462	29.3276	30.3943	14.8288	14.4851
ENSMUST00000021416	ENSMUSG00000021028	Mbip	10.6482	10.7771	10.6845	12.1895	6.51397	6.52136
ENSMUST00000021420	ENSMUSG00000021032	Ngb	1.5717	0.661491	1.22304	1.16522	5.00206	4.13747
ENSMUST00000021424	ENSMUSG00000021036	Sptlc2	2.18456	2.20826	1.7101	1.7321	1.9273	1.74331
ENSMUST00000021425	ENSMUSG00000021037	Ahsa1	134.394	118.805	163.738	177.341	74.4407	73.2571
ENSMUST00000021428	ENSMUSG00000021039	Snw1	40.3053	46.0883	61.4256	72.637	30.0403	29.6973
ENSMUST00000021438	ENSMUSG00000021047	Nova1	14.1099	16.4214	18.6818	23.9839	19.3679	22.9355
ENSMUST00000021443	ENSMUSG00000021048	Mthfd1	55.8046	56.6888	48.5349	43.0906	12.014	11.7654
ENSMUST00000021447	ENSMUSG00000021051	Ppp2r5e	53.7196	50.5187	53.9047	59.1371	26.8724	27.2693
ENSMUST00000021450	ENSMUSG00000021054	Sgpp1	0.74827	1.04469	0.788752	0.512093	2.94775	3.3962
ENSMUST00000021458	ENSMUSG00000021061	Sptb	6.40002	5.60987	4.22592	4.85517	14.0726	12.8524
ENSMUST00000021459	ENSMUSG00000021062	Rab15	4.82569	5.94115	6.16369	5.99285	48.6663	49.4529
ENSMUST00000021466	ENSMUSG00000021066	Atl1	41.5403	42.6379	37.2955	39.4565	19.0459	19.4055
ENSMUST00000021467	ENSMUSG00000021067	Sav1	1.51967	1.22783	2.00652	2.94552	11.1284	11.7861
ENSMUST00000021471	ENSMUSG00000021072	Tmx1	3.54949	3.45713	2.97422	3.88517	3.21627	3.27161
ENSMUST00000021479	ENSMUSG00000021076	Actr10	73.9704	70.0709	79.1002	77.5225	25.7098	28.5587
ENSMUST00000021497	ENSMUSG00000021087	Rtn1	168.842	166.82	153.474	185.502	175.918	183.227
ENSMUST00000021506	ENSMUSG00000021091	Serpina3n	0.641433	0.381574	0.271712	0.291571	0.523805	0.255927
ENSMUST00000021514	ENSMUSG00000021096	Ppm1a	18.5866	19.4081	22.8831	24.2392	31.5734	33.9671
ENSMUST00000021522	ENSMUSG00000021102	Glrx5	7.6323	7.32908	9.87246	9.75325	23.0599	21.468
ENSMUST00000021523	ENSMUSG00000021103	Mnat1	13.5262	14.7722	20.8336	22.6902	6.52311	5.95634
ENSMUST00000021527	ENSMUSG00000021108	Prkch	4.25157	4.0076	5.09366	4.63742	7.76654	5.79321
ENSMUST00000021530	ENSMUSG00000021109	Hif1a	97.4874	93.4857	82.1496	79.8557	24.9175	28.3536
ENSMUST00000021532	ENSMUSG00000021113	Snapc1	11.641	12.6544	14.6982	17.0613	6.87433	7.52584
ENSMUST00000021536	ENSMUSG00000021114	Atp6v1d	30.9669	29.5542	39.0152	47.0342	34.4916	35.2537
ENSMUST00000021544	ENSMUSG00000021118	Plek2	1.89806	2.02358	1.97463	3.18835	0.967663	1.11231
ENSMUST00000021547	ENSMUSG00000066440	Zfyve26	3.65272	3.49965	1.95899	1.33995	2.91883	2.87109
ENSMUST00000021550	ENSMUSG00000021125	Arg2	13.7152	16.2289	16.9045	20.0757	9.79329	11.0263
ENSMUST00000021554	ENSMUSG00000015143	Actn1	37.8321	33.9433	29.7707	29.8369	11.2042	9.6568
ENSMUST00000021558	ENSMUSG00000021130	Galnt16	3.28601	2.88941	2.79105	2.50503	4.22199	3.79143
ENSMUST00000021559	ENSMUSG00000021131	Erh	0.983555	1.64697	1.41609	0.939022	73.7181	65.4588
ENSMUST00000021567	ENSMUSG00000021140	Pcnx	1.65367	1.53515	1.12844	0.894449	5.68867	5.00718
ENSMUST00000021572	ENSMUSG00000021147	Wdr37	36.5489	38.707	38.1974	39.419	19.5228	20.2547
ENSMUST00000021592	ENSMUSG00000021175	Cdca7l	1.33152	1.66681	1.6342	1.64603	2.06521	2.46526
ENSMUST00000021594	ENSMUSG00000021177	Tdp1	27.202	27.6374	30.0037	28.4587	15.8094	14.7697
ENSMUST00000021595	ENSMUSG00000021178	Psmc1	82.2423	90.7183	113.695	124.581	72.2167	74.9311
ENSMUST00000021596	ENSMUSG00000021179	Nrde2	9.45762	10.8032	9.17969	7.55704	4.49236	4.75396
ENSMUST00000021605	ENSMUSG00000021188	Trip11	9.83089	9.89639	5.57531	4.37641	4.73091	4.95524
ENSMUST00000021606	ENSMUSG00000021189	Atxn3	3.44055	3.96218	4.37881	4.90914	5.4677	5.38525
ENSMUST00000021607	ENSMUSG00000021190	Lgmn	13.6111	11.733	11.064	10.6702	5.15072	4.15848
ENSMUST00000021609	ENSMUSG00000021192	Golga5	11.7161	10.1414	13.4078	14.1858	8.03534	7.92223
ENSMUST00000021610	ENSMUSG00000021194	Chga	17.765	19.6628	14.3691	16.1189	11.988	10.8556
ENSMUST00000021620	ENSMUSG00000021203	Otub2	5.07353	4.89628	5.67085	6.94917	10.7646	10.2156
ENSMUST00000021635	ENSMUSG00000021214	Akr1c18	2.25752	1.40813	2.43876	1.9284	0.764922	0.383553
ENSMUST00000021641	ENSMUSG00000021217	Tshz3	11.7369	10.719	10.3827	8.83293	12.4556	14.7991
ENSMUST00000021647	ENSMUSG00000021224	Numb	11.3882	12.391	13.9011	14.3682	9.49621	8.49396
ENSMUST00000021649	ENSMUSG00000021226	Acot2	4.37969	4.45401	4.54793	5.16576	5.4451	5.45253
ENSMUST00000021653	ENSMUSG00000021228	Acot3	0.42858	0.25358	0.593711	0.546155	0.472552	0.501213
ENSMUST00000021659	ENSMUSG00000021234	Fam161b	10.6457	11.3696	11.0152	11.0944	4.50018	3.79565
ENSMUST00000021665	ENSMUSG00000021239	Vsx2	0.100161	0.231981	0.3531	0.190077	0.149783	0.239967
ENSMUST00000021666	ENSMUSG00000021240	Abcd4	0.848479	0.670767	0.327853	0.678906	1.11493	0.974725
ENSMUST00000021667	ENSMUSG00000021241	Isca2	8.13477	6.33043	8.12884	11.8975	19.1286	18.6622
ENSMUST00000021668	ENSMUSG00000021242	Npc2	1.95214	2.26398	2.34927	2.74074	11.0313	9.65125
ENSMUST00000021669	ENSMUSG00000021243	Fcf1	14.0919	17.6415	22.0505	22.3839	15.9686	15.5156
ENSMUST00000021674	ENSMUSG00000021250	Fos	7.98428	7.64502	10.2322	9.95444	4.11606	4.40901
ENSMUST00000021676	ENSMUSG00000021252	Erg28	9.39462	9.81965	10.8992	17.7552	17.606	15.387
ENSMUST00000021681	ENSMUSG00000021256	Vash1	18.9166	22.1478	22.3738	27.5817	51.2597	51.5947
ENSMUST00000021682	ENSMUSG00000021257	Angel1	0.814217	0.845598	0.88751	0.70277	1.23247	1.1244
ENSMUST00000021684	ENSMUSG00000021259	Cyp46a1	3.62001	3.48225	2.7976	2.9606	4.32672	3.87496
ENSMUST00000021685	ENSMUSG00000021260	Hhipl1	0.964902	0.879824	0.810709	0.489651	0.873747	0.705074
ENSMUST00000021692	ENSMUSG00000021264	Yy1	13.8586	12.9101	17.2081	18.9197	16.1786	16.2268
ENSMUST00000021693	ENSMUSG00000021265	Slc25a29	5.77464	3.87487	5.27845	5.15171	7.20898	6.30941
ENSMUST00000021698	ENSMUSG00000021270	Hsp90aa1	309.726	342.096	349.347	357.96	165.911	190.32
ENSMUST00000021707	ENSMUSG00000021278	Amn	5.74561	5.54627	5.41799	7.41135	11.0399	10.9336
ENSMUST00000021714	ENSMUSG00000021286	Zfyve21	10.1659	8.3114	8.6951	10.8702	30.7011	30.1467
ENSMUST00000021715	ENSMUSG00000021287	Xrcc3	0.767741	0.439672	0.752539	0.718303	4.99414	4.88807
ENSMUST00000021726	ENSMUSG00000011148	Adssl1	3.56848	4.41376	5.21475	6.12717	3.21741	2.70393
ENSMUST00000021728	ENSMUSG00000064326	Siva1	3.22258	1.91718	3.22217	2.33791	11.0278	10.4836
ENSMUST00000021734	ENSMUSG00000021303	Gng4	6.27899	5.90969	7.06975	9.08813	92.6928	91.031
ENSMUST00000021761	ENSMUSG00000021326	Trim27	12.8674	14.1165	16.3693	16.0504	13.7927	13.6713
ENSMUST00000021770	ENSMUSG00000021337	Scgn	1.91129	2.24114	2.70093	3.4741	0.90717	0.553524
ENSMUST00000021772	ENSMUSG00000021339	Mrs2	1.24186	1.21308	1.14738	1.57367	8.38273	7.84944
ENSMUST00000021773	ENSMUSG00000021340	Gpld1	0.252339	0.273309	0.0967539	0.226884	7.35768	6.89797
ENSMUST00000021785	ENSMUSG00000021357	Exoc2	67.6419	72.398	50.918	44.8384	15.4145	15.9392
ENSMUST00000021790	ENSMUSG00000021361	Tmem14c	14.5467	16.7756	18.6007	25.3888	33.9777	32.0164
ENSMUST00000021793	ENSMUSG00000021364	Elovl2	1.38556	1.49643	0.963278	1.44368	5.20903	5.54753
ENSMUST00000021797	ENSMUSG00000021368	Tbc1d7	19.9997	21.643	24.8186	30.9685	22.8261	23.9431
ENSMUST00000021800	ENSMUSG00000021371	Mcur1	1.52094	1.14895	1.54638	1.78433	4.50226	4.46439
ENSMUST00000021802	ENSMUSG00000021373	Cap2	31.3194	27.8923	35.0309	32.3088	12.8788	12.2813
ENSMUST00000021803	ENSMUSG00000021374	Nup153	33.6735	31.3239	20.1903	17.3698	15.729	15.9581
ENSMUST00000021806	ENSMUSG00000021376	Tpmt	4.10711	4.21109	4.87561	6.29509	4.7344	4.39329
ENSMUST00000021807	ENSMUSG00000021377	Dek	33.8104	34.9084	48.7662	59.514	23.2872	29.2362
ENSMUST00000021810	ENSMUSG00000021379	Id4	10.9279	12.2493	14.3276	16.2736	31.6589	32.7169
ENSMUST00000021818	ENSMUSG00000021391	Cenpp	6.03487	7.14405	8.56921	9.29349	12.031	12.7331
ENSMUST00000021824	ENSMUSG00000021392	Nol8	17.6256	18.0674	16.3575	17.2785	4.70482	4.87633
ENSMUST00000021828	ENSMUSG00000021396	Nxnl2	1.81412	0.966113	1.59011	1.73622	2.35783	1.88047
ENSMUST00000021832	ENSMUSG00000021400	Wrnip1	42.6231	42.0115	53.4439	55.828	31.7773	28.7537
ENSMUST00000021860	ENSMUSG00000021423	Ly86	1.47811	1.0386	0.920542	1.0371	2.88284	1.94477
ENSMUST00000021864	ENSMUSG00000021427	Ssr1	2.0983	1.91214	2.08123	2.68208	3.19676	3.31501
ENSMUST00000021866	ENSMUSG00000021428	Riok1	15.6283	16.7759	19.9764	20.3912	4.47176	4.68039
ENSMUST00000021898	ENSMUSG00000021448	Shc3	27.1508	23.7316	25.7682	25.7011	97.9112	92.4199
ENSMUST00000021903	ENSMUSG00000021453	Gadd45g	13.3816	13.0386	16.0139	20.1462	9.59362	8.55675
ENSMUST00000021911	ENSMUSG00000021458	Aopep	1.94848	2.77373	1.99675	1.97657	8.96719	7.00382
ENSMUST00000021913	ENSMUSG00000021460	Auh	29.7496	32.9188	34.9903	41.9683	30.9816	29.5878
ENSMUST00000021920	ENSMUSG00000021468	Sptlc1	1.86169	2.19271	1.4215	1.41937	2.36764	1.70659
ENSMUST00000021922	ENSMUSG00000021469	Msx2	1.19143	0.81264	1.3002	1.55511	0.881475	1.25141
ENSMUST00000021929	ENSMUSG00000021476	Habp4	11.3518	9.90712	12.4981	12.7815	34.336	34.8781
ENSMUST00000021930	ENSMUSG00000021474	Sfxn1	23.1874	23.458	27.3381	30.7409	46.8949	50.8328
ENSMUST00000021932	ENSMUSG00000021478	Drd1	1.15165	0.607088	1.02067	0.680497	1.49289	1.32663
ENSMUST00000021933	ENSMUSG00000021477	Ctsl	14.386	14.2595	14.3986	13.309	3.26631	2.69797
ENSMUST00000021939	ENSMUSG00000021483	Cdk20	4.47864	4.76459	5.22941	4.07614	3.48207	3.2931
ENSMUST00000021940	ENSMUSG00000021484	Lman2	1.28037	1.26571	1.30874	1.36	4.72361	4.51455
ENSMUST00000021941	ENSMUSG00000021485	Mxd3	3.17849	2.95761	5.57892	4.18464	18.1717	17.7682
ENSMUST00000021942	ENSMUSG00000021486	Prelid1	15.7819	16.2039	21.5029	21.7501	85.1784	82.9525
ENSMUST00000021956	ENSMUSG00000021494	Ddx41	10.7976	13.0684	13.0513	14.2071	12.813	13.4767
ENSMUST00000021957	ENSMUSG00000021495	Fam193b	9.61467	10.0462	11.3861	10.41	8.94747	8.56784
ENSMUST00000021959	ENSMUSG00000021497	Txndc15	5.79822	4.99528	5.56289	4.85773	4.17194	3.99101
ENSMUST00000021963	ENSMUSG00000021501	Caml	24.8018	25.3283	29.4768	35.9558	15.8365	15.5211
ENSMUST00000021970	ENSMUSG00000021508	Cxcl14	3.69565	4.3688	3.44813	5.52936	14.9568	12.2159
ENSMUST00000021990	ENSMUSG00000021518	Ptdss1	3.28733	2.50221	2.51884	2.60463	7.43134	7.104
ENSMUST00000021991	ENSMUSG00000021519	Mterf3	9.17511	10.0691	12.4745	16.7766	9.37971	9.0817
ENSMUST00000021993	ENSMUSG00000021520	Uqcrb	14.6068	19.2746	20.0609	26.5135	73.8019	74.0168
ENSMUST00000021997	ENSMUSG00000058900	Rsl1	1.11313	1.16694	0.907639	1.15127	1.4851	1.48159
ENSMUST00000022009	ENSMUSG00000021537	Cetn3	61.6153	61.6927	88.029	111.363	38.5667	40.6165
ENSMUST00000022013	ENSMUSG00000021536	Adcy2	2.48265	1.81316	1.5129	0.874057	5.50033	4.95297
ENSMUST00000022030	ENSMUSG00000021548	Ccnh	42.3861	41.2942	47.3272	53.5556	27.4188	28.5386
ENSMUST00000022032	ENSMUSG00000021550	2210016F16Rik	5.03502	5.37269	6.68843	7.91987	6.19486	5.70092
ENSMUST00000022038	ENSMUSG00000021555	Naa35	41.2456	41.9918	41.4757	42.0357	14.6506	14.8725
ENSMUST00000022053	ENSMUSG00000021569	Trip13	2.35296	2.49968	2.64654	3.28801	1.83642	1.94439
ENSMUST00000022057	ENSMUSG00000021573	Tppp	6.99362	6.60762	8.26523	9.00614	25.8129	24.7789
ENSMUST00000022059	ENSMUSG00000021575	Ahrr	0.312595	0.253139	0.362208	0.452192	0.339894	0.352801
ENSMUST00000022062	ENSMUSG00000021577	Sdha	138.327	137.175	141.005	142.175	60.8478	60.1045
ENSMUST00000022063	ENSMUSG00000021578	Ccdc127	2.02076	2.37423	2.30666	3.41554	6.27028	6.57927
ENSMUST00000022064	ENSMUSG00000021579	Lrrc14b	0.448561	0.430643	0.497378	0.655811	7.67606	7.93648
ENSMUST00000022075	ENSMUSG00000021587	Pcsk1	1.04224	0.782287	0.264874	0.275065	0.48942	0.405282
ENSMUST00000022078	ENSMUSG00000021589	Rhobtb3	8.63613	7.9684	8.48872	9.3963	13.1945	12.2338
ENSMUST00000022081	ENSMUSG00000021590	Spata9	0.401872	0.20113	0.830448	0.867669	3.00395	3.18594
ENSMUST00000022087	ENSMUSG00000021595	Nsun2	31.0179	30.846	36.5042	37.5108	23.3807	24.3241
ENSMUST00000022089	ENSMUSG00000021598	Med10	28.5781	26.0444	35.603	37.5089	43.7431	43.3029
ENSMUST00000022095	ENSMUSG00000021604	Irx4	0.415886	0.426402	0.301033	0.277146	0.207301	0.35323
ENSMUST00000022097	ENSMUSG00000021606	Ndufs6	38.1749	39.5167	49.7132	56.5392	73.5866	73.3035
ENSMUST00000022100	ENSMUSG00000021609	Slc6a3	0.651102	0.690738	0.465717	0.285199	0.385136	0.437069
ENSMUST00000022102	ENSMUSG00000021610	Clptm1l	3.37862	2.94354	2.77409	3.83538	9.4863	8.5718
ENSMUST00000022104	ENSMUSG00000021611	Tert	2.21603	2.85459	2.29895	2.33832	2.03345	1.43221
ENSMUST00000022108	ENSMUSG00000021613	Hapln1	0.728234	0.392211	0.482314	0.444897	1.14052	0.947613
ENSMUST00000022115	ENSMUSG00000021615	Xrcc4	22.9013	22.4481	33.3717	34.2682	8.51697	7.3489
ENSMUST00000022119	ENSMUSG00000021619	Atg10	3.04487	2.23145	3.28561	3.00161	3.79761	3.2165
ENSMUST00000022121	ENSMUSG00000021621	Zcchc9	10.9146	10.3549	15.3218	12.7686	5.84539	5.80048
ENSMUST00000022124	ENSMUSG00000021624	Cd180	0.357287	0.286256	0.429723	0.227096	28.637	27.6387
ENSMUST00000022135	ENSMUSG00000078941	Ak6	12.3018	13.3827	17.4553	22.0635	65.0805	65.8167
ENSMUST00000022147	ENSMUSG00000021645	Smn1	28.6933	30.3291	38.8537	43.5041	24.4087	23.292
ENSMUST00000022148	ENSMUSG00000021646	Mccc2	28.2391	27.9701	28.6035	25.1801	10.588	10.4478
ENSMUST00000022153	ENSMUSG00000021650	Ptcd2	17.119	17.5468	20.5082	26.443	18.7134	18.7351
ENSMUST00000022164	ENSMUSG00000021661	Ankra2	32.3515	32.2298	39.5592	49.1407	33.8386	34.1208
ENSMUST00000022169	ENSMUSG00000021665	Hexb	6.42294	6.60175	5.2624	4.60786	5.36827	8.46548
ENSMUST00000022170	ENSMUSG00000021666	Gfm2	12.5547	12.8938	10.296	10.1763	7.11264	6.35586
ENSMUST00000022172	ENSMUSG00000021668	Polk	5.44871	6.58252	5.45132	5.99491	1.94743	1.79991
ENSMUST00000022176	ENSMUSG00000021670	Hmgcr	32.5118	32.1701	15.8374	8.76681	7.2626	6.93231
ENSMUST00000022189	ENSMUSG00000021681	Aggf1	7.13706	7.58673	8.433	10.8151	16.2711	16.1095
ENSMUST00000022195	ENSMUSG00000021685	Otp	3.38935	4.05197	4.71618	4.71897	3.43049	4.32467
ENSMUST00000022196	ENSMUSG00000021686	Ap3b1	27.86	27.4508	21.3704	15.8345	12.0955	10.9271
ENSMUST00000022197	ENSMUSG00000021687	Scamp1	9.52902	10.2007	11.0406	13.6659	14.6896	14.6118
ENSMUST00000022203	ENSMUSG00000021692	Dimt1	6.17934	7.0854	7.2288	6.79641	7.89895	7.70516
ENSMUST00000022212	ENSMUSG00000021701	Plk2	152.417	163.756	164.268	176.446	52.1358	56.0068
ENSMUST00000022217	ENSMUSG00000021706	Zfyve16	10.4134	11.3181	6.86882	6.33624	3.54442	3.48311
ENSMUST00000022218	ENSMUSG00000021707	Dhfr	1.49416	1.46451	2.06818	2.50442	2.1452	2.32184
ENSMUST00000022220	ENSMUSG00000014850	Msh3	15.6576	15.2185	14.1594	14.1617	6.76266	6.83925
ENSMUST00000022225	ENSMUSG00000021712	Trim23	67.6569	66.4253	81.1575	91.523	17.5084	17.784
ENSMUST00000022226	ENSMUSG00000021713	Ppwd1	9.67459	10.8593	11.0609	10.4271	2.83615	2.98189
ENSMUST00000022227	ENSMUSG00000021714	Cenpk	4.37869	5.70423	6.97715	8.31953	2.0316	2.69502
ENSMUST00000022228	ENSMUSG00000021715	Cwc27	16.6173	18.0406	24.373	27.3174	5.0022	5.56786
ENSMUST00000022230	ENSMUSG00000021716	Srek1ip1	4.68833	6.82818	7.35493	8.94478	9.10667	9.60563
ENSMUST00000022235	ENSMUSG00000021721	Htr1a	0.746066	0.545311	0.761464	1.05936	2.03179	2.28261
ENSMUST00000022242	ENSMUSG00000021728	Emb	0.694169	0.635148	0.638279	0.843812	1.21357	1.07842
ENSMUST00000022245	ENSMUSG00000021731	Mrps30	15.8064	15.7633	16.8076	15.8903	9.5444	9.73938
ENSMUST00000022246	ENSMUSG00000021732	Fgf10	0.733508	0.563716	0.621301	0.836522	2.60039	2.40868
ENSMUST00000022256	ENSMUSG00000021737	Psmd6	178.101	193.58	262.803	289.977	49.3309	49.4193
ENSMUST00000022257	ENSMUSG00000021738	Atxn7	0.787183	0.759081	0.793866	0.687802	3.04038	3.02366
ENSMUST00000022262	ENSMUSG00000021743	Fezf2	13.7389	12.3828	17.8468	14.1595	18.9041	18.3286
ENSMUST00000022264	ENSMUSG00000021745	Ptprg	3.89291	4.07506	2.78868	2.74492	5.44106	4.26159
ENSMUST00000022268	ENSMUSG00000021748	Pdhb	79.3648	75.0221	88.7769	95.7634	66.0179	65.2405
ENSMUST00000022275	ENSMUSG00000049985	Ankrd55	6.47392	5.72961	7.43173	8.34552	5.37539	4.82898
ENSMUST00000022281	ENSMUSG00000016018	Mtrex	55.1292	57.4531	52.7246	49.3719	13.2968	13.6936
ENSMUST00000022282	ENSMUSG00000021760	Gpx8	2.09462	2.1433	2.12857	2.58638	1.63527	1.73736
ENSMUST00000022286	ENSMUSG00000021764	Ndufs4	54.3957	57.9021	75.5435	94.999	31.558	30.1964
ENSMUST00000022296	ENSMUSG00000021774	Ube2e1	26.9887	23.5912	30.1006	42.1299	49.1431	51.4331
ENSMUST00000022304	ENSMUSG00000021779	Thrb	1.60529	1.02203	1.35623	1.63152	5.06102	5.07398
ENSMUST00000022310	ENSMUSG00000021785	Ngly1	14.2877	14.1971	16.7055	17.4376	8.93671	9.24226
ENSMUST00000022322	ENSMUSG00000021794	Glud1	145.108	150.94	119.293	99.5174	107.789	106.323
ENSMUST00000022337	ENSMUSG00000021803	Cdhr1	1.25992	1.17417	0.800576	1.52029	3.44436	1.88237
ENSMUST00000022340	ENSMUSG00000021806	Nid2	0.715032	0.892693	0.560507	0.403979	0.984557	0.748724
ENSMUST00000022341	ENSMUSG00000021807	Rtraf	11.3898	11.4745	14.4931	20.0467	49.1142	46.1022
ENSMUST00000022343	ENSMUSG00000021809	Nudt13	2.70795	3.4641	4.42835	4.09809	4.18716	3.87839
ENSMUST00000022344	ENSMUSG00000021810	Ecd	31.8569	33.5086	37.3207	39.3873	14.9329	15.0722
ENSMUST00000022345	ENSMUSG00000021811	Dnajc9	24.143	26.0227	34.4487	41.2545	22.3485	23.1706
ENSMUST00000022348	ENSMUSG00000039543	Cfap70	1.09894	1.23805	0.980224	1.2231	0.509046	0.3928
ENSMUST00000022358	ENSMUSG00000021819	Zswim8	63.2111	58.6768	34.4309	19.5824	26.342	27.0813
ENSMUST00000022369	ENSMUSG00000021823	Vcl	2.97899	3.38866	2.96001	3.0943	2.30589	1.99107
ENSMUST00000022378	ENSMUSG00000021831	Ero1l	0.435895	0.38941	0.318811	0.354828	1.26657	1.16588
ENSMUST00000022380	ENSMUSG00000021832	Psmc6	132.87	148.089	177.015	218.653	35.891	37.3117
ENSMUST00000022416	ENSMUSG00000021866	Anxa11	3.22166	2.72216	3.33033	3.55019	1.37021	1.17186
ENSMUST00000022419	ENSMUSG00000021868	Ppif	13.1065	14.3787	16.4723	20.4491	18.9064	19.4158
ENSMUST00000022429	ENSMUSG00000021877	Arf4	127.705	133.232	165.173	197.729	97.7739	105.003
ENSMUST00000022433	ENSMUSG00000021879	Dnah12	0.334279	0.368889	0.130059	0.105044	0.120393	0.0987235
ENSMUST00000022437	ENSMUSG00000021884	Hacl1	7.35089	7.53828	7.15408	6.55936	2.13755	1.82486
ENSMUST00000022446	ENSMUSG00000021890	Eaf1	1.29931	0.883613	1.24684	1.46893	4.47222	4.54595
ENSMUST00000022450	ENSMUSG00000040651	Tasor	18.8736	17.3675	13.0462	13.2057	9.84892	9.82843
ENSMUST00000022451	ENSMUSG00000021893	Capn7	39.8143	36.4978	33.0559	33.8749	17.5026	17.645
ENSMUST00000022458	ENSMUSG00000021901	Bap1	19.4027	17.2813	18.9423	22.0953	50.2497	50.7322
ENSMUST00000022459	ENSMUSG00000021902	Phf7	1.05534	1.13652	1.05918	1.26103	2.34511	2.23729
ENSMUST00000022462	ENSMUSG00000021906	Oxnad1	9.41367	9.76982	12.3734	13.3142	10.0823	9.3901
ENSMUST00000022470	ENSMUSG00000021911	Parg	18.8487	18.8788	19.8278	19.8747	11.5342	11.4203
ENSMUST00000022476	ENSMUSG00000021916	Glt8d1	1.82439	2.07932	1.51802	2.04656	3.88356	3.56041
ENSMUST00000022480	ENSMUSG00000021913	Ogdhl	51.1544	52.8739	35.2892	26.038	14.8354	14.6826
ENSMUST00000022494	ENSMUSG00000021928	Ebpl	0.227564	0.17748	0.305572	0.383442	0.645661	0.654108
ENSMUST00000022496	ENSMUSG00000021929	Kpna3	35.6991	38.2975	44.8023	54.6252	32.2557	35.5272
ENSMUST00000022497	ENSMUSG00000021930	Spryd7	7.26321	7.30695	8.41083	10.2888	13.3197	14.6103
ENSMUST00000022499	ENSMUSG00000021932	Rnaseh2b	10.8428	11.336	15.1754	15.3996	14.4898	14.7946
ENSMUST00000022511	ENSMUSG00000021945	Zmym2	33.5663	34.695	28.4579	30.5487	13.2361	14.2597
ENSMUST00000022517	ENSMUSG00000021947	Cryl1	25.1001	20.2743	29.3248	26.3381	13.9218	12.2932
ENSMUST00000022519	ENSMUSG00000021950	Anxa8	0.473949	0.559162	0.432119	0.756927	0.229922	0.230202
ENSMUST00000022528	ENSMUSG00000021958	Pinx1	10.2191	13.3722	16.9154	16.692	5.86333	5.75669
ENSMUST00000022529	ENSMUSG00000021957	Tkt	293.825	287.253	267.426	223.708	76.244	76.5895
ENSMUST00000022531	ENSMUSG00000021959	Lats2	1.87596	1.95695	1.80807	1.57832	4.67164	4.21627
ENSMUST00000022535	ENSMUSG00000021962	Dcp1a	3.87446	4.02296	4.24351	4.55198	5.0241	5.42154
ENSMUST00000022536	ENSMUSG00000021965	Ska3	4.49532	5.09274	6.63389	4.96661	2.8433	3.30565
ENSMUST00000022538	ENSMUSG00000021967	Mrpl57	4.03101	3.49279	3.62102	4.57185	12.5221	11.5462
ENSMUST00000022543	ENSMUSG00000021973	Micu2	33.6887	38.4159	52.584	53.8305	20.6915	19.8444
ENSMUST00000022545	ENSMUSG00000021974	Fgf9	2.19047	2.58711	2.63893	4.12848	8.00962	8.34851
ENSMUST00000022551	ENSMUSG00000035469	Rcbtb1	13.2939	13.1321	14.0616	15.7688	15.3474	15.5465
ENSMUST00000022553	ENSMUSG00000021981	Cab39l	5.49683	7.52981	7.48991	9.68297	16.9249	15.9991
ENSMUST00000022563	ENSMUSG00000021987	Mtmr6	29.7927	24.8006	31.0815	33.9	33.1589	33.2783
ENSMUST00000022567	ENSMUSG00000021991	Cacna2d3	9.51212	8.56786	5.61301	5.18221	6.82101	4.90634
ENSMUST00000022573	ENSMUSG00000021996	Esd	39.3965	36.6167	48.2481	54.7197	31.5709	29.4674
ENSMUST00000022580	ENSMUSG00000022003	Slc25a30	2.10287	2.68496	3.38043	3.31694	4.73561	5.17009
ENSMUST00000022585	ENSMUSG00000022008	Gpalpp1	4.78717	5.13324	6.04653	7.76779	9.94665	9.98643
ENSMUST00000022586	ENSMUSG00000022009	Nufip1	7.98964	7.87219	10.4287	13.2877	5.00409	5.01599
ENSMUST00000022595	ENSMUSG00000022018	Rgcc	10.585	9.38715	11.1204	11.8406	23.9119	19.6058
ENSMUST00000022597	ENSMUSG00000022020	Naa16	0.880606	0.992287	0.938613	0.853835	0.578649	0.614734
ENSMUST00000022599	ENSMUSG00000022021	Diaph3	2.19728	2.12929	1.86762	1.95299	2.05606	2.25005
ENSMUST00000022600	ENSMUSG00000022022	Mtrf1	5.98602	6.40124	6.45354	6.87112	3.38534	3.36213
ENSMUST00000022601	ENSMUSG00000022023	Wbp4	18.4339	21.1877	29.1654	31.7114	14.4748	14.6032
ENSMUST00000022612	ENSMUSG00000022033	Pbk	13.4381	13.6909	16.8103	19.9419	8.7202	9.83387
ENSMUST00000022613	ENSMUSG00000022034	Esco2	3.85684	4.12751	4.7507	5.79563	1.42097	1.98207
ENSMUST00000022614	ENSMUSG00000022035	Ccdc25	29.544	29.3387	38.3659	42.9511	14.7377	16.0734
ENSMUST00000022616	ENSMUSG00000022037	Clu	37.6126	31.8971	29.3971	25.7469	11.9037	9.21797
ENSMUST00000022623	ENSMUSG00000022043	Trim35	89.1211	94.516	111.866	112.753	100.821	101.471
ENSMUST00000022629	ENSMUSG00000022048	Dpysl2	66.3707	73.2246	85.986	106.461	505.568	531.411
ENSMUST00000022634	ENSMUSG00000022051	Bnip3l	3.61228	4.17099	5.12611	7.25354	40.8366	41.3896
ENSMUST00000022638	ENSMUSG00000022054	Nefm	122.131	123.333	122.955	122.212	174.54	171.295
ENSMUST00000022639	ENSMUSG00000022055	Nefl	178.947	164.426	177.248	170.645	133.411	129.546
ENSMUST00000022650	ENSMUSG00000022064	Pibf1	18.1385	18.3361	16.1878	19.003	7.09229	6.3359
ENSMUST00000022656	ENSMUSG00000022070	Bora	2.94067	2.69088	2.58724	2.68302	3.05118	3.67883
ENSMUST00000022665	ENSMUSG00000022075	Rhobtb2	8.01205	8.97593	9.59857	8.39741	22.1009	20.2812
ENSMUST00000022666	ENSMUSG00000022076	Klhl1	8.95899	9.79143	7.7894	7.05943	2.73153	3.19202
ENSMUST00000022680	ENSMUSG00000022089	Bin3	7.5274	7.25259	10.7287	12.854	7.58507	7.53925
ENSMUST00000022690	ENSMUSG00000022095	Fam160b2	8.39234	7.84744	6.92593	7.97187	8.47426	8.82423
ENSMUST00000022693	ENSMUSG00000022098	Bmp1	1.80873	1.63833	1.21846	0.70093	1.69093	1.53902
ENSMUST00000022696	ENSMUSG00000022100	Xpo7	37.0959	35.6546	33.0077	32.9648	22.9536	23.1117
ENSMUST00000022699	ENSMUSG00000022103	Gfra2	3.08981	3.18678	2.65558	3.15219	6.35542	5.96227
ENSMUST00000022701	ENSMUSG00000022105	Rb1	16.8981	16.7158	17.7559	18.6807	13.7224	14.8206
ENSMUST00000022704	ENSMUSG00000022108	Itm2b	38.7297	40.2622	34.3009	44.7204	27.0047	23.2417
ENSMUST00000022705	ENSMUSG00000022109	Med4	15.4003	13.8786	17.2874	22.1027	19.4012	21.2842
ENSMUST00000022706	ENSMUSG00000022110	Sucla2	177.369	171.527	189.096	203.241	51.2878	53.4353
ENSMUST00000022707	ENSMUSG00000022112	Gpc5	3.51564	2.52324	2.55794	2.04637	9.72232	5.15278
ENSMUST00000022709	ENSMUSG00000022114	Spry2	10.7882	9.50057	12.4918	13.8271	28.9251	28.0065
ENSMUST00000022715	ENSMUSG00000022119	Rbm26	40.7811	37.184	43.1955	43.2452	17.2401	17.7308
ENSMUST00000022721	ENSMUSG00000022125	Cln5	0.368483	0.551994	0.228177	0.367621	1.41113	1.39086
ENSMUST00000022727	ENSMUSG00000022130	Tgds	1.80772	1.42683	2.10947	2.21092	3.28403	3.15709
ENSMUST00000022728	ENSMUSG00000022131	Gpr180	1.00064	1.08999	1.24577	0.999372	6.07417	6.1705
ENSMUST00000022734	ENSMUSG00000022136	Dnajc3	1.17009	1.42889	1.02661	1.22	1.71558	1.52157
ENSMUST00000022751	ENSMUSG00000022151	Ttc33	29.4865	31.5479	41.3878	49.8766	16.0062	16.1637
ENSMUST00000022766	ENSMUSG00000016831	Tox4	16.6936	17.1841	21.8291	26.2286	20.0187	21.3238
ENSMUST00000022767	ENSMUSG00000022160	Mettl3	21.3731	20.5852	27.7299	27.8566	12.2379	11.7813
ENSMUST00000022782	ENSMUSG00000022175	Lrp10	1.14964	1.0942	0.911251	0.973998	2.72766	2.51167
ENSMUST00000022784	ENSMUSG00000022177	Haus4	7.3747	7.30711	6.584	8.78745	4.48756	5.34354
ENSMUST00000022786	ENSMUSG00000022179	4931414P19Rik	2.52439	3.56655	2.71232	2.25208	2.24141	1.95611
ENSMUST00000022787	ENSMUSG00000022180	Slc7a8	2.97362	2.63751	1.66539	1.43021	5.45628	4.50065
ENSMUST00000022791	ENSMUSG00000022184	Fbxo4	4.7903	4.99297	5.34143	4.84475	3.26016	3.55544
ENSMUST00000022803	ENSMUSG00000022193	Psmb5	48.5354	41.8594	46.8383	60.3779	129.523	120.021
ENSMUST00000022806	ENSMUSG00000089682	Bcl2l2	1.69479	1.81258	2.51368	1.97236	16.4683	14.8556
ENSMUST00000022813	ENSMUSG00000022203	Efs	4.55484	4.59056	5.54364	5.95409	11.2839	10.4231
ENSMUST00000022815	ENSMUSG00000022204	Ngdn	19.3414	23.0173	24.9861	28.4487	13.0266	13.3591
ENSMUST00000022821	ENSMUSG00000022210	Dhrs4	12.9034	14.5867	16.163	16.1548	7.31976	6.38696
ENSMUST00000022828	ENSMUSG00000022217	Emc9	27.9288	20.3247	28.0258	31.0461	23.3348	21.5398
ENSMUST00000022830	ENSMUSG00000022221	Ripk3	0.667611	0.872061	0.608401	0.318078	0.352102	0.299428
ENSMUST00000022831	ENSMUSG00000047153	Khnyn	6.04364	5.68353	6.95031	6.14766	14.2987	13.8371
ENSMUST00000022842	ENSMUSG00000022234	Cct5	342.201	363.072	385.233	433.249	136.911	144.002
ENSMUST00000022849	ENSMUSG00000022241	Tars	47.9762	52.9476	49.2498	46.6258	8.74477	9.67702
ENSMUST00000022855	ENSMUSG00000022247	Brix1	16.7041	18.1594	23.4668	28.7111	7.65613	8.25042
ENSMUST00000022856	ENSMUSG00000022248	Rad1	6.54341	8.74841	7.72993	9.11233	5.50206	6.05895
ENSMUST00000022865	ENSMUSG00000022255	Mtdh	2.30327	2.36901	1.88605	1.83061	2.3935	2.36635
ENSMUST00000022867	ENSMUSG00000022257	Laptm4b	1.43832	1.0686	1.11229	0.974821	2.61443	2.41077
ENSMUST00000022871	ENSMUSG00000022261	Sdc2	1.86582	1.75415	1.31488	3.19764	3.5101	2.97871
ENSMUST00000022875	ENSMUSG00000022265	Ank	3.11253	2.92274	2.5754	2.56565	23.5523	23.5796
ENSMUST00000022890	ENSMUSG00000022280	Rnf19a	10.8032	13.1073	12.9668	13.4218	8.77288	9.05207
ENSMUST00000022901	ENSMUSG00000022292	Rrm2b	2.5609	2.65217	2.68108	3.9153	6.6463	6.9546
ENSMUST00000022904	ENSMUSG00000022295	Atp6v1c1	136.504	124.475	150.107	145.44	59.1213	58.096
ENSMUST00000022908	ENSMUSG00000022299	Slc25a32	2.3831	2.38275	3.15282	3.10492	2.92034	2.99844
ENSMUST00000022909	ENSMUSG00000022300	Dcaf13	61.957	67.6062	78.4697	80.3349	14.7661	15.0883
ENSMUST00000022921	ENSMUSG00000022309	Angpt1	1.49709	1.35632	1.43129	1.90967	1.57484	1.6135
ENSMUST00000022925	ENSMUSG00000022312	Eif3h	105.358	113.158	135.521	137.717	162.259	150.221
ENSMUST00000022927	ENSMUSG00000022314	Rad21	49.2399	53.1433	49.5368	53.8819	39.9985	47.8181
ENSMUST00000022945	ENSMUSG00000022322	Shcbp1	8.57304	8.04202	9.29216	8.71868	1.78375	2.461
ENSMUST00000022946	ENSMUSG00000022323	Rida	12.6978	13.072	15.7385	20.5571	8.43493	7.52638
ENSMUST00000022953	ENSMUSG00000036800	Fam135b	4.52863	3.8805	2.16934	1.5153	2.41905	2.27157
ENSMUST00000022954	ENSMUSG00000022332	Khdrbs3	63.532	56.981	82.6002	83.768	89.9194	84.8324
ENSMUST00000022960	ENSMUSG00000022336	Eif3e	90.9344	90.1943	97.2734	114.078	75.2767	72.7701
ENSMUST00000022962	ENSMUSG00000022337	Emc2	41.3518	41.191	57.8342	72.4697	26.8392	27.2706
ENSMUST00000022964	ENSMUSG00000022339	Ebag9	3.45382	2.88819	3.46337	4.87074	9.49538	9.72172
ENSMUST00000022967	ENSMUSG00000022342	Kcnv1	3.65272	3.22854	2.77425	2.88195	2.81937	2.64367
ENSMUST00000022976	ENSMUSG00000022350	Washc5	27.2419	27.2428	22.8119	21.3535	17.1208	17.9223
ENSMUST00000022977	ENSMUSG00000022351	Sqle	15.6797	14.7112	12.0757	12.7621	13.6688	14.3232
ENSMUST00000022980	ENSMUSG00000022354	Ndufb9	55.6887	56.3946	67.9471	84.2399	121.914	115.715
ENSMUST00000022986	ENSMUSG00000022358	Fbxo32	1.05748	0.932605	0.914054	1.20309	1.48318	1.41901
ENSMUST00000022992	ENSMUSG00000022364	Tbc1d31	3.40895	3.32958	2.47998	2.10459	2.24006	2.14521
ENSMUST00000022993	ENSMUSG00000022365	Derl1	1.77043	2.04335	1.62853	1.54499	4.35894	4.19877
ENSMUST00000022998	ENSMUSG00000022369	Mtbp	4.05544	3.93899	3.40184	2.20472	1.40122	1.61871
ENSMUST00000023006	ENSMUSG00000022375	Lrrc6	4.02595	3.85293	4.55703	3.60601	0.880158	0.839192
ENSMUST00000023019	ENSMUSG00000022386	Trmu	12.0986	11.4301	12.0097	10.7609	5.66704	5.54937
ENSMUST00000023029	ENSMUSG00000022394	L3mbtl2	14.1403	14.642	17.0437	17.0778	15.662	15.2068
ENSMUST00000023036	ENSMUSG00000022400	Rbx1	9.44546	9.54362	11.4562	16.1603	83.5498	79.5861
ENSMUST00000023040	ENSMUSG00000022404	Slc25a17	56.62	63.8113	73.1344	69.1204	31.5655	31.3404
ENSMUST00000023043	ENSMUSG00000022407	Adsl	32.1827	34.918	37.0897	34.2919	10.9693	11.0957
ENSMUST00000023050	ENSMUSG00000022414	Tab1	11.1516	11.558	12.0494	15.6802	12.5113	13.4148
ENSMUST00000023056	ENSMUSG00000022419	Deptor	2.61884	2.47232	3.67957	3.16647	4.92427	4.21085
ENSMUST00000023059	ENSMUSG00000022422	Dscc1	3.00564	3.14062	3.03668	3.35749	0.887078	1.18587
ENSMUST00000023061	ENSMUSG00000022426	Josd1	1.44802	1.54328	2.02247	2.31176	18.2039	18.3249
ENSMUST00000023064	ENSMUSG00000022428	Cby1	14.6834	15.9487	20.5679	21.6591	43.2986	39.7631
ENSMUST00000023065	ENSMUSG00000022429	Dmc1	0.28238	0.418441	0.737485	0.551294	0.261432	0.219307
ENSMUST00000023067	ENSMUSG00000022431	Ribc2	0.353614	0.896149	0.629585	0.981951	0.22468	0.209395
ENSMUST00000023071	ENSMUSG00000022437	Samm50	34.6515	33.2549	33.7811	36.8108	16.7574	16.4277
ENSMUST00000023072	ENSMUSG00000022438	Parvb	9.47516	10.334	13.2996	12.6364	13.7457	12.9336
ENSMUST00000023075	ENSMUSG00000022440	C1qtnf6	0.654833	0.356525	0.548637	0.728144	3.42746	2.49269
ENSMUST00000023085	ENSMUSG00000022450	Ndufa6	76.7421	68.5933	89.1911	105.424	79.9689	81.6913
ENSMUST00000023086	ENSMUSG00000022452	Smdt1	38.7383	36.1629	49.4102	52.3677	118.187	105.116
ENSMUST00000023087	ENSMUSG00000022451	Twf1	14.1284	12.9229	18.6237	21.2151	24.3844	24.236
ENSMUST00000023088	ENSMUSG00000022453	Naga	1.7954	2.47847	1.5499	1.97417	3.2835	2.94359
ENSMUST00000023099	ENSMUSG00000022462	Slc38a2	7.20505	8.14149	5.7946	4.77108	9.09517	9.3109
ENSMUST00000023104	ENSMUSG00000022466	Rpap3	26.3878	27.2371	34.9428	38.8689	14.2546	15.0287
ENSMUST00000023112	ENSMUSG00000022474	Pmm1	75.3556	68.6119	104.557	92.4796	79.5335	77.2378
ENSMUST00000023113	ENSMUSG00000022476	Polr3h	15.1488	13.6217	18.2977	17.5537	118.493	116.5
ENSMUST00000023116	ENSMUSG00000022477	Aco2	146.14	148.19	124.891	116.235	90.2547	89.8396
ENSMUST00000023117	ENSMUSG00000061360	Phf5a	8.4569	9.13651	14.108	15.732	22.8977	22.4552
ENSMUST00000023123	ENSMUSG00000022483	Col2a1	0.627398	0.626567	0.412899	0.170432	0.421691	0.486405
ENSMUST00000023128	ENSMUSG00000000555	Itga5	0.37854	0.280652	0.137137	0.141842	0.420759	0.339564
ENSMUST00000023133	ENSMUSG00000022490	Ppp1r1a	22.7681	18.3231	28.2064	29.6255	115.641	99.7615
ENSMUST00000023138	ENSMUSG00000022494	Shisa9	2.19828	2.30032	1.79315	2.14151	5.81513	4.47051
ENSMUST00000023146	ENSMUSG00000022503	Nubp1	8.65768	7.73469	8.41699	12.5073	24.9413	24.5365
ENSMUST00000023150	ENSMUSG00000022507	1810013L24Rik	22.6291	24.1359	28.4347	31.3337	58.0037	63.7196
ENSMUST00000023151	ENSMUSG00000022508	Bcl6	10.4923	9.9641	9.42597	7.93092	5.4612	5.03183
ENSMUST00000023156	ENSMUSG00000022514	Il1rap	0.678768	0.93379	0.310462	0.315134	0.686866	0.628528
ENSMUST00000023157	ENSMUSG00000022515	Anks3	8.3278	8.70486	9.31706	8.18845	8.66079	7.49541
ENSMUST00000023165	ENSMUSG00000022521	Crebbp	35.0203	30.6065	25.4595	23.7283	22.6536	22.4975
ENSMUST00000023171	ENSMUSG00000022528	Hes1	10.5346	9.45064	13.7202	13.4797	6.42611	6.24761
ENSMUST00000023176	ENSMUSG00000022529	Zfp263	9.5678	10.7791	11.3232	12.7111	5.23119	5.39425
ENSMUST00000023203	ENSMUSG00000022546	Gpt	3.23308	2.61374	2.5287	2.72129	2.29308	2.19276
ENSMUST00000023206	ENSMUSG00000022545	Ercc4	22.0462	21.8712	16.5817	15.2607	7.62716	8.01854
ENSMUST00000023210	ENSMUSG00000022551	Cyc1	146.989	141.695	160.913	161.074	96.6397	95.1396
ENSMUST00000023211	ENSMUSG00000022552	Sharpin	23.364	19.1213	23.1744	30.5358	20.7916	19.7841
ENSMUST00000023212	ENSMUSG00000022553	Maf1	23.5269	26.6433	33.3679	42.4363	51.0317	48.5411
ENSMUST00000023213	ENSMUSG00000022554	Hgh1	9.72297	10.316	12.4429	12.8383	10.1333	9.82694
ENSMUST00000023214	ENSMUSG00000022555	Dgat1	1.53201	1.1221	1.03499	1.56945	2.89954	2.45905
ENSMUST00000023217	ENSMUSG00000022557	Bop1	50.0804	46.0473	51.0969	57.8435	33.0548	33.3731
ENSMUST00000023219	ENSMUSG00000022559	Fbxl6	9.61638	9.61366	9.23691	9.05072	7.72986	7.15541
ENSMUST00000023221	ENSMUSG00000022561	Gpaa1	4.39588	3.62646	3.18299	3.22988	5.00228	5.3155
ENSMUST00000023222	ENSMUSG00000022562	Oplah	13.0789	12.2058	8.89113	5.96329	7.36025	6.53774
ENSMUST00000023225	ENSMUSG00000022564	Grina	22.5203	23.4161	20.3587	25.4035	28.8473	28.5075
ENSMUST00000023231	ENSMUSG00000022570	Tsta3	30.7378	28.5799	34.0161	35.83	21.975	20.7091
ENSMUST00000023237	ENSMUSG00000022574	Naprt	6.51407	5.85027	5.86693	5.10813	3.25819	2.82275
ENSMUST00000023238	ENSMUSG00000022575	Gsdmd	2.31632	2.07524	3.87942	3.11575	1.53196	1.86941
ENSMUST00000023241	ENSMUSG00000022577	Ly6h	50.876	58.9202	58.1128	73.8223	127.56	123.971
ENSMUST00000023244	ENSMUSG00000022580	Rhpn1	6.40936	4.78835	5.30143	6.59679	4.28826	3.73914
ENSMUST00000023259	ENSMUSG00000022594	Lynx1	2.65369	1.80399	2.30605	2.67769	17.5811	14.0377
ENSMUST00000023269	ENSMUSG00000098274	Rpl24	38.7925	42.7891	49.0574	69.1501	286.145	255.858
ENSMUST00000023270	ENSMUSG00000022604	Cep97	4.03466	4.49094	4.16391	3.59377	2.39431	2.36508
ENSMUST00000023283	ENSMUSG00000022614	Lmf2	2.26454	1.98885	1.49376	1.2309	2.96022	3.33069
ENSMUST00000023285	ENSMUSG00000022615	Tymp	3.78466	3.96629	3.63559	6.46946	12.099	11.6878
ENSMUST00000023289	ENSMUSG00000022617	Chkb	21.3658	21.343	21.1073	22.5233	11.6241	11.5337
ENSMUST00000023291	ENSMUSG00000022619	Mapk8ip2	20.6728	23.3454	16.5724	16.7264	28.7849	32.7839
ENSMUST00000023294	ENSMUSG00000022621	Rabl2	16.8474	16.4759	20.6474	23.694	14.7535	16.4386
ENSMUST00000023334	ENSMUSG00000022656	Nectin3	2.41269	2.21535	1.61091	2.74643	11.9177	11.3338
ENSMUST00000023341	ENSMUSG00000022661	Cd200	22.3468	22.8792	17.0767	21.5674	21.3906	22.6633
ENSMUST00000023343	ENSMUSG00000022663	Atg3	27.5899	27.0094	37.6408	38.6509	20.7173	20.6474
ENSMUST00000023344	ENSMUSG00000022664	Slc35a5	1.44129	1.58722	1.18492	1.6055	2.93729	3.04331
ENSMUST00000023352	ENSMUSG00000022672	Prkdc	9.39941	9.104	3.18147	0.76432	1.79845	1.83465
ENSMUST00000023353	ENSMUSG00000022673	Mcm4	21.6584	22.9075	22.432	22.7448	6.78236	8.033
ENSMUST00000023357	ENSMUSG00000022677	Fopnl	13.4455	13.0187	17.4842	19.8268	36.4158	33.7286
ENSMUST00000023359	ENSMUSG00000022678	Nde1	5.6736	6.50516	7.43057	10.7788	11.187	10.6636
ENSMUST00000023360	ENSMUSG00000022679	Mpv17l	6.42174	6.7734	7.76909	7.63005	19.8213	20.3824
ENSMUST00000023362	ENSMUSG00000022681	Ntan1	10.0505	10.3584	10.4075	16.9188	73.4963	68.4151
ENSMUST00000023363	ENSMUSG00000022682	Rrn3	27.5183	29.1484	29.0595	29.3177	21.5198	23.5421
ENSMUST00000023365	ENSMUSG00000022684	Bfar	2.51211	2.86562	1.7948	2.915	4.16918	4.06396
ENSMUST00000023391	ENSMUSG00000022706	Mrpl40	23.3285	26.0628	28.1613	37.9896	18.1626	20.2649
ENSMUST00000023405	ENSMUSG00000022722	Arl6	22.1828	19.6928	29.7671	32.6778	16.4105	16.3684
ENSMUST00000023432	ENSMUSG00000022751	Nit2	34.3473	27.9427	35.4	44.2508	12.9492	12.2565
ENSMUST00000023444	ENSMUSG00000022761	Lztr1	78.2447	79.6523	80.808	68.6704	42.8572	41.9473
ENSMUST00000023448	ENSMUSG00000022763	Aifm3	2.91245	3.05074	3.06448	4.2105	5.47773	4.26045
ENSMUST00000023449	ENSMUSG00000022765	Snap29	12.3517	13.9942	16.9197	21.6285	19.1648	19.3236
ENSMUST00000023453	ENSMUSG00000022769	Sdf2l1	1.50385	1.75692	1.10961	1.82041	3.48687	2.72926
ENSMUST00000023457	ENSMUSG00000022772	Senp5	16.5385	15.2605	18.3253	20.5194	23.57	23.6072
ENSMUST00000023460	ENSMUSG00000022774	Ncbp2	16.184	19.4654	24.6153	27.6803	38.3077	36.5498
ENSMUST00000023465	ENSMUSG00000022779	Top3b	22.8371	21.1117	17.5836	17.0612	9.42584	9.4827
ENSMUST00000023467	ENSMUSG00000022781	Pak2	18.5419	19.9796	24.1301	29.954	17.6347	18.6245
ENSMUST00000023468	ENSMUSG00000022783	Spag6l	14.0944	14.9359	16.7796	14.0742	6.30295	6.58425
ENSMUST00000023474	ENSMUSG00000022787	Wdr53	8.89116	9.11831	12.6782	11.9178	6.30443	6.58208
ENSMUST00000023486	ENSMUSG00000022797	Tfrc	3.7873	4.29962	2.13681	1.95866	2.94104	2.6419
ENSMUST00000023487	ENSMUSG00000022799	Arhgap31	5.15595	4.03334	3.46539	2.6446	6.39125	5.67778
ENSMUST00000023489	ENSMUSG00000022800	Fyttd1	36.241	34.6181	48.4188	55.8081	24.8351	26.1092
ENSMUST00000023502	ENSMUSG00000022808	Snx4	25.1313	27.6324	34.493	39.4595	25.2061	25.9527
ENSMUST00000023509	ENSMUSG00000062901	Klhl24	16.7558	17.7174	17.7896	20.3574	14.3761	15.303
ENSMUST00000023510	ENSMUSG00000022814	Umps	17.2929	19.2766	19.8817	23.4804	8.32299	8.67586
ENSMUST00000023514	ENSMUSG00000022820	Ndufb4	0.92064	1.14285	1.50094	1.60501	18.3669	17.9939
ENSMUST00000023524	ENSMUSG00000022827	Rabl3	4.99901	4.81835	5.74971	5.83329	4.25666	4.04954
ENSMUST00000023525	ENSMUSG00000022828	Gtf2e1	15.9851	16.5009	21.5372	24.2296	11.0797	10.5808
ENSMUST00000023531	ENSMUSG00000022831	Hcls1	3.59316	3.00299	5.51017	4.67154	2.25369	2.19773
ENSMUST00000023535	ENSMUSG00000022837	Iqcb1	27.2582	28.6679	25.9647	30.8998	7.64899	8.09964
ENSMUST00000023538	ENSMUSG00000022836	Mylk	1.60625	1.67723	1.36195	1.36965	1.12198	0.95246
ENSMUST00000023550	ENSMUSG00000022844	Pdia5	0.600689	0.4424	0.539289	0.549904	1.44331	0.915514
ENSMUST00000023554	ENSMUSG00000022848	Slc49a4	1.98156	2.15964	1.68776	1.59292	2.72736	2.61222
ENSMUST00000023559	ENSMUSG00000022853	Ehhadh	2.94988	3.49306	2.70685	2.28696	1.19489	1.03799
ENSMUST00000023561	ENSMUSG00000022855	Senp2	6.10855	4.80145	6.9834	6.72188	18.8793	19.3204
ENSMUST00000023562	ENSMUSG00000022856	Tmem41a	2.29361	2.77393	3.42596	3.85786	7.10709	7.16168
ENSMUST00000023568	ENSMUSG00000022860	Chodl	0.652681	0.519349	0.70951	0.957382	0.428542	0.554695
ENSMUST00000023578	ENSMUSG00000022861	Dgkg	23.5446	18.713	23.3248	22.6468	13.8713	11.2416
ENSMUST00000023580	ENSMUSG00000022867	Usp25	5.72608	5.29913	6.25044	6.39589	6.72345	7.0067
ENSMUST00000023598	ENSMUSG00000022881	Rfc4	16.7073	17.5297	20.1151	25.629	6.50438	6.6972
ENSMUST00000023599	ENSMUSG00000022884	Eif4a2	285.469	258.525	341.449	334.29	146.273	139.412
ENSMUST00000023600	ENSMUSG00000022883	Robo1	5.09823	5.62149	3.48551	3.32896	8.37685	6.71715
ENSMUST00000023608	ENSMUSG00000022890	Atp5j	133.716	136.182	181.546	238.586	106.814	101.827
ENSMUST00000023610	ENSMUSG00000022893	Adamts1	1.03745	0.864538	0.730756	0.391455	0.976134	1.00453
ENSMUST00000023611	ENSMUSG00000022894	Adamts5	0.193081	0.194502	0.194405	0.200188	0.62638	0.613116
ENSMUST00000023612	ENSMUSG00000022895	Ets2	23.5647	20.6817	24.7283	24.8185	10.6239	10.9017
ENSMUST00000023614	ENSMUSG00000022897	Dyrk1a	24.5178	22.6317	24.7376	22.9782	29.7605	31.4624
ENSMUST00000023615	ENSMUSG00000022898	Vps26c	20.132	19.3374	21.0391	27.5806	18.7773	17.5109
ENSMUST00000023616	ENSMUSG00000022899	Slc15a2	1.57055	1.73962	1.10877	1.04625	2.2415	2.00064
ENSMUST00000023629	ENSMUSG00000022912	Pros1	0.468476	0.503084	0.392021	0.190942	0.711306	0.70491
ENSMUST00000023630	ENSMUSG00000022913	Psmg1	41.4201	42.1456	51.8229	60.6439	18.9445	18.2519
ENSMUST00000023670	ENSMUSG00000022949	Clic6	3.82315	3.83952	4.83459	5.72611	3.39311	2.56451
ENSMUST00000023672	ENSMUSG00000022951	Rcan1	13.3218	11.1244	17.3427	16.5253	38.3062	36.0559
ENSMUST00000023677	ENSMUSG00000022956	Atp5o	200.963	208.64	256.26	313.118	322.481	305.71
ENSMUST00000023682	ENSMUSG00000022960	Donson	5.76633	5.12585	6.49981	7.66949	11.5578	12.8603
ENSMUST00000023686	ENSMUSG00000022964	Tmem50b	4.89908	4.67298	6.59754	6.70783	15.2641	14.789
ENSMUST00000023687	ENSMUSG00000022965	Ifngr2	2.26617	1.94955	1.55172	2.26548	20.2648	20.9611
ENSMUST00000023691	ENSMUSG00000022969	Il10rb	0.866574	0.467049	0.823144	0.951128	1.34647	1.23431
ENSMUST00000023694	ENSMUSG00000022972	Cfap298	19.2694	20.0747	28.2796	32.4394	13.4006	12.9561
ENSMUST00000023707	ENSMUSG00000022982	Sod1	125.583	122.677	195.303	179.456	290.25	269.822
ENSMUST00000023727	ENSMUSG00000022992	Kansl2	3.92932	3.59934	5.34801	5.4287	19.8578	21.1168
ENSMUST00000023736	ENSMUSG00000022999	Lmbr1l	0.356383	0.308234	0.318591	0.722052	2.50736	2.49682
ENSMUST00000023741	ENSMUSG00000048154	Kmt2d	14.3759	13.3169	7.8552	5.52951	15.3923	15.4114
ENSMUST00000023747	ENSMUSG00000023009	Nckap5l	15.5044	16.3382	14.4539	10.7796	14.5154	13.7154
ENSMUST00000023750	ENSMUSG00000023011	Faim2	3.12524	2.43838	2.44886	2.16769	6.73795	5.99753
ENSMUST00000023756	ENSMUSG00000023015	Racgap1	21.6726	20.4599	26.2743	25.2336	14.3708	16.5485
ENSMUST00000023758	ENSMUSG00000023017	Asic1	3.14539	3.00209	2.15773	2.52588	9.23599	9.80516
ENSMUST00000023759	ENSMUSG00000023018	Smarcd1	51.0469	60.579	66.26	76.5915	56.3776	62.3194
ENSMUST00000023760	ENSMUSG00000023019	Gpd1	4.3682	3.23955	4.31339	5.15015	4.60282	3.65618
ENSMUST00000023761	ENSMUSG00000023020	Cox14	4.88451	3.63497	5.23817	7.34332	21.9459	19.8761
ENSMUST00000023762	ENSMUSG00000023021	Cers5	3.23726	3.04937	3.1319	2.62675	11.372	10.4567
ENSMUST00000023769	ENSMUSG00000023027	Atf1	0.61316	0.592963	1.11541	1.63622	6.87914	6.39803
ENSMUST00000023774	ENSMUSG00000023030	Slc11a2	1.61538	1.65707	1.01427	1.41218	3.5256	3.25223
ENSMUST00000023779	ENSMUSG00000023034	Nr4a1	5.6935	4.54663	4.99871	4.16445	7.59611	7.45401
ENSMUST00000023790	ENSMUSG00000046834	Krt1	3.4075	3.70265	4.83821	4.41032	4.67943	4.6053
ENSMUST00000023803	ENSMUSG00000023043	Krt18	3.50136	4.20832	5.48426	5.86063	1.97948	1.66214
ENSMUST00000023805	ENSMUSG00000023044	Csad	14.2701	11.0099	17.5519	12.8581	10.1826	9.09104
ENSMUST00000023813	ENSMUSG00000023051	Tarbp2	3.33918	3.37502	3.82593	4.78841	15.0694	14.9618
ENSMUST00000023818	ENSMUSG00000023055	Calcoco1	36.903	39.3946	44.1155	51.0752	16.932	14.7538
ENSMUST00000023826	ENSMUSG00000023064	Sncg	7.53059	10.096	10.7696	17.6804	5.5911	5.68097
ENSMUST00000023828	ENSMUSG00000023066	Rttn	1.49368	1.88414	0.77518	0.527178	1.08898	0.949648
ENSMUST00000023830	ENSMUSG00000023068	Nus1	2.25591	2.4617	2.32161	3.08827	12.5338	13.2694
ENSMUST00000023846	ENSMUSG00000023084	Lrrc71	0.500553	0.498408	0.793088	0.711728	3.69882	3.7898
ENSMUST00000023851	ENSMUSG00000023089	Ndufa5	75.048	69.0637	100.786	112.397	44.0464	45.412
ENSMUST00000023856	ENSMUSG00000023094	Msrb2	2.61532	3.13507	3.9251	4.08502	5.63174	4.99753
ENSMUST00000023867	ENSMUSG00000023104	Rfc2	8.50198	9.10462	10.5073	12.0375	9.73235	9.58474
ENSMUST00000023869	ENSMUSG00000023106	Denr	17.9895	19.5042	26.6932	33.2428	18.8013	20.8132
ENSMUST00000023873	ENSMUSG00000023110	Prmt5	86.8796	86.0705	91.4843	84.8967	45.0893	44.7922
ENSMUST00000023882	ENSMUSG00000023118	Sympk	60.6495	57.9827	48.5124	39.3249	31.4048	31.712
ENSMUST00000023913	ENSMUSG00000023147	Get1	3.76924	4.2513	3.92653	4.96108	20.0587	19.0266
ENSMUST00000023918	ENSMUSG00000023150	Ivns1abp	80.1031	90.4145	94.6289	105.961	64.4326	65.06
ENSMUST00000023934	ENSMUSG00000052305	Hbb-bs	3.93798	3.0486	3.51982	4.89816	292.382	253.29
ENSMUST00000023952	ENSMUSG00000049382	Krt8	0.571091	0.827858	0.747639	0.800628	0.644921	0.50119
ENSMUST00000023959	ENSMUSG00000023192	Grm2	1.98211	1.96779	1.15761	1.3249	3.8464	3.95744
ENSMUST00000023994	ENSMUSG00000023224	Serping1	0.604136	1.0505	0.439521	0.843572	2.2064	2.08139
ENSMUST00000024005	ENSMUSG00000023236	Scg5	22.2	22.023	21.0051	29.9003	71.1957	65.586
ENSMUST00000024031	ENSMUSG00000023262	Acy1	15.5567	16.3388	18.8135	14.5948	5.40712	5.34338
ENSMUST00000024042	ENSMUSG00000023272	Creld2	1.52932	2.095	1.60687	1.44868	2.13006	2.02139
ENSMUST00000024047	ENSMUSG00000023277	Twf2	40.9644	36.8724	47.8376	51.8889	22.39	20.3742
ENSMUST00000024078	ENSMUSG00000023307	Marchf5	17.9613	18.1151	23.8075	22.0028	45.9371	46.9432
ENSMUST00000024119	ENSMUSG00000023348	Trip6	1.88481	1.86756	2.47411	3.12077	3.20626	2.78448
ENSMUST00000024123	ENSMUSG00000023353	Agap3	69.6403	62.7999	76.9269	64.3153	99.7632	105.008
ENSMUST00000024159	ENSMUSG00000023391	Dlx2	10.7856	14.5413	16.4362	17.8934	17.4925	14.8143
ENSMUST00000024206	ENSMUSG00000023439	Gnb3	0.344809	0.39432	0.459206	0.352385	0.166557	0.226316
ENSMUST00000024249	ENSMUSG00000023484	Prph	7.96079	7.90007	6.84626	6.68841	2.71896	2.76953
ENSMUST00000024260	ENSMUSG00000023495	Pcbp4	47.039	41.4523	58.8717	58.5834	138.175	144.27
ENSMUST00000024270	ENSMUSG00000023505	Cdca3	2.28681	1.968	2.86891	2.99987	7.84017	8.96234
ENSMUST00000024338	ENSMUSG00000023571	C1qtnf12	1.07023	1.30558	0.927784	1.11915	2.82569	2.76596
ENSMUST00000024470	ENSMUSG00000023707	Ogfod2	6.9209	6.56503	8.13924	8.40283	12.2651	11.6427
ENSMUST00000024486	ENSMUSG00000023723	Mrps23	22.6951	23.8414	35.7375	35.7721	28.2887	28.8239
ENSMUST00000024492	ENSMUSG00000056938	Acbd4	3.19622	4.01354	4.76581	4.12387	7.55192	7.70722
ENSMUST00000024518	ENSMUSG00000023755	Rhebl1	2.45534	4.25359	4.20627	3.47326	3.78062	3.91567
ENSMUST00000024543	ENSMUSG00000023781	Hes7	0.471959	0.843319	1.13945	0.9988	1.65057	1.64077
ENSMUST00000024570	ENSMUSG00000015659	Serac1	11.0909	11.2217	9.18009	10.2836	7.06801	6.13487
ENSMUST00000024572	ENSMUSG00000023806	Rsph3b	1.05193	0.469999	1.10338	0.929762	9.62019	14.2391
ENSMUST00000024575	ENSMUSG00000023809	Rps6ka2	12.5388	11.4774	12.6108	11.7771	15.3904	14.4547
ENSMUST00000024594	ENSMUSG00000023827	Agpat4	6.41603	7.007	3.93191	4.10974	6.95314	5.79723
ENSMUST00000024599	ENSMUSG00000023830	Igf2r	2.49222	2.71431	1.09545	0.415197	1.5695	1.19974
ENSMUST00000024627	ENSMUSG00000023852	Chd1	5.84876	6.39645	6.25115	6.93801	4.56388	4.79776
ENSMUST00000024636	ENSMUSG00000069135	Fgfr1op	5.93142	6.78997	7.5018	8.44199	6.11283	6.46749
ENSMUST00000024657	ENSMUSG00000023883	Phf10	38.5951	35.9608	49.2093	51.2072	37.8397	39.429
ENSMUST00000024701	ENSMUSG00000023908	Pkmyt1	4.04433	3.94918	4.67129	3.91245	4.97344	5.0612
ENSMUST00000024702	ENSMUSG00000023909	Paqr4	2.4631	2.38039	2.31943	2.17544	10.7282	9.69285
ENSMUST00000024704	ENSMUSG00000023911	Flywch2	8.63057	8.54345	8.63184	11.6081	24.433	23.4532
ENSMUST00000024705	ENSMUSG00000023912	Slc25a27	6.62689	6.22385	7.61044	8.23506	9.60292	9.90378
ENSMUST00000024706	ENSMUSG00000023913	Pla2g7	24.5518	21.536	18.8916	15.8554	4.35034	4.11508
ENSMUST00000024708	ENSMUSG00000023915	Tnfrsf21	3.40124	3.76057	3.45946	3.02548	11.4887	10.667
ENSMUST00000024709	ENSMUSG00000061665	Cd2ap	1.09717	1.16215	0.980734	1.39535	4.06155	3.94766
ENSMUST00000024725	ENSMUSG00000023931	Efhb	0.938896	0.719126	0.614122	0.743706	0.455495	0.376832
ENSMUST00000024727	ENSMUSG00000023932	Cdc5l	19.6446	21.3116	25.7836	28.162	18.4916	19.2665
ENSMUST00000024731	ENSMUSG00000023935	Spats1	2.00701	1.40606	2.31985	3.2714	9.38896	9.50279
ENSMUST00000024733	ENSMUSG00000023938	Aars2	11.1797	9.65669	8.23541	5.14986	5.80206	5.28559
ENSMUST00000024734	ENSMUSG00000023939	Mrpl14	30.8284	31.128	37.4576	46.5163	37.8584	33.4978
ENSMUST00000024736	ENSMUSG00000023940	Sgo1	1.24963	1.20347	1.64129	1.60741	1.227	1.60356
ENSMUST00000024739	ENSMUSG00000023944	Hsp90ab1	1666.93	1663.59	1636.74	1423.61	615.447	647.277
ENSMUST00000024748	ENSMUSG00000023952	Gtpbp2	21.5141	20.9911	26.7768	25.2702	18.8049	18.9882
ENSMUST00000024749	ENSMUSG00000023953	Polh	5.07805	6.20892	5.75237	6.99429	4.21213	3.99925
ENSMUST00000024755	ENSMUSG00000023959	Clic5	0.180296	0.139139	0.39102	0.29366	0.609795	0.528791
ENSMUST00000024756	ENSMUSG00000023960	Enpp5	13.1558	13.5598	8.3619	9.84116	8.78397	8.38156
ENSMUST00000024761	ENSMUSG00000023965	Fbxl17	22.6218	21.323	25.0728	26.4001	29.0875	28.9058
ENSMUST00000024762	ENSMUSG00000023966	Rsph9	23.8738	24.1847	26.0027	29.0909	55.0674	53.4171
ENSMUST00000024763	ENSMUSG00000023967	Mrps18a	34.0323	35.2644	41.4732	40.2159	47.5454	47.1615
ENSMUST00000024778	ENSMUSG00000092558	Med20	8.20784	10.8223	12.6917	14.082	9.55877	8.40215
ENSMUST00000024779	ENSMUSG00000090115	Usp49	1.11931	1.14237	1.17377	1.23395	7.32623	6.46268
ENSMUST00000024783	ENSMUSG00000023988	Bysl	12.5344	13.3132	15.0674	16.8549	15.9205	15.5763
ENSMUST00000024786	ENSMUSG00000023990	Tfeb	3.58575	3.96396	3.33551	3.93866	2.77413	2.5554
ENSMUST00000024802	ENSMUSG00000024007	Ppil1	18.4879	22.1003	22.9382	31.2152	28.3062	29.3244
ENSMUST00000024805	ENSMUSG00000024008	Cpne5	29.9347	28.8168	31.2246	30.6904	14.1841	13.653
ENSMUST00000024810	ENSMUSG00000024013	Fgd2	0.884027	1.06302	0.678363	1.25281	3.05097	3.21744
ENSMUST00000024811	ENSMUSG00000024014	Pim1	4.61931	5.53268	5.76857	6.59736	5.07726	5.92052
ENSMUST00000024816	ENSMUSG00000024019	Cmtr1	17.9023	18.3832	15.443	13.7373	11.1253	11.2754
ENSMUST00000024817	ENSMUSG00000090083	Rnf8	10.8108	10.7762	13.0034	13.0022	5.663	5.70871
ENSMUST00000024829	ENSMUSG00000024030	Abcg1	2.12283	2.3141	1.99127	1.83271	2.10289	1.87105
ENSMUST00000024832	ENSMUSG00000024033	Rsph1	2.3958	3.0969	4.34087	5.1435	3.36389	2.94739
ENSMUST00000024839	ENSMUSG00000024042	Sik1	13.3741	14.0129	14.0795	11.8143	15.0149	14.8686
ENSMUST00000024851	ENSMUSG00000024056	Ndc80	5.13557	7.15178	8.38049	7.8115	1.79142	2.40502
ENSMUST00000024854	ENSMUSG00000024059	Clip4	15.7362	11.3961	14.4318	11.7555	15.985	15.2367
ENSMUST00000024857	ENSMUSG00000024063	Lbh	8.60343	8.47871	11.5082	12.6135	34.6422	37.4898
ENSMUST00000024858	ENSMUSG00000024064	Galnt14	1.89407	1.77233	1.31811	1.74819	2.9486	2.24037
ENSMUST00000024860	ENSMUSG00000024065	Ehd3	21.6841	19.8008	21.7832	22.4883	26.9011	26.6031
ENSMUST00000024870	ENSMUSG00000024069	Slc30a6	1.21816	1.12574	0.617112	0.74327	1.28246	1.10791
ENSMUST00000024873	ENSMUSG00000024072	Yipf4	4.72868	4.85192	5.36982	7.34005	5.83871	5.61447
ENSMUST00000024884	ENSMUSG00000024079	Eif2ak2	2.29266	2.46915	2.19615	2.97513	1.57566	1.43138
ENSMUST00000024885	ENSMUSG00000024081	Cebpz	30.5334	34.5137	31.7922	30.153	12.1428	12.9856
ENSMUST00000024894	ENSMUSG00000024087	Cyp1b1	0.32236	0.33236	0.278012	0.369261	0.920212	0.76349
ENSMUST00000024897	ENSMUSG00000024091	Vapa	67.1665	63.0153	86.7752	101.163	63.7944	67.4078
ENSMUST00000024906	ENSMUSG00000024098	Twsg1	0.608904	0.894541	0.834769	0.757615	4.89184	4.99202
ENSMUST00000024930	ENSMUSG00000024118	Tedc2	3.91326	3.54869	3.39698	4.79329	4.91066	4.91175
ENSMUST00000024944	ENSMUSG00000024131	Slc3a1	0.223564	0.302995	0.274457	0.185146	62.2903	65.6067
ENSMUST00000024946	ENSMUSG00000024132	Eci1	20.0919	20.1219	21.5721	20.8582	11.6321	10.8432
ENSMUST00000024954	ENSMUSG00000024140	Epas1	18.6673	16.3949	13.1355	10.1437	14.265	12.6774
ENSMUST00000024956	ENSMUSG00000024143	Rhoq	0.938965	0.975175	1.30946	1.82405	12.1885	12.6335
ENSMUST00000024957	ENSMUSG00000024145	Pigf	1.98457	2.03751	2.03617	3.41401	36.4239	37.6912
ENSMUST00000024958	ENSMUSG00000033597	Caskin1	45.6269	41.5838	48.7992	41.6474	50.2276	47.1555
ENSMUST00000024959	ENSMUSG00000024146	Cript	9.30164	9.6835	8.75073	15.9525	29.5442	32.7465
ENSMUST00000024967	ENSMUSG00000024151	Msh2	50.88	55.4599	52.9858	54.7552	10.8743	10.9612
ENSMUST00000024974	ENSMUSG00000024158	Hagh	50.4571	40.1832	57.9785	59.9052	47.4048	43.7128
ENSMUST00000024976	ENSMUSG00000024160	Spsb3	30.8866	31.7328	32.3887	31.4686	31.3334	31.161
ENSMUST00000024978	ENSMUSG00000073435	Nme3	8.80516	7.07974	10.279	13.5003	23.2067	19.5271
ENSMUST00000024981	ENSMUSG00000024165	Jpt2	5.59094	5.74349	7.07442	10.0563	22.0546	23.295
ENSMUST00000024983	ENSMUSG00000024169	Ift140	33.3937	35.2302	20.8394	12.8084	9.21453	9.08892
ENSMUST00000024987	ENSMUSG00000024170	Telo2	31.8948	31.0502	21.5886	15.7566	10.4391	9.48139
ENSMUST00000024988	ENSMUSG00000024164	C3	0.24229	0.221385	0.305447	0.254812	0.324093	0.272113
ENSMUST00000025000	ENSMUSG00000024172	St6gal2	1.66997	1.96342	1.76885	2.3633	8.37815	8.36343
ENSMUST00000025002	ENSMUSG00000024175	Tekt4	1.10967	1.59847	1.55826	1.27047	1.28089	1.15035
ENSMUST00000025007	ENSMUSG00000024177	Nme4	0.601359	0.890104	1.62381	0.893472	3.40974	3.53028
ENSMUST00000025014	ENSMUSG00000024181	Mrpl28	48.6405	49.6112	62.0704	72.2228	57.5191	53.4421
ENSMUST00000025019	ENSMUSG00000073433	Arhgdig	36.4014	31.3367	41.6264	40.7879	135.603	130.433
ENSMUST00000025020	ENSMUSG00000024186	Rgs11	1.00096	1.03865	0.819645	0.791333	1.93643	1.84658
ENSMUST00000025025	ENSMUSG00000024190	Dusp1	11.9588	13.0507	14.8621	15.7353	11.1837	11.9474
ENSMUST00000025027	ENSMUSG00000024194	Cuta	38.0114	35.43	43.7934	56.3943	97.4427	94.3863
ENSMUST00000025036	ENSMUSG00000024201	Kdm4b	85.4274	85.5479	58.7629	38.9808	31.5939	31.1672
ENSMUST00000025045	ENSMUSG00000024208	Uqcc2	29.0982	32.2484	46.4765	53.123	163.841	135.022
ENSMUST00000025050	ENSMUSG00000024213	Nudt3	40.2511	45.1006	55.9991	56.9297	159.678	156.895
ENSMUST00000025053	ENSMUSG00000024212	Mllt1	21.8346	24.073	23.697	27.8515	48.1802	49.4734
ENSMUST00000025057	ENSMUSG00000024218	Taf11	14.129	17.0337	18.641	23.7095	20.1469	22.2117
ENSMUST00000025058	ENSMUSG00000024219	Anks1	11.6731	13.7448	11.8284	11.8704	12.351	12.1775
ENSMUST00000025064	ENSMUSG00000024227	Pdzph1	0.641612	0.471031	0.628343	0.767556	0.533011	0.377957
ENSMUST00000025065	ENSMUSG00000024228	Nudt12	3.38099	2.80768	4.10462	3.79099	1.0669	1.0741
ENSMUST00000025077	ENSMUSG00000024234	Mtpap	13.4105	14.798	13.634	14.8692	9.48684	9.62889
ENSMUST00000025079	ENSMUSG00000024236	Svil	2.2309	2.43237	1.15156	0.830688	2.55286	1.90661
ENSMUST00000025081	ENSMUSG00000024238	Zeb1	13.2892	15.2637	16.9593	19.021	22.5422	19.7474
ENSMUST00000025083	ENSMUSG00000006740	Kif5b	86.2682	86.4204	71.7732	74.7459	31.5057	32.5926
ENSMUST00000025089	ENSMUSG00000024242	Map4k3	24.6283	21.6693	21.9837	22.503	19.263	20.1602
ENSMUST00000025092	ENSMUSG00000024245	Tmem178	2.11287	1.82288	2.46795	1.79823	5.49925	5.55527
ENSMUST00000025093	ENSMUSG00000024246	Thumpd2	2.95615	3.50066	3.72742	5.04312	2.69322	2.87855
ENSMUST00000025095	ENSMUSG00000024248	Cox7a2l	8.43703	7.19838	8.46857	12.6933	142.833	127.135
ENSMUST00000025101	ENSMUSG00000024253	Dync2li1	25.9859	26.3045	28.5562	33.3864	11.2215	11.1118
ENSMUST00000025106	ENSMUSG00000024258	Polr2d	18.6047	22.1848	26.6993	31.0635	35.9197	34.5799
ENSMUST00000025109	ENSMUSG00000024260	Sap130	44.4582	44.1454	44.9889	53.6901	23.4599	23.7192
ENSMUST00000025110	ENSMUSG00000024261	Syt4	14.0131	16.2176	13.061	16.0477	12.502	14.7398
ENSMUST00000025117	ENSMUSG00000024268	Celf4	237.365	237.321	250.118	278.909	188.638	197.617
ENSMUST00000025127	ENSMUSG00000024277	Mapre2	179.559	171.582	199.087	216.212	165.133	174.756
ENSMUST00000025137	ENSMUSG00000024287	Thoc1	10.4629	11.0928	10.6255	12.3165	8.42648	9.33428
ENSMUST00000025166	ENSMUSG00000024304	Cdh2	11.3671	11.4136	7.57097	7.7748	9.36006	8.58197
ENSMUST00000025170	ENSMUSG00000024312	Wdr46	18.7859	20.1294	23.761	23.7442	10.406	10.9084
ENSMUST00000025178	ENSMUSG00000024319	Vps52	60.386	62.0469	61.3195	53.7699	29.1912	28.5517
ENSMUST00000025183	ENSMUSG00000024325	Ring1	11.6858	11.7867	16.8088	15.5274	6.88484	6.89178
ENSMUST00000025196	ENSMUSG00000024338	Psmb8	0.936389	0.988303	1.15357	1.515	1.16751	0.886641
ENSMUST00000025204	ENSMUSG00000024346	Pfdn1	36.5302	39.4766	47.0804	61.9041	46.4727	46.6155
ENSMUST00000025208	ENSMUSG00000024350	Dnajc18	8.39271	10.4246	10.4257	13.8865	11.4323	12.4733
ENSMUST00000025209	ENSMUSG00000024352	Spata24	2.65482	2.11169	3.19551	4.87624	6.51947	5.56752
ENSMUST00000025215	ENSMUSG00000024357	Sil1	3.34282	3.17014	3.06182	4.8333	5.43762	4.25534
ENSMUST00000025217	ENSMUSG00000024359	Hspa9	97.6629	100.644	103.765	113.925	51.2584	56.1007
ENSMUST00000025218	ENSMUSG00000024360	Etf1	23.5227	24.0818	30.0051	38.6785	32.3191	33.2244
ENSMUST00000025234	ENSMUSG00000024376	Epb41l4a	8.13426	8.51296	9.06142	9.46453	11.316	10.7979
ENSMUST00000025236	ENSMUSG00000024378	Stard4	6.51433	6.42064	7.87671	9.81819	10.216	10.9222
ENSMUST00000025241	ENSMUSG00000024382	Ercc3	31.8325	30.1014	25.4943	27.4047	17.2233	17.6286
ENSMUST00000025246	ENSMUSG00000024387	Csnk2b	258.429	244.52	322.601	356.36	135.09	134.206
ENSMUST00000025250	ENSMUSG00000024392	Bag6	223.832	242.595	195.28	155.257	85.4946	90.8623
ENSMUST00000025253	ENSMUSG00000024393	Prrc2a	51.1648	51.8615	52.7426	46.4061	82.3276	80.5261
ENSMUST00000025254	ENSMUSG00000024395	Lims2	2.12308	1.31515	2.06712	2.101	15.671	12.3692
ENSMUST00000025257	ENSMUSG00000024397	Aif1	3.95119	4.45767	5.30804	8.95919	3.53936	2.49472
ENSMUST00000025264	ENSMUSG00000024400	Wdr33	16.7791	17.3888	14.8875	13.1824	15.4595	15.5149
ENSMUST00000025270	ENSMUSG00000024404	Riok3	26.5504	28.5253	32.4909	39.3688	21.4984	22.1652
ENSMUST00000025276	ENSMUSG00000024410	Rmc1	45.9538	44.0602	46.7276	47.0391	11.451	10.9903
ENSMUST00000025278	ENSMUSG00000024414	Mrpl27	17.6306	19.757	25.1353	31.5207	41.5883	37.7217
ENSMUST00000025279	ENSMUSG00000024413	Npc1	3.31701	3.39707	2.11319	1.3088	1.92593	1.64541
ENSMUST00000025290	ENSMUSG00000024423	Impact	47.7837	50.6373	59.2454	75.6741	33.9665	35.2052
ENSMUST00000025292	ENSMUSG00000024422	Dhx16	14.8413	15.9076	17.3367	16.0464	10.4518	10.2801
ENSMUST00000025293	ENSMUSG00000024425	Ndfip1	187.209	195.394	216.49	277.247	121.747	125.614
ENSMUST00000025295	ENSMUSG00000024427	Spry4	2.87656	2.91711	2.68485	3.06162	6.91749	6.25572
ENSMUST00000025305	ENSMUSG00000024436	Mrps18b	11.4424	12.3653	15.6745	15.5649	12.4114	11.9113
ENSMUST00000025314	ENSMUSG00000024442	Dele1	9.96199	10.9034	10.4894	8.64947	13.793	13.762
ENSMUST00000025319	ENSMUSG00000024446	Rpp21	20.395	14.4139	18.8938	22.9982	27.7994	27.1414
ENSMUST00000025338	ENSMUSG00000024462	Gabbr1	16.6332	15.9905	12.465	13.1475	33.5623	31.5082
ENSMUST00000025350	ENSMUSG00000024472	Dcp2	1.49431	1.72585	1.85035	2.12688	9.31568	10.5534
ENSMUST00000025356	ENSMUSG00000024479	Mal2	1.65435	2.1589	2.36153	2.45299	10.2093	11.3904
ENSMUST00000025363	ENSMUSG00000024486	Hbegf	1.7371	1.73912	1.85413	2.83269	3.29897	3.1286
ENSMUST00000025364	ENSMUSG00000024487	Yipf5	4.10808	4.35101	4.81564	6.18348	5.70975	5.59873
ENSMUST00000025375	ENSMUSG00000024498	Tcerg1	43.1676	44.8898	56.0067	59.571	16.7197	19.1509
ENSMUST00000025379	ENSMUSG00000024501	Dpysl3	2745.78	2766.9	2401.12	2387.24	1203.67	1326.09
ENSMUST00000025385	ENSMUSG00000024507	Hsd17b4	70.2714	74.975	76.2379	71.7998	24.954	24.6387
ENSMUST00000025394	ENSMUSG00000024516	Sec11c	5.33879	4.22812	4.92509	7.63495	13.7472	12.2785
ENSMUST00000025395	ENSMUSG00000024517	Grp	1.94261	2.43914	2.42879	3.43499	4.23733	3.92694
ENSMUST00000025399	ENSMUSG00000024521	Pmaip1	0.19775	0.246707	0.363339	0.294409	0.398178	0.422994
ENSMUST00000025403	ENSMUSG00000024525	Impa2	1.04451	0.937945	0.862206	1.2407	1.81157	1.64368
ENSMUST00000025404	ENSMUSG00000024526	Cidea	3.04741	2.96707	3.04894	3.22317	3.10742	2.70653
ENSMUST00000025406	ENSMUSG00000024528	Srfbp1	10.833	11.5074	16.1823	18.579	5.08899	5.05409
ENSMUST00000025408	ENSMUSG00000024527	Afg3l2	28.802	27.0408	28.8459	25.7936	13.9321	14.0913
ENSMUST00000025411	ENSMUSG00000024530	Prelid3a	8.46971	10.5942	15.2433	13.1944	24.9556	26.0071
ENSMUST00000025417	ENSMUSG00000024535	Snx24	9.26697	8.1358	10.6511	12.6644	17.7868	17.2934
ENSMUST00000025418	ENSMUSG00000024537	Psmg2	37.1297	38.3987	38.7661	46.1364	12.5106	12.6573
ENSMUST00000025419	ENSMUSG00000024538	Ppic	1.13339	1.19892	1.82394	2.21405	1.50856	1.41128
ENSMUST00000025425	ENSMUSG00000024542	Cep192	3.84013	4.18986	2.29968	1.62265	2.46541	2.48044
ENSMUST00000025430	ENSMUSG00000024548	Setbp1	10.3083	9.51554	8.48099	8.3337	15.9593	16.5484
ENSMUST00000025439	ENSMUSG00000024556	Me2	17.9956	16.4136	19.2762	20.4306	11.9789	11.6563
ENSMUST00000025444	ENSMUSG00000024560	Cxxc1	19.7348	24.4088	26.4676	28.503	18.6256	17.0552
ENSMUST00000025462	ENSMUSG00000024570	Rbfa	14.6698	13.9844	16.7976	20.8105	26.7134	25.4348
ENSMUST00000025472	ENSMUSG00000024579	Pcyox1l	2.45202	3.34335	3.09194	2.08613	3.23225	3.23923
ENSMUST00000025474	ENSMUSG00000024581	Napg	63.5099	62.571	78.8986	91.8344	32.8815	33.3602
ENSMUST00000025483	ENSMUSG00000024587	Nars	263.156	285.979	313.049	270.054	51.9908	53.9804
ENSMUST00000025486	ENSMUSG00000024590	Lmnb1	62.8164	72.2857	90.3174	104.499	42.4198	49.7207
ENSMUST00000025490	ENSMUSG00000024594	Prrc1	18.1266	19.6665	23.3042	23.4252	12.3773	12.5264
ENSMUST00000025497	ENSMUSG00000024598	Fbn2	0.229243	0.305414	0.251793	0.13936	1.42014	1.08934
ENSMUST00000025503	ENSMUSG00000024601	Isoc1	15.696	15.9642	17.1433	21.3724	37.4906	36.1275
ENSMUST00000025505	ENSMUSG00000024603	Dctn4	74.1334	74.0468	70.7027	73.5962	35.8834	40.1589
ENSMUST00000025506	ENSMUSG00000024604	Rbm22	48.4014	54.6349	69.7036	74.4785	22.225	22.4927
ENSMUST00000025519	ENSMUSG00000024617	Camk2a	185.913	139.719	147.412	131.654	144.776	132.523
ENSMUST00000025520	ENSMUSG00000052026	Slc6a7	5.4033	4.27682	2.72624	1.4718	2.90093	2.396
ENSMUST00000025541	ENSMUSG00000024639	Gnaq	33.0727	33.6277	39.889	46.0832	74.3201	82.2372
ENSMUST00000025542	ENSMUSG00000024640	Psat1	69.8921	71.2594	93.9858	97.4369	39.9364	35.4195
ENSMUST00000025547	ENSMUSG00000024645	Timm21	1.89129	2.76354	3.05636	4.2176	2.22355	2.32678
ENSMUST00000025561	ENSMUSG00000024659	Anxa1	3.5952	4.93607	5.2811	7.43742	0.945722	0.911094
ENSMUST00000025563	ENSMUSG00000024661	Fth1	207.661	182.074	268.978	242.472	985.677	876.635
ENSMUST00000025567	ENSMUSG00000024665	Fads2	24.4872	25.9547	20.9605	21.5887	22.2662	19.4127
ENSMUST00000025568	ENSMUSG00000024666	Tmem138	1.50637	1.81914	1.42872	1.80413	3.37847	3.28147
ENSMUST00000025570	ENSMUSG00000024668	Sdhaf2	12.1243	12.4089	14.8981	17.0333	15.2212	15.1502
ENSMUST00000025590	ENSMUSG00000024687	Osbp	18.5509	17.9033	17.5439	18.8553	19.6268	19.319
ENSMUST00000025595	ENSMUSG00000024691	Fam111a	7.47763	9.23121	9.75195	10.0573	2.93533	2.89874
ENSMUST00000025601	ENSMUSG00000024696	Lpxn	0.495986	0.410045	0.37186	1.31087	0.536704	0.482993
ENSMUST00000025602	ENSMUSG00000024697	Gna14	0.581146	0.833349	0.980339	0.883046	0.254899	0.173571
ENSMUST00000025617	ENSMUSG00000024712	Rfk	8.19053	7.87376	9.63271	12.6497	26.856	26.8306
ENSMUST00000025618	ENSMUSG00000024713	Pcsk5	0.78427	0.769388	0.299496	0.289938	1.41598	1.07031
ENSMUST00000025631	ENSMUSG00000024725	Ostf1	5.37354	5.6627	6.8452	8.0855	7.35652	7.10751
ENSMUST00000025632	ENSMUSG00000024726	Carnmt1	0.218455	0.364769	0.269393	0.410383	2.31059	2.49667
ENSMUST00000025639	ENSMUSG00000024732	Ccdc86	5.36682	5.66258	7.74784	8.2168	4.66069	4.67813
ENSMUST00000025642	ENSMUSG00000024735	Prpf19	234.557	216.49	256.567	268.159	95.6888	97.582
ENSMUST00000025645	ENSMUSG00000024736	Tmem132a	13.5274	15.2243	9.91203	7.26157	6.87296	6.60692
ENSMUST00000025649	ENSMUSG00000024740	Ddb1	288.081	298.555	226.877	194.014	73.4276	74.3372
ENSMUST00000025656	ENSMUSG00000024747	Aldh1a7	1.29918	1.46453	1.45565	1.24473	0.492422	0.532551
ENSMUST00000025659	ENSMUSG00000024750	Zfand5	68.4788	64.1623	85.9922	101.133	82.5758	87.2157
ENSMUST00000025663	ENSMUSG00000024754	Cemip2	0.754983	1.06803	0.612061	0.448816	2.09865	2.03356
ENSMUST00000025667	ENSMUSG00000024758	Rtn3	63.2384	65.3049	52.613	66.3864	52.8698	55.5483
ENSMUST00000025668	ENSMUSG00000024759	Atl3	7.50413	7.32985	6.44172	7.48144	6.25997	6.37451
ENSMUST00000025675	ENSMUSG00000024764	Naa40	8.66418	11.9523	12.4873	13.6958	12.7043	13.5528
ENSMUST00000025679	ENSMUSG00000024767	Otub1	148.421	145.149	160.71	199.472	105.831	103.091
ENSMUST00000025681	ENSMUSG00000024769	Cdc42bpg	1.05081	0.963629	0.660964	0.422601	1.56312	1.25572
ENSMUST00000025684	ENSMUSG00000024772	Ehd1	59.5512	58.5122	53.0609	49.5833	43.362	43.0081
ENSMUST00000025695	ENSMUSG00000024777	Ppp2r5b	32.0021	31.073	37.7795	41.3008	107.484	107.602
ENSMUST00000025696	ENSMUSG00000024782	Ak3	9.3242	9.60419	10.0459	13.4854	37.0546	35.647
ENSMUST00000025702	ENSMUSG00000024787	Snx15	19.0611	18.3726	22.728	26.0568	22.1621	22.8855
ENSMUST00000025704	ENSMUSG00000024791	Cdca5	1.90621	1.74962	2.55082	2.73522	2.17946	2.61833
ENSMUST00000025711	ENSMUSG00000024797	Vps51	54.9851	58.6499	51.9178	49.9243	25.1327	25.2162
ENSMUST00000025713	ENSMUSG00000024799	Tm7sf2	3.97748	3.77522	3.27156	2.37793	10.7113	10.6359
ENSMUST00000025714	ENSMUSG00000024800	Rpp30	18.4941	17.291	24.7572	28.9678	10.5149	10.8725
ENSMUST00000025723	ENSMUSG00000024807	Syvn1	4.36926	3.98194	2.64671	1.78049	3.54225	3.41858
ENSMUST00000025724	ENSMUSG00000024810	Il33	6.10081	6.29457	7.16943	8.52433	3.20689	3.46008
ENSMUST00000025728	ENSMUSG00000024816	Frmd8	3.7118	3.71496	4.88052	4.35317	5.2459	4.96216
ENSMUST00000025729	ENSMUSG00000024811	Tnks2	30.7676	27.2361	27.3644	29.3369	26.4373	25.1413
ENSMUST00000025739	ENSMUSG00000024817	Uhrf2	24.9894	24.4796	31.2194	33.9018	15.9203	13.9979
ENSMUST00000025740	ENSMUSG00000024824	Rad9a	3.95652	4.04183	4.24542	4.79938	22.7396	23.3188
ENSMUST00000025743	ENSMUSG00000024829	Mrpl21	20.7859	20.2314	26.4271	30.2828	26.0774	26.7031
ENSMUST00000025749	ENSMUSG00000024830	Rps6kb2	1.0483	1.11112	0.97202	1.15503	2.85822	3.08131
ENSMUST00000025751	ENSMUSG00000024831	Ighmbp2	6.67744	6.60884	4.53635	3.20065	2.7663	2.71343
ENSMUST00000025752	ENSMUSG00000024833	Pola2	11.2547	12.0626	13.7221	12.8597	5.04599	5.63217
ENSMUST00000025759	ENSMUSG00000024841	Eif1ad	6.63956	7.55729	9.14406	10.5002	10.4097	11.3583
ENSMUST00000025760	ENSMUSG00000024843	Chka	41.726	48.5465	49.4503	49.958	17.3298	16.1281
ENSMUST00000025767	ENSMUSG00000024847	Aip	48.7814	46.2509	59.3081	68.1636	45.9257	41.539
ENSMUST00000025773	ENSMUSG00000024854	Pold4	6.15479	5.22832	6.54715	8.18482	9.82494	8.69398
ENSMUST00000025774	ENSMUSG00000024853	Sf3b2	153.005	170.569	220.255	225.711	85.9498	89.6611
ENSMUST00000025778	ENSMUSG00000024827	Gldc	10.4094	10.6107	10.3138	9.24902	4.20412	4.29336
ENSMUST00000025779	ENSMUSG00000024856	Cdk2ap2	6.00944	5.48131	6.39435	8.317	22.3368	19.9709
ENSMUST00000025786	ENSMUSG00000024855	Pacs1	73.298	70.2282	67.1254	66.4419	36.6707	37.9277
ENSMUST00000025800	ENSMUSG00000024867	Pip5k1b	1.74462	1.25809	1.16013	1.75732	13.2885	13.3741
ENSMUST00000025802	ENSMUSG00000110949	Nudt8	3.39324	4.28529	4.37142	4.9905	8.61852	7.5968
ENSMUST00000025804	ENSMUSG00000024870	Rab1b	76.27	72.8544	93.8795	101.993	100.463	95.8403
ENSMUST00000025805	ENSMUSG00000024873	Cnih2	12.3314	13.9492	16.0896	19.3492	414.249	369.91
ENSMUST00000025806	ENSMUSG00000024871	Doc2g	0.430305	0.727685	0.749875	0.59216	3.92434	1.47936
ENSMUST00000025811	ENSMUSG00000024875	Yif1a	3.13325	2.89821	3.02355	4.88252	8.99694	7.88577
ENSMUST00000025815	ENSMUSG00000024878	Cbwd1	5.83418	5.41831	7.56229	10.0844	4.9436	4.87423
ENSMUST00000025818	ENSMUSG00000024883	Rin1	1.04003	0.682946	0.912944	0.662341	1.40158	1.10151
ENSMUST00000025823	ENSMUSG00000024889	Rce1	1.59645	1.14119	0.991801	1.58336	4.35572	4.74515
ENSMUST00000025827	ENSMUSG00000024896	Minpp1	1.88833	1.77873	2.36566	2.19806	14.229	13.8018
ENSMUST00000025831	ENSMUSG00000052085	Dock8	0.904471	0.997279	0.858359	0.482699	0.841026	0.816418
ENSMUST00000025834	ENSMUSG00000024901	Peli3	3.87128	4.16237	4.12145	4.48878	5.57531	5.33633
ENSMUST00000025835	ENSMUSG00000024900	Cpt1a	22.2281	22.8577	16.2739	12.1518	7.91061	7.26374
ENSMUST00000025836	ENSMUSG00000024902	Mrpl11	14.3103	15.1391	19.9088	23.0383	16.6817	16.3553
ENSMUST00000025842	ENSMUSG00000024907	Gal	1.79201	1.88179	2.10565	2.60257	1.76416	1.41434
ENSMUST00000025851	ENSMUSG00000063904	Dpp3	77.2533	79.1045	77.4765	71.281	29.8574	30.0185
ENSMUST00000025856	ENSMUSG00000024913	Lrp5	0.234402	0.458088	0.356153	0.386998	1.31253	1.15011
ENSMUST00000025864	ENSMUSG00000024925	Rnaseh2c	10.5003	10.545	15.2194	14.7612	40.5154	41.0047
ENSMUST00000025867	ENSMUSG00000024927	Rela	16.7726	16.9469	20.2287	22.4405	13.6012	13.7451
ENSMUST00000025875	ENSMUSG00000024935	Slc1a1	5.46363	5.25639	3.24335	2.44553	3.90182	3.65133
ENSMUST00000025885	ENSMUSG00000079478	Znrd2	74.2684	77.0649	105.353	99.8126	56.5123	54.7592
ENSMUST00000025890	ENSMUSG00000024941	Scyl1	39.5846	36.1387	38.2671	34.6115	30.7047	31.4185
ENSMUST00000025893	ENSMUSG00000024944	Arl2	40.408	42.5906	50.0719	63.0161	38.1286	37.0802
ENSMUST00000025897	ENSMUSG00000024948	Map4k2	2.98327	2.75671	2.85066	2.62701	5.30743	5.15997
ENSMUST00000025906	ENSMUSG00000024955	Esrra	6.329	5.99548	7.58531	8.35145	16.1511	14.5553
ENSMUST00000025908	ENSMUSG00000024957	Kcnk4	0.884057	0.577373	0.686334	0.43899	3.6288	3.26513
ENSMUST00000025909	ENSMUSG00000024958	Gpr137	1.65827	1.57863	1.54672	1.47022	27.9765	27.5678
ENSMUST00000025912	ENSMUSG00000024960	Plcb3	11.6768	11.5873	10.1274	7.3185	13.924	13.7531
ENSMUST00000025918	ENSMUSG00000024966	Stip1	68.1462	71.6874	93.5343	120.592	67.9434	65.9478
ENSMUST00000025924	ENSMUSG00000024970	Spindoc	4.80521	5.55372	6.96824	7.75873	12.3893	11.6426
ENSMUST00000025930	ENSMUSG00000024974	Smc3	41.6813	45.7879	38.0769	39.3252	11.2915	12.9252
ENSMUST00000025932	ENSMUSG00000024976	Shoc2	33.959	33.4154	37.5521	47.3776	31.2598	31.4437
ENSMUST00000025955	ENSMUSG00000024991	Eif3a	127.931	141.055	77.7744	47.1557	24.7598	27.5976
ENSMUST00000025957	ENSMUSG00000024993	Fam45a	15.7461	15.0449	18.6447	19.5569	10.7233	11.2971
ENSMUST00000025961	ENSMUSG00000024997	Prdx3	38.0492	37.3267	42.4715	54.6787	49.6541	47.2434
ENSMUST00000025963	ENSMUSG00000024999	Noc3l	10.3507	10.9924	11.7813	12.5461	4.03024	3.90908
ENSMUST00000025965	ENSMUSG00000025001	Hells	4.35102	5.36598	4.66084	4.36182	1.68993	2.05803
ENSMUST00000025979	ENSMUSG00000025007	Aldh18a1	47.7468	52.2736	39.0773	35.3336	16.0484	15.7377
ENSMUST00000025993	ENSMUSG00000025020	Slit1	5.71957	5.56484	2.31825	1.17103	2.67151	2.22676
ENSMUST00000026008	ENSMUSG00000025034	Trim8	12.3705	13.4341	14.5851	14.5541	62.3769	58.4914
ENSMUST00000026009	ENSMUSG00000025035	Arl3	112.03	106.458	149.229	162.438	78.8332	80.5494
ENSMUST00000026011	ENSMUSG00000025036	Sfxn2	0.991478	1.3217	1.50559	1.35422	1.23165	1.38153
ENSMUST00000026013	ENSMUSG00000025037	Maoa	24.0843	26.3115	29.1	30.3395	13.8886	15.8723
ENSMUST00000026014	ENSMUSG00000025038	Efhc2	4.65205	3.59555	3.33146	2.02206	1.24128	1.04452
[truncated: 11,081 more rows]
