# Supplementary material for: FMRP regulates neuronal RNA granules containing stalled ribosomes, not where ribosomes stall
Source: eLife. 2026 Jul 20;14:RP106692. doi: 10.7554/eLife.106692 (PMC13384498; doi:10.7554/eLife.106692)
Supplement: Figure 5—source data 2. [file elife-106692-fig5-data2.xlsx]

## Sheet: DEG_WT_Occupancy
Extended Data Table S5-2. DEG Analysis of WT and FMR1-KO Occupancy and Enrichment. DEG comparing WT vs FMR1- for RNA_SEQ, Abundance, Occupancy, Enrichment) Columns: gene_name, gene_biotype (RNA-SEQ), logFC (log Fold Change between the two groups), logCPM (log Counts per Million), F value (F), PValue (p-value), FDR (False Discovery rate).
genename	logFC	logCPM	F	PValue	FDR
Fgfr2	7.27365	8.75808	2757.53	1.09122e-12	1.4272e-08
Eif4g2	6.32558	9.57791	2261.88	2.68068e-12	1.75303e-08
Ulk4	5.5054	7.86947	1848.63	6.74962e-12	1.78231e-08
Nt5dc1	7.31944	7.98235	1852.53	6.88522e-12	1.78231e-08
Ywhaq	8.64026	7.36038	1748.2	7.03414e-12	1.78231e-08
Cntd1	7.5602	5.26597	1049.13	8.17636e-12	1.78231e-08
Gm49333	6.46556	7.07021	1525.72	1.6766e-11	3.13262e-08
Slc3a1	7.84645	6.08674	1173.04	2.1231e-11	3.471e-08
Chchd2	5.80875	6.40726	1350.83	2.92558e-11	3.84175e-08
Spef1	5.80723	7.14523	1341.35	2.93734e-11	3.84175e-08
Gp1bb	6.64165	6.5545	1298.05	3.74826e-11	4.45668e-08
Evc	8.96541	8.061	1138.09	6.45582e-11	7.03631e-08
Phkg1	4.5058	6.47164	1063.05	8.42799e-11	7.47732e-08
Phykpl	5.37533	6.32534	1065	8.47981e-11	7.47732e-08
Cenpb	4.08528	7.05966	1035.7	9.46463e-11	7.47732e-08
Tomm20	5.25187	6.64063	1017.67	1.03248e-10	7.47732e-08
Tuba1b	6.56256	8.07186	1013.07	1.05203e-10	7.47732e-08
Mettl23	5.16465	6.72556	1009.18	1.07058e-10	7.47732e-08
Rnd2	3.57145	6.71492	990.589	1.15886e-10	7.47732e-08
Ccdc107	10.1744	10.7387	996.598	1.16269e-10	7.47732e-08
Ube2h	4.28714	6.32171	977.552	1.23397e-10	7.47732e-08
Mppe1	7.49513	6.02957	885.342	1.26657e-10	7.47732e-08
B4galt2	4.9923	6.53644	957.775	1.35827e-10	7.47732e-08
Blcap	5.91613	9.53343	954.39	1.37209e-10	7.47732e-08
Galnt2l	8.27447	11.6026	933.134	1.52029e-10	7.67824e-08
Mrfap1	5.81763	7.54551	927.296	1.5706e-10	7.67824e-08
Rnf141	5.30865	5.95521	930.489	1.59006e-10	7.67824e-08
Stum	3.53331	6.76008	917.28	1.64379e-10	7.67824e-08
Rtn2	5.2169	6.28891	901.599	1.80133e-10	8.12398e-08
Rasl10b	4.98815	6.94725	890.961	1.88146e-10	8.20254e-08
Snx32	3.82566	9.67976	877.417	2.01009e-10	8.25496e-08
Ssb	-2.99548	8.22078	876.493	2.01972e-10	8.25496e-08
Cacng7	4.40811	5.79099	843.858	2.42065e-10	9.59384e-08
Atg16l2	4.47944	5.45703	835.809	2.55316e-10	9.82141e-08
Map3k15	4.76445	5.48833	817.574	2.85304e-10	9.89955e-08
Nudt21	5.47408	5.50472	827.918	2.85537e-10	9.89955e-08
Entr1	4.67427	5.28206	816.086	2.9006e-10	9.89955e-08
Map3k10	3.75779	7.22963	808.884	2.91017e-10	9.89955e-08
Gm29394	5.70938	6.02867	812.257	3.01676e-10	9.89955e-08
Sms	4.04217	6.42737	800.548	3.05504e-10	9.89955e-08
Ube2d2a	4.89327	6.101	796.78	3.14876e-10	9.89955e-08
Shc4	4.76936	7.62203	793.39	3.179e-10	9.89955e-08
Tmem170b	4.58267	6.4564	777.817	3.48822e-10	1.02543e-07
Rsph14	7.57706	6.78186	772.218	3.83497e-10	1.02543e-07
Islr	5.19451	5.37886	765.586	4.01189e-10	1.02543e-07
Ctdsp2	4.29245	5.61237	754.694	4.02285e-10	1.02543e-07
H3f3a	7.65876	7.34275	765.631	4.14269e-10	1.02543e-07
1500011B03Rik	6.0865	5.52752	760.432	4.23704e-10	1.02543e-07
H2-DMa	6.04287	5.00042	729.152	4.26937e-10	1.02543e-07
Ubb	5.52903	8.30597	741.811	4.31325e-10	1.02543e-07
Bcl7c	4.17415	5.70834	741.204	4.35351e-10	1.02543e-07
9330159F19Rik	4.6376	6.02064	741.242	4.35835e-10	1.02543e-07
Amz1	3.32522	6.53192	736.838	4.44527e-10	1.02543e-07
Rell2	3.85499	6.10324	736.561	4.46063e-10	1.02543e-07
Gm42742	3.23481	6.83407	733.567	4.53471e-10	1.02543e-07
Slc25a53	4.95986	6.85021	732.383	4.58233e-10	1.02543e-07
Tm6sf1	6.20688	5.24555	726.858	4.59048e-10	1.02543e-07
Mgat4b	3.42161	6.29607	731.665	4.59153e-10	1.02543e-07
Eps8l3	4.99247	5.19317	741.668	4.63089e-10	1.02543e-07
Mmp11	5.65639	4.97859	736.882	4.74574e-10	1.02543e-07
Gm37013	4.9505	6.53215	725.349	4.79719e-10	1.02543e-07
Rab5b	3.3356	6.57251	722.453	4.86099e-10	1.02543e-07
Nsmf	3.25335	7.68609	714.519	5.10792e-10	1.06042e-07
Wsb2	2.94261	8.06663	710.086	5.25355e-10	1.07361e-07
Zdhhc2	5.20742	6.55142	695.995	5.79879e-10	1.15666e-07
Rab15	3.06723	6.34047	693.21	5.86259e-10	1.15666e-07
Hnrnph1	-2.80584	9.42723	691.473	5.92524e-10	1.15666e-07
Cx3cr1	4.52863	6.13879	686.548	6.15475e-10	1.18379e-07
Mfsd4a	6.34416	5.28231	665.126	6.50775e-10	1.21017e-07
Snn	3.64417	7.06585	676.689	6.5389e-10	1.21017e-07
1700037C18Rik	4.95743	5.9769	678.119	6.56947e-10	1.21017e-07
Gm37388	4.96571	6.51924	673.144	6.73155e-10	1.21703e-07
Marcksl1	5.05675	9.46469	667.995	6.93093e-10	1.21703e-07
Purg	3.32498	8.32855	667.701	6.94409e-10	1.21703e-07
Camk2n2	4.05249	7.04616	667.087	6.9789e-10	1.21703e-07
Btbd1	2.82377	6.57888	654.503	7.6042e-10	1.2937e-07
Slc25a23	3.51767	7.96993	654.234	7.61641e-10	1.2937e-07
Dync1i2	-2.93307	9.4324	651.263	7.77342e-10	1.29695e-07
Gapdh	3.61387	9.16492	647.691	7.96994e-10	1.29695e-07
Tmem229b	3.56191	5.80614	647.545	7.99803e-10	1.29695e-07
Eif5b	-2.63734	7.63476	646.572	8.03216e-10	1.29695e-07
Rnf11	3.30392	6.81989	642.838	8.25015e-10	1.30369e-07
Eif1	2.9597	7.13613	639.212	8.46203e-10	1.30369e-07
Atxn7l3	3.03673	7.21503	635.397	8.69454e-10	1.30369e-07
Smim13	3.4882	6.33835	635.399	8.70225e-10	1.30369e-07
Tmcc2	3.4971	6.94057	634.71	8.73979e-10	1.30369e-07
Tifa	4.96045	5.39635	640.715	8.76964e-10	1.30369e-07
D430019H16Rik	3.28112	7.85879	634.149	8.77164e-10	1.30369e-07
Yjefn3	4.16288	5.38277	629.131	9.19363e-10	1.33695e-07
Cdan1	2.93497	6.89144	627.528	9.19993e-10	1.33695e-07
Gabarapl2	3.7099	5.71872	623.11	9.52771e-10	1.36937e-07
Atp6v1h	-2.93298	8.81121	619.147	9.77393e-10	1.38949e-07
Ncs1	2.50456	7.7346	615.493	1.00404e-09	1.39776e-07
Zdhhc3	3.74477	5.53198	616.03	1.00459e-09	1.39776e-07
Hnrnpm	-2.59003	8.34937	613.691	1.01735e-09	1.40062e-07
Pop5	3.78881	5.79418	611.286	1.03903e-09	1.41013e-07
Polr3h	2.69667	7.32915	607.8	1.06296e-09	1.41013e-07
Map1lc3b	4.99352	6.84238	607.92	1.06571e-09	1.41013e-07
Psmd12	-2.42267	7.35718	606.832	1.07044e-09	1.41013e-07
Cct8	-2.7579	9.36103	605.869	1.07816e-09	1.41013e-07
Lamtor1	3.70903	5.4898	602.187	1.11349e-09	1.43106e-07
Matr3	-3.01225	10.5408	598.419	1.14025e-09	1.43106e-07
Ik	-2.77186	7.68013	595.962	1.16167e-09	1.43106e-07
H4c4	4.35406	7.38193	593.748	1.18241e-09	1.43106e-07
B3gat1	3.40731	6.79241	593.476	1.18456e-09	1.43106e-07
Dhx9	-3.4256	9.59525	593.261	1.1858e-09	1.43106e-07
Kcnip2	3.23792	5.57836	593.244	1.18869e-09	1.43106e-07
Kifc2	3.15432	6.36273	592.066	1.19757e-09	1.43106e-07
Abcd3	-2.60776	7.94067	591.563	1.20128e-09	1.43106e-07
Taf15	-2.5299	6.61786	590.116	1.21466e-09	1.43106e-07
Cnih2	4.81217	8.05604	589.015	1.22573e-09	1.43106e-07
Otulin	3.07081	5.67089	588.622	1.23074e-09	1.43106e-07
Polr2c	3.59578	6.5796	587.931	1.23641e-09	1.43106e-07
Rbm25	-2.69167	7.70656	577.867	1.33554e-09	1.53224e-07
Cdk16	3.60109	7.71547	572.09	1.39801e-09	1.56931e-07
Tafa5	3.38891	5.79326	571.224	1.41012e-09	1.56931e-07
Gm28036	3.87181	5.94532	570.891	1.41513e-09	1.56931e-07
1600012H06Rik	5.13137	5.0965	581.54	1.41585e-09	1.56931e-07
Enho	3.5482	5.48483	566.855	1.46246e-09	1.60736e-07
Cmtm4	3.88667	5.76878	565.225	1.48177e-09	1.61501e-07
Cfap43	5.24661	4.98279	575.974	1.49554e-09	1.61509e-07
Pcgf3	3.32803	6.44939	561.136	1.52657e-09	1.61509e-07
Gm17606	4.58263	5.42589	563.33	1.5308e-09	1.61509e-07
Mllt6	3.85956	5.9346	560.93	1.53234e-09	1.61509e-07
Gm49909	3.35132	7.02886	559.347	1.54818e-09	1.61509e-07
Usp14	-2.7131	8.65339	558.672	1.55594e-09	1.61509e-07
Isca1	4.858	5.4504	561.036	1.57882e-09	1.62594e-07
Ndufs1	-2.88267	8.44511	551.957	1.64336e-09	1.66368e-07
Ptp4a1.1	4.33586	5.80212	550.291	1.6772e-09	1.66368e-07
Fndc4	3.13744	5.88766	549.56	1.67826e-09	1.66368e-07
Bnip3l	3.22529	6.11511	547.814	1.70218e-09	1.66368e-07
Ggnbp2	-2.55584	7.47977	546.982	1.712e-09	1.66368e-07
Ptbp2	-2.39732	8.54676	546.685	1.7162e-09	1.66368e-07
Ntng2	4.57092	5.40878	548.714	1.72434e-09	1.66368e-07
Zfp326	-2.53691	6.64273	545.963	1.72649e-09	1.66368e-07
Camk2n1	3.83102	7.47418	545.775	1.72995e-09	1.66368e-07
Eif2b3	-2.60966	5.67231	542.815	1.77221e-09	1.69188e-07
Tars	-2.72733	6.89312	538.75	1.83342e-09	1.73763e-07
Nrgn	3.57596	8.74378	536.642	1.86637e-09	1.75613e-07
Nars	-2.6104	8.81283	534.452	1.90097e-09	1.76471e-07
Ttll3	5.19171	5.37577	542.024	1.90391e-09	1.76471e-07
Jph3	2.79941	6.79141	532.478	1.93367e-09	1.76471e-07
Pou6f1	2.98035	5.96564	532.506	1.93454e-09	1.76471e-07
Ogt	-2.49218	7.94409	531.875	1.94294e-09	1.76471e-07
Eif4ebp2	3.20621	6.20353	529.674	1.98159e-09	1.7874e-07
Scfd1	-2.54224	6.43115	528.155	2.00553e-09	1.7966e-07
Hnrnpu	-2.70677	10.2564	524.529	2.0689e-09	1.84076e-07
Anapc4	-2.80638	7.60986	523.215	2.09248e-09	1.84915e-07
Cops3	-2.23312	7.40592	520.911	2.13459e-09	1.85365e-07
Ppp2r2c	3.20823	8.38624	520.78	2.13722e-09	1.85365e-07
Kcnq3	3.36892	6.23777	520.742	2.14008e-09	1.85365e-07
Bscl2	5.49578	7.58687	519.8	2.16058e-09	1.85814e-07
H4c8	4.39929	6.74599	518.826	2.17773e-09	1.85814e-07
Ptp4a1	4.36173	5.81907	518.718	2.19019e-09	1.85814e-07
Cd180	6.20467	5.25122	514.479	2.20688e-09	1.85814e-07
Serf2	5.55875	5.78659	523.25	2.2163e-09	1.85814e-07
Golga7	4.90703	5.40263	519.924	2.23957e-09	1.85928e-07
Pnn	-2.49082	6.26665	514.054	2.2662e-09	1.85928e-07
Rgs7bp	2.61095	6.34518	514.03	2.26771e-09	1.85928e-07
Gpx4	3.60644	6.34952	512.83	2.29356e-09	1.85928e-07
5031439G07Rik	2.57392	7.33451	512.391	2.29997e-09	1.85928e-07
H2bu2	3.81909	6.34032	512.408	2.30295e-09	1.85928e-07
Opa3	4.04295	5.38158	512.353	2.3204e-09	1.86187e-07
Dgkk	3.71475	5.20881	510.827	2.34784e-09	1.8724e-07
Ttc27	-2.81047	5.77311	509.127	2.36692e-09	1.87618e-07
Cacng4	3.8896	6.51588	507.397	2.40689e-09	1.89637e-07
Ube2s	3.617	5.63907	506.722	2.42562e-09	1.89699e-07
Mfsd11	4.59565	5.53427	507.493	2.44262e-09	1.89699e-07
Prpf4b	-2.23734	7.22798	504.816	2.45951e-09	1.89699e-07
Prkcz	2.58496	6.80877	504.564	2.4657e-09	1.89699e-07
Aldh2	-2.15688	7.50242	503.298	2.49317e-09	1.90691e-07
Gpr153	4.25097	5.28343	503.6	2.52382e-09	1.90898e-07
Cplx2	3.81445	8.81583	501.894	2.52507e-09	1.90898e-07
1700088E04Rik	4.82881	5.44284	504.23	2.5511e-09	1.91572e-07
Elk4	3.76599	5.66621	500.112	2.57515e-09	1.91572e-07
Tmem250-ps	5.51735	4.62235	496.453	2.59011e-09	1.91572e-07
Pcnp	4.50559	5.11108	502.428	2.5995e-09	1.91572e-07
Tpp2	-2.93758	7.9836	498.334	2.60722e-09	1.91572e-07
Arl2bp	3.06366	6.5205	496.245	2.65857e-09	1.93361e-07
Gm10130	5.29005	4.11856	470.896	2.66114e-09	1.93361e-07
Smim10l2a	3.13908	5.28298	494.366	2.7108e-09	1.95881e-07
Psmd6	-2.12193	7.36212	493.195	2.73207e-09	1.96334e-07
Marchf8	3.10331	5.52016	490.583	2.80393e-09	2.00397e-07
Cct4	-2.19346	8.7769	486.029	2.91854e-09	2.04909e-07
Nudt11	3.87078	4.72049	487.423	2.94976e-09	2.04909e-07
Erh	5.92914	5.56023	494.248	2.97309e-09	2.04909e-07
Ckap5	-2.88546	9.54388	483.437	2.98979e-09	2.04909e-07
Gid4	3.39244	5.88332	483.041	3.00605e-09	2.04909e-07
Ptp4a2	2.92454	6.59265	482.719	3.01126e-09	2.04909e-07
Yae1d1	4.65346	4.5089	492.35	3.01928e-09	2.04909e-07
Cdr1	9.55712	8.03158	445.91	3.04862e-09	2.04909e-07
Asphd2	4.16201	4.94702	483.767	3.05617e-09	2.04909e-07
Baalc	3.88914	5.84532	481.227	3.06231e-09	2.04909e-07
Myo1b	-2.64262	7.4228	480.602	3.07013e-09	2.04909e-07
Cse1l	-2.93148	8.36016	480.497	3.07316e-09	2.04909e-07
Anxa6	-2.7027	7.2437	480.146	3.08332e-09	2.04909e-07
Tcaf1	-2.73485	10.3939	479.72	3.09567e-09	2.04909e-07
Cyfip1	-2.31577	7.94493	479.501	3.10206e-09	2.04909e-07
Septin7	-2.24542	8.96728	478.324	3.13662e-09	2.0615e-07
Socs2	3.63105	5.0502	478.49	3.15667e-09	2.0643e-07
Oaz1	4.8135	6.69434	476.56	3.19986e-09	2.06787e-07
Tmem167	3.93812	5.69253	476.524	3.20429e-09	2.06787e-07
Ccser2	2.27719	6.92192	475.241	3.23005e-09	2.06787e-07
Homer2	3.92923	6.2219	474.67	3.25373e-09	2.06787e-07
Rnf7	5.71699	4.79421	471.65	3.25384e-09	2.06787e-07
Atp6v1g1	4.20344	5.71051	474.671	3.26696e-09	2.06787e-07
Snrnp70	-2.80582	7.86623	473.596	3.28031e-09	2.06787e-07
Limk1	2.48806	6.4406	472.445	3.31765e-09	2.06787e-07
Polr2m	3.09492	7.17021	472.105	3.32819e-09	2.06787e-07
Ppp1r16b	2.42684	6.26395	471.321	3.35371e-09	2.06787e-07
Hnrnpa2b1	-2.58827	9.98308	471.079	3.36009e-09	2.06787e-07
Idh1	-2.36024	9.3752	470.388	3.38238e-09	2.06787e-07
Nkain1	2.96605	5.30246	470.609	3.38291e-09	2.06787e-07
Wdr92	3.5987	7.30624	470.212	3.38949e-09	2.06787e-07
Mphosph8	-2.3378	6.21295	469.869	3.39928e-09	2.06787e-07
Coa5	4.33503	5.68693	468.964	3.45587e-09	2.08361e-07
mt-Nd5	7.58853	6.23943	445.018	3.45702e-09	2.08361e-07
Zfp652	2.814	6.12212	467.169	3.49101e-09	2.09445e-07
Csnk2a1	2.59136	6.50603	466.066	3.52731e-09	2.09598e-07
Gm28305	3.65183	4.86466	467.055	3.53328e-09	2.09598e-07
1700025G04Rik	3.62777	5.89916	464.615	3.58392e-09	2.09598e-07
Fam149a	3.04894	5.17094	464.539	3.58922e-09	2.09598e-07
Panx2	4.16397	5.25746	465.471	3.59304e-09	2.09598e-07
Fam78b	3.16659	5.55146	464.244	3.59624e-09	2.09598e-07
Cul2	-2.81565	7.81345	463.762	3.60575e-09	2.09598e-07
Slc25a36	3.64588	4.96611	463.767	3.63962e-09	2.10631e-07
Dhx15	-2.44742	7.98894	462.293	3.65766e-09	2.10743e-07
BC005537	3.76634	7.44918	461.281	3.69551e-09	2.11226e-07
Mmd	4.00828	6.73004	461.28	3.69835e-09	2.11226e-07
Maged2	-2.23737	8.99643	460.067	3.73809e-09	2.12554e-07
Exosc9	-2.43386	6.54116	459.631	3.75411e-09	2.12554e-07
Nae1	-2.84227	6.71177	457.482	3.83424e-09	2.15122e-07
Mdh1	-2.30939	9.72266	457.331	3.83991e-09	2.15122e-07
Hsf2	-2.21629	6.58884	456.433	3.8741e-09	2.15122e-07
Gtpbp4	-2.13415	6.11716	456.394	3.8756e-09	2.15122e-07
Msh2	-2.49757	6.71988	456.234	3.8817e-09	2.15122e-07
St6galnac6	7.07378	5.76063	433.211	3.93925e-09	2.1739e-07
Syt2	4.09056	5.85657	453.835	3.99141e-09	2.19343e-07
Cd24a	3.4809	6.95425	453.044	4.00837e-09	2.19353e-07
Lars	-2.87163	7.63158	452.498	4.02819e-09	2.1939e-07
Cct6a	-2.20442	9.21117	451.96	4.04983e-09	2.1939e-07
Wdr35	-2.62965	7.18881	451.338	4.07504e-09	2.1939e-07
Trim14	4.88112	4.91086	459.163	4.07613e-09	2.1939e-07
Dcaf13	-2.33685	5.92567	448.742	4.18236e-09	2.22575e-07
Cct3	-2.42919	8.90509	448.578	4.18919e-09	2.22575e-07
Ccny	2.98739	6.58456	448.161	4.20877e-09	2.22575e-07
Snrpd2	4.71535	5.77757	449.009	4.22345e-09	2.22575e-07
Blmh	-2.36721	7.72379	447.379	4.24001e-09	2.22575e-07
Mthfd1	-2.48589	6.8387	447.287	4.24394e-09	2.22575e-07
Npepps	-2.3852	9.07347	446.818	4.26403e-09	2.22575e-07
Ypel1	3.22401	5.3403	446.929	4.27145e-09	2.22575e-07
Ppp1r2	2.81831	5.51832	446.229	4.29555e-09	2.22942e-07
Fam189a1	4.07279	4.80814	445.029	4.46326e-09	2.27916e-07
Mapk8ip1	2.44686	8.79218	442.198	4.46839e-09	2.27916e-07
Jph4	2.69846	8.26226	441.761	4.48854e-09	2.27916e-07
Pogk	2.81442	6.79757	441.76	4.48978e-09	2.27916e-07
Gm20431	3.3281	5.59102	441.783	4.49768e-09	2.27916e-07
Fam57b	2.45864	7.79073	441.219	4.51359e-09	2.27916e-07
Ccni	4.42809	8.12834	441.211	4.51515e-09	2.27916e-07
Gm21992	2.59008	7.47593	440.67	4.53907e-09	2.27916e-07
Gm49380	5.34205	4.84391	448.288	4.56016e-09	2.27916e-07
Zfp950	3.15978	4.97817	439.951	4.5921e-09	2.27916e-07
Gng4	3.60756	7.21112	439.498	4.59534e-09	2.27916e-07
Maob	-2.68285	4.4341	439.364	4.60048e-09	2.27916e-07
Neurl1a	2.42321	5.88692	437.919	4.67104e-09	2.30538e-07
Lonp2	-2.22186	7.57665	437.341	4.69619e-09	2.30908e-07
Amd1	5.20219	4.63269	443.7	4.72074e-09	2.31246e-07
Pcm1	-2.75554	8.70552	435.658	4.77845e-09	2.32139e-07
Fam81a	3.3353	6.49166	435.729	4.77846e-09	2.32139e-07
Egln1	2.67677	5.93461	435.449	4.79223e-09	2.32139e-07
Fam163b	3.13628	5.90145	434.983	4.81778e-09	2.32516e-07
Tmem216	4.7096	4.97262	439	4.89155e-09	2.35208e-07
H4c3	3.94139	6.38963	431.649	4.98966e-09	2.39047e-07
Tpr	-2.46108	8.69198	430.998	5.01543e-09	2.39404e-07
Tfdp1	2.59472	5.47727	429.421	5.10481e-09	2.42785e-07
Gnl2	-2.09093	6.37146	428.74	5.13545e-09	2.43357e-07
Asns	-2.49082	8.00473	428.392	5.15421e-09	2.43364e-07
Cpsf3	-2.16606	7.07593	427.934	5.17912e-09	2.43661e-07
Spin1	2.31079	7.95724	426.512	5.25753e-09	2.46382e-07
Far1	-2.08393	7.03293	426.199	5.27463e-09	2.46382e-07
Gna12	2.65879	6.60999	425.773	5.30017e-09	2.46441e-07
Mmp24	3.50199	6.09074	425.64	5.31359e-09	2.46441e-07
Tor1aip2	4.28522	4.95493	426.882	5.39377e-09	2.49276e-07
Ube2n	2.83529	6.54628	422.823	5.46912e-09	2.51868e-07
Gm17087	-7.00251	4.0726	422.666	5.48922e-09	2.51907e-07
Actr6	-2.39754	5.25744	422.035	5.51337e-09	2.52131e-07
Thoc2	-2.43874	6.98796	421.42	5.54916e-09	2.52251e-07
Zfand2a	3.12988	5.73802	420.601	5.60624e-09	2.52251e-07
Manf	4.02293	6.74925	420.328	5.62069e-09	2.52251e-07
Prpf40a	-2.26841	7.19318	420.182	5.62312e-09	2.52251e-07
Usf3	2.61201	5.60569	420.158	5.6302e-09	2.52251e-07
Ncl	-1.97719	9.28007	419.405	5.67009e-09	2.52251e-07
Gcc1	2.79006	7.29558	418.93	5.70016e-09	2.52251e-07
Ppp2r3d	4.98256	4.50837	426.178	5.71182e-09	2.52251e-07
Mgat3	3.31155	5.80134	418.743	5.72017e-09	2.52251e-07
Gcc2	-2.04119	7.29799	418.41	5.73103e-09	2.52251e-07
Phtf1	3.7758	4.79203	419.863	5.73478e-09	2.52251e-07
Bod1	2.87297	5.4318	417.991	5.76644e-09	2.52251e-07
Ppp1r14b	4.213	5.69864	418.399	5.76674e-09	2.52251e-07
Cpne1	2.82204	5.89313	414.504	5.98321e-09	2.59284e-07
Ctxn1	3.53591	7.36396	414.406	5.98628e-09	2.59284e-07
Zfp704	2.07723	7.46848	414.373	5.98699e-09	2.59284e-07
4430402I18Rik	4.63205	4.06387	418.242	6.07257e-09	2.61646e-07
Mrpl48	2.55559	5.87221	412.984	6.08154e-09	2.61646e-07
Rab31	2.49455	6.28553	412.565	6.10787e-09	2.61918e-07
Psmd13	-2.17988	7.87671	411.888	6.15059e-09	2.62888e-07
Rragd	2.2955	6.13703	411.338	6.19017e-09	2.63717e-07
Smim4	3.48752	4.92562	411.643	6.21386e-09	2.63867e-07
Ipp	-2.36836	5.14986	408.929	6.35385e-09	2.68346e-07
Tug1	3.05778	6.94626	408.857	6.36037e-09	2.68346e-07
Anapc7	-2.16291	6.94188	407.523	6.45247e-09	2.71356e-07
Lsm12	2.82197	6.23354	407.227	6.47717e-09	2.71522e-07
Sec23b	-2.57772	6.99112	406.432	6.53065e-09	2.7289e-07
Vopp1	3.06376	6.3964	404.731	6.65886e-09	2.76752e-07
Josd1	3.38313	5.07564	404.715	6.68971e-09	2.76752e-07
Atrx	-3.02146	9.43617	403.785	6.72532e-09	2.76752e-07
Metrn	4.9072	5.14521	408.758	6.73829e-09	2.76752e-07
U2surp	-2.00895	7.53752	403.554	6.7427e-09	2.76752e-07
Vps8	-2.36356	7.83946	403.456	6.75005e-09	2.76752e-07
Tbc1d20	2.95383	5.25826	403.058	6.79539e-09	2.7774e-07
Slc25a51	2.16915	6.26418	402.492	6.82509e-09	2.78085e-07
Nup93	-2.04301	6.3471	401.071	6.9324e-09	2.8158e-07
Marchf2	4.14903	5.20753	401.396	7.00054e-09	2.83468e-07
Prmt9	-2.72341	6.24049	399.453	7.05943e-09	2.8497e-07
Foxn3	2.74137	6.15414	398.889	7.10837e-09	2.86063e-07
Fam102b	2.51611	6.99613	398.297	7.15333e-09	2.86989e-07
Ube2d3	2.4103	7.13837	397.408	7.22542e-09	2.88995e-07
Heatr5b	-2.59843	8.01881	396.317	7.3139e-09	2.91642e-07
Aida	3.6114	5.3705	396.387	7.33921e-09	2.91761e-07
Mtrex	-2.32321	7.04008	393.413	7.55967e-09	2.991e-07
B3gat3	3.55695	5.04327	393.494	7.60384e-09	2.991e-07
Efl1	-2.21147	5.66849	392.614	7.62939e-09	2.991e-07
Dis3l2	-2.13297	6.75555	392.568	7.63311e-09	2.991e-07
Vps33b	-2.54007	5.80597	392.02	7.68115e-09	2.991e-07
H4c12	5.53267	6.02388	394.802	7.69403e-09	2.991e-07
Prpf38b	-2.36236	5.76653	391.766	7.70355e-09	2.991e-07
Ppdpf	4.32567	5.75138	392.293	7.70675e-09	2.991e-07
Tcp1	-2.06557	9.29636	391.183	7.75519e-09	3.00089e-07
Plrg1	-2.24177	6.87136	390.139	7.84886e-09	3.02092e-07
Pdcd4	-2.09861	7.29468	390.092	7.85315e-09	3.02092e-07
Ppp1cc	2.40879	5.80648	389.803	7.88402e-09	3.02185e-07
Nup35	3.71782	4.64002	390.978	7.92755e-09	3.02185e-07
Ndst1	3.1897	5.91083	389.3	7.93499e-09	3.02185e-07
Deaf1	3.25554	6.99123	388.962	7.95926e-09	3.02185e-07
Ctnnb1	-2.10913	10.8882	388.564	7.99273e-09	3.02185e-07
Traf3ip2	4.63715	4.82497	393.784	8.01661e-09	3.02185e-07
Ubald2	4.2572	4.16666	395.582	8.03624e-09	3.02185e-07
Psmc2	-1.93634	7.68567	387.897	8.05468e-09	3.02185e-07
Tkt	-2.21593	9.29821	387.699	8.07317e-09	3.02185e-07
Chpf2	3.53245	5.60255	387.577	8.1071e-09	3.02185e-07
Tapbp	3.94179	4.99847	388.516	8.10971e-09	3.02185e-07
Rnf187	3.00273	8.50794	386.887	8.14994e-09	3.02821e-07
Bend6	3.9798	6.92416	386.37	8.20566e-09	3.04028e-07
Gm27021	2.71738	5.66386	385.227	8.31692e-09	3.06848e-07
Smim1	5.20396	4.15249	373.913	8.32869e-09	3.06848e-07
Gm49353	2.36544	5.68716	384.002	8.43375e-09	3.09845e-07
Babam2	-1.98419	6.36693	382.977	8.52996e-09	3.1242e-07
Insyn1	3.7155	5.97184	382.777	8.56792e-09	3.1242e-07
Lta4h	-1.90611	6.61676	382.467	8.58116e-09	3.1242e-07
Gart	-2.33337	7.04699	382.152	8.61293e-09	3.1242e-07
Ankrd40	2.82094	5.28498	381.948	8.64952e-09	3.1242e-07
Cplx1	2.18858	7.5911	381.584	8.67139e-09	3.1242e-07
Psmd1	-2.48018	8.59089	381.417	8.68771e-09	3.1242e-07
Hrk	3.58991	4.90844	382.112	8.69492e-09	3.1242e-07
Rars	-2.06576	6.35372	380.708	8.76064e-09	3.13725e-07
Nrarp	3.47664	4.90219	381.169	8.77922e-09	3.13725e-07
Gm44973	5.16407	4.95837	387.488	8.81684e-09	3.14211e-07
Trak1	2.2746	7.54055	379.844	8.85122e-09	3.14579e-07
Eme2	3.30465	5.10501	379.915	8.87994e-09	3.14744e-07
Esf1	-2.72992	5.58861	379.009	8.93867e-09	3.1597e-07
Dnajc19	4.07161	4.90158	379.571	9.07107e-09	3.1919e-07
Agpat1	3.17897	5.68538	377.833	9.07858e-09	3.1919e-07
Mpp1	-2.21705	5.63642	376.936	9.16149e-09	3.21242e-07
Ccdc112	-2.29465	5.24161	375.561	9.31337e-09	3.25694e-07
Hmgcs1	-2.37325	10.8995	375.119	9.36189e-09	3.25879e-07
Dnajc27	2.75907	5.79676	375.135	9.3685e-09	3.25879e-07
Hmgn1	3.74986	5.37959	374.189	9.51448e-09	3.2939e-07
Fus	-2.48555	9.22715	373.724	9.51979e-09	3.2939e-07
Trim23	-2.2225	7.24783	373.13	9.58801e-09	3.30875e-07
Traf3	2.39625	6.25417	372.715	9.6397e-09	3.31783e-07
Pnisr	-2.11663	6.04735	371.4	9.79004e-09	3.35423e-07
Dcp2	2.37283	5.51658	371.237	9.81762e-09	3.35423e-07
Leo1	-2.31624	6.26445	371.127	9.82239e-09	3.35423e-07
Cct7	-2.12432	9.19412	370.882	9.85149e-09	3.35541e-07
Rpa1	-1.99545	6.88667	370.2	9.93326e-09	3.37447e-07
Cdc26	4.04595	4.59953	372.867	9.98702e-09	3.3827e-07
Ttc9	2.45961	6.215	369.605	1.00092e-08	3.3827e-07
Stk16	2.49657	5.58589	369.094	1.00762e-08	3.39111e-07
Rsl1d1	-1.97836	6.87489	368.943	1.0086e-08	3.39111e-07
Mturn	3.115	8.11979	368.658	1.01219e-08	3.39447e-07
Cdk11b	-2.14916	6.72445	368.138	1.01853e-08	3.4008e-07
Birc6	-2.46662	9.6777	368.078	1.01928e-08	3.4008e-07
Gatad1	2.96872	5.97877	367.654	1.02546e-08	3.40159e-07
Smu1	-2.14674	6.99967	367.043	1.03223e-08	3.40159e-07
Ola1	-1.8298	7.28445	366.842	1.03477e-08	3.40159e-07
Zcchc12	-2.73992	9.16644	366.797	1.03534e-08	3.40159e-07
Ythdc2	-2.38361	6.29888	366.616	1.03764e-08	3.40159e-07
Nanos1	2.93347	5.00227	366.566	1.04144e-08	3.40159e-07
Nup88	-2.11047	7.17349	366.068	1.04462e-08	3.40159e-07
Pigp	4.87554	4.05015	364.186	1.04538e-08	3.40159e-07
Gas2l1	3.58076	4.86287	366.427	1.05001e-08	3.40159e-07
Dlgap3	2.80937	7.4576	365.647	1.05021e-08	3.40159e-07
Med23	-2.37639	6.5789	365.609	1.05052e-08	3.40159e-07
Cars	-2.3727	6.27473	365.59	1.05077e-08	3.40159e-07
Timm23	5.24992	4.45173	365.877	1.05527e-08	3.40159e-07
Acad9	-1.97976	6.39027	365.187	1.05598e-08	3.40159e-07
4833439L19Rik	3.55995	7.00248	365.029	1.05853e-08	3.40159e-07
Hsph1	-3.04935	9.16178	363.26	1.08133e-08	3.46614e-07
Prepl	-2.67516	9.88858	363.067	1.08391e-08	3.46614e-07
Dcaf1	-2.18725	6.70777	362.579	1.09048e-08	3.47862e-07
Gng3	3.04197	7.62351	362.171	1.09617e-08	3.48828e-07
Serbp1	-1.98552	9.15065	360.944	1.1128e-08	3.52062e-07
Usp47	-2.05433	8.26197	360.931	1.11297e-08	3.52062e-07
Ttc9b	2.73816	7.12057	360.844	1.11441e-08	3.52062e-07
Nol3	2.88836	5.49018	360.725	1.1175e-08	3.52186e-07
Dnajc7	-2.19309	8.37722	360.131	1.12411e-08	3.53262e-07
Sucla2	-2.06069	7.52626	359.935	1.12686e-08	3.53262e-07
Prkdc	-2.65998	6.19201	359.782	1.12901e-08	3.53262e-07
Aimp1	-2.20545	6.20681	359.032	1.13963e-08	3.55733e-07
Dock7	-2.09865	7.9312	358.604	1.14574e-08	3.56788e-07
Actr10	-1.79521	7.70355	357.724	1.15843e-08	3.58768e-07
Nrd1	-2.39329	8.31293	357.561	1.16079e-08	3.58768e-07
Prodh	3.2266	5.09042	357.791	1.16186e-08	3.58768e-07
Gm20422	4.22262	4.41468	362.607	1.16307e-08	3.58768e-07
Pspc1	-1.91257	7.28638	356.742	1.17279e-08	3.60583e-07
Tmem234	3.35441	6.22622	356.479	1.17781e-08	3.60583e-07
Shank1	1.93102	8.82961	356.393	1.17794e-08	3.60583e-07
Lrrc4	3.0946	5.17761	356.48	1.17998e-08	3.60583e-07
Zfp365	2.62143	5.63377	355.969	1.18534e-08	3.61378e-07
Pak1ip1	-2.18544	5.87995	355.512	1.1911e-08	3.61842e-07
Arl5a	3.07976	6.07183	355.494	1.1924e-08	3.61842e-07
Adk	-1.93101	6.3018	354.051	1.21328e-08	3.67327e-07
Alas1	-2.39194	7.0151	353.696	1.21874e-08	3.68128e-07
AW551984	-2.65433	8.90115	353.052	1.22875e-08	3.70294e-07
Safb	-2.71295	8.09352	352.359	1.23962e-08	3.72711e-07
B230219D22Rik	2.35118	6.87803	352.177	1.24271e-08	3.72785e-07
Sltm	-2.20173	6.67557	351.957	1.24597e-08	3.72906e-07
Ptcd3	-2.19974	6.21107	351.375	1.25524e-08	3.74825e-07
Armcx1	-2.27607	6.50671	350.857	1.26357e-08	3.76212e-07
Egln2	2.65587	5.88337	350.75	1.2662e-08	3.76212e-07
Syt7	3.10018	6.19883	350.518	1.27002e-08	3.76212e-07
Eif3a	-2.64219	8.69938	350.226	1.27381e-08	3.76212e-07
Apeh	-2.17752	6.29399	350.002	1.27747e-08	3.76212e-07
Nol11	-1.91	6.1761	349.906	1.27904e-08	3.76212e-07
Kif3a	-2.73149	8.93065	349.811	1.28058e-08	3.76212e-07
Rad50	-2.64989	5.4355	349.633	1.28357e-08	3.76212e-07
Rnf10	2.51081	7.85597	349.502	1.28578e-08	3.76212e-07
Wbp1l	3.35843	4.35557	350.55	1.29148e-08	3.76269e-07
Rfc5	2.9712	5.716	349.087	1.29409e-08	3.76269e-07
Ankmy2	-1.97231	7.00404	348.963	1.2946e-08	3.76269e-07
Nop58	-1.85269	7.071	348.541	1.30163e-08	3.77474e-07
Ccar1	-2.09792	7.16241	347.988	1.31093e-08	3.7933e-07
Acox1	-1.85038	8.64619	347.727	1.31534e-08	3.79764e-07
Naa15	-2.17272	7.42337	347.517	1.31891e-08	3.79955e-07
Eif4e	2.58858	5.96054	347.099	1.3268e-08	3.80921e-07
Pkia	3.17412	8.56163	346.986	1.32808e-08	3.80921e-07
Abhd17a	2.94443	6.64445	346.351	1.33945e-08	3.83339e-07
Hdac6	-2.31887	7.93399	345.51	1.35358e-08	3.86538e-07
Ints4	-2.11664	6.3799	345.174	1.3595e-08	3.87383e-07
Psmc6	-2.15705	7.62178	344.829	1.36559e-08	3.88002e-07
Ndufaf1	-2.31906	5.00347	344.723	1.3676e-08	3.88002e-07
Cyhr1	2.32827	6.12145	344.152	1.37822e-08	3.89771e-07
Xrn1	-2.05414	6.83979	344.033	1.3798e-08	3.89771e-07
Ube2v1	3.10431	5.29531	343.578	1.39139e-08	3.91762e-07
Rab6b	2.05086	9.3727	343.312	1.39284e-08	3.91762e-07
Rwdd2a	-2.28478	5.48901	343.024	1.39814e-08	3.92408e-07
Zbed5	-2.90346	4.53108	342.014	1.41687e-08	3.95441e-07
Vkorc1l1	4.88298	4.36479	347.092	1.41787e-08	3.95441e-07
Gm45140	2.52636	5.10046	341.97	1.41981e-08	3.95441e-07
Wdr11	-2.23764	7.33787	341.639	1.42364e-08	3.95441e-07
Daglb	3.63875	5.3566	341.772	1.42732e-08	3.95441e-07
Nudt10	4.059	4.27171	346.276	1.4285e-08	3.95441e-07
Ensa	2.16729	6.53293	341.31	1.43011e-08	3.95441e-07
Jund	2.80272	7.50836	341.091	1.43412e-08	3.95713e-07
Abhd8	2.29996	6.89437	340.834	1.43901e-08	3.95871e-07
Thumpd3	-2.184	5.60108	340.733	1.44074e-08	3.95871e-07
H2bc4	4.72674	5.18026	342.618	1.46068e-08	3.99282e-07
Ddx46	-1.91545	6.97279	339.655	1.46126e-08	3.99282e-07
Kmt5a	2.74801	4.93827	339.798	1.46231e-08	3.99282e-07
G3bp2	-2.33972	9.14967	339.41	1.466e-08	3.99454e-07
Ipo7	-2.5112	8.72905	339.093	1.47213e-08	4.00292e-07
Ap1ar	2.35507	5.73363	338.726	1.48017e-08	4.01643e-07
Pgm3	-2.27987	5.77254	338.284	1.48799e-08	4.02927e-07
Eif3l	-1.75551	8.12959	337.833	1.49689e-08	4.03857e-07
Rbbp7	-2.10128	8.07969	337.797	1.4976e-08	4.03857e-07
Zfp711	-2.07286	6.03666	337.249	1.50853e-08	4.05834e-07
Marchf7	-2.20169	7.02104	337.027	1.51298e-08	4.05834e-07
Castor2	1.94452	6.78106	336.946	1.51482e-08	4.05834e-07
Cndp2	-1.87132	6.92394	336.811	1.51734e-08	4.05834e-07
Psmc5	-1.88745	7.4697	336.232	1.52905e-08	4.07755e-07
Klhl7	-2.28779	7.81812	336.149	1.53076e-08	4.07755e-07
Rnf208	3.2093	6.27197	335.735	1.54042e-08	4.08082e-07
Rdx	-1.84384	7.85353	335.616	1.54166e-08	4.08082e-07
Gsn	-2.29187	5.78993	335.489	1.5443e-08	4.08082e-07
Luc7l3	-2.31375	6.64833	335.396	1.5462e-08	4.08082e-07
Kcnb1	3.32363	5.02389	335.684	1.54759e-08	4.08082e-07
Slc6a8	5.32247	4.89808	341.213	1.55141e-08	4.08267e-07
Selenow	5.13955	8.25677	334.579	1.5641e-08	4.09676e-07
Ctc1	-1.85428	7.34677	334.335	1.56828e-08	4.09676e-07
Ldlrad4	2.81892	5.75764	334.287	1.57079e-08	4.09676e-07
Mettl14	-2.19291	5.09889	334.184	1.57161e-08	4.09676e-07
Lrch2	-1.96725	6.52873	334.138	1.57242e-08	4.09676e-07
Atp5o.1	2.72367	8.22632	333.757	1.58055e-08	4.10401e-07
Ptges3	2.18533	6.83954	333.645	1.58312e-08	4.10401e-07
Ythdc1	-2.092	6.57887	333.562	1.58462e-08	4.10401e-07
Srp9	5.535	4.32558	317.77	1.59081e-08	4.1119e-07
Vwa5a	-2.66268	5.16712	332.246	1.61305e-08	4.14719e-07
Fam50a	-2.29388	6.06326	332.215	1.61359e-08	4.14719e-07
Txnl1	-1.95895	7.27498	332.197	1.61398e-08	4.14719e-07
Iqcb1	-2.10755	5.30605	332.023	1.61789e-08	4.1491e-07
Lrpprc	-2.744	7.99496	331.551	1.62809e-08	4.16269e-07
Mrs2	2.49357	5.07741	331.604	1.62956e-08	4.16269e-07
Sbk1	2.28628	8.46661	329.91	1.66465e-08	4.24404e-07
Fabp3	3.23511	5.43179	329.154	1.68574e-08	4.28791e-07
Lhfpl4	2.95068	5.59091	328.966	1.68841e-08	4.28791e-07
Naa60	1.94234	6.34138	327.914	1.71085e-08	4.33218e-07
Tmem151b	3.59004	6.08784	327.804	1.71557e-08	4.33218e-07
Pdf	2.81583	5.40117	327.685	1.71839e-08	4.33218e-07
Bod1l	-2.37002	7.6048	327.167	1.72801e-08	4.33218e-07
Fam155a	2.96848	6.06285	327.194	1.72869e-08	4.33218e-07
1110008P14Rik	2.84096	5.4505	327.136	1.73124e-08	4.33218e-07
Rmc1	-2.27856	5.99625	327.012	1.73169e-08	4.33218e-07
Rdh5	3.91542	4.52647	329.405	1.73303e-08	4.33218e-07
Carhsp1	3.86244	5.906	327.033	1.73565e-08	4.33218e-07
Smarcad1	-2.11726	6.91373	326.566	1.74228e-08	4.34044e-07
Hmbox1	1.89702	6.74913	325.876	1.75911e-08	4.36619e-07
Atp6v1a	-2.18741	9.77105	325.673	1.76376e-08	4.36619e-07
Rhbdl1	2.62895	5.03504	325.767	1.76495e-08	4.36619e-07
Nol8	-2.17787	5.58468	325.533	1.76723e-08	4.36619e-07
Hadha	-2.17955	7.27546	325.444	1.76931e-08	4.36619e-07
Bbs7	-2.21473	5.3173	324.642	1.7891e-08	4.4067e-07
Las1l	-2.50361	6.41012	324.12	1.80189e-08	4.42987e-07
Ogfrl1	2.96962	5.26014	324.003	1.80866e-08	4.43818e-07
Uqcrc2	-1.96944	8.57666	323.443	1.81881e-08	4.45076e-07
Wasf3	2.19183	6.82162	323.384	1.8206e-08	4.45076e-07
Lysmd4	3.59209	6.52822	322.183	1.85238e-08	4.49891e-07
Irf5	4.64261	3.74719	317.074	1.85351e-08	4.49891e-07
Elp2	-2.25482	7.96901	322.065	1.85387e-08	4.49891e-07
Bclaf1	-1.92928	8.28102	322.058	1.85405e-08	4.49891e-07
Nras	2.12757	6.5671	321.788	1.86142e-08	4.50381e-07
Ptms	2.28675	9.66809	321.713	1.86296e-08	4.50381e-07
Ube2q2	3.77732	4.93526	322.114	1.87319e-08	4.52021e-07
BC029722	3.52126	4.98024	321.441	1.8825e-08	4.53429e-07
H4c11	4.74967	5.32134	322.225	1.90589e-08	4.58219e-07
Pik3c3	-2.48443	6.71761	319.68	1.91653e-08	4.59931e-07
Rnf227	3.884	5.5659	319.565	1.92785e-08	4.61207e-07
Slc25a39	2.49022	5.85571	319.262	1.9289e-08	4.61207e-07
Samd14	3.33261	7.64435	318.917	1.93751e-08	4.61627e-07
Selenot	2.53691	6.13925	318.927	1.93771e-08	4.61627e-07
St3gal2	2.46192	5.62529	317.719	1.97149e-08	4.68821e-07
Asl	-2.38347	5.53741	317.397	1.97903e-08	4.69759e-07
Aifm1	-2.57389	5.17967	317.137	1.98638e-08	4.70649e-07
Cct2	-1.71529	8.87578	316.45	2.00553e-08	4.74329e-07
Ide	-1.95008	7.63927	316.169	2.01352e-08	4.75358e-07
H3c6	4.99096	6.14272	315.969	2.03752e-08	4.80158e-07
Nup107	-2.36788	6.02788	314.994	2.04732e-08	4.81599e-07
Ranbp6	-2.43243	6.70757	314.768	2.0539e-08	4.8228e-07
Slc35a4	2.83391	4.7164	314.908	2.05772e-08	4.82309e-07
Ndufv1	-1.81593	8.09965	314.252	2.069e-08	4.84087e-07
Xrn2	-1.91032	7.14924	313.804	2.08224e-08	4.85119e-07
Mtpn	2.12179	8.32564	313.782	2.08292e-08	4.85119e-07
Gpld1	4.61333	4.37132	319.456	2.08601e-08	4.85119e-07
Aldh1l1	-2.42249	8.45041	313.602	2.08825e-08	4.85119e-07
Bcas3	-1.77851	6.74434	313.134	2.10225e-08	4.86906e-07
Szrd1	2.78061	5.43005	313.19	2.10338e-08	4.86906e-07
Exoc2	-2.40758	7.53724	312.45	2.12289e-08	4.90552e-07
Ddb1	-2.24433	9.73509	312.099	2.13356e-08	4.92148e-07
Zcchc18	-2.28154	9.17812	311.828	2.14188e-08	4.93197e-07
Septin6	-1.9558	7.73565	311.61	2.14857e-08	4.93869e-07
Zc3h7a	5.56849	9.8326	311.399	2.15546e-08	4.94213e-07
Arpc1a	-1.84617	8.2726	311.317	2.15763e-08	4.94213e-07
Rpl41	7.10247	8.62224	310.649	2.18776e-08	5.00239e-07
Gtf2h2	-2.09437	5.23131	310.233	2.1917e-08	5.00265e-07
Znrf2	3.54105	5.93558	310.04	2.20123e-08	5.01567e-07
Rbm39	-1.83599	7.92001	308.997	2.23095e-08	5.07455e-07
Fubp1	-2.0386	8.06	308.832	2.23628e-08	5.07783e-07
Tfg	-1.75945	7.34382	308.474	2.24788e-08	5.08898e-07
Psmd14	-1.76794	7.13069	308.441	2.24897e-08	5.08898e-07
Hnrnph3	-2.13396	6.0549	308.026	2.26255e-08	5.11087e-07
Brsk1	1.75386	8.04116	307.636	2.2754e-08	5.13103e-07
Ift81	-2.13739	6.02822	307.35	2.28485e-08	5.14347e-07
Edrf1	-2.20527	6.02618	307.154	2.29139e-08	5.14932e-07
Fbxo38	-1.86414	6.40071	306.844	2.30172e-08	5.16368e-07
Etv1	2.11408	5.57848	306.67	2.30881e-08	5.17071e-07
Rab11b	2.61523	7.07847	306.518	2.31309e-08	5.17143e-07
Arhgap4	3.24796	4.54593	306.495	2.33551e-08	5.21137e-07
Macrod1	3.14648	4.45755	306.28	2.34289e-08	5.21137e-07
Pop1	-2.28039	4.90276	305.635	2.3429e-08	5.21137e-07
Faxc	1.94548	6.36958	305.203	2.35802e-08	5.23609e-07
Ankhd1	-1.87971	6.9866	304.451	2.38363e-08	5.2631e-07
Mms19	-1.78645	6.51847	304.401	2.3854e-08	5.2631e-07
Vps16	-2.51024	7.13091	304.307	2.38866e-08	5.2631e-07
Nup160	-2.05184	5.73349	304.166	2.39371e-08	5.2631e-07
Rint1	-2.02433	5.78399	304.002	2.39941e-08	5.2631e-07
Trp53inp2	2.06689	7.49728	303.991	2.39998e-08	5.2631e-07
Mosmo	3.92452	4.12414	308.361	2.40017e-08	5.2631e-07
Neto1	2.67137	6.3383	303.945	2.40238e-08	5.2631e-07
Scoc	2.85057	6.11859	303.675	2.4124e-08	5.27075e-07
Nasp	-2.24852	7.28473	303.589	2.414e-08	5.27075e-07
Cul4b	-2.49456	6.90979	303.478	2.41796e-08	5.27075e-07
Adcy5	2.88508	6.12731	302.987	2.437e-08	5.30343e-07
Gm28051	3.06527	5.27438	302.61	2.45463e-08	5.33292e-07
Gphn	-1.82794	7.68133	301.93	2.47379e-08	5.36562e-07
Pgm1	-1.70248	7.01875	301.653	2.48397e-08	5.37879e-07
Pgd	-1.90665	6.97835	301.349	2.49518e-08	5.39412e-07
Lsm6	3.89176	4.75306	302.159	2.51382e-08	5.42546e-07
H3c13	3.76797	5.0821	301.038	2.52696e-08	5.44483e-07
Vps45	-1.9498	6.27263	299.923	2.54858e-08	5.48239e-07
Ech1	-1.79492	6.0066	299.786	2.55379e-08	5.48457e-07
Ufd1	-1.81197	6.76617	299.099	2.58005e-08	5.53178e-07
Thap12	2.65454	5.82706	299.038	2.58423e-08	5.53178e-07
Nudt4	2.44945	7.12143	298.662	2.59736e-08	5.54061e-07
Tex2	2.48147	5.33396	298.696	2.59845e-08	5.54061e-07
Scmh1	2.19725	5.86463	298.522	2.6035e-08	5.54061e-07
Caprin1	-1.95463	9.85188	298.447	2.6053e-08	5.54061e-07
Spred2	2.3247	6.0503	298.354	2.60995e-08	5.54147e-07
Wdr36	-2.3718	6.65059	298.11	2.61848e-08	5.55058e-07
Kdm1a	-1.76496	8.19024	297.8	2.63065e-08	5.56735e-07
Nop14	-1.89267	5.62838	297.484	2.64329e-08	5.58507e-07
Scyl2	-2.06507	6.79553	297.325	2.64949e-08	5.58915e-07
Rnf20	-2.17312	7.4376	296.798	2.67054e-08	5.60999e-07
Smchd1	-2.17473	7.14701	296.657	2.6762e-08	5.60999e-07
Pomgnt1	3.76285	5.02766	297.199	2.67795e-08	5.60999e-07
Cnot10	-1.98219	6.39264	296.577	2.67945e-08	5.60999e-07
Kifap3	-2.37055	9.51654	296.542	2.68082e-08	5.60999e-07
Stmn3	3.11309	8.77046	295.876	2.70797e-08	5.65133e-07
Elk1	2.76134	4.77759	296.042	2.70969e-08	5.65133e-07
Smc5	-2.23011	5.99273	295.528	2.72213e-08	5.65133e-07
Exoc1	-2.47418	7.26185	295.484	2.72391e-08	5.65133e-07
Sox11	2.14825	7.98005	295.446	2.72552e-08	5.65133e-07
Tex10	-2.03293	5.67929	295.424	2.7265e-08	5.65133e-07
Fxr1	-1.65438	6.80881	295.296	2.73169e-08	5.65312e-07
Cbs	-1.96091	6.24212	294.931	2.74681e-08	5.67543e-07
Nop56	-1.81424	7.05786	293.836	2.79276e-08	5.7567e-07
Kbtbd3	-2.45034	4.35687	293.796	2.79494e-08	5.7567e-07
Chst2	2.42175	5.83473	293.455	2.81046e-08	5.77271e-07
Ap1b1	-2.28373	8.56997	293.355	2.81324e-08	5.77271e-07
Hat1	-2.04129	5.25298	293.297	2.81595e-08	5.77271e-07
Pls3	-2.49546	7.3182	293.058	2.826e-08	5.78423e-07
Ramp2	4.23079	4.96002	294.43	2.83359e-08	5.78525e-07
Agl	-1.9912	6.8873	292.841	2.83534e-08	5.78525e-07
Trim8	2.06593	7.00158	292.576	2.84719e-08	5.79111e-07
Stxbp5l	-2.28242	6.85773	292.534	2.84864e-08	5.79111e-07
Fam32a	2.22834	5.96222	292.494	2.8515e-08	5.79111e-07
Yipf2	4.08664	4.39103	295.371	2.87705e-08	5.83394e-07
Ndufab1	4.53216	4.46871	296.522	2.89128e-08	5.85373e-07
Rbm28	-2.01528	5.87713	291.172	2.90857e-08	5.87962e-07
Papolg	-2.04705	5.63635	290.986	2.917e-08	5.8811e-07
Ftsj3	-1.94165	6.0075	290.955	2.91829e-08	5.8811e-07
Ilrun	2.35989	6.44946	290.818	2.92519e-08	5.88592e-07
Fbxw2	2.20144	5.6202	290.269	2.95077e-08	5.91934e-07
Cltc	-2.87565	10.9804	290.196	2.95246e-08	5.91934e-07
Ipo11	-2.16821	7.29241	290.132	2.95537e-08	5.91934e-07
Eif3d	-1.80523	7.63626	289.121	3.00172e-08	5.99945e-07
Pdgfa	2.82406	4.85651	289.257	3.00454e-08	5.99945e-07
Rsrc2	-1.77998	6.27119	288.772	3.01794e-08	6.01702e-07
Glmn	-2.41835	5.06688	288.635	3.02458e-08	6.02108e-07
Rap2a	2.54488	6.73956	288.168	3.0469e-08	6.04773e-07
Trappc11	-2.43114	7.65811	288.088	3.05002e-08	6.04773e-07
Parp6	2.1524	7.17244	287.972	3.05576e-08	6.04773e-07
Mfap1a	4.64473	3.55302	275.461	3.05647e-08	6.04773e-07
Crnkl1	-1.99344	5.50099	287.427	3.08156e-08	6.08818e-07
Spata5	-2.06826	5.31824	287.294	3.08802e-08	6.08874e-07
Ptma	2.75193	8.08055	287.228	3.09116e-08	6.08874e-07
Gmpr2	-1.81817	5.59633	286.893	3.10719e-08	6.11112e-07
Smim10l1	4.39571	5.62899	286.051	3.17363e-08	6.22756e-07
Ctr9	-2.62556	7.45236	285.486	3.17592e-08	6.22756e-07
Ift122	-1.94896	6.9164	285.373	3.18151e-08	6.22918e-07
Tbce	-1.9677	5.68862	285.203	3.19013e-08	6.23673e-07
Zc3h7b	1.89748	8.1534	284.905	3.20489e-08	6.25623e-07
Aqr	-2.22722	7.17472	284.222	3.23936e-08	6.3141e-07
Cdc37l1	2.03917	6.22042	284.058	3.24857e-08	6.32262e-07
Ccdc167	3.71314	4.85315	284.466	3.26313e-08	6.33663e-07
Oprm1	4.40104	4.8474	286.194	3.26545e-08	6.33663e-07
Hnrnpf	3.45042	5.10418	283.615	3.28573e-08	6.36653e-07
Basp1	3.10608	9.83677	283.084	3.29782e-08	6.3805e-07
Nat10	-2.20315	6.13723	282.794	3.3129e-08	6.40021e-07
Mxd4	2.62204	5.76003	282.708	3.31983e-08	6.40413e-07
Pccb	-1.74472	6.85779	282.471	3.32981e-08	6.41394e-07
Cyb5b	2.02745	7.26182	281.883	3.36117e-08	6.46482e-07
Thada	-1.86065	5.64072	281.407	3.38646e-08	6.48671e-07
Lig4	-2.21416	5.57086	281.355	3.38925e-08	6.48671e-07
Rabgap1	-1.72411	7.96597	281.331	3.39039e-08	6.48671e-07
Bri3bp	2.4467	4.90123	281.373	3.39429e-08	6.48671e-07
Cops5	-1.69646	7.58015	281.201	3.39735e-08	6.48671e-07
Cox7c	4.89396	5.49769	282.658	3.40823e-08	6.49799e-07
Upf3b	-2.2395	4.8598	280.642	3.42794e-08	6.5218e-07
Gdi2	-1.63159	9.06778	280.585	3.43069e-08	6.5218e-07
Ndufs2	-1.61964	8.14771	280.008	3.46231e-08	6.57236e-07
Herc4	-2.13711	6.22758	279.915	3.46746e-08	6.5726e-07
Aldh7a1	-1.6882	7.16096	279.818	3.47285e-08	6.57328e-07
Purb	2.6625	7.88953	279.727	3.47813e-08	6.57377e-07
Copa	-2.41611	9.80744	279.548	3.48776e-08	6.58245e-07
Ywhaz	1.7834	9.79133	279.38	3.49716e-08	6.59069e-07
Csnk1g2	2.81318	6.23383	279.022	3.51886e-08	6.62204e-07
Ube2j2	2.31531	4.9819	278.852	3.53173e-08	6.63671e-07
Ocel1	4.61036	4.45954	283.479	3.53954e-08	6.64184e-07
Ubxn11	4.50281	4.53552	282.193	3.58165e-08	6.68656e-07
Ssrp1	-2.05364	8.09647	277.816	3.58571e-08	6.68656e-07
Ddx10	-2.11466	5.47945	277.815	3.58594e-08	6.68656e-07
Chadl	2.66423	5.21216	277.87	3.58808e-08	6.68656e-07
Zcchc24	2.86263	5.62118	277.829	3.58893e-08	6.68656e-07
Ogdhl	-2.05661	6.88369	277.652	3.59514e-08	6.68859e-07
Ubr1	-2.13687	7.32016	277.173	3.62291e-08	6.73069e-07
Ost4	3.87305	4.53703	278.727	3.63595e-08	6.74e-07
Stat3	-1.84383	6.95963	276.91	3.63823e-08	6.74e-07
Ankrd13c	2.04836	6.47893	276.785	3.64631e-08	6.74541e-07
Vps53	-2.07992	7.37984	276.449	3.66538e-08	6.77111e-07
Riok1	-2.07973	4.75881	276.012	3.69171e-08	6.81014e-07
Rpgrip1	3.95737	4.38681	278.065	3.73004e-08	6.86421e-07
Sh2b3	3.97933	3.82058	280.177	3.73266e-08	6.86421e-07
Gm37240	2.14787	6.4956	275.254	3.73754e-08	6.86421e-07
Smarce1	2.50668	5.75006	275.197	3.74267e-08	6.86421e-07
Cop1	3.88593	5.11359	275.614	3.74864e-08	6.86421e-07
Ints9	-1.82463	5.35579	274.999	3.75251e-08	6.86421e-07
Nus1	2.21208	5.08539	274.767	3.7705e-08	6.88209e-07
Kcnq2	2.21554	5.65747	274.694	3.77281e-08	6.88209e-07
Tmem183a	2.91857	6.48684	273.615	3.839e-08	6.98114e-07
Plcxd3	-1.66836	6.01873	273.52	3.84344e-08	6.98114e-07
Naa35	-1.76573	6.77322	273.402	3.85077e-08	6.98114e-07
Rnh1	-1.69038	5.85762	273.403	3.85086e-08	6.98114e-07
Ckmt1	-2.35508	8.19314	273.302	3.85705e-08	6.98114e-07
Fam20b	2.74318	4.58674	273.514	3.85914e-08	6.98114e-07
Ilf3	-1.96823	8.14436	273.091	3.87032e-08	6.98874e-07
Serp1	2.97277	5.21877	273.164	3.87402e-08	6.98874e-07
Tbk1	-2.2426	5.81912	272.717	3.89409e-08	7.01526e-07
Hif1a	-2.24197	8.24919	272.563	3.90381e-08	7.0231e-07
Trnp1	2.72323	5.66545	272.414	3.91691e-08	7.03698e-07
Focad	-1.86731	6.38074	272.185	3.92802e-08	7.04347e-07
Lcor	3.87585	5.10356	272.677	3.93129e-08	7.04347e-07
Add3	-2.24622	8.51112	271.824	3.95133e-08	7.06969e-07
Foxk2	1.85544	7.42547	271.677	3.96114e-08	7.07756e-07
Brk1	2.68722	5.98827	271.5	3.9746e-08	7.09193e-07
Btbd8	-2.19538	7.44695	271.377	3.98037e-08	7.09208e-07
AU022252	2.63544	5.11183	271.4	3.98553e-08	7.09208e-07
H3c7	5.06281	6.49866	271.52	3.99151e-08	7.09307e-07
Fh1	-1.89298	7.44472	271.106	3.9981e-08	7.09514e-07
Kdm5b	-2.34951	8.6039	270.981	4.00631e-08	7.09729e-07
Polr3b	-1.78774	5.5955	270.806	4.01805e-08	7.09729e-07
Ogdh	-1.76492	9.17054	270.725	4.02318e-08	7.09729e-07
Bmi1	2.29547	5.17712	270.744	4.02619e-08	7.09729e-07
H2bc8	3.41811	5.00535	270.989	4.02645e-08	7.09729e-07
Insig1	2.80465	4.83416	270.735	4.03463e-08	7.10215e-07
Lrrc4b	2.70487	6.53824	270.18	4.06078e-08	7.13539e-07
Ttbk1	1.81504	7.31677	270.11	4.06443e-08	7.13539e-07
Samd12	2.79587	6.32998	269.252	4.12383e-08	7.22997e-07
Marchf9	2.55317	5.93414	269.009	4.14088e-08	7.23623e-07
Spats2l	-1.85213	6.63979	268.967	4.14156e-08	7.23623e-07
Rps6ka5	-2.05413	6.34107	268.932	4.144e-08	7.23623e-07
Immt	-2.30557	8.13441	267.992	4.20905e-08	7.34002e-07
Crtac1	3.54012	5.81022	267.612	4.24362e-08	7.39045e-07
Ubc	-1.97147	7.59154	267.261	4.26047e-08	7.40993e-07
Mafg	2.26452	5.87635	267.156	4.2698e-08	7.41629e-07
Rnf24	2.78195	4.65153	267.14	4.28511e-08	7.42301e-07
Serhl	2.36657	5.00592	266.958	4.28814e-08	7.42301e-07
Hnrnpd	-1.69464	8.56148	266.837	4.29069e-08	7.42301e-07
Bri3	2.94891	4.96859	266.914	4.29772e-08	7.42535e-07
Prrc2c	-2.35234	8.68706	266.447	4.31868e-08	7.43589e-07
Rabggta	-1.96332	6.37381	266.417	4.32087e-08	7.43589e-07
Gm45716	5.58144	4.92477	269.294	4.33231e-08	7.43589e-07
Gfpt1	-1.70344	8.16978	266.249	4.333e-08	7.43589e-07
Drc3	-2.46205	4.21293	266.207	4.3369e-08	7.43589e-07
Atp5a1	-1.70754	10.6595	266.181	4.33793e-08	7.43589e-07
Cadps	-1.85742	9.22583	265.905	4.35803e-08	7.46056e-07
Exoc4	-1.77251	7.58172	265.609	4.37969e-08	7.48084e-07
Ift74	-2.08371	5.29969	265.522	4.38637e-08	7.48084e-07
Rims3	2.24175	6.66301	265.52	4.38704e-08	7.48084e-07
Shisal1	3.25447	5.17732	265.339	4.41343e-08	7.50997e-07
Vps50	-2.06728	7.03121	265.121	4.4156e-08	7.50997e-07
Kdm3a	-2.02498	6.01499	264.802	4.43934e-08	7.53952e-07
Wdr3	-2.36531	5.75832	264.733	4.4445e-08	7.53952e-07
Coro1a	-2.13525	7.84858	264.525	4.46002e-08	7.54774e-07
Impa1	-1.65235	6.7351	264.514	4.4609e-08	7.54774e-07
Farsb	-1.73409	7.30979	264.349	4.47331e-08	7.55315e-07
Tusc2	3.36566	5.31264	264.494	4.47564e-08	7.55315e-07
Idh3g	-1.62155	7.42457	263.762	4.51771e-08	7.60699e-07
Sars	-1.63652	8.32793	263.743	4.51918e-08	7.60699e-07
Gng7	2.94077	6.85408	262.998	4.57764e-08	7.6601e-07
Tmtc1	4.29345	5.4566	263.525	4.57784e-08	7.6601e-07
Blzf1	-1.80168	5.31453	262.923	4.58254e-08	7.6601e-07
Spns2	3.90353	3.50577	266.445	4.58534e-08	7.6601e-07
Vegfb	5.05718	5.77658	263.986	4.59003e-08	7.6601e-07
Dnm2	-1.69437	7.07919	262.812	4.59082e-08	7.6601e-07
H4c1	4.22646	5.51351	263.183	4.59571e-08	7.6601e-07
Cables2	2.73666	5.0784	262.839	4.59758e-08	7.6601e-07
Ppil4	-1.85546	5.96952	262.41	4.62221e-08	7.69133e-07
Bcl2l2	3.00221	4.99518	262.208	4.65185e-08	7.72901e-07
Cct5	-1.5913	8.85176	261.971	4.65667e-08	7.72901e-07
Tardbp	-1.78331	7.93603	261.864	4.66516e-08	7.73328e-07
Ddx20	-2.10324	5.152	261.283	4.71187e-08	7.80083e-07
Sf3b1	-2.14253	8.41323	260.921	4.74057e-08	7.83842e-07
Cap1	-1.6445	8.63939	260.715	4.7573e-08	7.84981e-07
Bclaf3	-2.07394	4.60835	260.697	4.75946e-08	7.84981e-07
Ccdc39	-2.1667	4.99804	260.475	4.77718e-08	7.8691e-07
Akt3	1.84964	8.2821	260.334	4.78834e-08	7.87756e-07
Dnajb6	1.89714	5.93405	260.124	4.8069e-08	7.89817e-07
Elp4	-1.72015	5.83224	259.816	4.83104e-08	7.92788e-07
Lrrc40	-1.65497	6.41828	259.497	4.85741e-08	7.95451e-07
Mvb12b	1.77709	7.79707	259.421	4.8637e-08	7.95451e-07
Cul1	-1.68881	7.6815	259.348	4.86977e-08	7.95451e-07
Tbl3	-2.10447	6.58863	259.326	4.8716e-08	7.95451e-07
Nsun6	-2.23116	4.06828	258.969	4.90254e-08	7.97893e-07
Polr1b	-2.15136	5.89284	258.886	4.90854e-08	7.97893e-07
Ift140	-2.13028	6.92532	258.885	4.90859e-08	7.97893e-07
Pkd1	3.30748	4.7248	259.203	4.91639e-08	7.97893e-07
Ipo4	-1.93914	8.1999	258.785	4.91706e-08	7.97893e-07
Ddx3x	-1.64148	8.46804	258.631	4.93009e-08	7.99017e-07
Tub	1.80675	7.26529	258.554	4.93697e-08	7.99141e-07
Vps11	-2.16575	7.2728	258.373	4.95198e-08	8.0014e-07
Abcf3	-1.87299	6.73087	258.31	4.95735e-08	8.0014e-07
Ufl1	-2.62314	5.46083	258.264	4.96149e-08	8.0014e-07
Ak4	3.71337	3.93503	261.432	4.99335e-08	8.03659e-07
Cacng2	2.95856	5.4628	257.896	5.00027e-08	8.03659e-07
Exosc10	-1.72418	6.90947	257.783	5.00255e-08	8.03659e-07
Nacc1	1.99741	6.53897	257.731	5.00789e-08	8.03659e-07
Wdr75	-1.88454	5.78448	257.39	5.03681e-08	8.0731e-07
Thoc5	-1.87717	6.48812	257.201	5.0531e-08	8.08929e-07
Tkfc	-1.95965	5.88718	257.079	5.06377e-08	8.09645e-07
Ttc21b	-2.08631	5.13703	256.777	5.09067e-08	8.11727e-07
Mzt1	4.00438	5.03423	257.412	5.09839e-08	8.11727e-07
Taf1	-2.01483	7.63441	256.472	5.11721e-08	8.11727e-07
Cdc23	-1.65416	7.14046	256.444	5.11968e-08	8.11727e-07
Pja2	-2.08413	10.0808	256.383	5.12513e-08	8.11727e-07
Lrrc75b	2.6544	5.77035	256.413	5.12614e-08	8.11727e-07
Rsu1	-1.83155	6.48383	256.308	5.13182e-08	8.11727e-07
Ldhd	3.69419	4.71328	257.072	5.13459e-08	8.11727e-07
Hdac2	-1.52292	7.94253	256.269	5.13527e-08	8.11727e-07
Nup205	-2.28668	7.01574	256.228	5.13885e-08	8.11727e-07
Nolc1	-2.02696	7.13744	256.106	5.14977e-08	8.12471e-07
D6Wsu163e	-1.7866	5.8557	256.036	5.15609e-08	8.12489e-07
Dmxl2	-2.26876	9.64467	255.835	5.17401e-08	8.14331e-07
Prpf8	-2.53117	9.82145	255.353	5.21762e-08	8.20208e-07
Ubr4	-2.1342	9.76821	254.916	5.25748e-08	8.25481e-07
Tsc22d1	2.00269	8.43518	254.736	5.27395e-08	8.27075e-07
Ubr2	-2.42731	7.52935	254.597	5.2868e-08	8.28097e-07
Utp6	-1.56649	6.64102	254.519	5.29403e-08	8.28238e-07
Olig1	2.61232	7.29011	254.454	5.30073e-08	8.28294e-07
Uba6	-2.38951	6.5329	254.358	5.3089e-08	8.2858e-07
Fxyd6	2.17717	7.40883	254.01	5.34165e-08	8.327e-07
Ints10	-1.95372	6.58002	253.797	5.36124e-08	8.34758e-07
Slu7	-1.71137	6.08645	253.483	5.39082e-08	8.38088e-07
Ids	3.45602	7.6356	253.445	5.39545e-08	8.38088e-07
Usp33	-2.53638	8.20671	252.77	5.45859e-08	8.46891e-07
Pds5b	-2.16157	8.20903	252.629	5.47221e-08	8.47998e-07
Atxn7l3b	2.06245	8.11367	252.46	5.48849e-08	8.49514e-07
Ctdspl	3.48759	3.7447	255.576	5.51885e-08	8.52379e-07
Nprl2	-2.24967	5.90746	252.135	5.52004e-08	8.52379e-07
Cdv3	2.66849	6.54767	251.965	5.5381e-08	8.54161e-07
Gk	-2.22951	5.75166	251.769	5.55574e-08	8.54596e-07
Fam136a	3.33886	4.44274	252.466	5.55828e-08	8.54596e-07
Epn1	1.79559	8.041	251.72	5.56053e-08	8.54596e-07
Uchl5	-1.67628	5.74281	251.484	5.58396e-08	8.57191e-07
Pmpcb	-1.69125	6.27831	251.384	5.59356e-08	8.57417e-07
Pcsk1n	2.56563	6.72616	251.346	5.59855e-08	8.57417e-07
Psmc3	-1.77988	8.32886	251.158	5.61596e-08	8.59078e-07
Mef2b	3.2483	4.06453	252.434	5.62511e-08	8.59472e-07
Dnajb4	-1.63816	5.8294	250.697	5.66221e-08	8.64132e-07
Rcan3	1.94016	6.55436	250.487	5.68399e-08	8.66444e-07
Rlf	-1.91829	6.87498	250.355	5.69644e-08	8.6733e-07
Usp31	2.04945	6.08054	250.26	5.70759e-08	8.68018e-07
Akap7	2.21597	6.18605	250.113	5.72248e-08	8.69273e-07
Ak6	2.14141	5.62339	249.988	5.73644e-08	8.70382e-07
Dhx29	-1.77558	6.39306	249.89	5.74367e-08	8.70468e-07
2610507B11Rik	2.20016	6.54992	249.83	5.75083e-08	8.70545e-07
Gdi1	-1.96087	10.4496	249.609	5.77238e-08	8.72798e-07
Mtarc2	-1.75397	5.52939	249.096	5.82579e-08	8.75714e-07
Med12	-2.23426	6.21138	249.071	5.82791e-08	8.75714e-07
Tcp11l2	-2.30516	5.33209	249.059	5.82962e-08	8.75714e-07
Shprh	-2.33658	7.32224	248.944	5.84109e-08	8.75714e-07
Akt1	1.58366	7.73095	248.883	5.84753e-08	8.75714e-07
Ctnnbip1	3.40841	6.26651	248.924	5.84823e-08	8.75714e-07
Rfng	2.09403	5.31884	248.897	5.85019e-08	8.75714e-07
Mcrs1	2.24068	6.34416	248.859	5.85146e-08	8.75714e-07
Dtx4	1.90734	7.05882	248.845	5.85193e-08	8.75714e-07
Usp49	2.42923	5.11981	248.558	5.889e-08	8.79938e-07
Igsf21	2.06637	5.0822	248.494	5.89362e-08	8.79938e-07
Prelid1	2.1644	6.99718	248.268	5.91276e-08	8.81654e-07
Eprs	-2.41374	7.71363	248.206	5.91859e-08	8.81654e-07
Utp4	-1.65626	5.61776	248.042	5.93629e-08	8.82341e-07
Plekha8	3.07636	4.04912	249.021	5.94026e-08	8.82341e-07
Sf3a3	-1.80936	5.89001	247.938	5.94717e-08	8.82341e-07
Ctnnd1	-1.76874	7.89134	247.909	5.95019e-08	8.82341e-07
2510009E07Rik	1.72321	6.76404	247.812	5.96127e-08	8.82983e-07
Znhit6	-2.25886	5.2924	247.465	5.99814e-08	8.87439e-07
Ap3b2	-2.5406	8.9425	247.395	6.00527e-08	8.87491e-07
Farsa	-1.75482	6.86086	246.878	6.06126e-08	8.94754e-07
Rbpj	2.79123	4.60976	246.939	6.07865e-08	8.96309e-07
Tesk1	2.08718	6.43817	245.883	6.1721e-08	9.09064e-07
Grik5	2.76982	6.43282	245.816	6.18059e-08	9.0929e-07
Nsrp1	-2.04228	4.27517	245.741	6.18786e-08	9.09338e-07
Nf2	1.91979	7.24307	245.605	6.20241e-08	9.10452e-07
Zw10	-2.06854	5.05118	245.488	6.21555e-08	9.11358e-07
Fam214b	2.38321	5.11705	245.414	6.23093e-08	9.12591e-07
Cep170	-2.03867	9.36086	245.064	6.26287e-08	9.16242e-07
Ccdc88a	-1.86107	8.72883	244.962	6.27443e-08	9.16909e-07
Ifngr2	2.92043	5.36589	244.921	6.28917e-08	9.17059e-07
Nln	-1.73342	7.48982	244.83	6.28949e-08	9.17059e-07
Galnt11	3.65755	3.96935	247.713	6.29824e-08	9.17313e-07
Kctd12	1.83997	7.46726	244.369	6.34254e-08	9.22738e-07
Smarca1	-2.57061	7.4297	244.045	6.37982e-08	9.26707e-07
Cpsf1	-2.18164	7.64506	244.009	6.384e-08	9.26707e-07
Asic2	3.22111	5.71811	243.354	6.46961e-08	9.38094e-07
Fam104a	2.14325	4.93172	243.275	6.47755e-08	9.38204e-07
Gm17349	2.92338	4.65736	243.24	6.50228e-08	9.39934e-07
Plaa	-1.51128	7.21487	242.808	6.52521e-08	9.39934e-07
Zim1	3.17261	4.61596	243.175	6.5257e-08	9.39934e-07
Appl2	-1.90304	5.81308	242.718	6.53599e-08	9.39934e-07
Doc2b	2.25209	6.42381	242.73	6.53611e-08	9.39934e-07
Wdr7	-1.81112	9.21601	242.688	6.53955e-08	9.39934e-07
Mybbp1a	-2.49296	7.56248	242.686	6.5398e-08	9.39934e-07
Tmem44	2.25243	5.34423	242.538	6.56269e-08	9.4219e-07
Ttc23	4.16817	4.74704	243.955	6.58504e-08	9.44074e-07
Gapvd1	-1.99558	8.36764	242.238	6.59356e-08	9.44074e-07
Agap2	1.93758	9.19697	242.206	6.59748e-08	9.44074e-07
Emc6	2.68639	4.69494	242.224	6.61524e-08	9.45581e-07
3300002I08Rik	4.04311	4.1564	245.422	6.62896e-08	9.46508e-07
Khdrbs1	-1.62206	8.56864	241.812	6.64523e-08	9.47796e-07
Pip5k1b	2.65302	4.32512	241.933	6.66502e-08	9.49584e-07
Myh10	-2.5572	10.0422	241.358	6.70089e-08	9.53656e-07
Papss1	-1.55612	7.97248	241.169	6.72419e-08	9.55931e-07
Trp53i11	2.32542	5.93652	241.086	6.73721e-08	9.56742e-07
Mfn1	-1.78486	6.74504	240.855	6.76315e-08	9.59384e-07
Brd8	-1.9185	6.7723	240.584	6.79708e-08	9.62313e-07
Etfdh	-1.78878	5.88656	240.573	6.79851e-08	9.62313e-07
Rab22a	2.04253	5.5556	240.168	6.85262e-08	9.68924e-07
Immp2l	3.3298	3.80835	242.365	6.87534e-08	9.69737e-07
Pkig	5.42413	5.31534	243.652	6.87642e-08	9.69737e-07
Fam120c	-1.56062	7.01577	239.922	6.88062e-08	9.69737e-07
Zfp523	2.16594	5.40026	239.86	6.8931e-08	9.70132e-07
Bms1	-2.11658	5.83674	239.784	6.89826e-08	9.70132e-07
Hnrnpr	-1.52911	7.62317	239.584	6.92368e-08	9.71368e-07
Trmt1l	-2.00843	5.77584	239.467	6.93897e-08	9.71368e-07
Atic	-1.77657	6.82983	239.463	6.93923e-08	9.71368e-07
Zmynd19	2.03216	5.38756	239.472	6.94233e-08	9.71368e-07
Rpl36	5.40735	6.70123	239.744	6.94499e-08	9.71368e-07
Mphosph10	-2.47733	5.02098	239.371	6.95161e-08	9.71368e-07
Ankrd17	-1.74934	8.7799	238.833	7.02071e-08	9.79444e-07
Eftud2	-2.24519	8.03481	238.805	7.02438e-08	9.79444e-07
Gpr26	2.44479	5.17291	238.775	7.03674e-08	9.79565e-07
Sik2	-1.69686	6.71182	238.684	7.04023e-08	9.79565e-07
Herc2	-2.33553	9.69994	238.48	7.06691e-08	9.82233e-07
C2cd2	4.09343	4.55417	240.258	7.10271e-08	9.8616e-07
Gnl3l	-1.77043	9.08478	237.971	7.13426e-08	9.89492e-07
Dcaf12	2.0408	6.07385	237.916	7.14341e-08	9.89711e-07
Tsc22d4	4.02439	5.33259	237.99	7.18191e-08	9.93991e-07
Nkrf	-2.46403	6.46646	237.42	7.20787e-08	9.9653e-07
Palm	2.01208	8.35217	237.315	7.22213e-08	9.96814e-07
H4c6	4.04169	6.08158	237.36	7.2323e-08	9.96814e-07
Frrs1l	2.62061	5.34654	237.297	7.23279e-08	9.96814e-07
Kif2a	-1.57329	8.41394	236.891	7.27946e-08	1.00219e-06
Capza1	2.34743	5.12981	236.758	7.30592e-08	1.00403e-06
Hnrnpl	-1.59534	9.45875	236.637	7.31424e-08	1.00403e-06
Wars	-1.72575	7.88886	236.588	7.32087e-08	1.00403e-06
Stambp	-1.71458	6.21181	236.532	7.32863e-08	1.00403e-06
Scfd2	-1.67738	5.78765	236.515	7.33118e-08	1.00403e-06
Tmem65	1.80482	6.80938	236.39	7.34896e-08	1.00541e-06
Psma1	-1.63369	7.46983	236.259	7.36628e-08	1.00672e-06
Pusl1	2.76843	4.45948	236.241	7.4041e-08	1.01084e-06
2310022B05Rik	1.88459	6.82267	235.689	7.4464e-08	1.01555e-06
Polr3a	-2.31697	6.29838	235.612	7.45624e-08	1.01584e-06
Rab11fip4	1.87912	7.662	235.415	7.48423e-08	1.01859e-06
Atr	-2.25293	5.40392	235.318	7.49823e-08	1.01943e-06
Herc1	-2.03718	9.12662	235.195	7.51497e-08	1.02065e-06
Cdk5r2	2.58727	8.2121	234.935	7.55218e-08	1.02464e-06
Psma6	-1.68746	7.56855	234.849	7.56427e-08	1.02521e-06
Iglon5	2.76345	4.91554	234.905	7.57417e-08	1.0254e-06
Dnmt1	-2.3795	8.43437	234.729	7.58136e-08	1.0254e-06
Lancl1	-1.54749	7.5594	234.532	7.60967e-08	1.02811e-06
Edc4	-2.27858	7.76733	234.48	7.61707e-08	1.02811e-06
Tle5	2.46428	8.59452	234.291	7.64439e-08	1.03073e-06
Trim44	1.57878	7.93421	234.177	7.66086e-08	1.03084e-06
Nmd3	-1.73592	5.6081	234.179	7.66095e-08	1.03084e-06
Ralgds	2.16166	7.20104	233.973	7.6911e-08	1.03195e-06
Irak4	4.38735	4.81871	235.93	7.69153e-08	1.03195e-06
Mrps22	-1.73436	5.15381	233.937	7.69643e-08	1.03195e-06
Sdad1	-1.69176	5.69997	233.825	7.71239e-08	1.03195e-06
Rbx1	2.88679	6.22872	233.827	7.71565e-08	1.03195e-06
Zfyve16	-1.82688	5.43222	233.798	7.71653e-08	1.03195e-06
Ptp4a3	2.29691	5.83149	233.626	7.74462e-08	1.03465e-06
Rffl	4.13258	3.47902	233.882	7.76044e-08	1.0357e-06
Slbp	-1.69159	5.54827	233.303	7.78938e-08	1.03841e-06
Trappc12	-2.04719	7.22438	233.25	7.7966e-08	1.03841e-06
Top1	-1.54242	7.40526	233.052	7.82602e-08	1.0409e-06
Tubb2a	3.72857	9.24391	233.019	7.83119e-08	1.0409e-06
Ddx3y	-1.51651	6.03793	232.533	7.90372e-08	1.04856e-06
Rplp1	5.91349	8.52299	232.575	7.90489e-08	1.04856e-06
Ikzf5	2.60885	4.35582	232.25	7.98287e-08	1.05765e-06
Mrpl16	-1.80979	5.59255	231.968	7.98961e-08	1.05765e-06
Arid4b	-1.55387	6.4905	231.703	8.02995e-08	1.0609e-06
Kcnc4	2.88539	4.93851	231.84	8.03039e-08	1.0609e-06
Atp8b2	3.1513	3.83436	233.178	8.05832e-08	1.06352e-06
Mccc2	-1.68453	5.36979	231.377	8.08076e-08	1.06541e-06
Susd4	2.65864	4.70148	231.364	8.10531e-08	1.06757e-06
Atp6v1f	2.72289	5.67186	231.182	8.11716e-08	1.06805e-06
Cul5	-1.69432	7.07957	230.851	8.16199e-08	1.07287e-06
Clpx	-1.69504	5.55097	230.65	8.19404e-08	1.076e-06
Lrrc49	-1.52391	7.17618	230.276	8.25265e-08	1.08261e-06
Ercc4	-1.80245	5.70932	230.173	8.26921e-08	1.0837e-06
Usp11	-2.16543	8.14878	230.114	8.27831e-08	1.0838e-06
Zmym3	-1.91249	8.48366	230.028	8.2921e-08	1.08452e-06
Prkg1	1.80805	6.37957	229.925	8.30984e-08	1.08576e-06
Ccdc106	2.77532	6.63485	229.752	8.33847e-08	1.08841e-06
Pacs2	1.55594	7.72479	229.603	8.36034e-08	1.08881e-06
Ppp6r3	-1.7935	7.5708	229.6	8.36077e-08	1.08881e-06
Manbal	2.39514	4.97212	229.639	8.36648e-08	1.08881e-06
Tax1bp1	-1.65874	7.64952	229.247	8.41794e-08	1.09442e-06
Fryl	-1.69118	7.13515	229.14	8.43532e-08	1.0951e-06
Ccdc88c	-1.73492	7.06263	229.078	8.44539e-08	1.0951e-06
Wrap73	2.22581	6.87207	229.068	8.44832e-08	1.0951e-06
Ndufa10	-1.48129	7.75641	228.764	8.49687e-08	1.1003e-06
Xpo5	-2.02075	7.34148	228.463	8.54655e-08	1.10564e-06
Pmepa1	3.18645	4.04863	229.385	8.57909e-08	1.10821e-06
Rad9a	2.23868	4.80789	228.319	8.58337e-08	1.10821e-06
Hnrnpll	-1.60008	7.32088	228.077	8.61064e-08	1.11064e-06
Bex2	2.44982	6.89532	227.986	8.62742e-08	1.1117e-06
Tbrg1	-1.67063	6.82606	227.862	8.6467e-08	1.11309e-06
Rhbdd2	2.88527	4.24781	228.079	8.68278e-08	1.11664e-06
Rmi1	3.94478	4.23168	230.132	8.70831e-08	1.11805e-06
Ciao1	-1.76188	6.29853	227.482	8.71083e-08	1.11805e-06
Copg1	-1.9888	8.95417	227.321	8.73822e-08	1.12046e-06
Ap2b1	-1.67871	10.1729	227.068	8.78125e-08	1.12479e-06
Dnm3	-1.83332	8.6044	226.982	8.79611e-08	1.12479e-06
Gm43552	2.92498	6.25036	226.998	8.79773e-08	1.12479e-06
Telo2	-1.88283	6.21946	226.814	8.82505e-08	1.12718e-06
H2bc15	5.31437	5.31124	229.771	8.85446e-08	1.12983e-06
Tmsb10	4.30206	8.64392	226.542	8.87331e-08	1.13113e-06
Armcx3	2.81862	4.21556	226.448	8.95964e-08	1.14102e-06
Inpp5k	-1.8018	6.01727	225.985	8.96909e-08	1.14112e-06
Ube2f	3.55249	4.52479	226.646	8.98841e-08	1.14246e-06
Ephx2	-2.36955	4.09265	225.692	9.02254e-08	1.14567e-06
Ampd3	-1.5806	6.04753	225.624	9.03282e-08	1.14567e-06
Ptpn5	1.98615	5.66368	225.604	9.03995e-08	1.14567e-06
Stmn4	-1.91042	9.18487	224.651	9.20712e-08	1.16473e-06
Atxn2	-1.75334	8.12542	224.646	9.2081e-08	1.16473e-06
Aaas	-1.90834	5.13083	224.493	9.23653e-08	1.16685e-06
Kif1a	-1.69825	10.7775	224.455	9.24276e-08	1.16685e-06
Ccdc50	1.84752	6.74681	224.351	9.26285e-08	1.16791e-06
Hsp90ab1	-1.70838	11.5568	224.311	9.26902e-08	1.16791e-06
Csdc2	2.02273	7.74284	224.144	9.29994e-08	1.17026e-06
Inha	4.94132	3.70107	210.972	9.3151e-08	1.17026e-06
Elp1	-2.26967	8.00491	224.036	9.31957e-08	1.17026e-06
Set	1.77153	7.56327	224.016	9.32344e-08	1.17026e-06
Cdk14	1.72214	7.12961	223.879	9.34907e-08	1.17167e-06
Xpo1	-2.34686	8.03965	223.782	9.36645e-08	1.17167e-06
Ppp1r14c	1.97249	6.12605	223.785	9.36808e-08	1.17167e-06
Uba1	-2.19444	10.7244	223.716	9.37854e-08	1.17167e-06
Psmg2	-1.84244	4.68792	223.706	9.38183e-08	1.17167e-06
Gprasp2	-2.7498	8.28026	223.663	9.38844e-08	1.17167e-06
Gspt1	-1.57488	7.89574	223.597	9.40072e-08	1.17209e-06
Slc35f3	4.00531	4.46824	225.422	9.41554e-08	1.17282e-06
Slc25a3	-1.44001	9.33479	223.338	9.44908e-08	1.17512e-06
Dnm1l	-1.64326	8.55585	223.322	9.45198e-08	1.17512e-06
Trpc4ap	-1.86756	8.60406	223.26	9.46367e-08	1.17545e-06
Btrc	-1.67354	7.11354	222.934	9.52495e-08	1.18194e-06
Xpnpep1	-1.52584	7.11348	222.545	9.59893e-08	1.1898e-06
Dync1i1	-2.35761	8.67672	222.505	9.60647e-08	1.1898e-06
Alkbh5	2.11717	5.8842	222.442	9.62196e-08	1.19059e-06
Slc4a1ap	-1.73055	6.37954	222.294	9.64686e-08	1.19255e-06
Tgfa	3.34512	5.28088	222.027	9.72582e-08	1.20062e-06
Zmat3	2.11399	6.32325	221.834	9.73781e-08	1.20062e-06
Idh3a	-1.65031	8.37787	221.813	9.73972e-08	1.20062e-06
Mindy2	1.86152	5.935	221.651	9.77386e-08	1.20367e-06
Fuz	2.92357	5.53447	221.572	9.79856e-08	1.20367e-06
Ash2l	-1.55405	7.12921	221.475	9.8057e-08	1.20367e-06
Scn1b	3.04519	4.71671	221.655	9.81497e-08	1.20367e-06
Rab2a	2.18996	7.18537	221.431	9.81511e-08	1.20367e-06
Anapc1	-1.78687	8.29863	221.403	9.81968e-08	1.20367e-06
Gspt2	-2.32367	5.75061	221.232	9.85343e-08	1.20612e-06
Rabif	2.25291	5.36705	221.245	9.85813e-08	1.20612e-06
Crot	-2.20611	5.6824	220.954	9.90866e-08	1.21117e-06
Ddx39	-1.69285	5.6374	220.768	9.9456e-08	1.21455e-06
Gm49358	-1.91551	6.70145	220.407	1.00175e-07	1.2222e-06
Rhoq	3.42508	4.78367	220.457	1.00789e-07	1.22853e-06
Cisd1	2.08227	5.68614	220.037	1.00963e-07	1.22865e-06
Rab10	1.89901	7.75673	220.007	1.00986e-07	1.22865e-06
Eif1ax	1.82605	7.17259	219.854	1.013e-07	1.23133e-06
Fam53c	1.63484	6.24241	219.615	1.01799e-07	1.23624e-06
Relch	-2.02062	7.62857	219.479	1.0206e-07	1.23766e-06
Kif5b	-1.72659	8.53316	219.407	1.02208e-07	1.23766e-06
Gprasp1	-3.42518	10.6182	219.382	1.0226e-07	1.23766e-06
Parn	-1.55882	5.77251	219.367	1.02294e-07	1.23766e-06
Moap1	-1.71043	6.32161	219.191	1.02656e-07	1.23975e-06
Acly	-2.09823	9.54767	219.19	1.02657e-07	1.23975e-06
Ccdc74a	3.87619	3.41911	221.266	1.03063e-07	1.24326e-06
Aimp2	-1.62362	6.26111	218.958	1.03138e-07	1.24326e-06
Tunar	2.05182	5.177	218.914	1.03309e-07	1.24387e-06
Akap8	-1.76866	6.41669	218.843	1.03378e-07	1.24387e-06
Cyb5d1	2.98964	3.85534	219.841	1.03633e-07	1.24522e-06
Rbck1	2.20093	5.55855	218.689	1.03756e-07	1.24522e-06
0610012G03Rik	2.9762	5.28346	218.742	1.03776e-07	1.24522e-06
Dlg4	1.76375	9.0324	218.571	1.03947e-07	1.24613e-06
Shc3	1.58384	6.54208	218.512	1.04084e-07	1.24662e-06
Dld	-1.99018	7.32316	218.386	1.04337e-07	1.24851e-06
Mfap1b	4.06708	3.26148	215.278	1.0495e-07	1.2547e-06
Arhgef33	4.11858	5.00834	218.423	1.05884e-07	1.26386e-06
Klhl13	-1.535	7.74862	217.648	1.05909e-07	1.26386e-06
Setd7	2.08947	5.60824	217.527	1.06218e-07	1.26526e-06
Htatsf1	-1.43208	6.63264	217.504	1.0622e-07	1.26526e-06
Mfge8	-2.07575	5.11329	217.432	1.06383e-07	1.26605e-06
Wdr19	-2.04815	5.94731	217.198	1.06884e-07	1.27085e-06
Phyhipl	-1.39436	8.30147	217.12	1.07054e-07	1.27171e-06
Adsl	-1.82201	6.35925	216.939	1.07449e-07	1.27525e-06
Ipo5	-1.88396	8.72559	216.626	1.08136e-07	1.28223e-06
Coq2	2.8274	4.62406	216.658	1.08481e-07	1.28516e-06
H4c14	2.80201	6.33308	216.136	1.09267e-07	1.2933e-06
Atxn1	1.90476	7.08774	215.977	1.09587e-07	1.29592e-06
Amph	-1.99107	9.0776	215.898	1.09755e-07	1.29674e-06
Mthfd1l	-1.80734	5.10064	215.757	1.1008e-07	1.29941e-06
Fkrp	2.79759	4.81183	215.192	1.11667e-07	1.31694e-06
4931406C07Rik	-1.5941	5.62961	214.953	1.11907e-07	1.31858e-06
Cinp	1.92954	5.00293	214.87	1.12188e-07	1.31962e-06
Daam1	-1.85748	8.30117	214.826	1.12196e-07	1.31962e-06
Ilf2	-1.60469	7.83812	214.763	1.1234e-07	1.32012e-06
Gpr39	2.59751	5.5747	214.593	1.12827e-07	1.32383e-06
Sla2	3.23427	4.05403	215.643	1.12858e-07	1.32383e-06
Ubr3	-2.0683	8.52241	214.322	1.13366e-07	1.3286e-06
Hsd17b4	-1.76404	7.04447	214.245	1.13545e-07	1.3295e-06
Virma	-2.18832	7.05335	213.946	1.14248e-07	1.33653e-06
Atp6v1e1	-1.50568	8.42803	213.859	1.14453e-07	1.33774e-06
Nup133	-2.22707	6.68443	213.576	1.15124e-07	1.34438e-06
Myh9	-1.84013	7.38456	213.457	1.15409e-07	1.3465e-06
Chmp1a	2.00412	6.51859	213.145	1.16177e-07	1.35398e-06
Picalm	-1.37169	8.17102	213.103	1.16256e-07	1.35398e-06
Ndufa9	-1.38774	7.21179	213.047	1.16391e-07	1.35434e-06
Klhl1	-1.98262	5.28124	212.969	1.16588e-07	1.35458e-06
Mdh2	-1.61731	9.29872	212.953	1.16619e-07	1.35458e-06
Apba1	1.92496	8.8339	212.881	1.16793e-07	1.3554e-06
Stox2	1.51094	7.87607	212.734	1.17151e-07	1.35782e-06
Srd5a1	3.25805	3.73616	214.78	1.17209e-07	1.35782e-06
Minpp1	2.6593	4.43613	212.837	1.17387e-07	1.35868e-06
Myo6	-2.51342	7.99263	212.482	1.17764e-07	1.36184e-06
Actr8	-1.61774	5.93512	212.395	1.1798e-07	1.362e-06
Stag2	-1.5836	7.1601	212.392	1.17986e-07	1.362e-06
Ecpas	-1.84675	8.34342	212.311	1.18184e-07	1.36308e-06
Arhgef4	1.85569	6.29602	212.153	1.18594e-07	1.36542e-06
Plek	2.33903	5.5854	212.173	1.18596e-07	1.36542e-06
Ddx21	-1.50997	6.46116	212.065	1.18791e-07	1.36646e-06
Ipmk	2.75258	5.0886	212.001	1.19161e-07	1.36873e-06
Fnbp1l	-1.73628	9.01579	211.901	1.19197e-07	1.36873e-06
Sumo3	1.73791	6.64288	211.71	1.19688e-07	1.37316e-06
Cwc27	-2.00002	4.4356	211.591	1.19988e-07	1.37539e-06
Fam98a	-1.74414	6.18655	211.456	1.20309e-07	1.37676e-06
Zfp715	-2.41173	5.78127	211.453	1.20318e-07	1.37676e-06
Gpr137	3.94215	4.69482	212.283	1.20805e-07	1.38026e-06
Dusp8	1.50242	7.70843	211.247	1.20835e-07	1.38026e-06
Ppp1r12a	-1.44008	7.0644	211.15	1.21081e-07	1.38186e-06
Adh5	-1.67182	7.4222	211.074	1.21272e-07	1.38284e-06
Eif3j1	2.63623	4.38598	211.049	1.21865e-07	1.3884e-06
Slc12a6	2.88917	5.31275	210.814	1.22122e-07	1.39011e-06
Utp3	-1.70547	5.24102	210.622	1.22433e-07	1.39244e-06
Traf4	1.77325	5.73145	210.584	1.2256e-07	1.39267e-06
Dhx36	-1.83586	7.4977	210.508	1.22718e-07	1.39326e-06
Pdcd6ip	-1.71715	6.99879	210.407	1.22979e-07	1.39501e-06
Nbr1	-1.93004	8.08213	210.15	1.23644e-07	1.40133e-06
Bbs4	-1.61897	5.96173	210.044	1.23921e-07	1.40326e-06
Pebp1	2.16098	7.90467	209.624	1.25022e-07	1.41352e-06
Anapc2	-1.75923	7.74189	209.599	1.25084e-07	1.41352e-06
Ddx1	-1.55865	7.82061	209.568	1.25167e-07	1.41352e-06
Tmem135	-1.67546	6.64838	209.527	1.25275e-07	1.41352e-06
Elp3	-1.68386	8.04459	209.492	1.25367e-07	1.41352e-06
Gm27029	-1.73885	6.3206	208.839	1.27106e-07	1.43149e-06
Fv1	-2.33526	3.40341	208.828	1.27181e-07	1.43149e-06
Msl1	1.69019	7.02745	208.713	1.27453e-07	1.43227e-06
Rnpepl1	3.14571	4.72659	208.941	1.27468e-07	1.43227e-06
Dync2h1	-2.55915	7.25733	208.635	1.27653e-07	1.43311e-06
Pum3	-1.59967	6.84861	208.38	1.28344e-07	1.4368e-06
Marchf1	2.33665	5.7251	208.39	1.28381e-07	1.4368e-06
Dnajc13	-1.74223	7.39388	208.322	1.28502e-07	1.4368e-06
Zc3h14	1.98386	6.29353	208.307	1.28567e-07	1.4368e-06
Nedd4	-1.77772	10.5783	208.28	1.28618e-07	1.4368e-06
Znrf1	2.15325	6.80207	208.243	1.28736e-07	1.4368e-06
Zscan21	-1.68571	6.03175	208.202	1.28832e-07	1.4368e-06
Dnttip2	-1.71319	5.52685	208.183	1.28889e-07	1.4368e-06
Kcnk2	2.55065	4.6257	208.278	1.2897e-07	1.4368e-06
Septin2.1	-1.64323	7.65292	208.089	1.29138e-07	1.43744e-06
Pcdhgb4	2.3457	6.54432	207.958	1.29524e-07	1.44051e-06
Heatr1	-2.42923	6.25015	207.781	1.29985e-07	1.44441e-06
Riok2	-1.64817	5.068	207.495	1.30789e-07	1.45211e-06
Smarcal1	-1.71952	7.00501	207.409	1.31017e-07	1.45341e-06
Ythdf3	-1.555	7.14148	207.295	1.31335e-07	1.4557e-06
Fra10ac1	-2.09234	3.51654	207.234	1.31551e-07	1.45686e-06
Uba2	-1.66886	7.24078	207.099	1.31883e-07	1.4593e-06
Atxn2l	-1.78593	8.26916	206.959	1.32279e-07	1.46243e-06
Ccdc85c	1.98761	6.49966	206.928	1.32389e-07	1.46243e-06
Hs3st4	3.57343	5.57993	206.985	1.3252e-07	1.46265e-06
Ska2	3.27137	3.9892	207.87	1.33304e-07	1.47006e-06
Gm20695	1.49517	6.55496	206.503	1.33586e-07	1.47192e-06
1110065P20Rik	2.67313	5.09339	206.448	1.33945e-07	1.47463e-06
Pank3	1.66518	6.75593	206.314	1.34123e-07	1.47527e-06
Zbtb33	-1.64107	6.2895	206.274	1.34228e-07	1.47527e-06
Nek6	1.73825	6.21838	206.242	1.34342e-07	1.47528e-06
Aarsd1	-1.85138	6.34306	206.111	1.34695e-07	1.47792e-06
Ints2	-2.06835	5.23153	205.983	1.35074e-07	1.48084e-06
Tubgcp5	-1.78409	5.50023	205.751	1.35746e-07	1.48695e-06
Septin2	-1.64157	7.65564	205.6	1.36177e-07	1.48965e-06
Neurl1b	1.79262	7.10041	205.563	1.36294e-07	1.48965e-06
Ppat	-1.8244	5.72652	205.548	1.36334e-07	1.48965e-06
Fam171b	1.87225	6.31474	205.418	1.36736e-07	1.49261e-06
Dop1b	-1.76755	7.82202	205.376	1.36833e-07	1.49261e-06
Anxa7	-1.6457	6.27536	205.139	1.37534e-07	1.49901e-06
Plagl2	3.97695	3.1783	202.231	1.38148e-07	1.50445e-06
Lbh	1.74411	6.0147	204.731	1.38776e-07	1.51002e-06
Adipor1	3.52335	5.48889	204.725	1.39118e-07	1.51249e-06
Ptpmt1	2.49103	4.76426	204.587	1.3946e-07	1.51495e-06
Prpf3	-1.91258	4.84517	204.412	1.39717e-07	1.51648e-06
Uso1	-1.79054	7.00733	204.106	1.40628e-07	1.5251e-06
Snrnp200	-2.38116	8.7604	203.999	1.40951e-07	1.52734e-06
Ralgapa1	-1.82668	8.30051	203.919	1.41196e-07	1.52873e-06
Klhl4	-2.52566	4.93113	203.735	1.41769e-07	1.53366e-06
Lrrc14b	3.75811	3.62143	206.783	1.42305e-07	1.53818e-06
Usp12	1.93573	5.50806	203.519	1.42486e-07	1.53887e-06
Inpp5f	1.63131	8.11463	203.425	1.42715e-07	1.54007e-06
Snapc3	1.67789	6.50835	203.385	1.42858e-07	1.54034e-06
Elof1	2.40588	5.04591	203.368	1.43072e-07	1.54138e-06
Setdb1	-2.28782	7.5125	203.262	1.43219e-07	1.54169e-06
Paf1	-2.2391	6.92506	203.223	1.43341e-07	1.54174e-06
Akt2	2.1326	5.8299	203.128	1.43688e-07	1.54421e-06
Rbm26	-1.51252	6.75799	202.998	1.44041e-07	1.54673e-06
Zfp207	-1.5819	7.96691	202.94	1.44225e-07	1.54743e-06
Rps29	5.23972	7.60258	202.801	1.44843e-07	1.55279e-06
Pstk	2.77172	4.62531	202.716	1.45435e-07	1.55745e-06
Tmem28	3.31095	3.82769	204.29	1.45624e-07	1.55745e-06
Chordc1	-1.50249	6.34926	202.469	1.45708e-07	1.55745e-06
Sox12	2.31187	6.76494	202.462	1.45755e-07	1.55745e-06
Pdcl	-1.64714	5.89438	202.409	1.45899e-07	1.55773e-06
Bbs2	-1.85717	4.85378	201.689	1.48222e-07	1.57948e-06
Pygl	-2.21157	4.0844	201.676	1.48277e-07	1.57948e-06
Socs7	1.6325	6.72281	201.665	1.48299e-07	1.57948e-06
Tcerg1	-1.63539	6.98171	201.595	1.48512e-07	1.58047e-06
Rexo1	2.42971	5.66376	201.581	1.48645e-07	1.58059e-06
Hmga1	3.63788	5.21176	201.693	1.48861e-07	1.58075e-06
Glis2	1.74218	5.2364	201.498	1.48901e-07	1.58075e-06
Grm4	2.79051	3.93237	202.027	1.4905e-07	1.58104e-06
Igf2	5.12723	7.08041	201.304	1.49781e-07	1.58751e-06
Sav1	2.58306	4.06786	201.391	1.50214e-07	1.59081e-06
Urod	-1.59858	5.72323	200.984	1.50517e-07	1.59273e-06
Mars1	-2.05068	6.38541	200.932	1.50685e-07	1.59299e-06
Marchf4	2.24836	5.84117	200.919	1.50785e-07	1.59299e-06
Tgif2	4.43431	3.57388	198.275	1.51041e-07	1.59426e-06
Mrps24	2.64204	5.36883	200.834	1.51168e-07	1.59426e-06
Psmd4	-1.7076	7.77359	200.748	1.51294e-07	1.59426e-06
Pdxp	2.03516	6.78578	200.724	1.51393e-07	1.59426e-06
H2bc13	5.15176	4.37002	200.995	1.51641e-07	1.5946e-06
Ap4b1	-1.83713	5.021	200.638	1.51669e-07	1.5946e-06
AI593442	1.66194	5.75219	200.468	1.52265e-07	1.59958e-06
Snd1	-1.60261	8.47367	200.295	1.52805e-07	1.60396e-06
Btg1	2.28203	5.55463	199.786	1.54618e-07	1.62169e-06
Srxn1	2.27153	4.7366	199.786	1.54781e-07	1.6221e-06
Fastk	2.04814	5.29564	199.649	1.55095e-07	1.62409e-06
Cul9	-1.89515	7.4487	199.482	1.55566e-07	1.62772e-06
Pigf	3.84422	4.30648	200.901	1.56465e-07	1.63486e-06
Sec24b	-1.55869	7.43989	199.212	1.56498e-07	1.63486e-06
Tmem134	4.80082	4.2162	201.011	1.57133e-07	1.64018e-06
Ago2	1.56156	7.39201	198.865	1.57709e-07	1.64488e-06
Polr1a	-1.93625	6.6602	198.744	1.58128e-07	1.64793e-06
Trap1	-1.78157	6.68625	198.633	1.58516e-07	1.65066e-06
Usp21	2.02721	5.13475	198.543	1.58954e-07	1.65282e-06
Gad1	-1.63096	8.51415	198.503	1.58976e-07	1.65282e-06
Dap3	-1.49773	7.13307	198.414	1.59289e-07	1.65476e-06
Eps8l1	3.68564	3.85147	200.969	1.59611e-07	1.65679e-06
Tma7	4.56053	5.85393	198.537	1.59838e-07	1.65782e-06
Utp18	-1.62468	5.79123	197.739	1.61703e-07	1.67584e-06
Kifbp	-1.59897	7.60017	197.641	1.6205e-07	1.67811e-06
C1galt1	3.72911	3.4263	200.118	1.63034e-07	1.68588e-06
Pum1	-1.52796	8.42636	197.363	1.63059e-07	1.68588e-06
Pi4ka	-1.82568	8.68139	197.289	1.63327e-07	1.68588e-06
Ahi1	-1.94994	9.15886	197.277	1.63369e-07	1.68588e-06
Mycbp2	-2.18653	9.63735	197.257	1.63445e-07	1.68588e-06
Pck2	-1.69968	4.79411	197.134	1.63914e-07	1.68911e-06
Wdr47	-2.01016	8.52745	197.09	1.64053e-07	1.68911e-06
Kif1b	-1.79524	9.96738	197.065	1.64145e-07	1.68911e-06
Stradb	2.39137	5.57725	196.602	1.6596e-07	1.70604e-06
Ergic1	1.92779	5.3169	196.574	1.66052e-07	1.70604e-06
Pfkm	-1.90303	8.80931	196.244	1.67192e-07	1.71604e-06
Zc3h13	-2.22909	7.09566	196.204	1.67339e-07	1.71604e-06
Fbxo3	-1.35364	7.24429	196.183	1.67419e-07	1.71604e-06
Fbxo25	-1.84708	7.07476	196.006	1.68084e-07	1.72152e-06
Fasn	-1.94516	11.1723	195.472	1.70114e-07	1.74094e-06
Recql	-1.69306	5.97002	195.366	1.70525e-07	1.74378e-06
Paip2b	1.60013	5.78696	195.259	1.70975e-07	1.74702e-06
Mypop	2.74338	4.45419	195.371	1.71246e-07	1.74717e-06
H4c2	3.56475	5.31891	195.321	1.71267e-07	1.74717e-06
Ctdnep1	2.96482	5.21512	195.224	1.71391e-07	1.74717e-06
Nrip2	2.57659	4.14541	194.999	1.72952e-07	1.76171e-06
Cox7a2l	3.8175	6.28427	194.653	1.73499e-07	1.76591e-06
Noc4l	-1.84131	5.83243	194.423	1.74193e-07	1.77127e-06
Aldh18a1	-1.84527	6.86122	194.378	1.74368e-07	1.77127e-06
Morc3	-1.97302	6.25835	194.362	1.74432e-07	1.77127e-06
Rnf213	-1.84968	4.91763	194.234	1.74953e-07	1.77502e-06
Bbof1	2.94074	4.6544	194.366	1.7513e-07	1.77502e-06
Ncapd3	-1.95648	5.73624	194.148	1.75285e-07	1.77502e-06
Rab11a	-1.45494	8.62858	194.072	1.75581e-07	1.77502e-06
Utp20	-2.31923	5.50974	194.07	1.75598e-07	1.77502e-06
Slc48a1	4.00745	5.31147	194.355	1.75616e-07	1.77502e-06
Ubap2l	-1.68711	8.32473	193.848	1.76476e-07	1.78234e-06
Rsf1	-1.62447	7.42176	193.599	1.77476e-07	1.78776e-06
Tbc1d19	-1.52136	5.75392	193.597	1.77493e-07	1.78776e-06
Gm49394	5.05514	7.08535	193.674	1.77518e-07	1.78776e-06
Zc3hc1	-1.62159	6.01434	193.579	1.7756e-07	1.78776e-06
Ctnna1	-1.40866	7.08966	193.41	1.7824e-07	1.79323e-06
Gltp	2.7624	4.48122	193.436	1.78897e-07	1.79846e-06
Cycs	2.16981	5.26378	193.149	1.79433e-07	1.80246e-06
Tet1	1.51502	6.32504	193.042	1.79765e-07	1.80441e-06
Gfra4	3.03214	4.47777	193.235	1.80096e-07	1.80569e-06
Mtmr7	-1.48166	7.10079	192.938	1.80169e-07	1.80569e-06
Rsl24d1	2.8254	4.9841	192.931	1.80584e-07	1.80846e-06
Anapc15	3.33753	3.73519	194.685	1.81297e-07	1.81292e-06
Dzip1	2.29219	7.31511	192.665	1.81306e-07	1.81292e-06
Micu1	-1.35452	6.95462	192.426	1.82286e-07	1.82026e-06
Trim32	-2.03381	8.62601	192.418	1.82318e-07	1.82026e-06
Nadk	1.76142	5.8053	192.264	1.83008e-07	1.82258e-06
Ccm2	2.02683	5.11651	192.259	1.8312e-07	1.82258e-06
Acat3	-1.40029	6.42576	192.214	1.8317e-07	1.82258e-06
Kbtbd4	-1.49687	6.34632	192.191	1.8327e-07	1.82258e-06
Skiv2l	-1.9784	7.3707	192.184	1.83297e-07	1.82258e-06
Dnajc14	2.49839	4.70523	192.257	1.83387e-07	1.82258e-06
Sys1	2.30944	4.39265	192.183	1.83802e-07	1.82532e-06
Lactb	-2.14238	4.97483	191.994	1.84111e-07	1.82701e-06
Aff2	-1.71832	6.78607	191.829	1.84793e-07	1.83145e-06
Agap1	1.3518	8.31342	191.818	1.8484e-07	1.83145e-06
Tpd52	1.99487	5.32785	191.792	1.85054e-07	1.83219e-06
Apoe	-2.52701	7.75806	191.694	1.85365e-07	1.83388e-06
Synj1	-1.96388	9.09843	191.601	1.85761e-07	1.83641e-06
Gucy1b1	-2.14546	8.70539	191.504	1.86176e-07	1.83912e-06
Ehbp1	-1.60325	7.62967	191.436	1.86468e-07	1.84016e-06
Kpna1	-1.52639	7.50605	191.414	1.86563e-07	1.84016e-06
Snapin	2.78047	4.60301	191.335	1.87563e-07	1.84863e-06
Rnf217	1.95153	5.14939	191.137	1.87881e-07	1.85037e-06
Smarcc1	-1.42981	8.09258	190.82	1.89126e-07	1.86124e-06
Usp15	-1.77952	8.10339	190.76	1.89387e-07	1.8624e-06
Klhl29	1.47544	5.92311	190.733	1.89543e-07	1.86253e-06
Rbmx	-1.47164	6.97984	190.658	1.89834e-07	1.86262e-06
Spred1	1.79359	6.34925	190.665	1.89836e-07	1.86262e-06
Hnmt	-2.11896	4.58948	190.463	1.90716e-07	1.86984e-06
Ado	2.04648	6.11538	190.408	1.90978e-07	1.87101e-06
Efnb2	1.91786	5.29954	190.199	1.91964e-07	1.87927e-06
Aatf	-1.5899	5.2611	190.132	1.92168e-07	1.87985e-06
Dnpep	-1.63604	6.86807	190	1.92743e-07	1.88275e-06
9330182L06Rik	3.32343	4.92945	190.19	1.92752e-07	1.88275e-06
Tvp23a	1.76878	5.2268	189.878	1.93384e-07	1.88614e-06
Btf3l4	2.95954	4.65576	190.035	1.93387e-07	1.88614e-06
Rab3gap1	-1.90462	6.30743	189.805	1.93613e-07	1.88628e-06
Gal3st3	2.75777	4.77991	189.895	1.93726e-07	1.88628e-06
Ydjc	1.90473	6.90246	189.76	1.93835e-07	1.88628e-06
Ttyh3	1.98381	6.4786	189.714	1.94053e-07	1.887e-06
Abcb10	2.20276	4.39555	189.474	1.95574e-07	1.90038e-06
Upf2	-1.62523	5.60055	189.327	1.95777e-07	1.90094e-06
Calm3	1.90971	10.6078	189.279	1.95991e-07	1.9016e-06
Tbc1d16	1.9627	7.74891	189.161	1.96534e-07	1.90546e-06
Ildr2	2.15707	4.4916	189.126	1.97079e-07	1.90933e-06
Gm42416	2.62613	6.86507	188.957	1.97496e-07	1.91196e-06
Cbarp	2.11913	7.20481	188.89	1.97785e-07	1.91334e-06
Vps13d	-1.57946	8.12304	188.783	1.98263e-07	1.91654e-06
Sybu	-1.9159	8.74846	188.522	1.99473e-07	1.92644e-06
Actn4	-1.88573	7.46948	188.498	1.99581e-07	1.92644e-06
Nelfcd	-1.65359	6.76864	188.383	2.00119e-07	1.9302e-06
Spice1	-2.04283	4.47023	187.912	2.02362e-07	1.94936e-06
Pcp4l1	3.21424	4.63125	188.106	2.02701e-07	1.94936e-06
Cebpz	-1.60416	6.47731	187.814	2.02797e-07	1.94936e-06
Fam217b	1.78248	5.34019	187.818	2.02867e-07	1.94936e-06
Fam174a	3.807	3.21268	188.18	2.02898e-07	1.94936e-06
Ak3	1.72791	5.98944	187.73	2.03239e-07	1.94936e-06
Stk35	1.92651	5.04285	187.728	2.03357e-07	1.94936e-06
Sqstm1	-1.6867	9.07606	187.691	2.03379e-07	1.94936e-06
Radx	-2.91852	1.89744	187.733	2.03446e-07	1.94936e-06
Gemin5	-1.73051	6.44648	187.635	2.03647e-07	1.94986e-06
Gbf1	-2.01538	8.36157	187.434	2.04608e-07	1.95693e-06
Srgap2	-1.79413	8.90364	187.418	2.04685e-07	1.95693e-06
Ercc5	-1.57494	5.33698	187.361	2.04972e-07	1.95824e-06
Fcho2	-1.68187	5.93611	187.244	2.05526e-07	1.96094e-06
Vmac	4.20112	4.67442	188.641	2.05555e-07	1.96094e-06
A630089N07Rik	4.68792	3.37056	172.843	2.06367e-07	1.96725e-06
Arpc1b	3.35155	5.82683	186.952	2.07201e-07	1.97317e-06
Snrpg	4.61698	4.19045	189.365	2.07586e-07	1.97317e-06
Aldh6a1	-1.75232	6.19345	186.805	2.07654e-07	1.97317e-06
Plin2	-1.79441	5.39763	186.802	2.07681e-07	1.97317e-06
Rps6ka6	-1.69011	5.91169	186.738	2.07979e-07	1.97317e-06
Ica1l	1.47209	6.52033	186.731	2.08039e-07	1.97317e-06
Ahcy	2.0678	4.40642	186.81	2.08044e-07	1.97317e-06
Tcta	2.77496	3.84496	187.32	2.0822e-07	1.97341e-06
Caln1	1.67161	7.70767	186.615	2.08584e-07	1.97543e-06
Stat1	-2.01107	4.71874	186.501	2.09165e-07	1.97815e-06
Hps3	-1.64304	5.02606	186.479	2.0927e-07	1.97815e-06
Ppp1r3e	2.25108	5.61038	186.485	2.09325e-07	1.97815e-06
Srrm1	-1.50931	7.50904	186.212	2.10573e-07	1.98851e-06
Rundc3a	1.59489	7.48432	186.172	2.10779e-07	1.98902e-06
Lypd6	2.9126	3.66564	187.187	2.11491e-07	1.9943e-06
Ifi27	-2.09757	3.86353	185.78	2.12779e-07	2.00492e-06
Smc3	-2.15597	7.06269	185.742	2.12924e-07	2.00492e-06
Rab3gap2	-1.92632	7.24609	185.701	2.1313e-07	2.00527e-06
Lyrm9	2.58775	4.75974	185.765	2.13268e-07	2.00527e-06
Snx16	-1.48015	6.62072	185.625	2.13512e-07	2.00612e-06
Inafm2	3.9821	3.76689	188.236	2.14509e-07	2.01405e-06
Cstf3	-1.66329	6.04505	185.346	2.14927e-07	2.01652e-06
Oga	-1.8546	8.96344	185.222	2.15559e-07	2.02035e-06
Mad1l1	-1.65439	5.71375	185.207	2.15644e-07	2.02035e-06
Klhdc8a	2.22802	4.76921	185.221	2.15878e-07	2.0211e-06
Copb1	-2.20988	7.09297	185.083	2.16272e-07	2.02333e-06
Pcdhgb2	2.37244	6.58702	184.888	2.17318e-07	2.03167e-06
Sf3b3	-1.94721	7.81715	184.727	2.18108e-07	2.0376e-06
Rgs8	1.91644	6.02307	184.641	2.18605e-07	2.04048e-06
Sccpdh	-1.43799	6.48693	184.595	2.18795e-07	2.04048e-06
Atf7ip	-1.39983	8.21628	184.577	2.18884e-07	2.04048e-06
Lnx1	2.3747	4.85796	184.471	2.19772e-07	2.04729e-06
Nup98	-1.63801	6.83195	184.076	2.21516e-07	2.06207e-06
Rpgrip1l	-1.78429	5.75734	184.021	2.21811e-07	2.06334e-06
H2az1	2.68516	6.51733	183.989	2.22037e-07	2.06398e-06
Timm44	-1.52677	5.35785	183.914	2.22385e-07	2.06575e-06
Smc1a	-2.74329	6.59922	183.852	2.22702e-07	2.06722e-06
Phka1	-1.95918	5.3295	183.785	2.23071e-07	2.06918e-06
Gm45799	2.95009	4.25153	184.038	2.23598e-07	2.0726e-06
Thra	1.74612	9.55851	183.536	2.24388e-07	2.07845e-06
Gsg1l	3.21326	4.13131	183.958	2.26048e-07	2.09234e-06
Nrip3	1.55688	5.6898	182.954	2.27594e-07	2.10517e-06
Arf3	1.5952	9.19509	182.891	2.2788e-07	2.10632e-06
Plcxd1	2.25689	4.3469	182.922	2.28328e-07	2.10806e-06
Triobp	2.2888	6.14044	182.752	2.28715e-07	2.10806e-06
Fan1	-1.94369	4.21525	182.744	2.28726e-07	2.10806e-06
Cdc40	-1.74654	5.47554	182.73	2.2878e-07	2.10806e-06
Mgat1	2.99859	4.2302	183.114	2.28875e-07	2.10806e-06
Noc3l	-1.63256	4.81945	182.681	2.29058e-07	2.10827e-06
Prr7	2.41712	4.77197	182.674	2.29481e-07	2.11067e-06
Pmm2	2.09445	6.04095	182.494	2.30123e-07	2.11404e-06
Acad11	-1.86773	5.09339	182.478	2.3017e-07	2.11404e-06
Top2b	-1.81078	8.89176	182.325	2.31002e-07	2.12019e-06
Siah1a	2.54896	4.75781	182.247	2.31923e-07	2.12716e-06
Pikfyve	-1.52133	6.73809	182.03	2.32652e-07	2.13235e-06
Nsg2	1.57697	7.96798	181.99	2.32873e-07	2.13287e-06
Fbxl16	1.63156	7.49174	181.911	2.33326e-07	2.13553e-06
Ddx39b	-1.52794	8.58312	181.878	2.33507e-07	2.13569e-06
Lratd2	2.03465	5.09233	181.777	2.34258e-07	2.14106e-06
Nup85	-1.62673	5.83851	181.642	2.34848e-07	2.14495e-06
Orc5	-1.7958	5.21107	181.506	2.35626e-07	2.15056e-06
Gm49337	-1.69096	6.39098	181.457	2.3589e-07	2.15147e-06
Lims2	2.63197	4.12084	181.635	2.36415e-07	2.15475e-06
Dennd5a	1.39503	7.35265	181.125	2.37801e-07	2.16527e-06
Champ1	-1.80961	7.23701	181.081	2.38047e-07	2.16527e-06
Srrm2	-1.95893	9.96528	181.072	2.381e-07	2.16527e-06
Twnk	1.83045	5.27423	181.069	2.38231e-07	2.16527e-06
Mmadhc	-1.37262	6.08032	180.999	2.38524e-07	2.16557e-06
Morc2a	-1.7615	7.08396	180.975	2.3866e-07	2.16557e-06
Rnf2	-1.30498	6.63671	180.957	2.38761e-07	2.16557e-06
Hspa4l	-1.88319	7.37598	180.716	2.40159e-07	2.17675e-06
Ift172	-2.1714	6.33948	180.685	2.40342e-07	2.1769e-06
Adap1	1.46562	7.57643	180.376	2.42157e-07	2.19182e-06
Dars	-1.55882	6.82044	180.299	2.42606e-07	2.19352e-06
Elovl6	2.4416	4.67312	180.366	2.4272e-07	2.19352e-06
Coro7	-2.11666	7.17204	180.258	2.42849e-07	2.19352e-06
Dnlz	2.51689	4.96587	180.241	2.4332e-07	2.19626e-06
Iscu	2.7244	4.48491	180.268	2.43744e-07	2.19796e-06
Ppp2r5b	1.47976	7.52456	180.09	2.43845e-07	2.19796e-06
Fig4	-1.49804	6.52343	179.848	2.45286e-07	2.20943e-06
Tbc1d15	-1.9192	5.38242	179.72	2.46067e-07	2.21494e-06
Rpl37a	4.7161	7.16206	179.66	2.46691e-07	2.21903e-06
Tppp	1.61376	6.34186	179.527	2.4725e-07	2.22253e-06
Pcdhgb5	2.34346	6.52535	179.495	2.47455e-07	2.22284e-06
Tmem164	2.5188	4.70145	179.532	2.47718e-07	2.22368e-06
Jup	-1.79377	7.61486	179.372	2.48154e-07	2.22607e-06
Usp8	-1.42893	6.26882	179.191	2.49256e-07	2.2331e-06
Cpt1a	-1.75946	6.04956	179.187	2.4928e-07	2.2331e-06
Usp48	-1.63502	6.85685	179.016	2.50327e-07	2.24084e-06
Rsc1a1	3.18231	3.4851	181.146	2.50486e-07	2.24084e-06
Grb14	-1.6145	6.12269	178.908	2.50992e-07	2.24234e-06
Dcun1d1	2.43253	4.88724	178.969	2.50997e-07	2.24234e-06
Wdr81	-1.67184	6.29173	178.836	2.51434e-07	2.24471e-06
Lgalsl	1.60336	6.18824	178.659	2.52564e-07	2.25143e-06
Scrt1	2.40806	6.28435	178.65	2.52656e-07	2.25143e-06
Atf1	3.25006	3.31107	181.265	2.52703e-07	2.25143e-06
Rangap1	-1.79084	9.22773	178.454	2.538e-07	2.25967e-06
Exoc6	-1.51009	6.68575	178.391	2.5419e-07	2.2616e-06
Lrp3	2.57364	5.06145	178.406	2.54458e-07	2.26245e-06
Pde4b	-1.30425	7.24051	178.258	2.55028e-07	2.26597e-06
Tdrd7	-1.45086	6.11651	178.191	2.55447e-07	2.26671e-06
Ranbp9	-1.33224	6.9549	178.189	2.55457e-07	2.26671e-06
Stn1	-1.87293	4.8623	178.149	2.55738e-07	2.26766e-06
Zfp110	-1.56596	5.19229	177.954	2.5696e-07	2.27614e-06
Gm49450	1.74967	11.4998	177.938	2.57042e-07	2.27614e-06
Rgma	1.52683	5.90135	177.833	2.57754e-07	2.27753e-06
Rab5if	1.84509	5.06664	177.839	2.57841e-07	2.27753e-06
Ltn1	-2.25142	7.05027	177.796	2.57944e-07	2.27753e-06
Atxn1l	2.09378	4.87379	177.838	2.57954e-07	2.27753e-06
Abce1	-1.29575	7.55618	177.776	2.5807e-07	2.27753e-06
Ghitm	-1.45527	8.01675	177.661	2.58803e-07	2.28246e-06
St6galnac4	3.26489	3.90803	178.82	2.59139e-07	2.28389e-06
Rps3a1	4.58437	7.39774	177.579	2.59512e-07	2.2848e-06
Hspa4	-1.84078	9.15188	177.537	2.59593e-07	2.2848e-06
Adcy1	3.29842	7.98122	177.384	2.60609e-07	2.2922e-06
Rrp12	-2.27119	6.51271	177.34	2.6086e-07	2.29225e-06
Ei24	2.58217	5.2258	177.344	2.61136e-07	2.29225e-06
Magee2	-2.10481	5.51579	177.298	2.6114e-07	2.29225e-06
Mrps27	-1.50904	5.55754	176.996	2.63109e-07	2.30798e-06
Gpcpd1	-1.63895	6.94693	176.823	2.64221e-07	2.31618e-06
Gm50367	2.40982	5.25662	176.749	2.6495e-07	2.32102e-06
Pcf11	-1.36709	5.84299	176.398	2.67033e-07	2.33671e-06
Akap8l	-1.95073	5.52886	176.388	2.67099e-07	2.33671e-06
Ube4b	-1.58962	8.72576	176.25	2.68001e-07	2.34304e-06
H3c4	3.69291	5.25321	176.273	2.69001e-07	2.35021e-06
Thoc2l	-1.82232	4.7167	175.996	2.69735e-07	2.35432e-06
Rflnb	2.11498	4.80671	176.01	2.69932e-07	2.35432e-06
Micall1	1.48269	6.47095	175.931	2.70169e-07	2.35432e-06
Rpl13	4.9378	8.22653	175.939	2.70192e-07	2.35432e-06
Usp28	-1.5971	5.63961	175.844	2.70738e-07	2.35751e-06
Cap2	-1.55249	6.39197	175.769	2.71232e-07	2.36024e-06
Cacnb3	2.27526	7.11395	175.708	2.71676e-07	2.36253e-06
Maged1	-1.81341	10.3405	175.637	2.72126e-07	2.36361e-06
Prkcd	-1.59165	5.42832	175.61	2.72331e-07	2.36361e-06
Pygo1	1.73747	5.71808	175.617	2.72342e-07	2.36361e-06
D030056L22Rik	2.50867	4.57588	175.553	2.73393e-07	2.37116e-06
Pa2g4	-1.25627	7.4452	175.397	2.73764e-07	2.37161e-06
Slc25a44	1.69118	5.31787	175.407	2.73807e-07	2.37161e-06
Ap1g1	-1.56377	8.13053	175.309	2.74367e-07	2.37488e-06
Stau1	-1.32237	7.58431	175.175	2.75282e-07	2.38123e-06
Plekha3	3.02505	4.19645	175.475	2.76153e-07	2.38718e-06
Tarsl2	-1.82242	6.33322	175.021	2.76346e-07	2.38727e-06
Bbs5	-2.23641	3.48252	174.963	2.76839e-07	2.38954e-06
Pabpc4	2.25908	5.39401	174.954	2.76991e-07	2.38954e-06
Chp1	1.59056	5.96145	174.911	2.77157e-07	2.38954e-06
Pik3r4	-2.42562	5.7068	174.797	2.77904e-07	2.39441e-06
Rpl29	4.08596	7.60322	174.713	2.78576e-07	2.39862e-06
Vps39	-1.49057	7.01565	174.142	2.82507e-07	2.4297e-06
Nexmif	-2.16647	8.58261	174.135	2.82558e-07	2.4297e-06
Maz	1.62311	7.94226	173.932	2.84006e-07	2.44055e-06
Rnf112	-1.67018	6.57523	173.818	2.84823e-07	2.44597e-06
Fsd1l	-1.48489	6.99499	173.626	2.86201e-07	2.45619e-06
Hdgf	1.75674	6.81847	173.515	2.8703e-07	2.46168e-06
Usf2	2.15818	5.17229	173.377	2.88232e-07	2.47037e-06
Mpdz	-1.86144	6.35351	173.245	2.88967e-07	2.47505e-06
Pygm	-1.94509	4.60499	173.186	2.89437e-07	2.47651e-06
Inafm1	2.38928	4.29125	173.303	2.89516e-07	2.47651e-06
Dnaja2	-1.31732	7.38153	173.088	2.90114e-07	2.48e-06
Tbck	-1.28396	7.28347	173.015	2.90656e-07	2.48301e-06
Tiprl	-1.28091	6.60108	172.918	2.91367e-07	2.48654e-06
Dpp3	-1.64008	7.21326	172.907	2.9145e-07	2.48654e-06
Mif	3.21357	7.27823	172.873	2.91753e-07	2.48751e-06
Puf60	-1.50969	8.27882	172.76	2.92537e-07	2.49257e-06
Tmem127	1.68605	5.31687	172.619	2.93703e-07	2.49882e-06
Zfp445	-1.69573	7.65274	172.588	2.93813e-07	2.49882e-06
Dpysl4	-2.0593	8.49491	172.584	2.93844e-07	2.49882e-06
Marcks	2.49528	9.07443	172.473	2.94675e-07	2.50426e-06
Map2	-1.44536	11.6954	172.207	2.96668e-07	2.51956e-06
Dcaf12l1	-1.86653	6.24881	172.165	2.96984e-07	2.52061e-06
Pdp1	-1.52003	6.7548	172.125	2.97291e-07	2.52158e-06
Atp5g1	2.24034	6.85044	172.083	2.9765e-07	2.52298e-06
L2hgdh	2.51401	4.9047	172.094	2.98004e-07	2.52435e-06
Get1	2.17509	4.89841	172.008	2.98512e-07	2.52701e-06
Pwp1	-1.5233	5.9825	171.751	3.00137e-07	2.5386e-06
Dhx57	-1.9455	7.76484	171.733	3.00269e-07	2.5386e-06
Med17	-1.92422	5.69087	171.671	3.00759e-07	2.5411e-06
Rgs3	2.86182	4.18585	171.923	3.01231e-07	2.54345e-06
Med6	-1.89904	4.15764	171.499	3.02118e-07	2.54779e-06
Mfhas1	1.74499	6.1554	171.497	3.02135e-07	2.54779e-06
Socs6	2.37576	4.42917	171.3	3.04414e-07	2.5643e-06
Pip5k1c	1.65349	8.21541	171.187	3.04484e-07	2.5643e-06
Tmed8	1.62279	5.36097	171.154	3.0485e-07	2.56572e-06
Atm	-2.25962	5.90466	171.111	3.05079e-07	2.566e-06
Arpc3	-1.76818	7.886	171.025	3.05745e-07	2.56993e-06
Opa1	-1.57392	8.15209	171	3.0594e-07	2.56993e-06
Pla2g7	-2.76132	4.89179	170.586	3.09225e-07	2.59586e-06
Uba3	-1.40177	6.63965	170.504	3.09857e-07	2.5995e-06
Ctnna2	-1.63862	8.92556	170.466	3.10161e-07	2.60038e-06
Trir	1.89926	5.76141	170.449	3.10389e-07	2.60062e-06
Astn2	3.65178	6.62191	170.222	3.12305e-07	2.61501e-06
Rbm5	-2.16384	7.28207	169.911	3.14618e-07	2.63268e-06
Cul3	-1.63336	8.05957	169.858	3.15046e-07	2.63328e-06
Pigq	2.14836	5.7642	169.866	3.15092e-07	2.63328e-06
Ankrd13b	1.51876	7.16792	169.8	3.15534e-07	2.63529e-06
Tomm22	2.72464	5.4684	169.747	3.16249e-07	2.63958e-06
Galk2	-1.48289	5.40142	169.655	3.1672e-07	2.64182e-06
Yars	-1.54214	7.74252	169.548	3.17568e-07	2.64586e-06
Sec22c	2.10151	5.04156	169.577	3.17608e-07	2.64586e-06
Rpl18a	3.54342	8.0377	169.483	3.18142e-07	2.64862e-06
Ceacam16	3.70387	3.98005	171.128	3.19945e-07	2.6605e-06
Gm49510	2.23812	6.41969	169.264	3.19976e-07	2.6605e-06
Mccc1	-2.13008	4.79465	169.185	3.20593e-07	2.66265e-06
Stam	-1.30257	7.08149	169.161	3.20764e-07	2.66265e-06
Myo1e	-1.90038	4.71182	169.155	3.20845e-07	2.66265e-06
Pcdhgb1	2.31802	6.61414	169.067	3.216e-07	2.66511e-06
Pcdhga9	2.31583	6.52156	169.064	3.21622e-07	2.66511e-06
Top3b	-1.54523	5.64453	169.026	3.21895e-07	2.66511e-06
Arntl	-1.41733	5.61876	169.019	3.21957e-07	2.66511e-06
Wdr61	-1.34659	5.90739	168.948	3.22545e-07	2.66829e-06
Plcd4	-1.69405	4.87024	168.876	3.23165e-07	2.67089e-06
Ntan1	2.60204	5.58881	168.888	3.23268e-07	2.67089e-06
Cad	-2.43697	7.54089	168.789	3.23863e-07	2.67275e-06
Nkapd1	2.58269	4.28981	168.95	3.23901e-07	2.67275e-06
Dync1h1	-2.04372	9.78067	168.742	3.24253e-07	2.67396e-06
Gls	-1.52831	8.00594	168.69	3.24694e-07	2.67533e-06
Yme1l1	-1.82107	7.05634	168.674	3.24828e-07	2.67533e-06
Irak1	2.92428	4.48911	168.831	3.25143e-07	2.67624e-06
Pyroxd1	-1.88581	5.20922	168.566	3.25758e-07	2.67962e-06
Capn2	-1.39855	7.48664	168.492	3.26364e-07	2.68292e-06
Gucy1a1	-1.5265	8.33655	168.284	3.2813e-07	2.69573e-06
Lrp8	2.27376	5.27054	168.283	3.28392e-07	2.69619e-06
Tut1	-1.69514	4.95432	168.152	3.2929e-07	2.70187e-06
Trrap	-2.01217	9.08365	168.017	3.30415e-07	2.7094e-06
Tubgcp2	-1.59967	6.78793	167.942	3.31063e-07	2.71302e-06
Acadvl	-1.91039	6.05796	167.865	3.31728e-07	2.71676e-06
Tbcd	-1.33424	7.29794	167.768	3.32564e-07	2.7219e-06
Lap3	-1.41917	6.0015	167.666	3.33455e-07	2.7265e-06
Usp9x	-2.04554	9.50426	167.634	3.33728e-07	2.7265e-06
Pin1	1.64171	5.70503	167.641	3.33751e-07	2.7265e-06
Cdc42se1	1.90241	5.45605	167.537	3.34711e-07	2.73264e-06
Ppp2r5a	1.58796	5.11343	167.471	3.35309e-07	2.73529e-06
Dalrd3	1.66452	6.22101	167.397	3.35851e-07	2.73529e-06
Hltf	-2.25222	5.18305	167.377	3.35995e-07	2.73529e-06
Cacfd1	3.27372	4.74597	167.578	3.36025e-07	2.73529e-06
Chtop	1.72711	6.8993	167.368	3.36081e-07	2.73529e-06
Stard9	2.5708	4.15587	167.544	3.36297e-07	2.73534e-06
Dmap1	-1.85813	5.99643	167.184	3.37676e-07	2.74485e-06
Rap2c	2.10699	5.06529	167.119	3.3853e-07	2.75008e-06
Eml4	-1.43762	7.0139	167.043	3.38924e-07	2.75157e-06
Acsf3	-1.6488	5.07469	167.014	3.39202e-07	2.75212e-06
Urb2	-2.03757	5.53518	166.954	3.39728e-07	2.75469e-06
Gpr27	2.68097	4.359	167.077	3.40117e-07	2.75613e-06
Fer	-1.73575	6.3321	166.853	3.40613e-07	2.75712e-06
Vrk1	-1.65797	5.3201	166.85	3.40661e-07	2.75712e-06
Pam16	2.45007	4.07762	166.943	3.41569e-07	2.76276e-06
Akr1e1	-1.49911	5.05981	166.649	3.42463e-07	2.76827e-06
Mdn1	-2.19585	7.3088	166.499	3.43793e-07	2.77731e-06
Rasgrp2	-1.74713	7.93027	166.238	3.46152e-07	2.79464e-06
Ankfy1	-1.3311	7.5882	166.191	3.46582e-07	2.79639e-06
Mbd5	1.8695	5.97373	166.122	3.47289e-07	2.80036e-06
Vps13b	-1.65114	7.16124	165.883	3.49399e-07	2.81565e-06
Trip12	-1.63689	8.4469	165.735	3.5077e-07	2.82305e-06
Tspyl2	-1.59892	5.91323	165.719	3.50922e-07	2.82305e-06
Nap1l4	-1.3924	8.25354	165.713	3.50966e-07	2.82305e-06
Ncoa5	-1.50436	7.10133	165.624	3.51793e-07	2.82796e-06
Lix1	2.20065	4.91922	165.598	3.52424e-07	2.8313e-06
Pbrm1	-1.74084	7.87684	165.528	3.52688e-07	2.83168e-06
Nlk	1.77142	5.67467	165.46	3.53429e-07	2.83588e-06
Fbxo45	1.8313	5.53072	165.427	3.53752e-07	2.83674e-06
Nr2f6	2.45705	4.9227	165.293	3.55402e-07	2.84822e-06
Zfp622	-1.6519	6.30411	165.102	3.56684e-07	2.8561e-06
Baiap3	-2.19863	6.97923	165.075	3.56934e-07	2.8561e-06
Lin52	4.31418	3.37521	161.424	3.5704e-07	2.8561e-06
AI413582	2.87114	3.97032	165.356	3.58829e-07	2.86789e-06
Mospd3	2.4927	5.2305	164.9	3.58952e-07	2.86789e-06
Trp53bp1	-1.56747	9.08379	164.813	3.59416e-07	2.86984e-06
Copb2	-1.81057	7.79235	164.771	3.59821e-07	2.87133e-06
Fam168b	1.50696	8.19881	164.746	3.60057e-07	2.87145e-06
Sec23a	-1.2928	8.3611	164.638	3.61089e-07	2.87793e-06
Tcp11l1	1.57331	6.6853	164.583	3.61648e-07	2.87923e-06
Fam220a.1	2.18892	5.32402	164.6	3.61692e-07	2.87923e-06
Dgcr8	-1.46407	6.01168	164.205	3.65271e-07	2.90595e-06
Dock11	-2.00317	6.21698	164.156	3.65743e-07	2.90763e-06
Washc2	-2.0449	7.25852	164.123	3.66065e-07	2.90763e-06
Mras	1.38049	6.54657	164.117	3.66149e-07	2.90763e-06
Pias1	-1.25142	6.32521	164.088	3.66405e-07	2.90789e-06
Rnf130	2.40134	4.95838	164.039	3.67367e-07	2.91376e-06
Dpysl2	2.66201	10.2392	163.946	3.67793e-07	2.91399e-06
Tlcd1	6.37512	6.31371	165.913	3.67986e-07	2.91399e-06
Kif1c	1.82408	5.46898	163.911	3.68275e-07	2.91399e-06
Higd2a	2.09008	5.49086	163.913	3.68287e-07	2.91399e-06
Gtf3c5	-1.38959	5.54689	163.788	3.69369e-07	2.92078e-06
Grhpr	-1.61055	4.62833	163.729	3.69974e-07	2.9238e-06
Btaf1	-1.68237	6.32464	163.666	3.70552e-07	2.9266e-06
Mlec	2.47838	4.69419	163.67	3.71258e-07	2.9304e-06
Ap1m1	-1.37377	7.75996	163.509	3.72101e-07	2.93529e-06
Ophn1	-1.4116	6.0206	163.428	3.72916e-07	2.93995e-06
Zfp638	-1.6105	7.49749	163.388	3.73306e-07	2.94125e-06
Gpam	-1.30516	6.74032	163.323	3.73958e-07	2.94287e-06
Spop	1.86788	6.75909	163.327	3.73962e-07	2.94287e-06
Lrrc58	1.64255	7.8933	163.18	3.75396e-07	2.95238e-06
Bace1	2.76719	5.76768	163.141	3.76039e-07	2.95566e-06
Slc25a12	-1.29212	8.05896	163.081	3.76392e-07	2.95665e-06
Maskbp3	-1.58982	5.03051	163.04	3.76832e-07	2.95834e-06
Eif4a2	-1.23563	8.94184	162.952	3.77689e-07	2.96306e-06
Snrpf	3.314	4.05634	163.795	3.77888e-07	2.96306e-06
Ssh1	1.86276	5.47548	162.895	3.78415e-07	2.96379e-06
Itgb3bp	3.13154	3.68698	164.19	3.78434e-07	2.96379e-06
Ablim3	2.52675	7.48991	162.845	3.78799e-07	2.96488e-06
Aldoc	-1.50225	8.64584	162.811	3.79116e-07	2.96558e-06
Zmym2	-1.61602	7.39951	162.693	3.80319e-07	2.97192e-06
Clock	1.70345	5.15727	162.706	3.8038e-07	2.97192e-06
Hectd1	-2.27163	8.5772	162.649	3.80769e-07	2.97318e-06
Glcci1	2.42551	5.83724	162.584	3.81597e-07	2.97787e-06
Mipep	-1.30992	5.70409	162.497	3.82346e-07	2.98193e-06
Klhl20	-1.50342	5.69171	162.461	3.82715e-07	2.98303e-06
Inpp1	-1.40073	5.92273	162.424	3.83087e-07	2.9839e-06
Man2c1	-1.54277	5.81014	162.405	3.83282e-07	2.9839e-06
Msh3	-1.48031	5.4714	162.361	3.83752e-07	2.98578e-06
Mkln1	-1.4138	7.19277	162.335	3.83994e-07	2.98589e-06
Rpsa	3.92851	9.51722	162.286	3.84518e-07	2.98818e-06
4930453N24Rik	2.47603	4.15278	162.204	3.87132e-07	3.00534e-06
Hk1	-2.14702	9.68247	162.027	3.87186e-07	3.00534e-06
Dusp18	1.75488	5.25233	162	3.87642e-07	3.0071e-06
Samd10	3.08069	5.28654	161.998	3.88182e-07	3.00879e-06
Fbxl12	2.79646	3.57156	162.873	3.8832e-07	3.00879e-06
Sec31a	-1.76191	8.02768	161.86	3.88938e-07	3.0118e-06
Dhx8	-1.6043	6.6664	161.709	3.90524e-07	3.02229e-06
Pcdhga8	2.25735	6.55129	161.684	3.90851e-07	3.02303e-06
Igdcc4	1.83903	4.68392	161.587	3.92216e-07	3.0318e-06
Plcb4	-1.69594	6.9786	161.467	3.93087e-07	3.03673e-06
Hmgn5	-2.14511	3.47034	161.24	3.95627e-07	3.05455e-06
Htr1b	2.87982	3.85778	161.805	3.95874e-07	3.05465e-06
Ubr5	-1.91619	8.52058	161.017	3.97904e-07	3.06851e-06
Pick1	-1.65109	6.37632	160.938	3.98759e-07	3.07329e-06
Ajap1	2.6835	4.13185	161.131	3.99297e-07	3.07562e-06
Mrpl12	1.72323	5.68253	160.77	4.00688e-07	3.08452e-06
Rad54l	3.51723	4.49406	161.065	4.02672e-07	3.09797e-06
Ctnnbl1	-1.41581	5.89155	160.484	4.03709e-07	3.10412e-06
Bag6	-1.65848	9.28092	160.443	4.04146e-07	3.10566e-06
Ndufb11	2.06432	5.55986	160.288	4.06025e-07	3.11375e-06
Nit2	-1.67151	4.90689	160.273	4.06065e-07	3.11375e-06
Pcdhga5	2.32801	6.58518	160.269	4.06136e-07	3.11375e-06
Eif5a2	2.22392	4.60889	160.323	4.06152e-07	3.11375e-06
Etfb	-1.46031	5.51158	160.227	4.06552e-07	3.11499e-06
Cenpo	3.1998	3.60963	161.77	4.06987e-07	3.11599e-06
Kif21a	-1.52196	7.85346	160.17	4.07158e-07	3.11599e-06
Vma21	3.70317	4.41724	160.892	4.07982e-07	3.12047e-06
Syn3	-1.2893	7.23959	160.068	4.0829e-07	3.121e-06
Ascc3	-1.86562	6.68554	159.831	4.10938e-07	3.13793e-06
Asph	2.29767	5.53233	159.834	4.11132e-07	3.13793e-06
Tra2a	-1.67469	6.6987	159.792	4.11384e-07	3.13793e-06
Ist1	-1.21824	6.8589	159.782	4.11495e-07	3.13793e-06
Washc4	-1.67623	5.93436	159.763	4.11705e-07	3.13793e-06
Usp4	-1.35907	7.58791	159.719	4.12203e-07	3.13947e-06
Psma5	1.75917	5.27068	159.718	4.12387e-07	3.13947e-06
Ryk	4.20292	4.06719	161.887	4.13644e-07	3.14648e-06
Rbm22	-1.38953	6.31171	159.564	4.13945e-07	3.14648e-06
Txnrd3	-1.68669	5.12009	159.559	4.14029e-07	3.14648e-06
Cluap1	-1.63159	5.66199	159.483	4.14882e-07	3.15112e-06
Aldh1b1	-1.7176	5.94696	159.458	4.15149e-07	3.15132e-06
Fem1a	1.99124	6.21723	159.186	4.1834e-07	3.17371e-06
Cul7	-1.80801	7.7121	159.106	4.19166e-07	3.17813e-06
Mrps9	-1.5012	4.98427	158.883	4.21781e-07	3.1961e-06
Tef	1.57613	5.93397	158.829	4.22439e-07	3.19924e-06
Nol10	-1.80324	5.51308	158.657	4.24394e-07	3.21218e-06
Pwp2	-1.69722	5.57976	158.498	4.26235e-07	3.22425e-06
Hibch	-1.85843	4.44163	158.338	4.28168e-07	3.237e-06
Sugp2	-1.81934	8.24232	158.25	4.29146e-07	3.24252e-06
Tjp1	-1.65533	7.44338	157.936	4.32875e-07	3.26881e-06
Usp19	-2.08353	7.86673	157.823	4.34225e-07	3.27711e-06
Slc25a5	1.38742	7.37135	157.765	4.34931e-07	3.27881e-06
Sugt1	-1.28742	6.76527	157.763	4.34951e-07	3.27881e-06
Afdn	-1.73002	8.2208	157.737	4.35254e-07	3.2792e-06
Zfp57	-1.7398	5.88459	157.714	4.35534e-07	3.27942e-06
Abhd17c	1.47527	6.14762	157.505	4.38121e-07	3.29672e-06
Fndc10	2.74001	3.35296	158.75	4.38336e-07	3.29672e-06
Azi2	1.39295	5.88698	157.429	4.3905e-07	3.29909e-06
Aco1	-1.57257	7.15064	157.415	4.39156e-07	3.29909e-06
Atg2b	-1.54105	7.27008	157.291	4.40666e-07	3.30854e-06
Srsf10	2.07852	5.51029	157.213	4.41814e-07	3.31525e-06
Nudcd1	-1.57787	5.73854	157.034	4.43824e-07	3.32843e-06
Pcdhga7	2.24573	6.57184	156.956	4.4485e-07	3.33421e-06
Upf1	-1.82648	7.67627	156.851	4.46079e-07	3.34151e-06
Cox8a	2.8379	6.82371	156.811	4.46672e-07	3.34403e-06
Phf3	-1.45566	7.30021	156.619	4.4896e-07	3.35924e-06
Endov	1.94729	4.5793	156.589	4.49918e-07	3.36278e-06
Nrsn1	2.5898	5.09987	156.587	4.49948e-07	3.36278e-06
Elavl4	-1.43366	7.91858	156.489	4.50594e-07	3.36569e-06
Kif5a	-1.75028	10.4079	156.459	4.50963e-07	3.36652e-06
Vxn	1.67394	5.90785	156.444	4.51248e-07	3.36673e-06
Gap43	2.25728	9.34377	156.351	4.52324e-07	3.37283e-06
Hras	1.98194	6.36741	156.319	4.52796e-07	3.37443e-06
Armh3	-1.60706	5.94697	156.251	4.53587e-07	3.3784e-06
Zdhhc6	2.7826	3.52802	157.104	4.55027e-07	3.38719e-06
Tab2	1.5349	6.08289	156.038	4.56358e-07	3.39517e-06
Tnpo3	-1.32914	7.51694	155.97	4.57156e-07	3.39819e-06
Lrrc42	-1.62089	5.81712	155.961	4.57284e-07	3.39819e-06
Ip6k2	-1.45383	7.08446	155.919	4.57804e-07	3.40012e-06
Zfp617	2.74166	4.4599	156.019	4.58315e-07	3.40178e-06
Mxi1	1.91513	5.54584	155.874	4.58547e-07	3.40178e-06
Itgb1bp1	1.99533	4.96246	155.843	4.59151e-07	3.40433e-06
Sprn	2.2237	4.87651	155.825	4.59546e-07	3.40533e-06
Swsap1	3.22011	3.18033	157.832	4.61866e-07	3.41897e-06
Pepd	-1.45851	6.13678	155.593	4.62002e-07	3.41897e-06
H1f2	2.40886	7.14393	155.584	4.62171e-07	3.41897e-06
Camk1g	-1.52608	5.99081	155.444	4.63934e-07	3.43007e-06
Wdr37	-1.17496	7.01909	155.347	4.65199e-07	3.43748e-06
Actn1	-2.02564	6.56345	155.216	4.66909e-07	3.44817e-06
Smim17	2.23925	3.75897	155.419	4.6734e-07	3.44941e-06
Rnmt	-1.36761	6.89291	155.114	4.68252e-07	3.45418e-06
Stk11	1.95838	5.96791	155.023	4.69553e-07	3.46183e-06
Il17d	4.35121	3.89598	156.459	4.73543e-07	3.48928e-06
Rims4	1.89366	6.64237	154.642	4.7456e-07	3.49481e-06
Senp2	1.35966	5.7866	154.52	4.76223e-07	3.5045e-06
Plk2	-1.81774	8.22384	154.499	4.76413e-07	3.5045e-06
Paxip1	1.47388	5.39682	154.383	4.78125e-07	3.51512e-06
Mpc1	2.18471	5.37487	154.282	4.79624e-07	3.52416e-06
E130114P18Rik	3.32691	4.16855	154.829	4.80764e-07	3.53055e-06
Lss	-1.21031	6.99658	154.083	4.82042e-07	3.53795e-06
Zfp143	-1.88659	4.4176	154.035	4.82765e-07	3.54127e-06
Armc9	-1.45755	5.98239	153.964	4.83664e-07	3.54587e-06
Psma3	1.66617	6.3536	153.758	4.86555e-07	3.56507e-06
Wdr43	-1.52988	5.7017	153.662	4.87829e-07	3.5724e-06
Acp1	2.82481	4.62428	153.64	4.89748e-07	3.58445e-06
Exoc7	-1.7503	7.44398	153.496	4.90112e-07	3.58511e-06
Snf8	2.20339	4.98546	153.51	4.90398e-07	3.58519e-06
Arfgap1	-1.47688	6.91257	153.446	4.90808e-07	3.58619e-06
Nudt3	1.71931	7.7328	153.321	4.92564e-07	3.59701e-06
Snhg11	3.08467	4.36182	153.58	4.9284e-07	3.59702e-06
Rbm15b	1.67929	6.60678	153.102	4.95675e-07	3.61569e-06
Tuba1a	1.686	11.435	152.929	4.98078e-07	3.63119e-06
Bnip3	1.61402	5.35013	152.909	4.98535e-07	3.6325e-06
Kcnc1	2.77375	4.89781	152.928	4.99116e-07	3.63471e-06
Zbtb11	-1.79395	6.48343	152.809	4.99771e-07	3.63745e-06
H3c8	4.27207	5.83697	152.873	5.00688e-07	3.6381e-06
Lrfn3	2.73449	4.02732	153.046	5.00724e-07	3.6381e-06
Trim33	-1.22565	7.47591	152.708	5.01219e-07	3.6381e-06
Mon2	-1.90597	7.49577	152.692	5.01447e-07	3.6381e-06
Ampd2	-1.58892	6.90802	152.69	5.01475e-07	3.6381e-06
Utp15	-1.3067	5.62357	152.686	5.01565e-07	3.6381e-06
Uhmk1	1.78809	7.38019	152.669	5.01807e-07	3.6381e-06
Zfp60	-1.32983	6.26091	152.611	5.02603e-07	3.64185e-06
Kpna4	-1.21722	7.57771	152.452	5.04893e-07	3.65492e-06
Atp5md	2.71182	5.99165	152.462	5.0498e-07	3.65492e-06
Rplp2	3.21567	7.30714	152.433	5.05245e-07	3.65492e-06
Oaz2	2.37777	6.1193	152.405	5.05715e-07	3.6563e-06
Iars	-1.67331	7.226	152.289	5.0724e-07	3.6653e-06
St3gal3	2.66786	4.07431	152.408	5.09088e-07	3.67662e-06
Sart1	-1.75608	6.31991	152.123	5.0965e-07	3.67823e-06
Kdm4a	-1.58798	7.90356	152.108	5.09873e-07	3.67823e-06
Dact3	1.72935	6.55124	152.09	5.10194e-07	3.67851e-06
Gosr2	1.65368	6.34252	151.986	5.11716e-07	3.68746e-06
H2bc7	4.04399	4.13926	153.829	5.12195e-07	3.68888e-06
Bdh1	-1.50171	8.73035	151.811	5.14228e-07	3.70148e-06
Cep290	-1.80239	4.80013	151.645	5.16732e-07	3.71746e-06
Taf6l	-1.46499	5.28955	151.619	5.17103e-07	3.71808e-06
Fam184b	-1.9784	5.63721	151.593	5.17473e-07	3.7187e-06
Pnpt1	-2.03971	4.32194	151.569	5.17891e-07	3.71966e-06
Lyl1	3.27809	3.80292	152.573	5.2067e-07	3.73693e-06
Ints3	-1.67894	7.54064	151.357	5.20976e-07	3.73693e-06
Supt3	-1.60148	5.11511	151.347	5.21153e-07	3.73693e-06
Lypd1	2.00175	5.80382	151.209	5.23353e-07	3.75065e-06
Zdhhc18	3.00507	3.46819	152.491	5.25348e-07	3.76288e-06
Dock4	-1.67797	7.56865	150.993	5.26448e-07	3.7687e-06
Rpf2	-1.52496	4.95865	150.947	5.27209e-07	3.77208e-06
4933434E20Rik	3.50861	4.02579	152.035	5.27815e-07	3.77435e-06
Fry	-2.28911	9.46285	150.683	5.31184e-07	3.79637e-06
Tbc1d23	-1.31054	5.83958	150.652	5.3167e-07	3.79776e-06
Tuba4a	-2.21948	8.69456	150.535	5.33452e-07	3.80472e-06
Dctn1	-2.04762	9.70957	150.532	5.33506e-07	3.80472e-06
Vps26a	-1.43689	6.06181	150.531	5.33516e-07	3.80472e-06
Gm20708	3.30122	3.35813	152.561	5.3419e-07	3.80546e-06
Smg9	-1.69381	5.78168	150.488	5.34202e-07	3.80546e-06
Ppfia2	-1.31416	8.20514	150.357	5.36207e-07	3.81722e-06
Usp5	-2.01957	9.03453	150.327	5.36672e-07	3.81722e-06
Acadl	-1.6846	6.05465	150.323	5.36728e-07	3.81722e-06
Pcdhga6	2.19251	6.59744	150.242	5.38077e-07	3.82473e-06
Aar2	-1.52915	6.29161	150.189	5.38822e-07	3.82632e-06
Wdfy2	1.70064	4.57176	150.219	5.38886e-07	3.82632e-06
Atf4	2.30594	5.95433	150.153	5.39561e-07	3.82904e-06
Cog4	-1.41385	6.53498	150.111	5.40041e-07	3.83037e-06
Tomm5	3.20668	3.93291	150.89	5.40704e-07	3.83299e-06
Mgll	1.39566	6.39864	149.982	5.42107e-07	3.84086e-06
Mrps31	-1.64007	4.84467	149.938	5.42799e-07	3.84367e-06
Sdha	-1.45616	8.22348	149.814	5.44697e-07	3.85503e-06
Sart3	-1.39869	6.15155	149.769	5.45423e-07	3.85808e-06
B4galt6	2.29523	5.7863	149.7	5.46718e-07	3.86515e-06
Shisa4	2.4198	4.70247	149.696	5.47563e-07	3.86665e-06
Smim12	2.68301	3.68888	150.136	5.48248e-07	3.86665e-06
Wdhd1	-2.39014	4.5529	149.578	5.48509e-07	3.86665e-06
Tjp2	-1.4617	6.08981	149.559	5.48756e-07	3.86665e-06
Pcdhga1	2.28346	6.65157	149.563	5.48772e-07	3.86665e-06
Fam220a	2.13985	5.33192	149.559	5.49082e-07	3.86665e-06
Rnf150	3.2327	4.18483	150.009	5.49646e-07	3.86665e-06
Frem2	-1.73254	4.40503	149.48	5.50099e-07	3.86665e-06
Dbr1	-2.26983	4.70724	149.472	5.50198e-07	3.86665e-06
Tada2a	-1.50938	5.24767	149.471	5.502e-07	3.86665e-06
Rab8b	1.96978	5.24869	149.451	5.50785e-07	3.86665e-06
Acadsb	-1.24694	6.41138	149.429	5.50831e-07	3.86665e-06
Hdlbp	-1.23213	8.36595	149.427	5.50856e-07	3.86665e-06
Cilk1	1.89681	6.21321	149.41	5.51232e-07	3.86665e-06
Podxl2	1.32472	6.14048	149.4	5.51365e-07	3.86665e-06
Ulk2	1.21305	7.57757	149.353	5.52052e-07	3.86939e-06
Rps8	4.1304	8.01245	149.306	5.52917e-07	3.87338e-06
1500009C09Rik	2.46784	5.72255	149.276	5.53564e-07	3.87584e-06
Rc3h2	1.39093	6.92043	149.233	5.54019e-07	3.87695e-06
Otof	-2.271	4.84248	149.213	5.54343e-07	3.87714e-06
Mmut	-1.85168	4.99648	149.142	5.55483e-07	3.88304e-06
Samhd1	-1.38974	5.48189	148.97	5.58277e-07	3.90048e-06
Ahctf1	-1.48518	6.18104	148.944	5.58675e-07	3.90118e-06
Dok6	1.36578	6.69082	148.777	5.61442e-07	3.91841e-06
Slc30a4	3.14264	3.97048	149.407	5.62246e-07	3.92123e-06
Kansl2	2.06735	4.79325	148.737	5.62659e-07	3.92123e-06
Lig1	-1.90839	5.93433	148.695	5.62746e-07	3.92123e-06
Hars2	-1.46591	5.21094	148.486	5.66232e-07	3.94342e-06
Fmr1	-1.36549	6.75615	148.421	5.67274e-07	3.94709e-06
Nrbp1	-1.26325	6.99774	148.416	5.67362e-07	3.94709e-06
Kdm4c	-1.57606	5.66486	148.252	5.70108e-07	3.96409e-06
Hacl1	-2.04886	3.50282	148.218	5.70835e-07	3.96574e-06
Zfp853	2.74624	4.31258	148.368	5.70952e-07	3.96574e-06
Epm2aip1	-1.23442	8.45005	147.919	5.75683e-07	3.99647e-06
Pptc7	1.84368	4.58566	147.917	5.76361e-07	3.99906e-06
Tmem64	2.99388	3.77232	148.612	5.772e-07	4.0025e-06
Gucd1	2.46509	3.96534	148.023	5.77469e-07	4.0025e-06
Mtr	-1.76508	5.44534	147.756	5.78482e-07	4.0074e-06
Dnajc6	-1.36226	9.04964	147.503	5.82759e-07	4.03489e-06
Wbp1	4.30081	4.93538	148.181	5.83584e-07	4.03846e-06
Nr2c2	1.26658	7.08923	147.429	5.84064e-07	4.03965e-06
Ncoa6	1.37581	6.5563	147.348	5.85482e-07	4.04732e-06
Senp7	-1.70087	6.45191	147.308	5.86129e-07	4.04965e-06
1810037I17Rik	3.66026	4.55681	147.731	5.87296e-07	4.05425e-06
Pten	1.18646	7.79292	147.217	5.87697e-07	4.05425e-06
Napg	-1.2194	7.46282	147.216	5.87725e-07	4.05425e-06
Mcmbp	-1.5401	6.71915	147.055	5.90511e-07	4.07132e-06
Amot	-1.74381	6.16897	146.954	5.92288e-07	4.08142e-06
Lrrc8b	2.47434	5.39397	146.919	5.93339e-07	4.08651e-06
Got1	-1.39879	7.89879	146.814	5.9474e-07	4.094e-06
Urb1	-2.03185	5.08213	146.741	5.96055e-07	4.10089e-06
Dgcr6	1.88803	5.19462	146.729	5.96556e-07	4.1015e-06
Gtf3a	2.14368	5.1483	146.724	5.9677e-07	4.1015e-06
Ankrd6	1.78249	5.1436	146.63	5.9829e-07	4.10876e-06
Ap2m1	1.33559	8.20783	146.604	5.98455e-07	4.10876e-06
Ppwd1	-2.05174	3.7673	146.532	5.99859e-07	4.11624e-06
Pcdhgb7	2.16732	6.49585	146.51	6.00209e-07	4.11649e-06
Pfkfb3	-1.40812	6.51369	146.371	6.02603e-07	4.13074e-06
Utp11	-1.76796	4.61249	146.276	6.04367e-07	4.1404e-06
Nck2	2.04923	5.17288	146.278	6.04646e-07	4.1404e-06
Mcm9	1.87844	4.9404	146.242	6.0535e-07	4.14305e-06
Tti1	-1.70351	5.33006	146.201	6.05669e-07	4.14307e-06
Coq3	-1.4682	4.76294	146.179	6.06103e-07	4.14387e-06
Hsdl2	-1.54035	5.86967	146.117	6.07174e-07	4.14902e-06
Lmna	-1.75139	6.46174	145.997	6.09319e-07	4.16151e-06
Atp6v1c1	-1.47915	7.71069	145.976	6.09698e-07	4.16192e-06
Rc3h1	1.41313	6.1343	145.859	6.11908e-07	4.17483e-06
Rnf165	1.46474	6.80191	145.824	6.12508e-07	4.17674e-06
Fam163a	3.38916	3.69908	147.331	6.13064e-07	4.17835e-06
Fastkd5	-1.8335	3.93487	145.773	6.13521e-07	4.17929e-06
E130308A19Rik	1.69212	4.83429	145.582	6.1733e-07	4.20305e-06
Fmnl2	-1.2617	6.80215	145.42	6.19893e-07	4.2183e-06
Ddx17	-1.23141	8.67764	145.34	6.21371e-07	4.22386e-06
Smim7	1.5904	5.81737	145.334	6.21614e-07	4.22386e-06
Mgat4a	2.60398	3.9864	145.568	6.21714e-07	4.22386e-06
Ppig	-1.19624	6.32385	145.306	6.22001e-07	4.22386e-06
Calcoco1	-1.39199	6.27377	145.27	6.22675e-07	4.22414e-06
Mrps25	1.50067	5.90073	145.275	6.22689e-07	4.22414e-06
Stim1	2.17505	3.9792	145.336	6.23875e-07	4.23e-06
Tlcd4	3.15562	3.85243	145.97	6.2555e-07	4.23915e-06
Elob	2.61614	6.42261	145.049	6.26956e-07	4.24648e-06
Scaper	-2.19036	7.47402	145.001	6.27704e-07	4.24935e-06
Rrp1	-1.51287	8.60153	144.924	6.29147e-07	4.25691e-06
Lratd1	1.33455	6.24305	144.851	6.306e-07	4.26238e-06
Msh6	-1.75458	6.07215	144.84	6.30734e-07	4.26238e-06
Prmt1	-1.54416	8.46057	144.829	6.30933e-07	4.26238e-06
Hbb-bs	5.99554	6.46452	145.517	6.32257e-07	4.26796e-06
Usp46	1.19008	6.81334	144.753	6.32411e-07	4.26796e-06
Huwe1	-1.56056	9.59676	144.653	6.34276e-07	4.27833e-06
Lrrc55	2.96983	4.13087	144.567	6.42431e-07	4.33111e-06
Tmem229a	2.13878	4.91878	144.169	6.44192e-07	4.34075e-06
Ttl	1.27812	6.4364	144.01	6.4671e-07	4.35547e-06
Ncbp1	-1.54496	6.70173	143.96	6.47634e-07	4.35945e-06
Hspa2	-2.52414	5.65059	143.936	6.48118e-07	4.36046e-06
Polr2b	-1.92955	7.43202	143.902	6.48769e-07	4.3626e-06
Psmd5	-1.15726	6.43777	143.797	6.50814e-07	4.3741e-06
Ptk2	-1.1405	7.43323	143.759	6.51555e-07	4.37507e-06
Bloc1s2	3.37422	4.09458	144.496	6.51628e-07	4.37507e-06
Dop1a	-1.96252	7.08839	143.738	6.51983e-07	4.37521e-06
Ubxn2a	2.75773	4.71328	143.803	6.5238e-07	4.37563e-06
Gpd2	-1.51432	7.2742	143.697	6.52788e-07	4.37612e-06
Hcfc1	-1.69225	8.79763	143.632	6.5406e-07	4.3824e-06
Srsf12	2.2062	5.00412	143.602	6.55263e-07	4.38723e-06
Atp6v0e2	2.29669	7.11694	143.565	6.55451e-07	4.38723e-06
Ndufaf7	-1.41828	5.38337	143.5	6.56724e-07	4.3935e-06
D10Wsu102e	2.16038	5.65646	143.442	6.58085e-07	4.40011e-06
Otud6b	1.4983	5.30344	143.425	6.58385e-07	4.40011e-06
Fam214a	-1.73698	5.58063	143.333	6.60021e-07	4.40879e-06
Eno2	-1.5741	8.89606	143.246	6.61734e-07	4.41496e-06
Aars	-1.78706	8.77409	143.235	6.61955e-07	4.41496e-06
Thnsl1	-1.56383	5.21439	143.237	6.61957e-07	4.41496e-06
Elac2	-1.39615	5.52284	143.216	6.62379e-07	4.41552e-06
Kdm4b	-1.70457	8.12264	143.156	6.63544e-07	4.42104e-06
Rbm14	-1.40957	6.88428	143.104	6.64605e-07	4.42585e-06
Zfp423	1.33623	6.24467	143.064	6.65471e-07	4.42936e-06
Gm42517	2.52896	4.68075	143.09	6.66251e-07	4.42975e-06
Stat2	-1.91347	5.17729	143.01	6.66535e-07	4.42975e-06
Nup214	-1.37236	6.58881	143.007	6.66545e-07	4.42975e-06
Suclg1	-1.27737	6.67784	142.989	6.66917e-07	4.42997e-06
Fam120b	-1.3808	6.83851	142.883	6.69064e-07	4.44198e-06
Zfp292	-1.5777	7.2623	142.858	6.6957e-07	4.44308e-06
Add1	-1.42488	9.21805	142.71	6.72584e-07	4.46081e-06
Eif2s3x	1.51377	5.67995	142.614	6.74707e-07	4.47263e-06
Ipo9	-1.31422	8.06537	142.538	6.76108e-07	4.47844e-06
Teddm2	2.30913	4.18295	142.64	6.76269e-07	4.47844e-06
Tpm3	1.55686	7.1165	142.495	6.77028e-07	4.4812e-06
Evl	2.15618	8.2621	142.371	6.79558e-07	4.49567e-06
Tmem242	3.17316	5.09585	142.198	6.84838e-07	4.52831e-06
AI854703	1.78547	4.72517	142.129	6.85192e-07	4.52836e-06
Samm50	-1.3193	6.92962	141.964	6.88045e-07	4.54492e-06
Smpd4	-1.43247	5.96164	141.904	6.89319e-07	4.55104e-06
Brd2	1.22385	8.09368	141.866	6.90112e-07	4.55397e-06
Prim1	-1.73222	4.43966	141.787	6.91863e-07	4.56323e-06
Zdhhc8	2.86697	4.25912	141.954	6.92775e-07	4.56694e-06
Mal2	2.37286	4.18642	141.828	6.93394e-07	4.5675e-06
Dnajc1	3.57277	4.29169	142.386	6.93789e-07	4.5675e-06
Ints12	-1.55547	4.51405	141.691	6.93907e-07	4.5675e-06
Baz1b	-1.7194	7.38534	141.6	6.95731e-07	4.57553e-06
Atp5g2	2.44289	5.39187	141.619	6.95828e-07	4.57553e-06
Kyat3	-2.17565	3.0317	141.537	6.97385e-07	4.58346e-06
Tmem38a	2.93169	3.91572	141.991	6.97806e-07	4.58393e-06
Cdc27	-1.27308	7.18039	141.442	6.99122e-07	4.59027e-06
Apc2	-1.34509	9.17804	141.36	7.00867e-07	4.59942e-06
Rpp14	2.1968	4.11411	141.297	7.04472e-07	4.62076e-06
Ate1	-1.28236	6.90614	141.094	7.06614e-07	4.63248e-06
Pak6	1.54634	7.39822	140.894	7.10989e-07	4.65883e-06
Klhl22	-1.44396	7.31712	140.863	7.11655e-07	4.66086e-06
Tnpo2	-1.37994	8.73609	140.767	7.13766e-07	4.67234e-06
[truncated: 11,081 more rows]

## Sheet: DEG_FMR1-_Occupancy
genename	logFC	logCPM	F	PValue	FDR
Ccdc107	10.3188	10.3223	3667.94	6.1941e-15	8.10127e-11
Galnt2l	8.23237	11.573	3002.58	1.61027e-14	1.05304e-10
Evc	9.31235	8.235	2222.44	6.23243e-14	2.26214e-10
Fgfr2	6.80213	8.78261	2196.78	8.63335e-14	2.26214e-10
Nt5dc1	7.37058	8.02123	2199.33	8.98582e-14	2.26214e-10
Ddx3y	-9.99081	5.35141	2136.32	1.04739e-13	2.26214e-10
Rpl41	7.39639	8.26338	2031.37	1.35169e-13	2.26214e-10
Rsph14	8.17875	6.77272	1743.79	1.38368e-13	2.26214e-10
Eif4g2	6.39167	9.71017	1819.3	2.3601e-13	3.03932e-10
H3f3a	7.82631	7.39643	1821.91	2.54984e-13	3.03932e-10
Gm49333	6.6369	7.11525	1814.78	2.5562e-13	3.03932e-10
Ywhaq	8.40135	7.45743	1696.3	2.96661e-13	3.23336e-10
Cntd1	7.53862	5.25372	942.482	3.56321e-13	3.52315e-10
Snx32	3.9193	9.65799	1666.5	3.77124e-13	3.52315e-10
Gm17087	-8.1513	4.32524	1582.99	5.00179e-13	4.36122e-10
Blcap	6.05411	9.45024	1543.38	5.6893e-13	4.65065e-10
Tuba1b	6.43456	8.02623	1457.9	7.77498e-13	5.98171e-10
Shc4	5.10305	7.73301	1405.79	9.3841e-13	6.7649e-10
Mppe1	6.87739	6.10295	1371.09	9.95153e-13	6.7649e-10
Slc25a53	5.285	6.9193	1382.07	1.03447e-12	6.7649e-10
Gm29394	5.99741	6.03158	1369.2	1.19225e-12	6.91162e-10
Mettl23	5.44693	6.89918	1335.97	1.24374e-12	6.91162e-10
Tmem170b	4.51803	6.57933	1334.23	1.24375e-12	6.91162e-10
Rps29	5.0318	7.30499	1324.92	1.28936e-12	6.91162e-10
Rpl37a	4.62699	6.9339	1318.89	1.32113e-12	6.91162e-10
Chchd2	6.3453	6.29916	1331.72	1.38358e-12	6.95996e-10
Cnih2	4.52768	7.94558	1269.52	1.61594e-12	7.55163e-10
Ubb	5.6147	8.32094	1268.34	1.62547e-12	7.55163e-10
Marcksl1	5.08271	9.51616	1260.98	1.67442e-12	7.55163e-10
9330159F19Rik	4.52304	6.24583	1238.47	1.8574e-12	7.99909e-10
Bscl2	5.51242	7.76612	1232.61	1.89595e-12	7.99909e-10
B4galt2	5.02522	6.58861	1176.02	2.45252e-12	1.00239e-09
Camk2n2	4.2518	7.08316	1150.54	2.73461e-12	1.08382e-09
Uty	-8.86395	2.27591	1149.52	3.11571e-12	1.19854e-09
Tm6sf1	6.8783	5.56296	980.903	3.3193e-12	1.20884e-09
1700037C18Rik	5.7223	6.00605	1125.81	3.32733e-12	1.20884e-09
Spef1	5.77329	7.18197	1084.19	3.79133e-12	1.34018e-09
Rasl10b	5.43053	6.8317	1068.1	4.10809e-12	1.41394e-09
Slc3a1	7.46346	6.2284	968.949	4.28624e-12	1.43743e-09
BC005537	3.86795	7.57899	1052	4.40439e-12	1.44013e-09
Rnf141	4.53757	6.08639	1037.84	4.78045e-12	1.52497e-09
Rpsa	3.508	9.18628	1021.57	5.14802e-12	1.54342e-09
Ndufs1	-2.81513	8.50609	1019.99	5.19028e-12	1.54342e-09
Ttll3	6.11001	5.31115	995.462	5.19232e-12	1.54342e-09
Dhx9	-3.3535	9.70111	1007.32	5.54798e-12	1.59382e-09
Map1lc3b	5.125	6.90938	1006.52	5.60562e-12	1.59382e-09
Mfsd4a	6.72552	5.42369	880.478	6.00954e-12	1.65741e-09
Mrfap1	5.58646	7.45329	991.022	6.0827e-12	1.65741e-09
Sms	3.93908	6.48715	982.575	6.34828e-12	1.69447e-09
Prepl	-2.6288	9.89287	966.798	6.90468e-12	1.77409e-09
Lysmd4	3.72538	6.63605	963.869	7.02691e-12	1.77409e-09
Rtn2	5.55374	6.29436	970.497	7.05349e-12	1.77409e-09
Wsb2	3.06822	8.11166	956.876	7.29581e-12	1.77833e-09
Snrpd2	4.81684	5.74325	961.672	7.3423e-12	1.77833e-09
B3gat1	3.37154	6.82269	942.17	7.92772e-12	1.876e-09
Tcaf1	-2.62313	10.3803	939.725	8.03241e-12	1.876e-09
Cct8	-2.64438	9.39897	929.847	8.49739e-12	1.94978e-09
Amz1	3.77498	6.56439	922.002	8.90379e-12	1.96527e-09
Ids	3.72659	7.89298	919.761	9.00821e-12	1.96527e-09
Eif3a	-2.57078	8.8159	919.565	9.01571e-12	1.96527e-09
Rps12	5.107	7.73829	911.335	9.47408e-12	2.03134e-09
Usp14	-2.62932	8.70948	904.899	9.82147e-12	2.07186e-09
Kif3a	-2.63245	8.98269	899.49	1.014e-11	2.10509e-09
Pop5	3.8573	5.81749	889.489	1.08193e-11	2.21102e-09
1500011B03Rik	5.14461	5.60757	888.325	1.15806e-11	2.30163e-09
Tomm20	5.49227	6.80253	877.438	1.17288e-11	2.30163e-09
Anxa6	-2.84426	7.0153	871.531	1.19957e-11	2.30163e-09
Atp6v1h	-2.85371	8.72539	870.052	1.21046e-11	2.30163e-09
Hsph1	-2.8849	9.09167	869.54	1.21425e-11	2.30163e-09
Lars	-2.85668	7.66778	863.603	1.25934e-11	2.35298e-09
Cltc	-2.68191	10.955	860.515	1.28357e-11	2.36448e-09
Wdr92	3.65769	7.47956	853.547	1.34088e-11	2.43575e-09
Rps8	4.05703	7.78651	847.999	1.38826e-11	2.47056e-09
Stum	3.651	6.67727	847.017	1.39782e-11	2.47056e-09
Atp5o.1	2.96267	8.21176	844.67	1.41712e-11	2.47126e-09
Abcd3	-2.55453	8.03473	842.22	1.43903e-11	2.47646e-09
Rplp1	5.56453	8.22423	839.98	1.46187e-11	2.48308e-09
Erh	5.10627	5.49676	835.166	1.61655e-11	2.68902e-09
Snrnp70	-3.04541	8.08136	819.165	1.66794e-11	2.68902e-09
Phkg1	4.44224	6.36872	819.388	1.67387e-11	2.68902e-09
Ctxn1	3.51437	7.33717	817.616	1.68554e-11	2.68902e-09
Isca1	4.96891	5.56578	824.387	1.7041e-11	2.68902e-09
Mmp24	3.59844	6.25841	815.946	1.70647e-11	2.68902e-09
Anapc4	-2.61744	7.53218	811.586	1.75245e-11	2.72861e-09
Cdk16	3.58353	7.78864	803.837	1.84468e-11	2.83841e-09
Rps19	3.0845	7.25992	801.396	1.87478e-11	2.85119e-09
Lrpprc	-2.56978	7.94939	797.028	1.92947e-11	2.894e-09
Phykpl	6.25488	6.62589	805.421	1.94718e-11	2.894e-09
Gng7	3.2683	6.7145	793.382	1.97845e-11	2.90744e-09
Mturn	3.1232	8.13668	786.075	2.07702e-11	3.01838e-09
Ulk4	5.47015	7.88484	783.092	2.12371e-11	3.04268e-09
Matr3	-2.94645	10.6377	781.069	2.14845e-11	3.04268e-09
Rps3a1	4.46222	7.19967	780.263	2.16354e-11	3.04268e-09
Dync1i2	-2.91716	9.52555	777.562	2.20046e-11	3.06169e-09
Ppp1r14b	4.29859	5.71317	772.682	2.30475e-11	3.17304e-09
Rnd2	3.34957	6.65701	768.204	2.3486e-11	3.19973e-09
Nae1	-2.58869	6.69374	765.683	2.38804e-11	3.21991e-09
Entr1	4.85891	5.4671	770.97	2.43052e-11	3.23178e-09
Rell2	3.53571	6.1231	762.519	2.44626e-11	3.23178e-09
Selenow	4.85593	8.09713	754.395	2.58603e-11	3.36068e-09
Myh10	-2.40674	10.1563	753.785	2.59522e-11	3.36068e-09
Nars	-2.62151	8.89701	745.851	2.74527e-11	3.52013e-09
Ccny	3.15061	6.6475	737.732	2.91148e-11	3.67314e-09
Tpp2	-2.73897	7.90301	736.677	2.93178e-11	3.67314e-09
Sec23b	-2.51807	6.9534	735.872	2.94885e-11	3.67314e-09
Rab11b	2.8106	7.11403	731.498	3.0445e-11	3.75652e-09
Nsmf	3.6094	7.67766	730.057	3.0767e-11	3.76076e-09
Amd1	5.50392	4.77059	710.981	3.14388e-11	3.80729e-09
Tmsb10	4.61172	8.73757	724.326	3.20805e-11	3.812e-09
Gng2	2.54835	9.07535	723.229	3.23308e-11	3.812e-09
Gm37388	4.7162	6.52701	723.66	3.24095e-11	3.812e-09
H2bu2	3.65707	6.31793	719.597	3.32669e-11	3.812e-09
Fuz	3.47316	5.61394	718.576	3.35923e-11	3.812e-09
Prmt9	-2.73243	6.22642	717.486	3.37286e-11	3.812e-09
Tmem151b	3.56441	6.10491	716.961	3.39338e-11	3.812e-09
Slc25a23	3.6643	7.9422	716.121	3.40796e-11	3.812e-09
Zfp326	-2.63001	6.7728	716.004	3.41007e-11	3.812e-09
Tmcc2	3.39021	6.93532	711.382	3.5314e-11	3.91417e-09
Gng4	3.74779	7.22554	705.149	3.70037e-11	3.92907e-09
Atp6v1g1	4.3079	5.73501	706.46	3.7069e-11	3.92907e-09
Cacng7	4.34291	5.88492	705.448	3.72552e-11	3.92907e-09
Gabarapl2	3.76699	5.72905	704.709	3.72925e-11	3.92907e-09
Polr3h	2.87735	7.32956	703.792	3.73695e-11	3.92907e-09
Rfc5	3.33946	5.83936	703.776	3.74551e-11	3.92907e-09
Cul2	-2.64866	7.78747	703.119	3.75513e-11	3.92907e-09
Chpf2	3.92702	5.60294	699.63	3.88711e-11	3.98173e-09
Mthfd1	-2.48432	6.81134	697.643	3.91421e-11	3.98173e-09
Purg	3.79019	8.57571	697.438	3.92096e-11	3.98173e-09
Zdhhc2	5.05774	6.67616	697.129	3.95851e-11	3.98173e-09
AW551984	-2.69864	9.0397	695.329	3.98383e-11	3.98173e-09
Adcy1	3.70819	8.11693	695.215	3.98813e-11	3.98173e-09
Samd14	3.1261	7.72424	692.527	4.07086e-11	4.03355e-09
Gm37013	4.79814	6.5364	690.691	4.15338e-11	4.08436e-09
Ccser2	2.63714	6.99524	687.285	4.23863e-11	4.12383e-09
Tug1	3.07866	7.00841	686.183	4.27541e-11	4.12383e-09
Trim14	5.6067	4.95292	676.648	4.33776e-11	4.12383e-09
Egln1	3.00497	5.98012	684.39	4.33915e-11	4.12383e-09
Daglb	3.84527	5.50571	684.961	4.35116e-11	4.12383e-09
Cse1l	-2.74173	8.37107	680.801	4.45607e-11	4.18232e-09
Msh2	-2.55633	6.78732	680.205	4.47683e-11	4.18232e-09
Atxn7l3	3.06605	7.34064	676.495	4.60981e-11	4.27601e-09
Eif5b	-2.54777	7.74381	674.042	4.69828e-11	4.32738e-09
Marchf2	4.23239	5.19793	676.571	4.75362e-11	4.33983e-09
Ckap5	-2.83042	9.6167	671.903	4.77816e-11	4.33983e-09
1700025G04Rik	3.50065	5.89565	669.745	4.87329e-11	4.38661e-09
Crtac1	3.89134	5.81364	669.459	4.89674e-11	4.38661e-09
Rps23	3.69171	6.92861	667.777	4.94085e-11	4.39601e-09
Golga7	5.07272	5.51294	674.248	4.99967e-11	4.41336e-09
Elk4	4.76521	5.73677	668.97	5.02784e-11	4.41336e-09
Cct4	-2.17147	8.79133	663.016	5.12774e-11	4.42413e-09
Ttc27	-2.73872	5.69316	662.548	5.14721e-11	4.42413e-09
Cmtm4	4.03811	5.88538	662.903	5.16194e-11	4.42413e-09
Ramp2	4.82289	5.06337	671.811	5.1754e-11	4.42413e-09
Ik	-2.80325	7.86492	659.914	5.25683e-11	4.45471e-09
Nkrf	-2.52694	6.61147	658.917	5.29918e-11	4.45471e-09
Nudt21	5.54232	5.62203	668.366	5.33623e-11	4.45471e-09
Snn	3.45991	7.13501	657.851	5.34743e-11	4.45471e-09
Scfd1	-2.38668	6.36106	655.527	5.44613e-11	4.5061e-09
Copa	-2.32554	9.83406	654.804	5.47802e-11	4.5061e-09
Carhsp1	3.68918	5.94078	654.083	5.52765e-11	4.51851e-09
Heatr5b	-2.65436	8.01728	651.85	5.61093e-11	4.5581e-09
Gm42742	3.21562	6.89208	650.879	5.65828e-11	4.56819e-09
Psmd13	-2.26546	7.90454	649.791	5.70581e-11	4.5783e-09
Pogk	2.78821	6.90764	647.398	5.82037e-11	4.61926e-09
Esf1	-2.64632	5.66643	643.523	6.00693e-11	4.61926e-09
Spin1	2.41211	8.05536	642.565	6.05456e-11	4.61926e-09
Zdhhc3	3.93351	5.66119	642.86	6.08299e-11	4.61926e-09
Rpl35	3.90623	6.83676	641.732	6.10318e-11	4.61926e-09
Asns	-2.17626	7.85055	641.527	6.10637e-11	4.61926e-09
Ptbp2	-2.33248	8.59692	641.388	6.11339e-11	4.61926e-09
Tpr	-2.33868	8.78884	640.932	6.13649e-11	4.61926e-09
Cenpb	3.91536	7.10547	640.95	6.14066e-11	4.61926e-09
Ssb	-2.79234	8.28264	640.705	6.14803e-11	4.61926e-09
Ftl1	5.44749	9.28627	640.515	6.1598e-11	4.61926e-09
Ddb1	-2.22369	9.76055	638.771	6.24732e-11	4.61926e-09
Mgat4b	3.84288	6.52178	638.788	6.25678e-11	4.61926e-09
Tmem234	3.40062	6.22647	637.998	6.29664e-11	4.61926e-09
Ccni	4.48738	8.06471	637.802	6.30086e-11	4.61926e-09
Gapdh	3.84908	9.07247	637.352	6.32195e-11	4.61926e-09
Cct3	-2.40897	8.97722	634.533	6.47161e-11	4.66157e-09
Npepps	-2.32672	9.04897	634.401	6.47878e-11	4.66157e-09
Pik3c3	-2.45616	6.73745	634.065	6.497e-11	4.66157e-09
Zcchc12	-2.78877	9.24982	633.597	6.52242e-11	4.66157e-09
Eif4ebp2	3.33464	6.28224	632.89	6.56932e-11	4.66957e-09
Usp11	-2.131	8.09381	626.852	6.903e-11	4.88023e-09
H2-DMa	5.59452	5.01962	621.895	7.06469e-11	4.96769e-09
Dhx15	-2.31278	7.99276	622.929	7.13648e-11	4.97738e-09
Gpx4	3.47917	6.31185	621.973	7.20492e-11	4.97738e-09
Ggnbp2	-2.3878	7.53529	620.641	7.27696e-11	4.97738e-09
Homer2	3.78478	6.33882	620.802	7.28133e-11	4.97738e-09
Las1l	-2.39947	6.34873	620.46	7.28827e-11	4.97738e-09
Atg16l2	4.46668	5.58297	622.027	7.3472e-11	4.97738e-09
Mybbp1a	-2.42077	7.54802	618.979	7.38104e-11	4.97738e-09
Mtrex	-2.28563	7.06104	617.682	7.46353e-11	4.97738e-09
Ube2h	4.01943	6.39191	617.823	7.47269e-11	4.97738e-09
D430019H16Rik	3.29488	7.8579	616.439	7.54499e-11	4.97738e-09
Map3k15	5.14757	5.69552	621.366	7.62823e-11	4.97738e-09
Deaf1	3.86085	7.10228	615.011	7.64274e-11	4.97738e-09
Csnk2a1	2.98094	6.60514	614.856	7.65114e-11	4.97738e-09
Kifap3	-2.22185	9.53375	614.75	7.65401e-11	4.97738e-09
Tmtc1	4.40468	5.42388	617.448	7.67879e-11	4.97738e-09
Lrrc8b	3.02931	5.60468	614.298	7.70074e-11	4.97738e-09
Cd180	6.43277	5.28643	569.507	7.72542e-11	4.97738e-09
Vkorc1l1	6.12818	4.6032	503.629	7.90565e-11	5.0299e-09
Hadha	-2.28238	7.32514	610.923	7.91143e-11	5.0299e-09
Mmd	4.17762	6.84858	610.947	7.92232e-11	5.0299e-09
Cox7a2l	3.97312	6.18151	609.521	8.0336e-11	5.07591e-09
Nup133	-2.24562	6.74121	608.148	8.10451e-11	5.08347e-09
G3bp2	-2.19455	9.14482	606.43	8.22674e-11	5.08347e-09
Pkig	5.42917	5.16774	613.433	8.25411e-11	5.08347e-09
Aida	3.90496	5.49068	607.085	8.25656e-11	5.08347e-09
Mmp11	5.55211	4.90246	599.259	8.26601e-11	5.08347e-09
1600012H06Rik	4.3842	5.26603	609.678	8.27876e-11	5.08347e-09
Rpl36	4.80904	6.43474	603.838	8.47653e-11	5.18058e-09
Atrx	-2.90047	9.4354	602.14	8.54192e-11	5.19452e-09
Atp6v1a	-2.15075	9.75035	601.212	8.61195e-11	5.19452e-09
Cyfip1	-2.32796	7.87761	601.126	8.61848e-11	5.19452e-09
Pls3	-2.48974	7.18306	599.475	8.7449e-11	5.24654e-09
Elp2	-2.19761	7.98028	598.489	8.82147e-11	5.24881e-09
Rps26	4.01098	7.52957	598.453	8.82894e-11	5.24881e-09
Vps16	-2.35831	7.07088	596.899	8.94657e-11	5.29467e-09
Ptp4a2	3.14467	6.68537	595.643	9.05219e-11	5.33304e-09
Hmgcs1	-2.32171	10.9853	594.332	9.15299e-11	5.35873e-09
Gm45716	5.75181	4.98652	581.415	9.18143e-11	5.35873e-09
Socs2	3.62799	5.22671	594.614	9.2187e-11	5.35873e-09
Eprs	-2.31289	7.81649	591.281	9.40581e-11	5.4433e-09
Cacng2	3.23307	5.72927	590.147	9.52406e-11	5.46476e-09
Blmh	-2.32292	7.73141	589.859	9.52646e-11	5.46476e-09
Gm44973	4.79084	4.99103	596.433	9.71524e-11	5.54872e-09
Rnf20	-2.2638	7.56626	586.478	9.8208e-11	5.57728e-09
Tmem250-ps	5.14331	4.7075	587.678	9.85053e-11	5.57728e-09
Vwa5a	-2.77183	4.98753	583.261	1.0112e-10	5.70067e-09
Myo1b	-2.52701	7.47258	581.998	1.02275e-10	5.7254e-09
Tmem167	4.20635	5.87852	581.983	1.03035e-10	5.7254e-09
Kcnq3	3.52761	6.47734	581.155	1.03183e-10	5.7254e-09
Cad	-2.23452	7.55996	580.892	1.0331e-10	5.7254e-09
Eftud2	-2.10892	8.02123	580.078	1.04079e-10	5.74368e-09
Rab5b	3.33321	6.66549	578.775	1.05401e-10	5.79219e-09
Dcaf13	-2.37844	5.97908	576.663	1.07386e-10	5.87658e-09
Tkt	-2.12521	9.25153	575.37	1.08665e-10	5.92177e-09
Pdf	3.15765	5.42482	575.128	1.09268e-10	5.92993e-09
Cct7	-2.04309	9.19102	573.969	1.10076e-10	5.93838e-09
Ypel1	3.2757	5.36591	574.182	1.10332e-10	5.93838e-09
Trappc11	-2.31942	7.57212	572.751	1.1132e-10	5.96703e-09
Fam102b	2.62833	6.9372	571.987	1.12137e-10	5.97893e-09
Mfsd11	4.23478	5.66689	572.505	1.12859e-10	5.97893e-09
Wdr36	-2.28543	6.66149	570.682	1.13472e-10	5.97893e-09
Vegfb	4.90179	5.64185	574.656	1.13814e-10	5.97893e-09
5031439G07Rik	2.42779	7.27369	569.963	1.1425e-10	5.97893e-09
Ppp2r2c	3.38878	8.51233	569.925	1.14285e-10	5.97893e-09
Kifc2	3.60224	6.45267	568.92	1.15494e-10	5.99351e-09
Wdr11	-2.16819	7.3543	568.56	1.1573e-10	5.99351e-09
Rpl13	4.93393	7.92304	568.469	1.15938e-10	5.99351e-09
Heatr1	-2.40519	6.21144	567.917	1.16426e-10	5.995e-09
Fndc4	3.10625	5.84955	567.31	1.1728e-10	6.01533e-09
Tifa	5.41315	5.55697	574.202	1.18632e-10	6.06091e-09
Slc48a1	4.09088	5.38685	566.991	1.19299e-10	6.07127e-09
St6galnac6	6.16307	5.68464	568.154	1.20193e-10	6.0835e-09
H4c4	4.13006	7.37352	564.292	1.20523e-10	6.0835e-09
Ufl1	-2.41981	5.29124	563.181	1.21704e-10	6.0835e-09
Dync2h1	-2.51245	7.21012	562.677	1.22275e-10	6.0835e-09
Aldh1l1	-2.38366	8.51189	562.405	1.22589e-10	6.0835e-09
Ctdnep1	3.37193	5.28912	562.984	1.22606e-10	6.0835e-09
Asl	-2.46189	5.49474	562.231	1.22796e-10	6.0835e-09
Fzd3	2.8828	5.81103	558.937	1.26834e-10	6.25985e-09
Mllt6	3.97232	6.00114	557.733	1.28638e-10	6.32503e-09
Rpl26	3.82302	7.25535	556.524	1.29673e-10	6.35204e-09
Usp33	-2.36638	8.21337	555.703	1.30611e-10	6.37412e-09
Cpne1	3.10093	5.99616	553.043	1.34146e-10	6.49436e-09
Maged2	-2.37625	8.97237	552.495	1.34672e-10	6.49436e-09
Smim13	3.75895	6.48985	552.598	1.34741e-10	6.49436e-09
Otulin	3.01954	5.76658	552.367	1.35061e-10	6.49436e-09
Ssrp1	-2.01764	8.1977	551.228	1.36316e-10	6.50807e-09
Hnrnph1	-2.86695	9.63727	551.189	1.36367e-10	6.50807e-09
Csnk1g2	2.99207	6.2731	550.913	1.36839e-10	6.50807e-09
Ipo7	-2.34957	8.72022	550.439	1.37353e-10	6.50883e-09
Pkia	3.19818	8.72904	549.46	1.38658e-10	6.51868e-09
Slc6a8	4.69103	4.99055	557.034	1.38661e-10	6.51868e-09
Abhd17a	2.73672	6.62294	548.912	1.3944e-10	6.51868e-09
Dync1i1	-2.25954	8.56562	548.786	1.39554e-10	6.51868e-09
Tmem216	4.94412	5.1808	556.066	1.402e-10	6.52025e-09
Rnf227	3.69457	5.78375	548.423	1.40585e-10	6.52025e-09
Ncs1	2.43929	7.77117	546.662	1.42457e-10	6.58374e-09
Tcp1	-1.97913	9.26056	546.211	1.43067e-10	6.58866e-09
Pja2	-1.94923	10.0602	545.29	1.44349e-10	6.61608e-09
Psmd6	-2.1851	7.42949	545.058	1.44675e-10	6.61608e-09
Ube2d3	2.67655	7.25002	544.378	1.45659e-10	6.63331e-09
Traf3ip2	4.70682	4.96381	551.364	1.46654e-10	6.63331e-09
Psmd12	-2.23917	7.34841	543.44	1.46965e-10	6.63331e-09
Adipor1	3.45118	5.53817	543.616	1.47312e-10	6.63331e-09
Mdh1	-2.294	9.69051	542.63	1.48128e-10	6.63331e-09
Trim23	-2.11548	7.19293	542.47	1.4836e-10	6.63331e-09
Pspc1	-2.05242	7.37975	542.303	1.48602e-10	6.63331e-09
Rap2a	2.66526	6.78133	541.529	1.49772e-10	6.66284e-09
Vps11	-2.05273	7.28972	540.897	1.50654e-10	6.67932e-09
Cox7c	4.88259	5.49867	542.861	1.55085e-10	6.85256e-09
Wdr35	-2.54726	7.15807	536.748	1.56911e-10	6.8986e-09
Ube2d2a	4.66614	6.29204	537.154	1.57399e-10	6.8986e-09
Polr2c	3.57892	6.63807	536.332	1.5771e-10	6.8986e-09
Pip5k1c	2.09393	8.22188	534.602	1.60275e-10	6.96743e-09
Gm37240	2.26653	6.60428	534.431	1.60581e-10	6.96743e-09
Add3	-2.00473	8.31175	533.87	1.61433e-10	6.96743e-09
Copg1	-1.9359	8.97585	533.725	1.61665e-10	6.96743e-09
B3gat3	3.738	5.21897	534.629	1.62083e-10	6.96743e-09
Gcc1	2.57794	7.30522	532.979	1.62892e-10	6.96743e-09
Rnf11	3.86898	6.95416	532.468	1.63841e-10	6.96743e-09
Dcaf1	-2.20702	6.74557	532.372	1.63849e-10	6.96743e-09
Ap3b2	-2.49279	8.88791	532.035	1.64396e-10	6.96743e-09
Marchf8	3.17571	5.46428	532.216	1.6461e-10	6.96743e-09
Cpsf3	-2.15414	7.08544	529.691	1.68277e-10	7.09968e-09
Cul4b	-2.34587	6.99369	528.901	1.69609e-10	7.13283e-09
Cplx2	3.89734	8.94145	527.892	1.71349e-10	7.18291e-09
Zfp652	3.10701	6.14509	525.667	1.75383e-10	7.32856e-09
Rars	-2.09831	6.50555	525.007	1.76362e-10	7.33088e-09
Cop1	4.29374	5.23219	527.906	1.7661e-10	7.33088e-09
B230219D22Rik	2.43727	6.96527	524.347	1.77574e-10	7.33088e-09
Serf2	5.71207	5.76388	531.977	1.77681e-10	7.33088e-09
Anapc7	-2.15564	6.94131	522.858	1.80225e-10	7.39076e-09
Eif2b3	-2.5892	5.6953	522.841	1.80262e-10	7.39076e-09
Ctr9	-2.61682	7.54369	522.523	1.80835e-10	7.39107e-09
Ldlrad4	2.93945	5.80258	519.355	1.87001e-10	7.59711e-09
Tbc1d20	3.21025	5.31779	519.563	1.87105e-10	7.59711e-09
Cyhr1	2.62007	6.10502	518.697	1.88114e-10	7.59711e-09
Ubc	-2.01645	7.54703	518.588	1.882e-10	7.59711e-09
BC029722	3.718	5.00885	519.799	1.89107e-10	7.61026e-09
Ubr2	-2.51079	7.52859	517.758	1.89799e-10	7.61164e-09
Gart	-2.27413	7.04843	517.361	1.90569e-10	7.61164e-09
Tars	-2.669	6.99842	517.198	1.90887e-10	7.61164e-09
Xpo1	-2.30074	8.15434	515.352	1.94526e-10	7.73313e-09
Lamtor1	3.83961	5.48632	515.133	1.96531e-10	7.76325e-09
Gm20503	3.45285	5.46131	514.575	1.96979e-10	7.76325e-09
Eps8l3	5.62304	5.27639	518.789	1.97477e-10	7.76325e-09
Gatad1	3.38703	5.99543	513.975	1.97658e-10	7.76325e-09
Jph4	2.62244	8.26162	512.594	2.00126e-10	7.81737e-09
Acly	-2.09508	9.57861	512.202	2.00926e-10	7.81737e-09
H4c12	5.62459	6.05183	517.168	2.01947e-10	7.81737e-09
Nrd1	-2.17954	8.23921	511.367	2.02664e-10	7.81737e-09
Med23	-2.42849	6.62792	511.312	2.0278e-10	7.81737e-09
Hnrnpu	-2.58967	10.3722	511.088	2.03249e-10	7.81737e-09
Bend6	4.52873	7.04383	510.792	2.04236e-10	7.81737e-09
Plrg1	-2.25027	6.91302	510.607	2.04262e-10	7.81737e-09
Cops3	-2.11254	7.40423	510.535	2.04415e-10	7.81737e-09
Trappc12	-2.01633	7.17941	509.958	2.05639e-10	7.84125e-09
Cx3cr1	4.8445	6.13105	510.951	2.06241e-10	7.84134e-09
Cars	-2.26832	6.29614	508.825	2.08068e-10	7.8879e-09
Arl2bp	3.18775	6.60847	507.434	2.1123e-10	7.94741e-09
Slc25a36	3.59401	5.10168	508.39	2.11365e-10	7.94741e-09
Cd24a	3.91224	7.22543	507.331	2.11461e-10	7.94741e-09
Rps16	4.20122	7.14048	506.15	2.1416e-10	8.02579e-09
Dnmt1	-2.31633	8.50613	504.182	2.18382e-10	8.16063e-09
Usp9x	-1.97924	9.53276	502.286	2.22769e-10	8.25681e-09
Alas1	-2.30967	6.92237	502.223	2.22917e-10	8.25681e-09
Rpl38	2.77782	6.44784	502.235	2.23e-10	8.25681e-09
Snrnp200	-2.28218	8.85415	501.962	2.23529e-10	8.25681e-09
Ptp4a1.1	3.99956	5.97064	501.753	2.24988e-10	8.25681e-09
Hs3st4	3.17554	5.56473	501.28	2.25737e-10	8.25681e-09
Tmem229b	3.32068	5.99444	500.824	2.26604e-10	8.25681e-09
Nkain1	3.06051	5.52765	500.812	2.26788e-10	8.25681e-09
Hk1	-2.05917	9.61696	500.569	2.2683e-10	8.25681e-09
Lonp2	-2.18965	7.5481	500.386	2.27269e-10	8.25681e-09
Crot	-2.24974	5.61287	499.364	2.29746e-10	8.32366e-09
Gm49353	2.85763	5.84436	499.066	2.30734e-10	8.33638e-09
Tomm22	2.82402	5.51635	498.335	2.32672e-10	8.38326e-09
Ift140	-2.17287	6.94708	497.681	2.33865e-10	8.38704e-09
Nat10	-2.22556	6.20897	497.603	2.3406e-10	8.38704e-09
Serp2	3.30152	5.76726	497.306	2.3532e-10	8.40914e-09
Ogt	-2.44906	7.87766	496.071	2.37897e-10	8.46516e-09
Smu1	-2.11975	7.02352	495.959	2.38182e-10	8.46516e-09
Hif1a	-1.93794	8.2117	495.448	2.39479e-10	8.48818e-09
Cdan1	2.98004	7.00441	494.754	2.41334e-10	8.53085e-09
Prpf8	-2.34115	9.80822	494.37	2.42247e-10	8.53257e-09
Elp1	-2.23287	8.04499	494.2	2.42688e-10	8.53257e-09
Anapc5	2.15114	7.73013	493.666	2.4409e-10	8.54147e-09
Hrk	4.19107	4.88336	498.036	2.44247e-10	8.54147e-09
Ap1b1	-2.16943	8.50618	492.344	2.47555e-10	8.61904e-09
Gm28305	3.49685	4.96831	493.403	2.47783e-10	8.61904e-09
Psmc6	-2.2035	7.7331	491.602	2.49532e-10	8.65474e-09
Frrs1l	2.93198	5.44512	491.403	2.50627e-10	8.65474e-09
Cacng4	3.91545	6.71338	491.251	2.50795e-10	8.65474e-09
Dnajc19	4.28829	5.06084	494.117	2.52898e-10	8.70434e-09
Rpl29	3.94127	7.37617	490.061	2.5384e-10	8.71384e-09
Thumpd3	-2.2435	5.69278	489.549	2.55113e-10	8.73461e-09
Syt2	4.24862	5.869	489.518	2.57112e-10	8.78008e-09
Exoc1	-2.52528	7.27812	488.293	2.58584e-10	8.80733e-09
Gm49380	6.1373	5.02503	455.312	2.59479e-10	8.81489e-09
Aldh2	-2.29067	7.519	487.049	2.62084e-10	8.87138e-09
Bnip3l	3.10007	6.20884	486.88	2.62818e-10	8.87138e-09
Cox8a	2.87507	6.59721	486.707	2.63177e-10	8.87138e-09
Ahi1	-1.90341	9.18813	484.502	2.69435e-10	9.05757e-09
Psmd1	-2.28227	8.63679	483.955	2.71042e-10	9.05757e-09
Vps50	-2.15847	7.09331	483.892	2.7123e-10	9.05757e-09
Vmac	4.25598	4.6684	489.62	2.72381e-10	9.05757e-09
Hsp90b1	-2.78975	6.04218	482.804	2.7447e-10	9.05757e-09
Trak1	2.209	7.55815	482.673	2.74886e-10	9.05757e-09
Scyl2	-1.99872	6.85821	482.411	2.75652e-10	9.05757e-09
Pgm3	-2.22328	5.68142	482.192	2.76324e-10	9.05757e-09
Rps4x	3.26912	8.21039	482.147	2.76485e-10	9.05757e-09
Cpsf1	-2.02423	7.63439	482.008	2.76869e-10	9.05757e-09
Uqcrc2	-1.83753	8.539	481.797	2.77508e-10	9.05757e-09
Ubr1	-2.15868	7.3793	481.67	2.77894e-10	9.05757e-09
Rnf208	3.13555	6.3035	481.685	2.78092e-10	9.05757e-09
Wrap73	2.30503	6.82518	481.388	2.78812e-10	9.05757e-09
Neto1	2.90161	6.48228	481.304	2.79161e-10	9.05757e-09
H4c8	4.27321	6.65232	481.251	2.79781e-10	9.05757e-09
Cct6a	-2.0775	9.22659	480.297	2.82109e-10	9.11037e-09
Zbed5	-2.96763	4.43322	478.978	2.86274e-10	9.22211e-09
Gm43552	2.85748	6.33824	478.256	2.88693e-10	9.27719e-09
Agpat1	2.95628	5.64007	477.45	2.91606e-10	9.34643e-09
Islr	4.89245	5.45774	481.601	2.92277e-10	9.34643e-09
Pacs2	1.94139	7.6709	476.458	2.94317e-10	9.38872e-09
Vopp1	3.08249	6.49712	476.004	2.95973e-10	9.39886e-09
Klhl7	-2.5763	8.00085	475.916	2.96072e-10	9.39886e-09
Ppdpf	3.97781	5.63869	475.904	2.98306e-10	9.44685e-09
Nup107	-2.38563	6.09698	474.559	3.00567e-10	9.49545e-09
Rpl18a	3.20534	7.78259	473.8	3.03164e-10	9.5544e-09
B4galt6	2.4458	5.89135	472.506	3.07726e-10	9.67489e-09
Atxn7l3b	2.20292	8.20268	472.024	3.09183e-10	9.69736e-09
Serp1	3.02613	5.42353	471.072	3.13307e-10	9.78829e-09
Fam163b	3.31258	5.90745	470.761	3.1415e-10	9.78829e-09
Insig1	3.4909	5.15908	471.273	3.14327e-10	9.78829e-09
Ablim3	2.42069	7.48567	470.294	3.15257e-10	9.79393e-09
Pcm1	-2.76347	8.8063	469.864	3.16737e-10	9.80116e-09
Rab31	2.56509	6.37524	469.832	3.16988e-10	9.80116e-09
Ythdc2	-2.2248	6.29025	469.368	3.18508e-10	9.82493e-09
4430402I18Rik	5.31346	4.17534	425.677	3.19841e-10	9.82878e-09
Pfkm	-1.86952	8.72827	468.82	3.20472e-10	9.82878e-09
Ftsj3	-2.06003	6.10043	468.708	3.20887e-10	9.82878e-09
Astn2	3.48002	6.65196	468.469	3.22001e-10	9.83984e-09
Gk	-2.18554	5.59131	467.067	3.26877e-10	9.94607e-09
Smchd1	-2.1143	7.22773	466.945	3.27312e-10	9.94607e-09
Rplp0	3.33909	9.0291	466.577	3.2869e-10	9.94607e-09
Opa3	4.46044	5.49429	468.579	3.28948e-10	9.94607e-09
Xrn2	-1.9271	7.29989	466.228	3.29974e-10	9.94607e-09
Ndufaf1	-2.2572	4.98409	466.221	3.3004e-10	9.94607e-09
Smarce1	2.56811	5.90383	465.794	3.31854e-10	9.95317e-09
Rpl27a	3.42336	7.21582	465.602	3.32443e-10	9.95317e-09
Gspt2	-2.31666	5.7625	465.542	3.32559e-10	9.95317e-09
Scrt1	2.42315	6.53715	464.986	3.34751e-10	9.99446e-09
Gdi1	-1.9189	10.5334	464.588	3.3616e-10	9.99446e-09
Glmn	-2.48304	5.28928	464.574	3.36231e-10	9.99446e-09
Ntng2	4.49145	5.54127	465.933	3.38573e-10	1.00186e-08
Ube2s	3.7854	5.75507	464.344	3.38576e-10	1.00186e-08
Pdcd11	-2.14167	6.04205	463.578	3.4005e-10	1.0027e-08
Ifngr2	3.1638	5.46271	463.743	3.40393e-10	1.0027e-08
Dmxl2	-2.01075	9.52163	462.76	3.43214e-10	1.00874e-08
Gm27021	3.06428	5.70326	462.118	3.46361e-10	1.01387e-08
Jund	2.99728	7.49433	461.938	3.4651e-10	1.01387e-08
Rbbp7	-1.84373	8.03552	461.704	3.47373e-10	1.01413e-08
Manf	3.6581	6.84817	461.366	3.48982e-10	1.01655e-08
Fam50a	-2.41715	6.22286	460.706	3.51358e-10	1.02117e-08
Tmem183a	2.90281	6.48198	460.56	3.52129e-10	1.02117e-08
Gucy1b1	-1.93813	8.60228	460.089	3.53845e-10	1.0218e-08
Atf4	2.46072	6.13962	459.749	3.55406e-10	1.0218e-08
Parp6	2.47696	7.25652	459.572	3.56001e-10	1.0218e-08
Lrrc75b	2.69417	5.8373	459.624	3.56083e-10	1.0218e-08
Gna12	2.73121	6.69112	459.528	3.56251e-10	1.0218e-08
Naa15	-2.11595	7.57069	459.241	3.57301e-10	1.02257e-08
Caprin1	-1.9674	9.90563	457.837	3.63111e-10	1.0366e-08
Nup93	-2.06123	6.39816	457.676	3.63788e-10	1.0366e-08
Ltn1	-2.04594	6.98408	456.834	3.67333e-10	1.04251e-08
Srp9	4.58898	4.49811	462.489	3.67845e-10	1.04251e-08
Dlgap3	2.901	7.37369	456.556	3.68577e-10	1.04251e-08
Ift122	-1.87446	6.81253	456.429	3.69053e-10	1.04251e-08
Rad50	-2.6881	5.62812	455.687	3.72244e-10	1.04926e-08
Immt	-2.02885	8.10711	455.07	3.74893e-10	1.0495e-08
Yipf2	4.11115	4.62414	460.248	3.74895e-10	1.0495e-08
Gnl2	-2.15918	6.49947	455.001	3.75196e-10	1.0495e-08
Ctnnbip1	3.37754	6.17728	454.874	3.76255e-10	1.0495e-08
Gng3	3.21775	7.80398	454.606	3.76973e-10	1.0495e-08
Trpc4ap	-1.74242	8.58509	454.517	3.773e-10	1.0495e-08
Rps2	3.9705	8.80954	454.381	3.77946e-10	1.0495e-08
Skiv2l	-1.94216	7.33152	453.739	3.80722e-10	1.05497e-08
Marchf7	-2.07298	7.0358	453.297	3.82682e-10	1.057e-08
Gm28036	4.13929	6.05504	453.591	3.8307e-10	1.057e-08
Ctdsp2	4.05683	5.62908	452.754	3.88369e-10	1.06936e-08
Rbm25	-2.65894	7.90246	451.722	3.89761e-10	1.07094e-08
Rpl12	3.49071	7.57447	451.487	3.90934e-10	1.07191e-08
Vps53	-2.05893	7.41267	450.887	3.93579e-10	1.07691e-08
Lsm12	3.26751	6.27283	449.89	3.98606e-10	1.08839e-08
Foxn3	2.61877	6.2588	448.846	4.03304e-10	1.09892e-08
Bcl7c	4.19078	5.89259	449.033	4.04777e-10	1.10064e-08
Tmem242	3.16711	5.05426	448.773	4.05778e-10	1.10107e-08
Mafg	2.63778	5.84212	447.976	4.076e-10	1.10373e-08
Ndufv1	-1.89475	8.12166	446.196	4.15859e-10	1.12376e-08
Smc3	-2.038	7.17758	445.83	4.1766e-10	1.1243e-08
Idh1	-2.39211	9.48643	445.806	4.17775e-10	1.1243e-08
Abcf3	-1.96867	6.77097	445.533	4.19127e-10	1.12562e-08
Mpp1	-2.12399	5.49754	444.88	4.22399e-10	1.13208e-08
Fam149a	3.1279	5.26837	444.242	4.27183e-10	1.14256e-08
Yae1d1	5.76397	4.6921	414.547	4.28847e-10	1.14467e-08
Ranbp6	-2.361	6.76903	443.287	4.30429e-10	1.14535e-08
Phtf1	3.21237	4.94419	443.849	4.30854e-10	1.14535e-08
Yjefn3	4.15668	5.37856	444.241	4.32781e-10	1.14814e-08
Ado	2.41308	6.20576	441.952	4.37512e-10	1.15834e-08
Cadps	-1.80876	9.2243	441.018	4.42215e-10	1.16822e-08
Aqr	-2.20459	7.23397	440.864	4.43027e-10	1.16822e-08
Rps28	4.13368	6.68158	440.636	4.44995e-10	1.17104e-08
Hnrnpm	-2.65061	8.54122	440.266	4.46206e-10	1.17187e-08
Ankmy2	-1.95179	6.98304	439.985	4.47706e-10	1.17346e-08
Smc5	-2.18504	5.95748	439.581	4.49892e-10	1.17683e-08
Scaper	-2.2811	7.49126	439.386	4.50928e-10	1.17718e-08
Samd10	3.29008	5.42596	439.309	4.52979e-10	1.18018e-08
Smc1a	-2.6565	6.63777	436.47	4.67011e-10	1.21178e-08
Oaz1	4.75706	6.58888	436.613	4.68363e-10	1.21178e-08
Foxk2	2.16488	7.38461	436.1	4.69155e-10	1.21178e-08
Smim4	3.62315	5.15502	436.719	4.70338e-10	1.21178e-08
Rpl28	3.413	7.53404	435.883	4.70452e-10	1.21178e-08
Ipp	-2.60923	5.23785	435.827	4.70676e-10	1.21178e-08
Plin2	-2.08358	5.36398	435.609	4.71912e-10	1.21178e-08
Rnf7	4.82267	4.92421	441.609	4.72518e-10	1.21178e-08
Prodh	3.09266	5.03838	435.583	4.74528e-10	1.21381e-08
Scg2	-3.04359	5.1972	434.942	4.75735e-10	1.21381e-08
Gnl3l	-1.73814	9.12904	434.707	4.77062e-10	1.21381e-08
Mxd4	2.40946	5.6968	434.763	4.77142e-10	1.21381e-08
Far1	-2.03087	7.02494	434.554	4.7795e-10	1.21381e-08
Dnajc7	-2.20755	8.48446	433.728	4.82757e-10	1.21911e-08
Vps18	-1.82912	6.87576	433.533	4.83904e-10	1.21911e-08
Pdxp	2.13805	6.72887	433.529	4.84015e-10	1.21911e-08
Nudt4	2.66869	7.3024	433.431	4.84584e-10	1.21911e-08
Tsc22d4	3.75679	5.21952	434.317	4.847e-10	1.21911e-08
Stmn3	2.94246	8.71736	432.964	4.87275e-10	1.22226e-08
Fam57b	2.48893	7.77676	432.876	4.87822e-10	1.22226e-08
Gm10130	4.88618	4.32422	428.285	4.90216e-10	1.22591e-08
Map3k10	3.68058	7.2446	432.12	4.92516e-10	1.22704e-08
Ift81	-2.37574	6.16192	431.957	4.93266e-10	1.22704e-08
Usf3	3.07564	5.69222	432.071	4.93481e-10	1.22704e-08
Ythdc1	-1.94621	6.66732	431.519	4.95905e-10	1.23073e-08
Nup88	-2.11064	7.23735	430.895	4.99696e-10	1.23779e-08
Smarca1	-2.70558	7.50918	429.084	5.10889e-10	1.26312e-08
Acox1	-1.80391	8.59608	428.483	5.14667e-10	1.26811e-08
Hspa4	-1.73786	9.16595	428.455	5.14847e-10	1.26811e-08
Slc25a51	2.35195	6.30031	428.314	5.15926e-10	1.26838e-08
Vps45	-1.99056	6.26336	427.943	5.18098e-10	1.26912e-08
Pds5b	-2.02109	8.26229	427.821	5.18875e-10	1.26912e-08
Eef1g	1.87105	7.69505	427.563	5.20542e-10	1.26912e-08
Actr6	-2.32625	5.31904	427.394	5.21634e-10	1.26912e-08
Ppp1r2	3.07606	5.63385	427.493	5.22005e-10	1.26912e-08
Pnn	-2.30284	6.41842	427.315	5.22118e-10	1.26912e-08
Rbm28	-1.97972	5.82001	427.128	5.23337e-10	1.26912e-08
Rab2a	2.31165	7.33511	427.035	5.23987e-10	1.26912e-08
Pgd	-2.02478	7.01383	425.409	5.34539e-10	1.28991e-08
Ogdhl	-2.06256	6.88017	425.408	5.34544e-10	1.28991e-08
Virma	-2.16774	7.09059	424.428	5.41064e-10	1.30235e-08
Ipo5	-1.7055	8.72296	424.335	5.41691e-10	1.30235e-08
Tbl3	-1.94337	6.48722	423.706	5.45933e-10	1.31014e-08
Gprasp1	-3.4403	10.6431	422.583	5.53606e-10	1.32491e-08
Dhx36	-1.7948	7.56826	422.401	5.54861e-10	1.32491e-08
Hbb-bs	6.11698	6.33087	427.474	5.55376e-10	1.32491e-08
Marcks	2.66296	9.26543	422.216	5.5614e-10	1.32491e-08
Ptp4a1	3.99781	5.98763	421.4	5.64046e-10	1.33996e-08
Lcor	3.7249	5.31884	421.597	5.65244e-10	1.33996e-08
Tafa5	3.35392	5.74229	421.067	5.6553e-10	1.33996e-08
Vps8	-2.233	7.77631	420.361	5.69169e-10	1.34614e-08
Tub	1.87134	7.31353	420.086	5.71177e-10	1.34845e-08
Cacnb3	2.03738	7.11389	418.335	5.83888e-10	1.37446e-08
Ipmk	2.82388	5.27583	418.465	5.84295e-10	1.37446e-08
Mapk8ip1	2.67021	8.75946	417.851	5.87396e-10	1.37927e-08
Usp5	-1.93871	9.03149	417.643	5.88914e-10	1.38036e-08
Psmd4	-1.69926	7.67881	417.295	5.91502e-10	1.38394e-08
Coro1a	-2.02819	7.61061	416.823	5.95025e-10	1.3897e-08
Rint1	-2.02429	5.8338	416.552	5.97089e-10	1.39204e-08
Fam155a	2.82867	5.96977	416.336	5.99247e-10	1.39458e-08
Zc3h14	2.31117	6.39143	416.064	6.00945e-10	1.39605e-08
Papss1	-1.75544	8.0805	415.797	6.02785e-10	1.39612e-08
4833439L19Rik	3.40666	6.99394	415.791	6.03112e-10	1.39612e-08
Iqcb1	-2.03894	5.31187	415.492	6.05166e-10	1.3975e-08
Tma7	4.32204	5.8476	416.062	6.05843e-10	1.3975e-08
Rdh5	3.66214	4.52079	417.813	6.10502e-10	1.40577e-08
Xpo5	-1.90096	7.36032	414.499	6.12778e-10	1.40853e-08
Tfdp1	2.91238	5.59044	413.919	6.18362e-10	1.41724e-08
Nudt11	4.04656	4.82444	416.864	6.18957e-10	1.41724e-08
Paf1	-2.20231	7.0132	413.369	6.21633e-10	1.41724e-08
Rsl1d1	-1.84295	6.93104	413.327	6.2197e-10	1.41724e-08
Zbtb11	-1.87739	6.46136	413.324	6.21988e-10	1.41724e-08
Eif2s3x	2.16237	6.26815	413.202	6.23152e-10	1.41743e-08
Zfand2a	3.19095	5.84057	412.886	6.26522e-10	1.42262e-08
Rab11fip4	1.96955	7.69074	412.357	6.29721e-10	1.42512e-08
Fus	-2.48496	9.29698	412.343	6.29803e-10	1.42512e-08
Hsf2	-2.11816	6.56989	411.711	6.34903e-10	1.42972e-08
Ccdc112	-2.41247	5.45225	411.618	6.35689e-10	1.42972e-08
Mars1	-1.91315	6.38761	411.556	6.36164e-10	1.42972e-08
Rrm1	-2.05035	7.0278	411.356	6.37787e-10	1.42972e-08
Rbx1	2.85442	6.22483	411.373	6.38078e-10	1.42972e-08
Rps27	3.50215	6.1363	411.408	6.38395e-10	1.42972e-08
Polr2b	-1.88406	7.58687	411.122	6.39701e-10	1.4302e-08
Gm21992	2.54342	7.46359	410.452	6.45295e-10	1.44024e-08
Rps14	2.24059	7.54887	409.231	6.55439e-10	1.46039e-08
Mgat3	3.38812	5.89182	408.757	6.60698e-10	1.46773e-08
Apeh	-2.08983	6.09692	408.56	6.61086e-10	1.46773e-08
Enho	3.39253	5.58414	408.656	6.62334e-10	1.46773e-08
Zc3h7b	1.86573	8.16631	408.307	6.63222e-10	1.46773e-08
Lig4	-2.29923	5.63799	408.163	6.64477e-10	1.46802e-08
Mrps24	2.48249	5.3386	408.134	6.65666e-10	1.46817e-08
Prelid1	2.15401	7.00656	407.301	6.71971e-10	1.47958e-08
Gtpbp4	-2.10694	6.19172	406.822	6.76041e-10	1.48604e-08
Uba1	-2.08807	10.7156	406.334	6.80314e-10	1.49292e-08
Adsl	-1.8669	6.41359	406.148	6.81957e-10	1.49402e-08
Gng10	2.96677	5.43481	406.136	6.83618e-10	1.49516e-08
Eme2	3.1412	5.16712	406.119	6.85239e-10	1.4962e-08
Acadvl	-2.02886	6.02444	405.516	6.87575e-10	1.4988e-08
Nprl2	-2.0529	5.77204	405.322	6.8931e-10	1.50008e-08
Mrpl48	2.52715	5.92187	405.088	6.91857e-10	1.50312e-08
Castor2	2.23789	6.76213	403.956	7.01754e-10	1.52089e-08
Arpc1a	-1.83264	8.18236	403.874	7.02361e-10	1.52089e-08
Herc1	-1.9197	9.1059	403.537	7.05448e-10	1.52505e-08
Rpl24	2.37089	6.64436	403.409	7.06798e-10	1.52545e-08
Aplp2	-2.40994	6.12588	402.965	7.10737e-10	1.52954e-08
Tlcd1	5.88398	6.28195	406.788	7.12611e-10	1.52954e-08
Ubr3	-1.76918	8.44029	402.692	7.13261e-10	1.52954e-08
Gm20422	3.77741	4.55321	405.828	7.14285e-10	1.52954e-08
3300002I08Rik	4.16122	4.35048	407.976	7.15336e-10	1.52954e-08
Ctnna2	-1.73644	8.91445	402.429	7.15713e-10	1.52954e-08
Zcchc18	-2.10463	9.08114	402.23	7.1758e-10	1.53103e-08
Pou6f1	3.21682	6.17201	401.682	7.23519e-10	1.54079e-08
Actn1	-2.03127	6.34516	401.495	7.2451e-10	1.54079e-08
Aldh18a1	-1.9494	6.92504	400.413	7.34849e-10	1.55912e-08
Ttc9	2.62903	6.25174	400.263	7.36662e-10	1.55912e-08
Hmgn1	3.93149	5.59127	400.757	7.36706e-10	1.55912e-08
Tmem134	5.20699	4.20609	374.605	7.38316e-10	1.55993e-08
Zfp622	-1.8612	6.41017	399.935	7.39471e-10	1.55993e-08
Insyn1	3.76105	5.8677	399.458	7.46599e-10	1.57243e-08
Mcrs1	2.40798	6.43396	398.791	7.50919e-10	1.57898e-08
Gfpt1	-1.70815	8.24759	398.347	7.55078e-10	1.58116e-08
Wdr47	-1.90014	8.49689	398.315	7.55402e-10	1.58116e-08
Akap8l	-2.08258	5.62818	398.3	7.55582e-10	1.58116e-08
Eif1	2.98461	7.11889	397.734	7.61409e-10	1.59081e-08
Tcp11l2	-2.46858	5.16565	397.413	7.64511e-10	1.59474e-08
Arpc1b	3.5894	5.80833	397.104	7.69786e-10	1.60319e-08
Sucla2	-1.89658	7.47076	396.749	7.71189e-10	1.60356e-08
Herc2	-2.25298	9.526	396.557	7.73152e-10	1.60509e-08
Rabgap1	-1.77964	8.08408	396.304	7.75751e-10	1.60793e-08
Irak4	3.96768	4.96272	398.046	7.78697e-10	1.61078e-08
Cops9	2.66035	5.19852	396.078	7.79762e-10	1.61078e-08
Ppp1cc	2.78963	5.81565	395.892	7.80821e-10	1.61078e-08
Ecpas	-1.78827	8.41948	395.168	7.87526e-10	1.62206e-08
Rangap1	-1.64728	9.16601	394.63	7.93177e-10	1.63113e-08
Atp5md	2.5177	6.04873	394.103	7.99225e-10	1.63976e-08
Gcc2	-1.94804	7.38917	393.998	7.99883e-10	1.63976e-08
Ech1	-1.87575	6.01932	393.76	8.02457e-10	1.64246e-08
Psmc5	-1.83294	7.489	392.308	8.1814e-10	1.67195e-08
Fbxo25	-1.8692	6.96864	392.032	8.21171e-10	1.67552e-08
Shprh	-2.33368	7.30046	391.603	8.25902e-10	1.67985e-08
Ptcd3	-2.14047	6.24267	391.508	8.26957e-10	1.67985e-08
Prpf4b	-2.03095	7.20075	391.491	8.27145e-10	1.67985e-08
Usp47	-1.95818	8.29942	391.189	8.30502e-10	1.68405e-08
Rhoq	3.4881	4.92475	391.809	8.33801e-10	1.687e-08
Tcp11l1	2.07195	6.76912	390.84	8.34534e-10	1.687e-08
Dnm2	-1.7299	7.0896	390.441	8.38881e-10	1.69317e-08
Exoc2	-2.40589	7.59596	389.884	8.45198e-10	1.70329e-08
Atxn2l	-1.71084	8.28693	389.335	8.51471e-10	1.71329e-08
Herc4	-2.15276	6.13089	389.069	8.54535e-10	1.71482e-08
Acad9	-1.80511	6.21889	389.042	8.54851e-10	1.71482e-08
Arl5a	3.06316	6.30197	388.449	8.62355e-10	1.72722e-08
Camk2n1	3.88847	7.61572	388.264	8.64185e-10	1.72824e-08
Sqstm1	-1.67035	9.03936	388.08	8.66024e-10	1.72854e-08
Egln2	2.61788	5.84391	388.06	8.6698e-10	1.72854e-08
Setdb1	-2.30596	7.54258	387.708	8.70388e-10	1.7327e-08
Inpp5f	1.85246	8.1377	386.866	8.8038e-10	1.74992e-08
Rrp12	-2.1915	6.3839	385.738	8.93976e-10	1.77425e-08
Sf3b3	-1.84923	7.85732	384.473	9.0951e-10	1.80235e-08
Moap1	-1.76069	6.37197	384.357	9.10955e-10	1.80248e-08
0610012G03Rik	2.99207	5.2392	384.077	9.17284e-10	1.80954e-08
Wdr3	-2.42736	5.81299	383.852	9.17293e-10	1.80954e-08
Tbk1	-2.04551	5.65389	383.41	9.22855e-10	1.81777e-08
Txnl1	-1.88959	7.28368	383.036	9.27556e-10	1.82429e-08
Aifm1	-2.46564	5.38456	382.835	9.30156e-10	1.82566e-08
Ppp6r3	-1.89874	7.70206	382.76	9.31073e-10	1.82566e-08
Fam168b	1.74551	8.21016	382.653	9.32443e-10	1.82566e-08
Ralgds	2.37021	7.23597	382.544	9.33956e-10	1.82589e-08
Vps33b	-2.42047	5.67118	382.39	9.35843e-10	1.82669e-08
Wbp1	4.50954	4.79311	387.08	9.37828e-10	1.82669e-08
Adk	-1.80486	6.18673	382.177	9.38554e-10	1.82669e-08
Rpl31	3.61806	6.96394	381.905	9.42624e-10	1.83162e-08
Ncl	-1.89519	9.39901	381.666	9.45157e-10	1.83162e-08
Rpl7a	2.25226	8.16801	381.659	9.45288e-10	1.83162e-08
Peg3	-1.8678	9.31202	381.348	9.49297e-10	1.83667e-08
Rbm39	-1.83137	8.02708	380.815	9.56288e-10	1.8454e-08
Supt5	-1.67208	8.14068	380.751	9.57135e-10	1.8454e-08
Ccdc167	4.12721	4.97821	383.109	9.58045e-10	1.8454e-08
Traf3	2.76022	6.30487	380.303	9.63581e-10	1.85334e-08
Atic	-1.82517	6.76386	379.856	9.69017e-10	1.86105e-08
Cdk11b	-2.20328	6.90799	379.7	9.71108e-10	1.86234e-08
Synj1	-1.65891	9.00982	379	9.80553e-10	1.87769e-08
Arhgef4	2.14967	6.3236	378.252	9.91057e-10	1.89503e-08
Kcnip2	3.20682	5.51554	377.668	1.00151e-09	1.91223e-08
Usp19	-2.08967	7.85052	377.165	1.00584e-09	1.91769e-08
Ccdc85c	2.14774	6.50737	377.048	1.00771e-09	1.91846e-08
Aars	-1.68734	8.76056	376.71	1.01223e-09	1.92044e-08
Rmc1	-2.22486	5.87873	376.695	1.01247e-09	1.92044e-08
Fh1	-1.91192	7.4678	376.644	1.01315e-09	1.92044e-08
Zmym3	-1.90211	8.51495	376.533	1.01471e-09	1.92045e-08
Prkcz	2.61045	6.80075	376.454	1.01609e-09	1.92045e-08
Tax1bp1	-1.64995	7.67905	376.235	1.01895e-09	1.92306e-08
Septin6	-1.85584	7.71401	376.108	1.02075e-09	1.92368e-08
Hnrnpl	-1.62667	9.50005	375.918	1.02345e-09	1.926e-08
Panx2	4.4166	5.36666	377.521	1.02711e-09	1.9301e-08
2610507B11Rik	2.21952	6.56955	375.541	1.02909e-09	1.93106e-08
Wdhd1	-2.1928	4.70998	375.423	1.0307e-09	1.9313e-08
Nfic	2.25848	6.09755	375.318	1.03248e-09	1.93188e-08
U2surp	-1.96659	7.73447	374.364	1.04592e-09	1.95355e-08
Amph	-1.77733	8.95687	374.203	1.04828e-09	1.95355e-08
Cnot10	-1.80902	6.33173	374.186	1.04855e-09	1.95355e-08
Ilf2	-1.64737	7.93594	373.925	1.05238e-09	1.9579e-08
Timm23	5.06436	4.64359	374.644	1.05549e-09	1.9609e-08
Cand1	-1.60601	8.37628	373.6	1.05719e-09	1.96128e-08
Farsa	-1.7259	6.76638	373.211	1.06299e-09	1.96657e-08
Prpf3	-2.2216	5.07014	373.214	1.06305e-09	1.96657e-08
Cpt1a	-1.87133	6.00432	373.089	1.06485e-09	1.96712e-08
Kdm1a	-1.70499	8.22309	372.956	1.06679e-09	1.96793e-08
Prkdc	-2.53864	6.10419	372.77	1.0696e-09	1.97033e-08
Nbr1	-1.95662	8.11793	372.534	1.07315e-09	1.97363e-08
Aldh6a1	-1.7563	6.13118	372.453	1.07441e-09	1.97363e-08
Psmc3	-1.7326	8.32068	372.33	1.07624e-09	1.97421e-08
Nudt10	3.5427	4.41942	374.715	1.07974e-09	1.97786e-08
Nedd4	-1.86388	10.686	371.745	1.08514e-09	1.98498e-08
Utp20	-2.35584	5.3996	371.614	1.0872e-09	1.98596e-08
Pabpc4	2.24779	5.45969	371.324	1.09261e-09	1.99307e-08
Nup205	-2.27754	7.11532	371.067	1.09558e-09	1.9941e-08
Coa5	4.16568	5.78534	371.524	1.09623e-09	1.9941e-08
Pgm1	-1.73447	7.05101	370.596	1.1029e-09	2.00344e-08
Stat3	-1.78568	7.00852	369.991	1.11238e-09	2.01787e-08
Naa60	2.23943	6.31005	369.013	1.12827e-09	2.04386e-08
Adh5	-1.81677	7.52633	368.725	1.13255e-09	2.04878e-08
Dnm3	-1.73536	8.67047	368.449	1.137e-09	2.05259e-08
Sf3a3	-1.87256	5.94342	368.241	1.14041e-09	2.05259e-08
Dis3l2	-2.14884	6.71467	368.21	1.14087e-09	2.05259e-08
Fam78b	3.11752	5.70741	368.332	1.14094e-09	2.05259e-08
Hsd17b4	-1.81826	7.08097	367.498	1.15251e-09	2.07057e-08
Kdm5b	-2.43245	8.72815	366.768	1.16457e-09	2.089e-08
Tbc1d15	-1.97555	5.40608	366.688	1.16597e-09	2.089e-08
Gapvd1	-1.89815	8.42298	366.509	1.16889e-09	2.09137e-08
Rnf187	2.85162	8.4884	366.05	1.17665e-09	2.10238e-08
Sars	-1.63206	8.35471	365.823	1.18043e-09	2.10625e-08
Ascc3	-1.95063	6.67476	365.719	1.18219e-09	2.10637e-08
Hdac6	-2.21644	7.87664	365.538	1.18526e-09	2.10637e-08
Limk1	2.37469	6.47377	365.46	1.18693e-09	2.10637e-08
Agl	-1.8293	6.74945	365.44	1.18694e-09	2.10637e-08
Relch	-1.99984	7.64769	365.143	1.192e-09	2.11248e-08
Polr3a	-2.32579	6.31846	364.565	1.20193e-09	2.12696e-08
Lactb	-2.08762	4.90182	364.488	1.20342e-09	2.12696e-08
H4c3	3.72797	6.25526	364.343	1.20787e-09	2.13195e-08
Eif4e	2.72271	6.1031	364.139	1.21011e-09	2.13303e-08
Caln1	1.84773	7.81034	363.895	1.21362e-09	2.13476e-08
Nup160	-1.95202	5.69352	363.832	1.21472e-09	2.13476e-08
Hspa2	-2.5655	5.45888	363.759	1.216e-09	2.13476e-08
D6Wsu163e	-1.92362	5.9102	363.404	1.22224e-09	2.14285e-08
Ccdc106	2.67793	6.64905	363.155	1.22697e-09	2.1446e-08
Zc3h13	-2.32631	7.1936	363.07	1.2281e-09	2.1446e-08
Ttc9b	2.66461	7.0381	363.052	1.22866e-09	2.1446e-08
Mfhas1	1.98379	6.19563	362.993	1.22979e-09	2.1446e-08
Ilf3	-1.83858	8.19366	362.047	1.24638e-09	2.17063e-08
Myh9	-1.85983	7.40229	361.779	1.25121e-09	2.17614e-08
Gpr153	3.87135	5.29221	362.173	1.2579e-09	2.18488e-08
Nek6	2.02724	6.19627	361.095	1.26405e-09	2.19265e-08
Thoc5	-1.87431	6.51803	360.745	1.27013e-09	2.20027e-08
Tardbp	-2.02521	8.17334	360.09	1.28228e-09	2.21795e-08
Ldhd	3.84187	4.96726	361.436	1.28373e-09	2.21795e-08
Cct2	-1.56084	8.87198	359.412	1.29499e-09	2.23445e-08
Kif5b	-1.62334	8.52703	359.223	1.29856e-09	2.23713e-08
Nol11	-1.8992	6.23349	359.004	1.30272e-09	2.23713e-08
Top2b	-1.72025	9.05979	358.962	1.30352e-09	2.23713e-08
Zfp711	-1.94419	6.0115	358.941	1.30397e-09	2.23713e-08
Nol3	3.30259	5.73202	359.025	1.30509e-09	2.23713e-08
Ppp1r16b	2.32114	6.19741	358.604	1.31082e-09	2.24109e-08
Dctn1	-1.99541	9.73016	358.557	1.31125e-09	2.24109e-08
Stmn4	-1.98346	9.30167	358.469	1.31293e-09	2.24109e-08
Nop56	-1.65884	7.10592	358.4	1.31426e-09	2.24109e-08
Uba2	-1.64437	7.32606	357.972	1.3225e-09	2.25119e-08
Gpld1	4.55028	4.40267	361.643	1.32362e-09	2.25119e-08
H3c13	3.72443	5.14747	357.85	1.34007e-09	2.2762e-08
Oaz2	2.32454	6.11391	356.764	1.3467e-09	2.28299e-08
Selenot	2.43643	6.19781	356.672	1.34853e-09	2.28299e-08
Ddx20	-1.99631	5.18133	356.61	1.3493e-09	2.28299e-08
Mcts1	-1.94184	5.81941	355.859	1.3642e-09	2.30521e-08
Chmp1a	1.87327	6.49874	355.769	1.3662e-09	2.30562e-08
Nolc1	-1.91805	7.15512	355.238	1.37668e-09	2.32031e-08
Kif1b	-1.79126	10.0134	355.046	1.38059e-09	2.3239e-08
Mosmo	4.05916	4.3083	359.477	1.38423e-09	2.32704e-08
Abhd8	2.27152	6.89234	354.661	1.38867e-09	2.33151e-08
Cdk5r2	2.74225	8.23712	354.253	1.3969e-09	2.34119e-08
Prpf40a	-2.02924	7.23982	354.137	1.39923e-09	2.34119e-08
Pomgnt1	3.16334	5.14596	354.413	1.39981e-09	2.34119e-08
Spata5	-2.10715	5.40227	353.815	1.40598e-09	2.34851e-08
Neurl1b	1.98316	7.02907	353.64	1.40974e-09	2.34913e-08
Dcaf12	2.02816	6.12771	353.643	1.40994e-09	2.34913e-08
Gp1bb	5.80367	6.62552	354.976	1.41792e-09	2.35885e-08
Cdr1	8.71657	8.40293	357.534	1.42042e-09	2.35885e-08
Gprasp2	-2.76654	8.29018	353.044	1.42206e-09	2.35885e-08
Rcan3	1.8113	6.65174	353.01	1.42299e-09	2.35885e-08
Btrc	-1.69763	7.06602	352.847	1.42623e-09	2.36122e-08
Lta4h	-1.88248	6.64654	352.666	1.43008e-09	2.3646e-08
Adar	-1.70617	7.92955	352.258	1.43875e-09	2.37594e-08
Cfap43	4.27811	5.10661	354.22	1.44381e-09	2.38129e-08
Incenp	-1.89808	5.73508	351.78	1.44908e-09	2.38697e-08
Apba1	2.01163	8.8178	351.681	1.45117e-09	2.3874e-08
H3c6	4.97651	6.11935	352.561	1.45419e-09	2.38803e-08
Mdn1	-2.47404	7.38898	351.494	1.45521e-09	2.38803e-08
Khdrbs1	-1.64814	8.66868	351.384	1.45759e-09	2.38895e-08
Cbs	-2.11226	6.22282	350.77	1.471e-09	2.40791e-08
Ehbp1	-1.61638	7.67198	350.267	1.48209e-09	2.41992e-08
Dhx29	-1.79026	6.42035	350.182	1.48398e-09	2.41992e-08
Dld	-1.81692	7.34839	350.166	1.48432e-09	2.41992e-08
Gpr137	3.87846	4.77057	352.148	1.488e-09	2.41992e-08
Crnkl1	-2.15031	5.68561	349.994	1.48821e-09	2.41992e-08
Spats2l	-1.87081	6.54184	349.936	1.48944e-09	2.41992e-08
Ints4	-2.19516	6.39574	349.77	1.49314e-09	2.42293e-08
Sox12	2.26104	6.94988	349.494	1.49956e-09	2.42858e-08
Sf3b1	-2.13233	8.49586	349.449	1.50034e-09	2.42858e-08
Trim32	-2.01704	8.62187	348.887	1.51303e-09	2.44609e-08
Ap1ar	2.45467	5.85078	348.802	1.51597e-09	2.44782e-08
Kif1a	-1.78801	10.713	348.51	1.5216e-09	2.44953e-08
Wdr7	-1.63922	9.12743	348.496	1.52193e-09	2.44953e-08
Marchf1	2.0913	5.81447	348.497	1.52265e-09	2.44953e-08
Dhx57	-2.01493	7.82411	348.347	1.52534e-09	2.45085e-08
Slc25a39	2.51544	5.8926	348.191	1.52995e-09	2.45524e-08
Ctc1	-1.7811	7.38547	348.041	1.53238e-09	2.45613e-08
Cyb5b	2.10649	7.28982	347.884	1.53617e-09	2.45884e-08
Thoc2	-2.35522	7.09376	347.805	1.53783e-09	2.45884e-08
Rragd	2.41879	6.0953	347.673	1.5416e-09	2.46107e-08
Etfdh	-1.76542	5.87451	347.584	1.54299e-09	2.46107e-08
Pigf	3.92919	4.46033	350.912	1.55034e-09	2.46978e-08
Kcnmb4	2.80396	4.76624	347.165	1.56072e-09	2.48329e-08
Birc6	-2.23049	9.53779	345.838	1.58414e-09	2.5175e-08
Mccc1	-2.18039	4.63089	345.728	1.58699e-09	2.51897e-08
Gins2	3.5623	4.83912	346.559	1.59256e-09	2.52474e-08
Ptges3	2.55335	6.93212	345.346	1.59631e-09	2.52762e-08
Ddx39b	-1.60566	8.67769	345.047	1.60324e-09	2.53552e-08
Copb1	-2.02279	7.1174	344.94	1.60584e-09	2.53656e-08
Ints10	-1.84696	6.51904	344.421	1.61855e-09	2.55317e-08
Rap2c	2.35298	5.18746	344.448	1.62026e-09	2.55317e-08
Arhgef33	4.08478	5.25236	345.258	1.6262e-09	2.55946e-08
Wars	-1.57564	7.80655	343.739	1.63541e-09	2.57086e-08
Rnf10	2.46117	7.85305	343.54	1.64049e-09	2.57575e-08
Ipo11	-2.03949	7.21434	343.417	1.64343e-09	2.57728e-08
Aimp1	-2.0956	6.20206	343.229	1.64817e-09	2.5816e-08
Znrf1	2.30593	6.90231	342.981	1.65466e-09	2.58867e-08
Cct5	-1.55211	8.91679	342.751	1.66022e-09	2.59426e-08
Polr3b	-1.87141	5.6992	342.465	1.66755e-09	2.60261e-08
Rps6ka5	-2.11415	6.35062	342.369	1.66995e-09	2.60297e-08
Trap1	-1.82079	6.65588	342.298	1.67176e-09	2.60297e-08
Eif3d	-1.75148	7.65713	341.912	1.68165e-09	2.61526e-08
Gpr39	3.07836	5.64289	341.882	1.68546e-09	2.61807e-08
Ap2b1	-1.5873	10.1973	341.479	1.69282e-09	2.62637e-08
Usp48	-1.67284	6.83557	341.112	1.70237e-09	2.63807e-08
Ppil4	-1.82726	6.06116	340.866	1.70886e-09	2.64362e-08
Ckmt1	-2.22533	8.0465	340.821	1.70999e-09	2.64362e-08
Pebp1	1.87549	7.8334	340.695	1.71336e-09	2.64569e-08
Shisal1	3.06614	5.22968	340.106	1.73469e-09	2.67548e-08
Cops5	-1.66603	7.55263	339.502	1.74501e-09	2.68823e-08
Ncoa5	-1.60984	7.15359	338.968	1.75944e-09	2.70725e-08
Ankrd40	2.96418	5.30316	338.97	1.76397e-09	2.71104e-08
Mphosph10	-2.2052	4.94159	338.275	1.77856e-09	2.73026e-08
Rpa1	-1.9866	6.83508	338.003	1.78588e-09	2.73676e-08
Faxc	1.90801	6.49578	337.974	1.78698e-09	2.73676e-08
Wbp1l	3.61395	4.54665	339.918	1.78941e-09	2.73728e-08
Gbf1	-1.93839	8.30553	337.679	1.79484e-09	2.74237e-08
1700088E04Rik	4.52995	5.55825	338.495	1.80925e-09	2.76116e-08
Pccb	-1.72427	6.8771	336.839	1.81836e-09	2.77068e-08
Diras1	1.77924	6.78733	336.772	1.82051e-09	2.77068e-08
Basp1	3.14658	9.99785	336.716	1.82184e-09	2.77068e-08
Gid4	3.54369	5.87543	336.722	1.82594e-09	2.7707e-08
Kbtbd3	-2.51607	4.31391	336.508	1.82803e-09	2.7707e-08
Neurl1a	2.2944	5.89765	336.525	1.82821e-09	2.7707e-08
Smarcad1	-2.09516	7.00756	336.369	1.83168e-09	2.77274e-08
Pak1ip1	-1.98951	5.72834	336.282	1.83423e-09	2.7734e-08
Ift172	-2.07377	6.24836	335.42	1.85896e-09	2.80754e-08
Pcnp	5.08644	5.29134	339.275	1.86576e-09	2.81456e-08
Elp3	-1.59496	8.05514	335.064	1.8693e-09	2.81665e-08
Fer	-2.02326	6.38528	334.58	1.88348e-09	2.83475e-08
Nln	-1.7152	7.47918	334.079	1.89828e-09	2.85375e-08
Hnrnpf	3.43282	5.21453	334.26	1.90412e-09	2.85923e-08
Zmynd19	2.51258	5.45865	333.726	1.91108e-09	2.8664e-08
Fam189a1	4.02497	4.89053	335.511	1.91619e-09	2.87078e-08
Ei24	2.61169	5.28632	332.913	1.93657e-09	2.88864e-08
Thap12	2.79384	5.96108	332.823	1.93762e-09	2.88864e-08
Mon2	-1.77687	7.43141	332.727	1.93895e-09	2.88864e-08
Nol10	-1.75101	5.50577	332.724	1.93913e-09	2.88864e-08
Polr1b	-2.05163	5.87784	332.698	1.93991e-09	2.88864e-08
Fau	2.28029	6.99671	332.657	1.94137e-09	2.88864e-08
Iglon5	2.57893	5.03347	332.512	1.95019e-09	2.89847e-08
Nacc1	2.16091	6.67836	332.163	1.95659e-09	2.90468e-08
Psmc2	-1.87927	7.68301	331.893	1.96455e-09	2.9119e-08
Exoc4	-1.7799	7.65474	331.849	1.9659e-09	2.9119e-08
Agap2	2.13248	9.10553	331.721	1.96987e-09	2.91447e-08
Tsc22d1	1.93935	8.47587	331.532	1.97577e-09	2.9199e-08
Bace1	3.18468	5.8972	331.515	1.97908e-09	2.92149e-08
Gemin5	-1.66153	6.40252	331.286	1.98345e-09	2.92464e-08
Lmna	-1.91852	6.39684	330.999	1.99244e-09	2.93377e-08
Szrd1	2.8337	5.49187	331.05	1.99413e-09	2.93377e-08
Jph3	2.82644	6.78751	330.779	1.99996e-09	2.93904e-08
Smo	5.0639	3.68137	281.597	2.01267e-09	2.9544e-08
Wasf3	2.21879	6.88558	330.177	2.01881e-09	2.95995e-08
Bod1l	-2.36534	7.65829	330.099	2.02098e-09	2.95995e-08
2510009E07Rik	2.08961	6.84757	329.958	2.02578e-09	2.96367e-08
Bbs7	-2.3557	5.35726	329.707	2.03365e-09	2.97185e-08
Ulk2	1.66818	7.5173	329.531	2.03932e-09	2.9743e-08
Ddx46	-1.73315	7.02309	329.512	2.03987e-09	2.9743e-08
Nasp	-2.11143	7.42074	329.195	2.05016e-09	2.98281e-08
Akap8	-1.70299	6.48468	329.192	2.05027e-09	2.98281e-08
Ddx39	-1.8145	5.72133	329.051	2.05493e-09	2.98627e-08
Ocel1	4.41604	4.4575	333.06	2.05906e-09	2.98895e-08
Edrf1	-2.13628	6.00633	328.622	2.06897e-09	3.00001e-08
Nudt3	1.58408	7.77439	328.332	2.07853e-09	3.01052e-08
Dync1h1	-2.08147	9.83719	328.172	2.08377e-09	3.01478e-08
Gm28051	3.1689	5.40031	327.998	2.09552e-09	3.02843e-08
Rpl34	2.39329	6.5027	327.723	2.09931e-09	3.03056e-08
Tle5	2.38353	8.57686	327.537	2.10498e-09	3.0354e-08
Srgap2	-1.77736	8.94446	327.31	2.11259e-09	3.04302e-08
Trp53inp2	2.27401	7.52964	326.719	2.13284e-09	3.0688e-08
Cables2	3.24604	5.15649	326.925	2.13599e-09	3.06996e-08
Cul1	-1.55889	7.73472	326.401	2.1435e-09	3.07737e-08
Anapc2	-1.76009	7.79058	326.225	2.14957e-09	3.08032e-08
Pi4ka	-1.70586	8.63047	326.204	2.15027e-09	3.08032e-08
Polr1a	-2.02121	6.77437	325.731	2.16664e-09	3.10038e-08
Pmpcb	-1.70737	6.25895	324.576	2.20721e-09	3.15498e-08
Rsu1	-1.74666	6.30308	324.315	2.21652e-09	3.16402e-08
Asic2	3.09031	5.53953	324.326	2.22073e-09	3.16402e-08
Elob	2.72187	6.31792	324.225	2.22079e-09	3.16402e-08
Gm17606	4.91128	5.50209	326.506	2.23083e-09	3.17487e-08
Ndst1	3.1955	5.94921	323.825	2.23702e-09	3.18022e-08
Cdc40	-1.80164	5.50119	322.856	2.26941e-09	3.22277e-08
Ank	2.79846	5.57705	322.814	2.27401e-09	3.22579e-08
Prkg1	1.83354	6.35554	322.299	2.29032e-09	3.24433e-08
Elk1	3.14868	4.872	322.678	2.29204e-09	3.24433e-08
Champ1	-1.74789	7.24391	322.124	2.29636e-09	3.24692e-08
Rpl6	2.16662	7.73868	321.983	2.30172e-09	3.25099e-08
Dock4	-1.7355	7.50268	321.881	2.30543e-09	3.25272e-08
Nop14	-1.74412	5.65261	321.551	2.3179e-09	3.26679e-08
Akt3	2.15473	8.281	321.385	2.32416e-09	3.27208e-08
Tex2	2.3445	5.43494	321.331	2.32845e-09	3.27382e-08
Gpr26	2.52332	5.1276	321.16	2.33703e-09	3.27382e-08
Thada	-2.11472	5.74486	321.031	2.33756e-09	3.27382e-08
Mms19	-1.7258	6.46759	321.027	2.33763e-09	3.27382e-08
Rbck1	2.17566	5.61329	321.06	2.33791e-09	3.27382e-08
Ak6	2.08309	5.70903	320.288	2.36717e-09	3.31126e-08
Fubp1	-2.06183	8.1678	320.106	2.37294e-09	3.31578e-08
Cndp2	-1.78469	6.77415	320.007	2.37678e-09	3.31686e-08
Zfp57	-2.05425	6.03287	319.958	2.37878e-09	3.31686e-08
Armcx1	-2.1532	6.39352	319.865	2.38232e-09	3.31825e-08
Exosc9	-2.29279	6.65003	319.439	2.39893e-09	3.33772e-08
Yme1l1	-1.72014	7.16476	319.376	2.4014e-09	3.33772e-08
Thra	1.91164	9.56489	319.26	2.40597e-09	3.34051e-08
Cdv3	2.56673	6.69664	319.178	2.40981e-09	3.3423e-08
Josd1	3.4574	5.17095	319.459	2.41409e-09	3.3447e-08
Vma21	4.5304	4.66036	322.887	2.42232e-09	3.35255e-08
Leo1	-2.39004	6.42097	318.773	2.42522e-09	3.35301e-08
Baiap3	-2.04055	6.76064	318.491	2.43644e-09	3.36496e-08
Hsp90ab1	-1.57734	11.5574	317.807	2.46392e-09	3.39933e-08
Adcy5	2.76332	6.03403	317.651	2.47201e-09	3.40689e-08
Nop58	-1.80475	7.22372	317.08	2.49359e-09	3.43003e-08
Tusc2	3.53803	5.42914	317.349	2.49404e-09	3.43003e-08
Dzip1	2.39704	7.30426	316.989	2.49762e-09	3.43134e-08
Ciao1	-1.78375	6.18408	316.509	2.51717e-09	3.45244e-08
Stradb	2.63056	5.68367	316.483	2.52071e-09	3.45244e-08
Ap1g1	-1.48632	8.20909	316.418	2.5209e-09	3.45244e-08
Fv1	-2.66794	3.52239	316.263	2.52813e-09	3.45873e-08
Bcas3	-1.59056	6.57004	316.018	2.53764e-09	3.46799e-08
Pole4	2.33581	5.18392	316.041	2.54021e-09	3.46799e-08
Ube2o	-1.49922	8.62923	315.472	2.56063e-09	3.49153e-08
Magee2	-2.176	5.44792	315.423	2.56279e-09	3.49153e-08
Smim10l2a	3.15518	5.26767	315.366	2.57399e-09	3.50315e-08
Stk16	2.31338	5.55655	315.008	2.58248e-09	3.50832e-08
Med12	-2.14942	6.15095	314.943	2.58316e-09	3.50832e-08
Atp5g2	2.27912	5.24125	314.894	2.58835e-09	3.51173e-08
Dmap1	-1.92016	6.10708	314.679	2.59457e-09	3.51376e-08
Rpl35a	2.42118	5.91842	314.695	2.59523e-09	3.51376e-08
Ptpmt1	3.02682	4.80012	314.736	2.60917e-09	3.52899e-08
Fam98a	-1.82494	6.21457	314.227	2.61401e-09	3.53189e-08
Pigp	4.18157	4.19754	317.824	2.62001e-09	3.5337e-08
Xkr4	2.33124	5.25455	314.147	2.62076e-09	3.5337e-08
Exosc10	-1.73881	6.9443	313.698	2.63707e-09	3.54859e-08
Tkfc	-1.93576	5.72978	313.697	2.63723e-09	3.54859e-08
Natd1	2.51127	5.04455	313.709	2.64215e-09	3.55156e-08
Rps20	3.65814	7.04462	312.735	2.68115e-09	3.60028e-08
Lsm6	3.92349	4.8541	313.706	2.71275e-09	3.63898e-08
Tbrg1	-1.70918	6.81984	311.712	2.72593e-09	3.65291e-08
Arhgap4	2.90697	4.57761	311.912	2.73971e-09	3.66508e-08
Bclaf1	-1.7456	8.35977	311.391	2.74062e-09	3.66508e-08
Syt7	3.27024	6.2554	311.367	2.74427e-09	3.66622e-08
Ogdh	-1.64536	9.17275	311.247	2.74724e-09	3.66644e-08
Atp5g1	2.78182	6.76132	310.133	2.79992e-09	3.72662e-08
Sltm	-2.28551	6.81561	310.114	2.79997e-09	3.72662e-08
Myo6	-2.49954	7.85617	310.095	2.80088e-09	3.72662e-08
Tesk1	2.36047	6.44293	309.932	2.80937e-09	3.73412e-08
Tubb2a	3.53894	9.20801	309.786	2.81559e-09	3.7377e-08
Ranbp2	-2.08881	7.5245	309.737	2.81778e-09	3.7377e-08
Chka	-1.80438	6.21906	309.136	2.84649e-09	3.77196e-08
Morc3	-1.8744	6.17947	308.987	2.85366e-09	3.77763e-08
Aarsd1	-1.6662	6.24534	308.563	2.87416e-09	3.80093e-08
Ccar1	-2.06797	7.30578	308.491	2.87766e-09	3.80171e-08
Utp6	-1.67818	6.72852	308.411	2.88154e-09	3.803e-08
Plek	2.48094	5.58812	308.05	2.90193e-09	3.82537e-08
Usp12	2.19966	5.53237	307.989	2.90434e-09	3.82537e-08
Fam220a.1	2.39141	5.36698	307.904	2.90971e-09	3.82858e-08
Ogfrl1	3.44757	5.29805	308.011	2.91569e-09	3.83259e-08
Edc4	-2.16895	7.68389	307.637	2.91954e-09	3.8338e-08
Papolg	-1.90538	5.60329	307.035	2.94963e-09	3.86786e-08
Bri3	3.17851	4.97483	307.351	2.95139e-09	3.86786e-08
Phka1	-1.893	5.18175	306.837	2.95977e-09	3.87496e-08
Ppp2r3d	4.52513	4.62014	310.381	2.97409e-09	3.88981e-08
Baalc	3.57598	5.82005	306.017	3.00868e-09	3.92773e-08
Cap1	-1.63914	8.5983	305.86	3.00909e-09	3.92773e-08
Nol8	-2.11887	5.56868	305.77	3.01384e-09	3.93001e-08
Itgb1bp1	2.30957	5.00512	305.654	3.02493e-09	3.94054e-08
Fbxo45	2.0204	5.68052	305.474	3.03047e-09	3.94384e-08
Septin2.1	-1.63066	7.68168	304.783	3.06492e-09	3.98236e-08
Tab2	1.81851	6.1896	304.772	3.06616e-09	3.98236e-08
Copb2	-1.72853	7.82643	304.435	3.08322e-09	3.9964e-08
Mad1l1	-1.82256	5.86887	304.348	3.08795e-09	3.9964e-08
Pmm2	2.00164	6.06653	304.292	3.09175e-09	3.9964e-08
Zic4	2.85889	6.99237	304.253	3.09361e-09	3.9964e-08
Akt1	1.6547	7.7464	304.219	3.09479e-09	3.9964e-08
Bms1	-2.01045	5.83533	304.209	3.09531e-09	3.9964e-08
Smarcb1	-1.60664	7.89544	303.993	3.10669e-09	4.00501e-08
Scfd2	-1.65592	5.61128	303.961	3.10849e-09	4.00501e-08
H3c7	5.12797	6.55616	304.371	3.11117e-09	4.00501e-08
Hnrnpll	-1.47991	7.28315	303.609	3.12724e-09	4.02174e-08
Kbtbd4	-1.61592	6.49297	303.412	3.1378e-09	4.03136e-08
Tulp4	1.90514	8.20852	303.337	3.14187e-09	4.03263e-08
Rab3gap2	-1.81723	7.11292	302.941	3.1633e-09	4.05587e-08
Lrrc4	2.88902	5.25856	303.029	3.16618e-09	4.05587e-08
Acot7	-1.5977	9.45609	302.378	3.19414e-09	4.08769e-08
Gde1	2.25803	5.31476	302.342	3.19945e-09	4.09048e-08
Gm42416	2.56712	6.85444	301.862	3.22335e-09	4.11701e-08
Trim44	1.68748	8.00281	301.553	3.23996e-09	4.13418e-08
Ube2q2	3.7582	5.11729	302.095	3.24904e-09	4.14173e-08
Myo10	-1.55523	7.05114	301.321	3.25296e-09	4.14269e-08
Inafm2	3.83728	4.02214	304.903	3.26189e-09	4.14738e-08
Aco1	-1.50465	7.15634	301.143	3.26298e-09	4.14738e-08
Gtf2h2	-2.0398	5.2249	301.018	3.27031e-09	4.15266e-08
Gm49358	-1.74487	6.64376	300.955	3.27365e-09	4.15287e-08
Bbof1	2.81315	4.71402	300.342	3.32658e-09	4.21593e-08
Clpx	-1.6448	5.50696	299.842	3.33759e-09	4.22459e-08
Pik3r4	-2.30001	5.55378	299.758	3.34245e-09	4.22459e-08
Xrn1	-1.97896	6.89783	299.744	3.34311e-09	4.22459e-08
Manbal	2.42568	5.06738	299.703	3.35156e-09	4.23119e-08
Focad	-1.97524	6.27539	299.439	3.36093e-09	4.2374e-08
Atp6v0e2	2.58217	7.07446	299.413	3.36296e-09	4.2374e-08
Efl1	-2.27013	5.68087	299.146	3.37818e-09	4.25247e-08
Septin2	-1.63029	7.68733	299.078	3.38207e-09	4.25328e-08
Mtfr1l	1.78856	6.08375	299.017	3.3865e-09	4.25476e-08
Wdr75	-1.75692	5.76741	298.548	3.41358e-09	4.28466e-08
Klhdc8a	2.49053	4.80454	298.629	3.41864e-09	4.2869e-08
Wdr19	-2.03623	5.84825	298.376	3.42388e-09	4.28923e-08
Uba6	-2.43862	6.51924	298.312	3.42758e-09	4.28923e-08
Maz	1.59587	7.97038	298.266	3.43033e-09	4.28923e-08
Nanos1	2.94014	5.15502	298.089	3.45135e-09	4.31138e-08
Gm27029	-1.59754	6.25282	297.828	3.45668e-09	4.31392e-08
Ercc4	-1.66777	5.6706	297.766	3.46056e-09	4.31465e-08
Galnt11	3.48613	4.24123	299.792	3.48345e-09	4.33906e-08
Fignl1	-2.35504	4.25838	297.135	3.49945e-09	4.35467e-08
Noc4l	-1.61694	5.66834	297.049	3.50429e-09	4.35467e-08
Dhx8	-1.64522	6.70132	297.02	3.50598e-09	4.35467e-08
Nf2	1.7629	7.33105	296.497	3.5385e-09	4.39089e-08
Naa35	-1.71881	6.76672	296.414	3.54346e-09	4.39136e-08
Safb	-2.71646	8.21358	296.374	3.54589e-09	4.39136e-08
Atp5a1	-1.57965	10.6201	296.325	3.54895e-09	4.39136e-08
Prmt1	-1.598	8.50822	296.224	3.55527e-09	4.39503e-08
Ncapd3	-1.84648	5.68059	296	3.56946e-09	4.4084e-08
Rmi1	3.37633	4.37419	297.466	3.57896e-09	4.41597e-08
Ndufa2	2.07367	5.20694	295.597	3.59829e-09	4.43563e-08
Rpl10	1.81007	7.7312	295.129	3.62463e-09	4.46151e-08
Dlg4	1.76061	9.01004	295.104	3.62611e-09	4.46151e-08
Rnf150	3.31118	4.19246	297	3.63448e-09	4.46536e-08
Set	1.92117	7.68995	294.951	3.63606e-09	4.46536e-08
Mrs2	2.48228	5.07059	294.949	3.64292e-09	4.46801e-08
Exoc7	-1.75167	7.45837	294.809	3.64506e-09	4.46801e-08
Slc4a1ap	-1.84523	6.41047	294.392	3.67203e-09	4.49365e-08
Metrn	4.8173	5.01247	297.896	3.67284e-09	4.49365e-08
9330182L06Rik	3.38479	4.98196	294.724	3.68027e-09	4.49853e-08
Mfn1	-1.7472	6.72028	294.073	3.69284e-09	4.50967e-08
Ica1l	1.7453	6.6405	293.91	3.70395e-09	4.51902e-08
Brsk1	2.07367	8.02953	293.471	3.73257e-09	4.5497e-08
Evl	1.99624	8.2541	293.267	3.74599e-09	4.55749e-08
Tex10	-2.0641	5.69519	293.242	3.74777e-09	4.55749e-08
Mycbp2	-2.11278	9.55386	293.215	3.74942e-09	4.55749e-08
Klhl13	-1.57049	7.73368	293.06	3.75973e-09	4.56578e-08
Cul5	-1.65779	7.16289	292.946	3.76741e-09	4.57036e-08
Zcchc24	3.07531	5.48259	292.972	3.77388e-09	4.57036e-08
Tfg	-1.55291	7.26905	292.847	3.77398e-09	4.57036e-08
Shc3	1.73516	6.47109	292.761	3.78038e-09	4.57319e-08
Gmpr2	-1.72698	5.55613	292.711	3.78331e-09	4.57319e-08
Fryl	-1.83296	7.13816	292.549	3.79404e-09	4.58192e-08
Coq2	3.22592	4.64626	292.858	3.82016e-09	4.60922e-08
Polr2m	2.85421	7.27938	291.972	3.83391e-09	4.61578e-08
Taf1	-1.89506	7.64342	291.932	3.83598e-09	4.61578e-08
Snrpg	3.47507	4.27259	294.124	3.83695e-09	4.61578e-08
Ufd1	-1.77851	6.80412	291.878	3.83972e-09	4.61578e-08
Mrps31	-1.84985	4.90404	291.538	3.8635e-09	4.64011e-08
Rhbdl1	2.82252	5.0351	291.505	3.8773e-09	4.65241e-08
Psma1	-1.50962	7.4422	291.246	3.88329e-09	4.65532e-08
Msh6	-1.69655	6.15392	291.082	3.89478e-09	4.66482e-08
Rad54l	2.85745	4.72902	291.034	3.91977e-09	4.69045e-08
Zfp523	2.19323	5.43862	290.619	3.93024e-09	4.69869e-08
Rdx	-1.75961	7.91925	290.522	3.9339e-09	4.69877e-08
Irak1	2.63513	4.51287	290.742	3.94183e-09	4.70394e-08
Zfyve16	-1.92394	5.46237	290.12	3.96249e-09	4.72429e-08
Ydjc	2.11072	7.05198	289.923	3.97687e-09	4.73711e-08
Cstf3	-1.65699	6.09162	289.655	3.99567e-09	4.75518e-08
Tgif2	4.42131	3.83443	284.605	4.01152e-09	4.7697e-08
Gdi2	-1.50419	9.06809	289.197	4.0286e-09	4.78215e-08
Supt6	-1.69819	7.97017	289.187	4.02931e-09	4.78215e-08
Sart1	-1.69806	6.36484	289.121	4.03417e-09	4.78358e-08
Mkrn3	-1.88878	5.23848	288.656	4.06831e-09	4.81969e-08
Tbce	-1.7634	5.61194	288.41	4.08628e-09	4.8327e-08
Mzt1	3.97355	5.27766	289.104	4.08668e-09	4.8327e-08
Gas2l1	3.29021	4.86825	288.014	4.1515e-09	4.90492e-08
Atp6v1f	2.58402	5.67063	287.347	4.16922e-09	4.92141e-08
Dpysl2	2.64898	10.3391	286.505	4.22947e-09	4.98496e-08
Rlf	-1.72037	6.74081	286.489	4.23068e-09	4.98496e-08
Ccdc39	-2.10809	4.92217	286.205	4.25306e-09	5.00588e-08
Pcca	-1.76225	5.40327	286.163	4.25609e-09	5.00588e-08
Lig1	-1.75014	6.03855	285.994	4.26908e-09	5.01664e-08
Tpt1	2.91631	8.65084	285.888	4.27729e-09	5.01834e-08
Gspt1	-1.62719	7.99649	285.835	4.28127e-09	5.01834e-08
Mif	3.3754	7.18985	285.843	4.28203e-09	5.01834e-08
Gm49510	2.2146	6.38078	285.78	4.28667e-09	5.01928e-08
Trir	1.94563	5.7782	285.734	4.29092e-09	5.01977e-08
Rrp1	-1.44789	8.59438	285.661	4.29486e-09	5.01988e-08
Mfap1a	4.6157	3.80999	274.102	4.30981e-09	5.03285e-08
Lbh	1.94149	6.14137	285.245	4.32867e-09	5.05037e-08
Ubald2	4.05985	4.10485	288.243	4.35147e-09	5.07245e-08
Nras	1.92487	6.77386	284.773	4.36559e-09	5.08438e-08
Mdga2	2.56451	5.27959	284.72	4.37589e-09	5.09184e-08
App	-2.25009	7.62081	284.462	4.38988e-09	5.09919e-08
Asph	2.30525	5.67719	284.456	4.39327e-09	5.09919e-08
Actn4	-1.94664	7.47761	284.412	4.39391e-09	5.09919e-08
Ryk	4.17204	4.24661	287.596	4.41112e-09	5.11463e-08
Fbxo38	-1.86105	6.4394	284.136	4.4162e-09	5.11572e-08
Ipo4	-1.81693	8.08045	284.053	4.42284e-09	5.11572e-08
Grb14	-1.55838	6.01465	284.042	4.4239e-09	5.11572e-08
Btbd1	2.80011	6.53913	284.004	4.42851e-09	5.11572e-08
Stat2	-2.07062	5.14507	283.95	4.43161e-09	5.11572e-08
Znhit6	-2.47116	5.4072	283.721	4.45004e-09	5.13246e-08
Bcl2l2	2.83818	4.96222	283.463	4.48688e-09	5.17039e-08
Riok1	-2.07304	4.77503	283.107	4.50083e-09	5.1819e-08
Stat1	-2.01938	4.59375	282.977	4.51164e-09	5.18228e-08
Tgfa	3.06191	5.11489	283.172	4.5119e-09	5.18228e-08
Gigyf2	-1.92924	7.31861	282.876	4.5194e-09	5.18228e-08
Adora1	2.30884	5.40882	282.922	4.51986e-09	5.18228e-08
Gfra4	2.92448	4.42437	283.483	4.52097e-09	5.18228e-08
Reep5	1.73216	6.78063	282.572	4.54532e-09	5.20563e-08
Opn3	3.69077	4.37929	284.848	4.55202e-09	5.20874e-08
Ap2a1	-1.47953	9.29997	282.279	4.56932e-09	5.22396e-08
Ubr4	-1.88343	9.67842	281.889	4.60227e-09	5.25704e-08
Zfp704	2.17632	7.59791	281.719	4.61707e-09	5.26935e-08
Tpd52	2.29315	5.38329	281.477	4.64191e-09	5.29307e-08
Arhgdig	1.84595	6.37777	280.989	4.68032e-09	5.33222e-08
Grik5	3.00297	6.45464	280.865	4.69259e-09	5.33833e-08
Shank1	2.06334	8.81854	280.761	4.69925e-09	5.33833e-08
Impa1	-1.67844	6.73903	280.71	4.70372e-09	5.33833e-08
Ppp1r3e	2.48566	5.69633	280.75	4.70389e-09	5.33833e-08
Smim10l1	4.38119	5.74034	281.226	4.70609e-09	5.33833e-08
Stk11	1.85074	6.04068	280.587	4.71565e-09	5.34454e-08
Cebpz	-1.6308	6.60271	280.344	4.73571e-09	5.36263e-08
Ppat	-1.6813	5.70034	280.232	4.74575e-09	5.36935e-08
Dclk3	-1.7092	5.2095	280.101	4.75752e-09	5.37801e-08
Cib2	2.55441	5.25471	280.084	4.76605e-09	5.383e-08
Samd12	2.99327	6.50139	279.891	4.77796e-09	5.39179e-08
1500009C09Rik	2.41901	5.58088	279.832	4.78499e-09	5.39507e-08
Otof	-2.04454	4.48904	279.671	4.79587e-09	5.40095e-08
Ypel3	1.85329	5.80784	279.654	4.79846e-09	5.40095e-08
Olig1	2.51776	7.02873	279.213	4.83702e-09	5.43967e-08
Rgs8	1.72256	6.04457	278.954	4.86081e-09	5.45415e-08
Hmbox1	1.94179	6.87443	278.932	4.8622e-09	5.45415e-08
Dus3l	-1.55966	6.19078	278.925	4.8624e-09	5.45415e-08
Atr	-2.349	5.41269	278.686	4.88416e-09	5.47386e-08
Ndufs2	-1.49071	8.04502	278.57	4.89454e-09	5.48079e-08
Kmt5a	3.22886	5.00428	278.649	4.91619e-09	5.49637e-08
Atm	-2.14093	5.91561	278.229	4.92592e-09	5.49637e-08
Gpbp1l1	3.08336	4.1861	279.526	4.9291e-09	5.49637e-08
Xab2	-1.62183	6.47364	278.186	4.92982e-09	5.49637e-08
Ddc	-2.42911	4.55638	278.17	4.93189e-09	5.49637e-08
Slu7	-1.74291	6.16171	278.137	4.93441e-09	5.49637e-08
Zfp617	2.71898	4.58002	278.412	4.93787e-09	5.49637e-08
Ttc21b	-1.86918	4.90947	277.869	4.95958e-09	5.51585e-08
Hmga1	3.47203	5.3379	278.05	4.96543e-09	5.51767e-08
Clec2l	2.76513	4.85336	277.916	4.97384e-09	5.52231e-08
Sav1	3.04515	4.21321	278.086	5.04925e-09	5.60128e-08
Farsb	-1.65647	7.23394	276.84	5.05557e-09	5.60355e-08
Kif5a	-1.6036	10.3646	276.375	5.09992e-09	5.64422e-08
Pdcd6ip	-1.55013	6.98092	276.365	5.1009e-09	5.64422e-08
Sybu	-1.90045	8.72435	276.26	5.11096e-09	5.64606e-08
Mdh2	-1.53135	9.21351	276.249	5.11201e-09	5.64606e-08
H2bc4	5.00136	5.22878	279.344	5.11551e-09	5.64606e-08
Rab3gap1	-1.74257	6.1293	276.148	5.12195e-09	5.6484e-08
Usp49	2.31341	5.04238	275.98	5.14616e-09	5.67031e-08
Spred2	2.5494	6.12991	275.497	5.1874e-09	5.71095e-08
Trnp1	3.07152	5.55077	275.372	5.20705e-09	5.72597e-08
Polr2a	-1.77291	8.04484	275.244	5.2098e-09	5.72597e-08
Nelfcd	-1.52993	6.70212	275.172	5.21685e-09	5.7289e-08
Pop1	-2.4788	4.89696	274.922	5.2421e-09	5.7508e-08
Babam2	-1.71489	6.09701	274.781	5.25571e-09	5.7508e-08
Nap1l4	-1.53377	8.32202	274.767	5.25693e-09	5.7508e-08
Polr1d	2.15786	5.04756	274.814	5.2592e-09	5.7508e-08
Smim1	4.92843	4.35028	272.285	5.25939e-09	5.7508e-08
Cdc23	-1.69875	7.21619	274.665	5.26705e-09	5.7508e-08
Pja1	-1.54337	8.62445	274.66	5.26758e-09	5.7508e-08
Ankrd17	-1.68145	8.73637	274.595	5.27408e-09	5.7531e-08
Fcho2	-1.53736	5.84505	274.387	5.29509e-09	5.76725e-08
Taf15	-2.61155	6.66417	274.377	5.29587e-09	5.76725e-08
Tapbp	4.07453	5.16964	275.305	5.30194e-09	5.76906e-08
Gtf2i	-1.63171	8.83459	274.107	5.32305e-09	5.78353e-08
Psma6	-1.74703	7.62319	274.096	5.32409e-09	5.78353e-08
Brk1	2.56346	6.05577	274.045	5.33209e-09	5.78741e-08
Pptc7	2.54705	4.62429	274.089	5.34693e-09	5.79872e-08
Bod1	2.49201	5.52297	273.483	5.39173e-09	5.84245e-08
Socs7	1.83794	6.71275	273.227	5.41341e-09	5.86109e-08
Psap	-2.33487	7.30249	273.14	5.42165e-09	5.86516e-08
Ptp4a3	2.36887	5.84756	273.12	5.42673e-09	5.8658e-08
Kcnc4	2.78387	4.93017	273.115	5.4429e-09	5.87842e-08
1110008P14Rik	2.70448	5.43664	272.939	5.45018e-09	5.87907e-08
Slc17a7	2.20216	6.26037	272.828	5.45542e-09	5.87907e-08
Nrgn	3.72112	8.83714	272.803	5.45699e-09	5.87907e-08
Inpp5k	-1.62875	5.9753	272.571	5.48081e-09	5.89987e-08
Ola1	-1.73248	7.24909	272.505	5.48752e-09	5.90224e-08
Ube2i	2.07166	5.84067	272.463	5.49423e-09	5.9046e-08
Eif3l	-1.71118	8.09395	272.333	5.50555e-09	5.91192e-08
Lypd1	2.42383	5.82702	272.315	5.51082e-09	5.91272e-08
Kcnb1	3.01132	5.05279	272.273	5.53305e-09	5.9317e-08
Dnlz	2.41954	4.97854	271.954	5.55646e-09	5.94417e-08
Kifbp	-1.46373	7.50669	271.838	5.55789e-09	5.94417e-08
Fam220a	2.30428	5.37851	271.885	5.55832e-09	5.94417e-08
Pcgf3	2.99852	6.52897	271.795	5.565e-09	5.94645e-08
Bloc1s2	3.49983	4.21488	273.756	5.59283e-09	5.97131e-08
Mfap1b	4.45561	3.4444	250.382	5.61065e-09	5.98546e-08
Tomm6	2.13513	5.95682	271.239	5.62407e-09	5.9911e-08
Sec23ip	-1.54669	6.67937	271.209	5.6251e-09	5.9911e-08
Hivep3	1.62073	6.73333	271.007	5.6476e-09	5.99544e-08
Fbxl16	2.05076	7.4838	271.002	5.64782e-09	5.99544e-08
Scn1b	3.07613	4.67102	271.454	5.64861e-09	5.99544e-08
Dnajc13	-1.62698	7.33007	270.988	5.64898e-09	5.99544e-08
Ceacam16	3.70139	4.0553	274.098	5.65209e-09	5.99544e-08
Asphd2	4.31209	5.14581	272.203	5.68252e-09	6.02282e-08
Mthfd1l	-1.89606	5.05652	270.557	5.69643e-09	6.03268e-08
Klhl25	-1.52922	6.18431	270.428	5.7101e-09	6.03787e-08
Prickle1	-1.63791	6.52983	270.423	5.71057e-09	6.03787e-08
Stambp	-1.52717	6.26057	270.019	5.75504e-09	6.07998e-08
Tcea1	2.17903	5.60226	269.988	5.76205e-09	6.08247e-08
Utp3	-1.6896	5.24612	269.802	5.7796e-09	6.09327e-08
Pdp1	-1.47256	6.70348	269.772	5.78247e-09	6.09327e-08
Mtarc2	-1.95276	5.77377	269.739	5.78625e-09	6.09327e-08
Tarsl2	-1.63106	6.24281	269.646	5.79647e-09	6.09912e-08
Cdc7	-2.00691	4.67315	269.568	5.80589e-09	6.10059e-08
Atxn1	1.94773	7.02352	269.556	5.8072e-09	6.10059e-08
Ctnnb1	-2.02765	10.795	269.289	5.83646e-09	6.12641e-08
Nup155	-2.52809	6.86753	269.058	5.86248e-09	6.14879e-08
Gng12	2.17082	5.88987	268.622	5.9147e-09	6.19733e-08
Ndufa9	-1.43237	7.15801	268.568	5.91824e-09	6.19733e-08
Ntan1	2.50669	5.57181	268.371	5.94644e-09	6.21845e-08
Akap7	2.48902	6.30511	268.328	5.94792e-09	6.21845e-08
Bmi1	2.42967	5.32035	268.158	5.97265e-09	6.23932e-08
Actr10	-1.50981	7.65881	267.924	5.99245e-09	6.25501e-08
Hspa5	-2.77348	5.94815	267.834	6.00311e-09	6.26114e-08
Nlk	1.79081	5.6657	267.597	6.03286e-09	6.28715e-08
Fabp3	3.15923	5.43058	267.48	6.05955e-09	6.30994e-08
Bbs4	-1.51756	5.87735	266.832	6.1211e-09	6.36896e-08
Nsf	-1.574	9.36506	266.662	6.14106e-09	6.38465e-08
Ints3	-1.57504	7.48052	266.505	6.15989e-09	6.39915e-08
Dnajc27	2.73703	5.85983	266.396	6.17805e-09	6.4128e-08
Sox11	2.12256	8.24109	266.316	6.18284e-09	6.4128e-08
Uso1	-1.56758	6.90935	266.185	6.19843e-09	6.42387e-08
Ube2n	2.84173	6.66317	266.061	6.21549e-09	6.43645e-08
Plk2	-1.76801	8.30503	265.808	6.2442e-09	6.46106e-08
C1galt1	4.5242	3.82713	258.711	6.2548e-09	6.46692e-08
Cdc26	3.8501	4.74724	267.153	6.26066e-09	6.46786e-08
Ilrun	2.35015	6.4478	265.417	6.29372e-09	6.49688e-08
Maged1	-1.75255	10.3562	265.276	6.30948e-09	6.50454e-08
Zw10	-2.08453	5.00986	265.201	6.31937e-09	6.50454e-08
Cisd1	2.07011	5.73128	265.22	6.31938e-09	6.50454e-08
Nnat	1.74006	9.68541	265.15	6.32501e-09	6.50454e-08
Slc35a4	3.62101	4.79541	266.06	6.326e-09	6.50454e-08
Upf1	-1.76683	7.63323	264.866	6.36033e-09	6.53459e-08
Vps39	-1.44012	7.04876	264.827	6.36521e-09	6.53459e-08
Pigq	2.9964	5.79816	264.77	6.37987e-09	6.54449e-08
Kdm4b	-1.67723	8.09838	264.404	6.41809e-09	6.57535e-08
Bag6	-1.63629	9.37447	264.389	6.42e-09	6.57535e-08
Ptch1	2.41675	4.765	264.405	6.43533e-09	6.58589e-08
Ankrd13c	2.24599	6.40298	264.047	6.46494e-09	6.61102e-08
Actr8	-1.56537	5.90165	263.969	6.47342e-09	6.61452e-08
Ralgapa1	-1.43119	8.10312	263.9	6.48194e-09	6.61805e-08
Dtx4	1.78062	7.09948	263.642	6.51559e-09	6.64723e-08
Msl1	1.60598	7.10352	263.424	6.54344e-09	6.66641e-08
Ubtf	-1.35876	8.07724	263.411	6.54459e-09	6.66641e-08
Cdc42se1	2.03892	5.56003	263.384	6.5518e-09	6.66856e-08
Gal3st3	2.80806	4.84024	263.501	6.55984e-09	6.67135e-08
Ttbk1	1.9168	7.39549	263.255	6.56527e-09	6.67135e-08
Prrc2c	-2.43952	8.69652	263.216	6.56985e-09	6.67135e-08
Gm49383	1.82228	5.41283	263.203	6.57511e-09	6.67152e-08
Btbd8	-1.94996	7.30799	262.965	6.60246e-09	6.69407e-08
Pdcd4	-1.86966	7.18045	262.777	6.62695e-09	6.7137e-08
Dpp3	-1.61654	7.21437	262.175	6.70624e-09	6.78567e-08
Tubgcp5	-1.79632	5.45239	262.087	6.71826e-09	6.78567e-08
Tmem189	3.80907	3.94276	265.085	6.7247e-09	6.78567e-08
Mbd5	2.15356	5.91706	262.043	6.72657e-09	6.78567e-08
Eif1ax	2.05801	7.29612	261.976	6.73338e-09	6.78567e-08
Senp2	1.7996	5.78138	261.961	6.73698e-09	6.78567e-08
Septin7	-2.055	8.9525	261.932	6.73862e-09	6.78567e-08
Utp18	-1.60197	5.82755	261.927	6.7395e-09	6.78567e-08
Kif2a	-1.31095	8.37076	261.827	6.75259e-09	6.79362e-08
Scoc	2.9785	6.23164	261.673	6.77758e-09	6.81352e-08
Wdr81	-1.62291	6.28137	261.353	6.81645e-09	6.84733e-08
Trrap	-1.92697	9.07572	261.239	6.83184e-09	6.85753e-08
Kdm3a	-2.11557	6.12082	261.079	6.85356e-09	6.87406e-08
Emc6	2.38828	4.80402	260.661	6.92747e-09	6.94287e-08
Rims4	2.11515	6.63521	259.836	7.0265e-09	7.03672e-08
Atmin	1.78471	5.6502	259.797	7.03346e-09	7.0383e-08
Cdc37l1	1.94543	6.27471	259.745	7.03954e-09	7.03901e-08
Slc30a4	3.33579	4.24558	260.945	7.09582e-09	7.08986e-08
Ccdc88a	-1.57252	8.7132	259.216	7.11285e-09	7.10145e-08
Pnisr	-1.99242	6.23435	258.994	7.14449e-09	7.12759e-08
Cep170	-1.92483	9.4503	258.802	7.17201e-09	7.1496e-08
Nup35	3.43942	4.65522	259.307	7.22258e-09	7.19453e-08
Pmepa1	3.11715	4.22295	258.738	7.35415e-09	7.32001e-08
H4c6	3.89966	6.09649	257.624	7.36121e-09	7.32147e-08
Micu1	-1.43174	6.97416	257.383	7.37935e-09	7.33393e-08
Slc35f3	3.5002	4.42766	258.71	7.40217e-09	7.35102e-08
Gad1	-1.60024	8.57343	256.877	7.45494e-09	7.39781e-08
Fut9	2.38874	6.05011	256.844	7.46315e-09	7.40034e-08
Pcsk1n	2.0967	6.61289	256.541	7.50695e-09	7.43813e-08
Fam136a	3.56771	4.42039	257.673	7.58447e-09	7.50926e-08
Nmral1	-1.7868	5.1748	255.971	7.59344e-09	7.51245e-08
Ildr2	2.58721	4.40314	256.213	7.605e-09	7.5182e-08
Btf3	1.54543	6.84467	255.777	7.62329e-09	7.53059e-08
Ubap2l	-1.45967	8.24939	255.649	7.64234e-09	7.54312e-08
Etv1	2.54257	5.58794	255.662	7.64751e-09	7.54312e-08
Rps7	2.49128	7.5851	255.55	7.65847e-09	7.54824e-08
Tmem8b	3.20924	4.84321	255.585	7.71033e-09	7.59363e-08
Rpl23a	3.3138	6.81468	255.005	7.74638e-09	7.62339e-08
Klhl29	1.66764	5.92015	254.859	7.76794e-09	7.63886e-08
Telo2	-1.93364	6.11032	254.8	7.77549e-09	7.64055e-08
Palm	1.83373	8.3829	254.648	7.79936e-09	7.65825e-08
Lhfpl4	3.03	5.67006	254.674	7.80667e-09	7.65968e-08
Rpgrip1	4.39265	4.6818	257.226	7.83769e-09	7.67551e-08
Rps15	2.55117	7.60409	254.397	7.84007e-09	7.67551e-08
Xpnpep1	-1.41109	6.99151	254.39	7.84042e-09	7.67551e-08
Zfp715	-2.54307	5.97087	254.178	7.87459e-09	7.7032e-08
Spire1	1.64092	6.7517	254.113	7.88573e-09	7.70833e-08
Shmt2	-1.65068	6.19585	253.827	7.93105e-09	7.74684e-08
Psmd14	-1.85616	7.20849	253.77	7.94019e-09	7.74998e-08
1110065P20Rik	2.35539	5.06413	253.687	7.96605e-09	7.76942e-08
Glrx3	1.77979	6.26411	253.515	7.98306e-09	7.78021e-08
Tmem135	-1.60153	6.58077	253.389	8.0022e-09	7.79306e-08
Kdm4c	-1.73244	5.6749	252.946	8.07528e-09	7.85838e-08
Rnh1	-1.64109	5.60057	252.798	8.09985e-09	7.87643e-08
Pank3	1.92145	6.84067	252.579	8.1369e-09	7.90658e-08
AU022252	2.53906	5.23063	252.557	8.15214e-09	7.91297e-08
Ap1m1	-1.39943	7.89901	252.462	8.15558e-09	7.91297e-08
Rnf24	2.67607	4.8056	252.366	8.20056e-09	7.94874e-08
Ash2l	-1.6079	7.19887	252.17	8.2046e-09	7.94874e-08
Ica1	-1.40571	6.20739	252.087	8.21878e-09	7.95659e-08
Gtf3a	2.21616	5.14907	252.07	8.23113e-09	7.96264e-08
Aimp2	-1.60478	6.20182	251.866	8.25624e-09	7.98103e-08
Sec24b	-1.37024	7.38423	251.083	8.3902e-09	8.10453e-08
Hnrnpa2b1	-2.53645	10.2417	250.875	8.4263e-09	8.13251e-08
Trp53bp1	-1.51178	9.17473	250.844	8.4316e-09	8.13251e-08
Daam1	-1.90367	8.50262	250.555	8.48215e-09	8.1716e-08
Recql	-1.58964	6.0087	250.542	8.48462e-09	8.1716e-08
Fnbp1l	-1.61601	9.18785	250.457	8.49925e-09	8.17966e-08
Gnal	1.60922	8.32645	250.167	8.55038e-09	8.22282e-08
Kcnk2	2.836	4.65201	250.357	8.56724e-09	8.23298e-08
Nrg3	3.02582	5.1115	250.137	8.58517e-09	8.23933e-08
Lig3	-1.53814	6.65249	249.964	8.58644e-09	8.23933e-08
Hdac2	-1.42707	7.99897	249.915	8.59512e-09	8.24161e-08
Ncoa6	1.78491	6.64336	249.808	8.61534e-09	8.24994e-08
Ssh1	2.27798	5.54705	249.831	8.61642e-09	8.24994e-08
Slc12a6	2.77109	5.3443	249.819	8.62697e-09	8.254e-08
Sacm1l	-1.62049	6.60314	249.664	8.64007e-09	8.26048e-08
Lpgat1	2.07491	5.49591	249.629	8.65168e-09	8.26555e-08
Fam20b	2.70761	4.75181	249.709	8.66697e-09	8.27411e-08
Tpgs2	1.90863	6.33829	249.462	8.67791e-09	8.27851e-08
Fam184b	-1.95453	5.61188	249.341	8.69833e-09	8.29194e-08
Rusc1	-1.53459	8.83628	249.102	8.74131e-09	8.32685e-08
Dop1a	-1.83806	7.04045	248.979	8.76373e-09	8.34e-08
Appl2	-1.77907	5.69371	248.926	8.7737e-09	8.34e-08
Rabggta	-1.88479	6.25944	248.922	8.77425e-09	8.34e-08
Hectd1	-2.09682	8.50613	248.711	8.81267e-09	8.37043e-08
Fam120b	-1.36223	6.80256	248.44	8.86269e-09	8.41183e-08
Rps24	2.61422	7.88096	248.138	8.91927e-09	8.4594e-08
Myo5a	-1.42875	9.93865	248.065	8.93209e-09	8.46266e-08
Nxf1	-1.47104	6.34599	248.047	8.93565e-09	8.46266e-08
Ap2m1	1.36424	8.22095	247.764	8.98853e-09	8.50658e-08
Srrm2	-1.68405	9.94169	247.508	9.03677e-09	8.54605e-08
Mtpn	2.33128	8.45898	247.369	9.06329e-09	8.56494e-08
Ssbp4	1.72006	6.00813	246.83	9.16797e-09	8.65761e-08
Nup85	-1.52711	5.88263	246.688	9.19362e-09	8.67557e-08
Pcdhgb2	2.2774	6.53046	246.567	9.21863e-09	8.6929e-08
Tmem65	1.92003	6.92382	246.497	9.23119e-09	8.69847e-08
Aldh7a1	-1.65122	7.00754	246.257	9.2767e-09	8.73506e-08
Ak3	1.6851	5.99795	245.957	9.3376e-09	8.78557e-08
Pcmtd2	-1.74692	5.81904	245.916	9.34377e-09	8.78557e-08
Vps13a	-2.21502	6.34442	245.815	9.36354e-09	8.79783e-08
Tjp1	-1.66569	7.35929	245.728	9.38061e-09	8.80753e-08
Txn1	1.97183	6.24045	245.551	9.41768e-09	8.836e-08
Ddx21	-1.45952	6.55302	245.486	9.42852e-09	8.83983e-08
Doc2b	2.20218	6.34952	245.373	9.45343e-09	8.85683e-08
Dennd5a	1.5742	7.31635	245.153	9.49524e-09	8.88428e-08
Pcbp4	1.58358	7.52791	245.148	9.49631e-09	8.88428e-08
Rbmx	-1.44467	7.12766	245.079	9.50977e-09	8.89052e-08
Tuba4a	-1.85958	8.37075	244.561	9.61442e-09	8.98193e-08
Urb2	-2.14579	5.6518	244.443	9.63886e-09	8.99833e-08
Gtf3c1	-1.91321	8.30734	244.297	9.66836e-09	9.01944e-08
Ube3b	1.47774	6.6963	244.141	9.70141e-09	9.03229e-08
Casc4	2.17584	4.76439	244.223	9.7024e-09	9.03229e-08
Gbe1	-1.6735	4.80907	244.134	9.70286e-09	9.03229e-08
Strip1	-1.46086	7.94418	244.025	9.72414e-09	9.04567e-08
Rapgef1	1.6366	7.58976	243.652	9.80181e-09	9.11144e-08
Pcdhgb4	2.23199	6.49424	243.389	9.85847e-09	9.15135e-08
Mccc2	-1.63269	5.29247	243.363	9.86273e-09	9.15135e-08
Pcdhgb5	2.18196	6.48581	243.354	9.86574e-09	9.15135e-08
Ctnna1	-1.51396	7.16849	243.28	9.87911e-09	9.15725e-08
Klc1	-1.33829	10.125	243.161	9.90411e-09	9.17049e-08
Rab22a	1.96351	5.63091	243.168	9.90741e-09	9.17049e-08
Zfp362	1.79334	5.84576	242.952	9.95137e-09	9.20466e-08
Ubxn11	4.47266	4.70739	245.377	1.00088e-08	9.25126e-08
Uqcrc1	-1.39534	8.6283	242.603	1.00226e-08	9.25745e-08
Frs3	2.38493	5.05299	242.488	1.00635e-08	9.28566e-08
Ddx1	-1.46329	7.83985	242.394	1.00673e-08	9.28566e-08
Stau1	-1.3135	7.6478	242.339	1.00793e-08	9.29012e-08
Fam120c	-1.63715	6.79989	242.183	1.01129e-08	9.30961e-08
Bbs2	-2.03261	4.76601	242.18	1.01147e-08	9.30961e-08
Eif4g3	-1.77279	8.29703	241.705	1.02167e-08	9.39327e-08
Rb1cc1	-1.40638	7.11738	241.69	1.02199e-08	9.39327e-08
Ncaph	-1.85313	4.70406	241.604	1.024e-08	9.40512e-08
Stn1	-1.93636	4.78377	241.418	1.02809e-08	9.43595e-08
Calcoco1	-1.63266	6.2514	241.38	1.0288e-08	9.43595e-08
Dpysl4	-1.97257	8.4557	241.331	1.02988e-08	9.43927e-08
Tmem164	2.59373	4.68841	241.413	1.03194e-08	9.45149e-08
Dars	-1.54465	6.8382	241.204	1.03269e-08	9.45177e-08
Minpp1	2.69258	4.48433	241.172	1.04003e-08	9.50936e-08
Idh3a	-1.49758	8.30039	240.845	1.04066e-08	9.50936e-08
Syndig1l	2.43695	4.77604	240.941	1.04124e-08	9.50936e-08
Fbxw7	-1.34933	7.46134	240.79	1.04189e-08	9.50936e-08
Ufm1	1.97578	5.51158	240.744	1.04349e-08	9.51344e-08
Rpl19	2.11047	7.5152	240.708	1.04379e-08	9.51344e-08
Sart3	-1.49514	6.2404	240.584	1.04655e-08	9.53195e-08
Dalrd3	1.96508	6.29824	240.498	1.04866e-08	9.5445e-08
Opa1	-1.29807	8.1468	240.244	1.05419e-08	9.58804e-08
Hdgf	1.74055	6.92446	240.217	1.05491e-08	9.58804e-08
Cul3	-1.35205	8.08075	240.012	1.05948e-08	9.62288e-08
Ddx10	-1.97207	5.47155	239.841	1.06342e-08	9.65196e-08
Tef	2.01391	5.93161	239.598	1.06932e-08	9.69881e-08
Rpl21	3.74937	7.11673	239.493	1.0719e-08	9.71547e-08
Ctnnd1	-1.79364	7.94799	239.418	1.07312e-08	9.71927e-08
Pusl1	2.85381	4.52361	239.722	1.07443e-08	9.71927e-08
Fam210b	2.01586	5.1324	239.4	1.07455e-08	9.71927e-08
Man2c1	-1.5029	5.75428	239.304	1.07581e-08	9.72392e-08
Dusp26	1.85758	6.33979	238.843	1.08674e-08	9.81589e-08
Ankrd50	1.63892	6.14093	238.639	1.09156e-08	9.85008e-08
Atp1a1	-1.865	5.64832	238.59	1.09255e-08	9.85008e-08
Rpl10a	2.28702	7.10354	238.584	1.09278e-08	9.85008e-08
Zfp950	3.164	5.09858	238.718	1.09407e-08	9.8536e-08
Nr1d1	1.7263	7.79752	238.5	1.09468e-08	9.8536e-08
L1cam	-2.62211	6.91492	238.401	1.09699e-08	9.86762e-08
Oga	-1.53789	8.86713	238.268	1.10016e-08	9.88937e-08
Lrch2	-2.00085	6.69916	238.043	1.10555e-08	9.93097e-08
Grin2a	3.81384	3.88955	240.575	1.10652e-08	9.93286e-08
Ankhd1	-1.82671	6.96667	237.934	1.10816e-08	9.94e-08
Maob	-2.58948	4.03542	237.914	1.10884e-08	9.94e-08
Ubr5	-1.81092	8.5284	237.662	1.11474e-08	9.97688e-08
Rprm	1.87966	6.35222	237.657	1.11505e-08	9.97688e-08
Utp4	-1.55298	5.58497	237.622	1.11575e-08	9.97688e-08
Srrt	-1.47518	7.11744	237.61	1.116e-08	9.97688e-08
Epg5	-1.70783	6.76802	237.332	1.12277e-08	1.00305e-07
Capn2	-1.38032	7.47548	237.296	1.12365e-08	1.00316e-07
Hat1	-1.82316	5.16432	237.111	1.12829e-08	1.00661e-07
Aldh1l2	-1.71722	5.12758	237.002	1.13097e-08	1.00803e-07
Mcmbp	-1.44101	6.72254	236.98	1.13143e-08	1.00803e-07
Ctnnbl1	-1.41486	5.83287	236.895	1.13354e-08	1.00915e-07
Gsg1l	2.82859	4.3082	237.4	1.13422e-08	1.00915e-07
Mphosph8	-2.31359	6.35324	236.761	1.13684e-08	1.01071e-07
Tor1aip2	4.10896	5.04299	237.844	1.13752e-08	1.01071e-07
Mcm9	2.20173	5.06734	236.549	1.14356e-08	1.01538e-07
Ctsl	-2.62884	3.78572	236.434	1.14522e-08	1.01617e-07
Mvb12b	1.89857	7.83923	236.259	1.14941e-08	1.0192e-07
Fam214b	2.151	5.10124	236.194	1.15231e-08	1.02107e-07
Trmt1l	-2.4291	5.89538	235.831	1.16021e-08	1.02738e-07
Tmem64	3.18277	3.95065	237.427	1.1666e-08	1.03171e-07
Gap43	2.34154	9.4436	235.576	1.16668e-08	1.03171e-07
Fastk	2.12627	5.34324	235.568	1.16782e-08	1.03202e-07
Yars	-1.41015	7.7337	235.444	1.17005e-08	1.03214e-07
Lypd6	2.94697	3.98856	236.669	1.17073e-08	1.03214e-07
Nus1	2.20828	5.23708	235.447	1.17116e-08	1.03214e-07
Desi1	2.04875	6.00537	235.39	1.17181e-08	1.03214e-07
Ppp1r12a	-1.36497	7.0312	235.373	1.17189e-08	1.03214e-07
Dop1b	-1.63927	7.81714	235.312	1.17345e-08	1.03281e-07
Rplp2	2.82544	7.1123	235.047	1.18053e-08	1.03808e-07
Sephs2	1.93638	5.25488	235.052	1.18103e-08	1.03808e-07
Psmg2	-1.81134	4.64064	234.965	1.18259e-08	1.03876e-07
Galk2	-1.59746	5.3678	234.791	1.18705e-08	1.04153e-07
Zfpm1	2.78574	4.57939	235.058	1.18734e-08	1.04153e-07
H4c14	2.5691	6.22925	234.742	1.18872e-08	1.04204e-07
Coil	-1.50167	5.65868	234.687	1.18973e-08	1.04223e-07
Dock11	-2.07004	6.35681	233.832	1.21232e-08	1.06129e-07
Susd4	2.50084	4.74604	233.922	1.2135e-08	1.06129e-07
Baz1b	-1.72828	7.43051	233.772	1.21392e-08	1.06129e-07
Dda1	1.66259	6.73412	233.613	1.21834e-08	1.06444e-07
Klhl4	-2.34517	4.98775	233.49	1.22162e-08	1.06659e-07
Gm49337	-1.81825	6.38795	233.242	1.22825e-08	1.07167e-07
Cnksr2	-1.4189	7.33966	233.11	1.23183e-08	1.07408e-07
Prpf38b	-2.41998	5.90146	232.938	1.23656e-08	1.07748e-07
Gucy1a1	-1.50081	8.45844	232.773	1.24106e-08	1.08068e-07
Fasn	-1.7733	11.1202	232.71	1.24281e-08	1.08149e-07
Htatsf1	-1.3822	6.67458	232.673	1.24383e-08	1.08165e-07
Hacl1	-2.25046	3.27566	232.66	1.24465e-08	1.08165e-07
Smarcal1	-1.58616	6.87245	232.382	1.25189e-08	1.08657e-07
Acp1	2.95679	4.7283	232.645	1.25214e-08	1.08657e-07
Armh3	-1.53	5.85656	232.35	1.25281e-08	1.08657e-07
Ppp2r5b	1.58191	7.53675	232.264	1.25522e-08	1.08794e-07
Urb1	-1.89058	5.00519	232.176	1.25777e-08	1.08943e-07
Ift74	-2.01151	5.22042	232.144	1.2586e-08	1.08943e-07
Pcdhga5	2.25377	6.52627	232	1.26283e-08	1.09196e-07
Nkain2	2.47964	5.34258	232.03	1.2632e-08	1.09196e-07
Bclaf3	-2.14952	4.54602	231.83	1.26751e-08	1.09437e-07
Heatr3	-1.42184	5.87566	231.821	1.26766e-08	1.09437e-07
Ube2d1	1.49911	6.29969	231.588	1.27436e-08	1.0994e-07
Fam149b	3.03158	4.64154	231.919	1.27517e-08	1.0994e-07
Spice1	-2.02254	4.30617	231.521	1.2763e-08	1.09965e-07
Iars	-1.64377	7.2446	231.315	1.28197e-08	1.10381e-07
Mrpl12	1.65869	5.6916	231.205	1.28553e-08	1.10615e-07
Agap1	1.51361	8.27997	231.136	1.28711e-08	1.10678e-07
Fam104a	2.0403	5.02055	231.053	1.29094e-08	1.10934e-07
Eml4	-1.34338	6.99092	230.916	1.29346e-08	1.11078e-07
Fxr1	-1.66055	6.8889	230.828	1.29601e-08	1.11224e-07
Lancl1	-1.42722	7.4454	230.664	1.30078e-08	1.1156e-07
Syt9	2.32472	4.57671	230.747	1.30237e-08	1.11623e-07
Timm8b	2.71776	5.13846	230.364	1.31231e-08	1.12401e-07
Ttl	1.55536	6.56609	230.185	1.31493e-08	1.12519e-07
Lynx1	2.77911	5.07487	230.268	1.31563e-08	1.12519e-07
Usf2	2.19659	5.14158	230.159	1.31703e-08	1.12519e-07
Sdad1	-1.53237	5.67278	230.108	1.31712e-08	1.12519e-07
Vps52	-1.33512	7.27699	230.059	1.31852e-08	1.12565e-07
Gpx1	1.99538	5.64844	230.034	1.31987e-08	1.12606e-07
Cul7	-1.9035	7.79303	229.927	1.32242e-08	1.1275e-07
Siah1a	2.51369	4.92154	229.816	1.32873e-08	1.13215e-07
Usp15	-1.66209	8.12728	229.632	1.3312e-08	1.13351e-07
Parn	-1.6013	5.76503	228.985	1.35079e-08	1.14945e-07
Rad9a	2.27333	4.91882	228.954	1.35394e-08	1.15138e-07
Ap4b1	-1.7396	4.97569	228.69	1.3599e-08	1.15569e-07
Chmp3	1.84652	5.65168	228.167	1.37643e-08	1.16898e-07
Igf2	4.09932	6.79335	228.004	1.38249e-08	1.17336e-07
Pum3	-1.51543	6.81885	227.814	1.38693e-08	1.17637e-07
Etfb	-1.84168	5.44225	227.672	1.39146e-08	1.17945e-07
Tspyl2	-1.54131	5.91792	227.581	1.39431e-08	1.1811e-07
Scmh1	2.34576	5.8779	227.561	1.39559e-08	1.18142e-07
Ost4	3.70505	4.43256	228.936	1.40386e-08	1.18711e-07
Adpgk	3.19155	3.76354	229.5	1.40413e-08	1.18711e-07
Lrrc42	-1.65469	5.77182	226.711	1.42213e-08	1.20155e-07
Cenpj	-2.24672	4.02107	226.613	1.42553e-08	1.20364e-07
Ccdc22	-1.4927	5.31689	226.4	1.43231e-08	1.20859e-07
Mtr	-1.77148	5.39582	225.963	1.44664e-08	1.21989e-07
Arid4b	-1.54092	6.49896	225.882	1.44921e-08	1.22128e-07
Zscan21	-1.7012	6.10355	225.634	1.45747e-08	1.22745e-07
Sla2	3.32279	4.13571	227.165	1.45874e-08	1.22773e-07
Nck2	2.07789	5.25829	225.522	1.4624e-08	1.22929e-07
Srxn1	2.29591	4.7498	225.58	1.46248e-08	1.22929e-07
Chd4	-1.83232	9.05858	225.39	1.46558e-08	1.23102e-07
Gls	-1.38148	7.94388	225.365	1.46642e-08	1.23102e-07
Dusp8	1.60609	7.76339	225.166	1.47317e-08	1.23589e-07
Fem1a	2.03354	6.28436	224.938	1.48114e-08	1.24179e-07
H1f2	2.42068	7.21478	224.824	1.4849e-08	1.24414e-07
Rnmt	-1.44189	7.12484	224.738	1.48766e-08	1.24526e-07
Zfp445	-1.70601	7.80418	224.723	1.48814e-08	1.24526e-07
Trim8	1.90155	6.98118	224.682	1.4897e-08	1.24577e-07
H2ax	2.67405	6.22569	224.548	1.49479e-08	1.24867e-07
Dazap2	1.66388	5.9709	224.53	1.49508e-08	1.24867e-07
Trafd1	-1.37439	6.95031	224.104	1.50948e-08	1.25989e-07
Ephx2	-2.28799	3.5037	224.081	1.51071e-08	1.26012e-07
Mta3	-1.3362	6.54869	223.913	1.51613e-08	1.26266e-07
Nab1	2.38009	4.97515	223.974	1.51662e-08	1.26266e-07
Tunar	2.41816	5.15289	223.959	1.51666e-08	1.26266e-07
Kcna2	2.62962	4.75919	224.012	1.51785e-08	1.26285e-07
Smarcc1	-1.34048	8.13229	223.775	1.52093e-08	1.26461e-07
Cinp	2.09485	4.99532	223.777	1.52275e-08	1.26531e-07
Dnm1l	-1.41797	8.58783	223.674	1.52449e-08	1.26532e-07
Dap3	-1.4007	7.10315	223.668	1.52469e-08	1.26532e-07
Ap3b1	-1.54209	6.26358	223.495	1.5308e-08	1.26958e-07
Plcxd2	1.71857	6.97758	223.427	1.53335e-08	1.27089e-07
Ncbp1	-1.36958	6.68957	223.1	1.54482e-08	1.27959e-07
Pde4b	-1.32907	7.25721	222.834	1.55433e-08	1.28665e-07
Pepd	-1.48232	6.04383	222.76	1.55704e-08	1.28808e-07
Tmem151a	3.16201	4.8949	222.981	1.55836e-08	1.28836e-07
Sh2b3	3.43957	3.88811	224.968	1.5613e-08	1.28997e-07
Pyroxd1	-1.82456	5.25224	222.604	1.56273e-08	1.29034e-07
Iscu	2.97991	4.43165	222.901	1.56968e-08	1.29526e-07
Ddx17	-1.30201	8.63408	222.382	1.57069e-08	1.29528e-07
Mex3a	1.8895	6.55809	222.272	1.57492e-08	1.29795e-07
Anapc15	3.22296	3.91323	224.035	1.57903e-08	1.30051e-07
Pygm	-2.08452	4.33756	221.977	1.58574e-08	1.30522e-07
Hltf	-2.40656	5.21639	221.94	1.58696e-08	1.30525e-07
Rbm5	-2.48967	7.36141	221.915	1.58777e-08	1.30525e-07
Gm49450	1.90566	11.4958	221.851	1.59015e-08	1.30638e-07
Pip4p1	1.5233	6.08215	221.709	1.59569e-08	1.31011e-07
Vim	-1.82649	8.48157	221.668	1.59694e-08	1.31031e-07
Yaf2	2.31867	5.79696	221.293	1.61175e-08	1.32163e-07
Sik2	-1.44313	6.59246	220.989	1.62239e-08	1.32952e-07
Rasgrp2	-1.54649	7.80198	220.937	1.62434e-08	1.33029e-07
Gm49909	2.96969	7.05345	220.682	1.63439e-08	1.33768e-07
Cherp	-1.39669	7.18576	220.627	1.63612e-08	1.33826e-07
Rflnb	2.26254	4.77768	220.612	1.64004e-08	1.34063e-07
Supt16	-1.42597	7.57706	220.38	1.64561e-08	1.34434e-07
Psmc4	-1.32638	7.50322	220.127	1.65534e-08	1.35122e-07
Stag2	-1.51142	7.23771	220.108	1.65609e-08	1.35122e-07
Kcnh3	2.93714	4.59509	220.17	1.66599e-08	1.35817e-07
Bmpr2	1.59643	6.0787	219.844	1.66668e-08	1.35817e-07
Cnot1	-1.53546	8.18252	219.751	1.66999e-08	1.36001e-07
Lrrc40	-1.47225	6.44571	219.578	1.67681e-08	1.36402e-07
Dbr1	-1.97701	4.58135	219.578	1.67699e-08	1.36402e-07
Ccdc74a	4.65719	3.48001	198.126	1.6784e-08	1.36431e-07
Apbb3	-1.76107	5.06987	219.413	1.68343e-08	1.36756e-07
Alkbh5	1.8864	5.95918	219.254	1.69004e-08	1.37207e-07
Rps25	3.41472	6.85359	219.039	1.6989e-08	1.37806e-07
Pou2f1	1.93918	5.07392	219.003	1.70112e-08	1.37806e-07
Zmym2	-1.50348	7.44088	218.951	1.70166e-08	1.37806e-07
Pex5	-1.5654	7.16455	218.93	1.70249e-08	1.37806e-07
Pcdhga6	2.12067	6.54069	218.933	1.70269e-08	1.37806e-07
Atp6ap1	-1.86308	5.37789	218.8	1.7078e-08	1.38135e-07
Ube2f	3.81963	4.60371	220.078	1.7127e-08	1.38387e-07
Arhgef40	-1.36763	6.25249	218.669	1.71304e-08	1.38387e-07
Fam171b	1.87967	6.40127	218.576	1.71704e-08	1.38625e-07
Rbm22	-1.49195	6.41033	218.494	1.72008e-08	1.38784e-07
Dipk1a	2.57666	4.57544	218.644	1.72145e-08	1.38809e-07
Tbcd	-1.34063	7.32686	218.351	1.72589e-08	1.39024e-07
Rc3h2	1.86431	6.92983	218.346	1.72624e-08	1.39024e-07
Pcdhga7	2.13716	6.5196	218.279	1.7291e-08	1.39169e-07
Tomm7	2.37448	4.48366	218.323	1.73358e-08	1.39444e-07
Mmgt1	2.40486	4.63467	218.193	1.73761e-08	1.39682e-07
Prim1	-1.76885	4.66526	218.037	1.7389e-08	1.39699e-07
Gsn	-2.50897	5.51613	218.003	1.74015e-08	1.39714e-07
Med17	-1.84895	5.67487	217.766	1.74994e-08	1.40407e-07
Pcdhga3	2.13584	6.58952	217.719	1.75213e-08	1.40407e-07
Bap1	1.3347	6.8609	217.692	1.75306e-08	1.40407e-07
Jpt2	1.8236	5.32074	217.713	1.75308e-08	1.40407e-07
Brd8	-1.88545	6.92251	217.568	1.75809e-08	1.40702e-07
Gabra5	2.35594	5.61918	217.577	1.75891e-08	1.40702e-07
Snapc3	2.03673	6.74464	217.434	1.76392e-08	1.41017e-07
Gatc	2.22878	4.88913	217.44	1.76629e-08	1.4112e-07
Tcof1	-1.347	6.22543	217.34	1.76765e-08	1.41142e-07
Rnf213	-1.91061	4.90523	217.296	1.76961e-08	1.41213e-07
Hs3st2	2.38693	4.63543	217.339	1.77292e-08	1.41391e-07
4930453N24Rik	2.53679	4.39643	217.106	1.78756e-08	1.42387e-07
Gemin4	-1.76941	4.65694	216.857	1.78816e-08	1.42387e-07
Gm20695	1.56818	6.543	216.845	1.78869e-08	1.42387e-07
Aldh1b1	-1.72848	5.90454	216.689	1.79517e-08	1.42817e-07
Usp10	-1.44939	7.01302	216.609	1.79851e-08	1.42995e-07
Atxn1l	2.1661	4.93597	216.438	1.80839e-08	1.43609e-07
Uhmk1	2.34174	7.47781	216.382	1.80843e-08	1.43609e-07
Gm49394	4.03682	6.79984	216.374	1.81037e-08	1.43676e-07
Rccd1	2.55432	4.43608	216.288	1.82215e-08	1.44258e-07
Zfp664	1.96756	5.68102	216.077	1.82218e-08	1.44258e-07
Mpdz	-1.80164	6.29779	216.052	1.82252e-08	1.44258e-07
H4c1	4.08475	5.59543	216.349	1.8227e-08	1.44258e-07
Pelp1	-1.42745	6.772	216.036	1.82322e-08	1.44258e-07
Rapgef3	-1.63115	4.87605	215.615	1.84179e-08	1.45571e-07
Morc2a	-1.73183	7.15324	215.605	1.84203e-08	1.45571e-07
Elp4	-1.74227	5.85797	215.33	1.85425e-08	1.46369e-07
Pcdhgb1	2.26723	6.55223	215.334	1.85437e-08	1.46369e-07
Pcdhgb7	2.0945	6.44017	215.249	1.85811e-08	1.46575e-07
Washc4	-1.67731	5.95738	215.193	1.86032e-08	1.46661e-07
Pcdhga9	2.20694	6.47351	214.917	1.87295e-08	1.47568e-07
Chrnb2	2.62955	5.43837	214.753	1.88217e-08	1.48206e-07
Pygb	-1.3323	8.6051	214.604	1.88667e-08	1.4847e-07
Acd	2.05013	5.78941	214.541	1.89029e-08	1.48665e-07
Rpgrip1l	-1.6559	5.57757	214.357	1.89796e-08	1.49179e-07
Ndufb11	1.87483	5.54561	214.219	1.90506e-08	1.49647e-07
Clstn3	-2.39118	6.02427	214.086	1.91036e-08	1.49949e-07
Gm20431	3.28402	5.65379	214.14	1.91158e-08	1.49949e-07
Afdn	-1.66153	8.22271	214.041	1.91234e-08	1.49949e-07
Supt3	-1.819	5.07891	213.906	1.91876e-08	1.50362e-07
Ampd2	-1.56692	6.91803	213.794	1.92377e-08	1.50647e-07
Rbpj	2.59934	4.77159	213.904	1.9247e-08	1.50647e-07
Med24	-1.53047	6.92025	213.735	1.92649e-08	1.50697e-07
Cluh	-1.33345	7.3276	213.659	1.93001e-08	1.50834e-07
Pum1	-1.40464	8.37167	213.647	1.93055e-08	1.50834e-07
Dlg3	-1.49831	7.89521	213.545	1.9353e-08	1.51039e-07
Tbc1d22b	1.55729	6.06864	213.53	1.93635e-08	1.51039e-07
Rsf1	-1.56885	7.48853	213.517	1.93664e-08	1.51039e-07
Gpd2	-1.32739	7.33671	213.403	1.94196e-08	1.51364e-07
Snd1	-1.50833	8.36793	213.362	1.94386e-08	1.51422e-07
Pick1	-1.4418	6.20466	213.305	1.94659e-08	1.51544e-07
Lgalsl	1.70323	6.27826	213.22	1.95085e-08	1.51723e-07
Puf60	-1.49004	8.21897	213.206	1.95121e-08	1.51723e-07
Hnrnpr	-1.58185	7.75458	213.042	1.95892e-08	1.52232e-07
D1Ertd622e	1.88071	5.50704	212.903	1.96644e-08	1.52726e-07
Atg2b	-1.43299	7.21592	212.817	1.96959e-08	1.5288e-07
Tbc1d16	1.9919	7.85756	212.782	1.97134e-08	1.52925e-07
Akt2	1.82125	5.85781	212.624	1.97941e-08	1.5346e-07
Traf4	1.96345	5.72819	212.477	1.98665e-08	1.5393e-07
Sertad2	2.30116	4.80454	212.44	1.99166e-08	1.54227e-07
Ppp1r1a	2.24999	6.2697	212.122	2.00353e-08	1.55054e-07
Glis2	1.82699	5.22398	212.096	2.00557e-08	1.5512e-07
Ints2	-1.98546	5.14233	211.893	2.01436e-08	1.55643e-07
Dock7	-2.10098	8.04666	211.882	2.01471e-08	1.55643e-07
Snf8	2.24892	4.95877	211.763	2.02359e-08	1.56237e-07
1810058I24Rik	2.60823	4.44647	211.821	2.02936e-08	1.5659e-07
Epn1	1.69351	8.00338	211.457	2.03566e-08	1.5697e-07
Bri3bp	2.54174	5.08311	211.508	2.03668e-08	1.5697e-07
Dvl1	1.89012	5.42848	211.348	2.0421e-08	1.57294e-07
Gsk3a	1.46556	7.52063	211.081	2.05437e-08	1.58147e-07
Smg9	-1.52458	5.61886	210.961	2.06042e-08	1.58505e-07
Plekha3	2.89705	4.28777	211.428	2.06381e-08	1.58505e-07
Ago1	1.35563	7.11698	210.893	2.06384e-08	1.58505e-07
Irf5	3.9404	3.94047	212.928	2.06388e-08	1.58505e-07
Upf3b	-2.21547	4.93433	210.603	2.0786e-08	1.59542e-07
Pcdhga4	2.11763	6.56847	210.377	2.09026e-08	1.60343e-07
Chtop	1.79745	6.94247	210.299	2.0941e-08	1.60544e-07
St3gal2	2.47626	5.72119	210.09	2.10604e-08	1.61364e-07
Rps17	2.53421	6.83821	210.002	2.10956e-08	1.61539e-07
Dnttip2	-1.66791	5.59632	209.969	2.11094e-08	1.61551e-07
Snx16	-1.40303	6.66579	209.908	2.11406e-08	1.61695e-07
Rlbp1	-1.40579	6.09231	209.545	2.13296e-08	1.63045e-07
2310022B05Rik	1.92437	6.8767	209.485	2.1363e-08	1.63205e-07
Rbmxl1	1.92674	4.71445	209.454	2.14082e-08	1.63455e-07
Vps13b	-1.49147	7.01548	209.289	2.14636e-08	1.63752e-07
Kif21a	-1.51176	7.80374	209.273	2.14722e-08	1.63752e-07
Polk	-2.10265	3.94358	209.221	2.1504e-08	1.63899e-07
Stxbp5l	-2.07773	6.7246	209.164	2.15299e-08	1.64001e-07
Fsd1l	-1.47837	7.07209	209.018	2.16069e-08	1.64491e-07
Ampd3	-1.73405	6.02067	208.954	2.16418e-08	1.64661e-07
Lrrc58	1.86356	8.01951	208.836	2.17047e-08	1.65044e-07
Exoc3	-1.2478	7.47793	208.664	2.17963e-08	1.65644e-07
Pea15a	1.82813	8.39739	208.532	2.18672e-08	1.66086e-07
Pcdhga1	2.15211	6.60276	208.322	2.19845e-08	1.66814e-07
Elovl6	2.40989	4.80061	208.4	2.19884e-08	1.66814e-07
Rffl	3.44406	3.6378	210.403	2.20598e-08	1.67258e-07
Vps13d	-1.5359	7.93812	208.129	2.20853e-08	1.67354e-07
Tdrd7	-1.46322	5.97809	207.893	2.22151e-08	1.68241e-07
Praf2	2.53348	4.91637	207.776	2.23286e-08	1.69002e-07
Phrf1	-1.4612	7.08569	207.621	2.23643e-08	1.69174e-07
Hras	1.91338	6.37579	207.548	2.2409e-08	1.69283e-07
Lrrc49	-1.49265	7.19482	207.531	2.24143e-08	1.69283e-07
Rnf157	1.34327	7.77833	207.526	2.24175e-08	1.69283e-07
Rab15	2.86321	6.44315	207.508	2.24359e-08	1.69324e-07
Nsg2	1.63291	8.10879	207.46	2.24541e-08	1.69364e-07
Desi2	1.95245	5.18577	207.366	2.25237e-08	1.69791e-07
Rexo1	2.42581	5.71952	206.971	2.27417e-08	1.7132e-07
Cpne8	-1.522	5.43336	206.929	2.27528e-08	1.7132e-07
Ddx23	-1.25006	6.77984	206.807	2.28202e-08	1.7173e-07
Begain	1.78184	6.11756	206.786	2.28369e-08	1.71756e-07
Fam219a	1.33173	7.36686	206.615	2.29304e-08	1.7236e-07
Pygl	-2.11715	3.82193	206.557	2.29677e-08	1.72541e-07
Anapc1	-1.64645	8.3363	206.524	2.29817e-08	1.72547e-07
Bbs12	-2.31068	2.80123	206.254	2.31492e-08	1.73659e-07
Mcrip1	1.51423	6.08347	206.226	2.31563e-08	1.73659e-07
Ptma	2.60757	8.35044	206.072	2.32423e-08	1.74204e-07
Tcerg1	-1.44572	7.05232	205.619	2.35055e-08	1.75951e-07
Add1	-1.23371	9.19247	205.595	2.352e-08	1.75951e-07
Uba3	-1.32798	6.58869	205.586	2.35253e-08	1.75951e-07
Plekha8	2.98428	4.18713	206.325	2.35291e-08	1.75951e-07
Tnik	-1.45492	8.70787	205.425	2.362e-08	1.76523e-07
Tnpo2	-1.3683	8.6659	205.403	2.36326e-08	1.76523e-07
Mospd3	2.60946	5.27292	205.37	2.36867e-08	1.76825e-07
Aff2	-1.44672	6.79479	205.142	2.37878e-08	1.77479e-07
Rcan1	1.47845	5.71019	205.125	2.38037e-08	1.77496e-07
Nrarp	3.38596	5.13962	205.179	2.38902e-08	1.7804e-07
Zmat3	2.59007	6.3454	204.948	2.39115e-08	1.78065e-07
Ppfia2	-1.25602	8.28157	204.919	2.39207e-08	1.78065e-07
Klhdc4	-1.49124	4.88418	204.848	2.39658e-08	1.78272e-07
Jak1	-1.20995	8.1993	204.827	2.39759e-08	1.78272e-07
Atxn2	-1.53933	7.97212	204.802	2.3991e-08	1.78283e-07
Cep290	-1.92962	4.919	204.537	2.41534e-08	1.79388e-07
Chadl	2.6348	5.23038	204.458	2.42368e-08	1.79889e-07
C330007P06Rik	2.70852	4.41885	204.658	2.42484e-08	1.79889e-07
Vps13c	-1.51218	6.50238	204.171	2.43743e-08	1.80618e-07
Armc9	-1.50342	5.86843	204.172	2.43743e-08	1.80618e-07
Atp6v1e1	-1.53166	8.44324	204.135	2.43961e-08	1.80677e-07
Sys1	2.40965	4.40849	204.229	2.44468e-08	1.80861e-07
Phf3	-1.3335	7.28947	204.05	2.44485e-08	1.80861e-07
Ubl3	1.74752	6.39465	204.024	2.44682e-08	1.80904e-07
Ythdf2	-1.22705	6.90444	203.986	2.44881e-08	1.80949e-07
Rps18	2.50941	7.27097	203.855	2.45718e-08	1.81465e-07
Cat	-1.37464	7.25609	203.825	2.45876e-08	1.81479e-07
Glyr1	-1.19588	8.26176	203.776	2.46178e-08	1.816e-07
Pstk	2.54688	4.77832	203.669	2.47539e-08	1.82501e-07
Cenpe	-1.68748	4.93499	203.419	2.48428e-08	1.82966e-07
Ist1	-1.25795	6.90367	203.412	2.48449e-08	1.82966e-07
Mrps9	-1.55633	5.0537	203.379	2.48676e-08	1.83029e-07
Bdh1	-1.28579	8.59888	203.234	2.49563e-08	1.83498e-07
Eef2	1.38011	10.6165	203.23	2.49593e-08	1.83498e-07
Psma5	1.78596	5.3097	203.181	2.50036e-08	1.8372e-07
Acad11	-1.95041	4.83889	203.122	2.50295e-08	1.83747e-07
Hcfc1	-1.49374	8.81801	203.109	2.50354e-08	1.83747e-07
Nrbp1	-1.24942	6.95144	203.055	2.50695e-08	1.83895e-07
Trip12	-1.61821	8.48236	202.89	2.51747e-08	1.84563e-07
Idh3g	-1.41022	7.27327	202.836	2.52092e-08	1.84712e-07
Pygo1	1.76032	5.83408	202.799	2.52394e-08	1.8483e-07
Rpl15	2.05966	7.43748	202.565	2.53842e-08	1.85786e-07
Sec22c	2.13156	5.06308	202.497	2.5454e-08	1.86193e-07
Zc3hc1	-1.58364	6.0061	202.416	2.54791e-08	1.86272e-07
Fkbp1a	1.31912	8.13183	202.335	2.5531e-08	1.86547e-07
Fam102a	2.03312	4.96821	202.21	2.56413e-08	1.87249e-07
Leng8	-1.99273	5.7606	202.116	2.56739e-08	1.87379e-07
Syt16	1.44928	6.04093	202.1	2.56878e-08	1.87379e-07
Zdhhc8	3.12967	4.40171	202.595	2.57541e-08	1.87758e-07
Sumo3	1.76654	6.67277	201.774	2.59003e-08	1.88718e-07
Uck1	1.96911	5.20074	201.648	2.60001e-08	1.8934e-07
Aaas	-1.48538	4.94148	201.595	2.60182e-08	1.89367e-07
Hmgcr	-2.44628	6.44519	201.474	2.60957e-08	1.89825e-07
Rfng	2.32666	5.44708	201.464	2.61235e-08	1.89888e-07
Pcdhga8	2.12193	6.50496	201.424	2.61334e-08	1.89888e-07
Nsdhl	-1.51469	5.95737	201.324	2.61962e-08	1.90239e-07
Tra2a	-1.97547	6.80098	201.254	2.62421e-08	1.90466e-07
Rps15a	2.30091	7.15031	201.123	2.63329e-08	1.91019e-07
Prpf19	-1.36839	8.42124	201.047	2.63811e-08	1.91263e-07
Fam217b	1.77068	5.37259	201.033	2.64035e-08	1.91319e-07
Lrrc14b	3.8388	3.78303	202.654	2.64209e-08	1.9134e-07
Cyp51	-1.46079	5.21589	200.824	2.65343e-08	1.92055e-07
Tuba1a	1.83373	11.4361	200.774	2.65655e-08	1.921e-07
Acadl	-1.7379	6.01114	200.769	2.65699e-08	1.921e-07
Tmem229a	2.17379	4.86962	200.715	2.66464e-08	1.92546e-07
Dclk1	-1.23811	10.795	200.59	2.6691e-08	1.92731e-07
Mettl14	-1.93368	5.14068	200.578	2.67014e-08	1.92731e-07
Klhl22	-1.42445	7.27679	200.333	2.6867e-08	1.93773e-07
Urod	-1.5867	5.71644	200.322	2.68754e-08	1.93773e-07
Sin3b	-1.37509	7.82456	200.254	2.69214e-08	1.93997e-07
Taf10	1.67909	6.87167	200.032	2.70777e-08	1.95016e-07
Epm2aip1	-1.2046	8.60988	199.934	2.71431e-08	1.95379e-07
Crk	1.35343	7.13651	199.523	2.74319e-08	1.9735e-07
Stmn1	2.00852	9.28813	199.433	2.74945e-08	1.97691e-07
Abhd17c	1.88067	6.20154	199.376	2.75403e-08	1.97912e-07
Trim24	-1.30014	6.66806	199.282	2.76018e-08	1.98245e-07
Tspan17	3.82679	3.78395	200.919	2.76312e-08	1.98347e-07
Kat8	-1.63193	4.85272	199.206	2.76584e-08	1.98434e-07
Rpl22	2.42166	6.62393	199.12	2.77226e-08	1.98785e-07
Neto2	2.6385	5.63482	198.979	2.78421e-08	1.99396e-07
Spop	1.70655	6.81797	198.933	2.78538e-08	1.99396e-07
Arpc3	-1.74245	7.88958	198.913	2.78654e-08	1.99396e-07
Zfp512	-1.32266	6.99276	198.908	2.78688e-08	1.99396e-07
Mios	-1.33244	5.90733	198.804	2.79442e-08	1.99826e-07
Utp14a	-1.50571	4.93019	198.683	2.80338e-08	2.00357e-07
Nsun6	-2.32238	4.01808	198.477	2.8185e-08	2.01328e-07
Inha	5.69706	3.86779	157.012	2.8206e-08	2.01368e-07
Fxyd6	2.10064	7.35158	198.35	2.8275e-08	2.01751e-07
Vps35	-1.2293	7.87662	198.196	2.83861e-08	2.02433e-07
Sez6l2	-2.1062	5.90157	198.108	2.84511e-08	2.02786e-07
Tpm4	2.35038	5.66977	198.098	2.8475e-08	2.02838e-07
Senp7	-1.74453	6.49006	198.055	2.84895e-08	2.02838e-07
Xiap	1.70475	6.32455	197.981	2.85487e-08	2.02992e-07
Itgb3bp	3.32057	3.78343	199.948	2.85571e-08	2.02992e-07
Polr1c	-1.40449	5.44454	197.951	2.85683e-08	2.02992e-07
Eef1a1	1.77697	11.5734	197.938	2.85762e-08	2.02992e-07
Usp27x	-1.46931	5.49887	197.923	2.85887e-08	2.02992e-07
Luc7l3	-2.09722	6.68232	197.877	2.86214e-08	2.03114e-07
Ccdc88c	-1.77526	6.92417	197.786	2.86889e-08	2.0338e-07
Fig4	-1.35539	6.48221	197.771	2.87003e-08	2.0338e-07
Cep120	-1.32884	6.85429	197.764	2.87055e-08	2.0338e-07
Smarca4	-1.52428	9.34087	197.48	2.89173e-08	2.04769e-07
Tcerg1l	1.80327	5.06302	197.4	2.89997e-08	2.05242e-07
Gm45799	2.87799	4.24436	197.86	2.90206e-08	2.05279e-07
Pcp4l1	2.75578	4.32121	197.563	2.91235e-08	2.05895e-07
Plcb1	-1.30153	8.33681	197.149	2.9167e-08	2.05995e-07
Cep131	-1.74599	5.81455	197.143	2.91725e-08	2.05995e-07
Sugp2	-1.73065	8.2441	197.125	2.91849e-08	2.05995e-07
Baiap2	-1.69514	7.0787	197.075	2.92233e-08	2.06155e-07
Selenop	2.39264	4.93355	197.121	2.92408e-08	2.06168e-07
Arfgap1	-1.56876	6.95921	196.918	2.93432e-08	2.06778e-07
Usp31	2.12567	6.09678	196.867	2.93901e-08	2.06997e-07
Agpat3	2.64057	5.7192	196.708	2.95263e-08	2.07844e-07
Reep1	1.82154	6.17337	196.603	2.95902e-08	2.08182e-07
Pqbp1	-1.38491	6.68321	196.554	2.96227e-08	2.08299e-07
Ccl27a	2.13392	4.61219	196.424	2.97862e-08	2.09335e-07
Snrpa1	-1.37937	5.56198	196.243	2.98655e-08	2.09732e-07
Ttc23	3.72684	4.77915	196.986	2.98746e-08	2.09732e-07
Brd2	1.38225	8.11506	196.191	2.9904e-08	2.09826e-07
Atf7ip	-1.26579	8.20056	196.144	2.99407e-08	2.0997e-07
Mtmr7	-1.30883	7.02455	196.098	2.9977e-08	2.10112e-07
Hspa4l	-1.60428	7.28732	196.06	3.00066e-08	2.10207e-07
Snrpf	3.51065	3.9827	197.877	3.00702e-08	2.10468e-07
Pfkp	-1.92385	7.26718	195.972	3.0076e-08	2.10468e-07
Casp8ap2	2.73824	4.15418	196.396	3.01245e-08	2.10678e-07
Glcci1	2.66285	5.80828	195.92	3.01383e-08	2.10678e-07
Hba-a1	4.15383	5.44005	196.189	3.02282e-08	2.11194e-07
Dvl2	-1.45848	5.82735	195.618	3.03571e-08	2.11981e-07
Tceal6	2.21308	4.52159	195.538	3.05025e-08	2.12826e-07
1110032A03Rik	2.87113	4.25235	195.923	3.05106e-08	2.12826e-07
Tnpo3	-1.32663	7.55844	195.292	3.06158e-08	2.1344e-07
Sarnp	3.1265	4.7072	195.572	3.06313e-08	2.1344e-07
Eif3c	-1.12695	8.35417	195.227	3.06688e-08	2.13587e-07
H2bc8	3.53221	5.09675	195.347	3.07908e-08	2.14323e-07
Klf13	1.93801	6.57521	195.015	3.08441e-08	2.1458e-07
Cul9	-1.88387	7.41704	194.978	3.087e-08	2.14646e-07
Dgcr8	-1.39642	5.97386	194.947	3.08953e-08	2.14708e-07
Neurod2	1.49298	6.65375	194.851	3.09762e-08	2.15155e-07
Tmem28	3.22796	3.87836	196.124	3.12757e-08	2.1712e-07
Fbxo30	-1.64116	5.35958	194.388	3.13542e-08	2.17358e-07
Mterf4	-1.59218	4.37914	194.39	3.13556e-08	2.17358e-07
Gtf3c3	-1.32242	5.56481	194.374	3.13662e-08	2.17358e-07
Rps6ka6	-1.53224	6.02964	194.359	3.13774e-08	2.17358e-07
Pcdhga2	2.11426	6.60005	194.345	3.1393e-08	2.17358e-07
Tshz2	1.38534	6.75391	194.294	3.14331e-08	2.17456e-07
Fry	-2.15073	9.36337	194.282	3.14405e-08	2.17456e-07
Phf8	-1.55212	6.05284	194.158	3.15441e-08	2.17998e-07
Aldh1a1	-2.07865	4.32854	194.134	3.15675e-08	2.17998e-07
Cwf19l2	-1.94259	4.83108	194.131	3.15688e-08	2.17998e-07
Rhbdd2	2.73757	4.30747	194.188	3.18054e-08	2.19516e-07
Cox14	2.21755	4.72088	193.869	3.1848e-08	2.19694e-07
Cyb5d1	3.12385	4.00471	194.937	3.18981e-08	2.19924e-07
Pip5k1b	3.11634	4.39458	194.111	3.20512e-08	2.20863e-07
Btf3l4	3.17398	4.82236	193.734	3.21126e-08	2.21169e-07
Atf5	2.4699	4.29979	193.675	3.21364e-08	2.21217e-07
Rpl17	3.16936	7.31857	193.279	3.22909e-08	2.22062e-07
Rhou	1.71635	5.66696	193.246	3.2323e-08	2.22062e-07
Ykt6	1.54824	7.02645	193.232	3.2327e-08	2.22062e-07
Dexi	2.87888	3.80144	194.427	3.23272e-08	2.22062e-07
Gpr176	3.26095	3.58904	195.164	3.24161e-08	2.2235e-07
Igsf21	1.92991	5.01633	193.159	3.24174e-08	2.2235e-07
Rsc1a1	3.6963	3.73603	194.928	3.24201e-08	2.2235e-07
Rnpepl1	3.22072	4.78072	193.373	3.24608e-08	2.22513e-07
Mgll	1.67387	6.23969	193.007	3.25234e-08	2.22825e-07
Rnf126	1.50146	6.06743	192.954	3.25697e-08	2.23026e-07
Sbk1	2.2836	8.64772	192.917	3.25964e-08	2.23092e-07
Pdcl	-1.80149	6.04918	192.874	3.26339e-08	2.23232e-07
Pank4	-1.51542	5.02761	192.795	3.27047e-08	2.23599e-07
Ip6k2	-1.32048	7.0177	192.551	3.2915e-08	2.24919e-07
Nynrin	-1.52674	6.67721	192.3	3.31348e-08	2.26303e-07
Gm42517	2.60572	4.65281	192.271	3.32844e-08	2.27206e-07
Bex2	2.47403	7.02576	192.108	3.33092e-08	2.27257e-07
Scand1	2.10909	5.70851	191.916	3.34908e-08	2.28377e-07
Rab10	1.91203	7.87858	191.853	3.35333e-08	2.28547e-07
Selenoh	1.92443	5.05478	191.837	3.35757e-08	2.28717e-07
Exoc6	-1.35489	6.61304	191.733	3.36399e-08	2.29035e-07
Gfod1	1.76536	5.36595	191.692	3.36929e-08	2.29277e-07
Tti1	-1.76471	5.3283	191.618	3.37452e-08	2.29384e-07
Cacfd1	2.90978	4.87125	191.752	3.3755e-08	2.29384e-07
Fkrp	2.94121	4.86671	191.754	3.37613e-08	2.29384e-07
Btg1	2.48566	5.56568	191.562	3.38208e-08	2.29669e-07
Ndn	1.84644	8.60186	191.487	3.38613e-08	2.29824e-07
Umps	-1.36403	5.57067	191.277	3.40535e-08	2.31009e-07
Pak6	1.71536	7.38596	191.183	3.41389e-08	2.31468e-07
H2bc15	5.49658	5.46406	192.97	3.43386e-08	2.32702e-07
Fam53c	1.6243	6.28772	190.736	3.45544e-08	2.33952e-07
Renbp	-2.78726	2.42449	190.751	3.45588e-08	2.33952e-07
Ints12	-1.54395	4.62185	190.633	3.46486e-08	2.34438e-07
Stk40	1.98805	4.68235	190.53	3.47953e-08	2.35309e-07
Ppp1r14c	2.19095	6.24119	190.461	3.48142e-08	2.35315e-07
Trp53i11	2.27822	6.05987	190.344	3.49263e-08	2.35951e-07
Fmo1	-2.03142	5.28071	190.258	3.49977e-08	2.36311e-07
Uqcr11	2.06152	5.44845	190.248	3.50259e-08	2.36379e-07
Oprm1	3.71616	4.90527	190.709	3.50819e-08	2.36558e-07
Smim14	1.52542	6.52854	190.146	3.51054e-08	2.36558e-07
Taok3	1.5686	5.92373	190.148	3.51066e-08	2.36558e-07
Crebzf	2.50512	4.15106	190.309	3.52437e-08	2.37359e-07
Dyrk2	1.38932	6.79058	189.958	3.52818e-08	2.37494e-07
Megf9	2.43654	5.02492	189.987	3.53079e-08	2.37547e-07
Cdk14	1.65734	7.15856	189.88	3.53559e-08	2.37748e-07
Mras	1.57466	6.58508	189.815	3.54191e-08	2.37931e-07
Kctd12	1.66901	7.4331	189.812	3.54195e-08	2.37931e-07
Ecd	-1.37385	6.24545	189.773	3.54566e-08	2.38058e-07
Rpl14	1.97987	7.37979	189.672	3.55543e-08	2.38591e-07
Kazn	1.40277	6.11582	189.465	3.57567e-08	2.39827e-07
Shisa4	2.21162	4.70925	189.379	3.5906e-08	2.40705e-07
Gpr45	4.19633	3.2191	176.209	3.60311e-08	2.41419e-07
Psma3	1.77879	6.41341	189.138	3.60737e-08	2.41581e-07
Plcb4	-1.42073	6.89848	189.048	3.61566e-08	2.41918e-07
Pcdhga10	1.99155	6.47788	189.049	3.61609e-08	2.41918e-07
Asb1	1.69764	5.60659	188.959	3.62561e-08	2.42412e-07
Dlst	-1.1593	7.90814	188.93	3.62719e-08	2.42412e-07
Serinc1	-1.57683	6.20106	188.864	3.63384e-08	2.42733e-07
Hsbp1	1.73407	7.91109	188.811	3.63901e-08	2.42901e-07
Evi5	1.66303	5.46323	188.814	3.64007e-08	2.42901e-07
Rhob	1.81278	7.58512	188.742	3.64582e-08	2.43096e-07
Fto	-1.12948	8.48617	188.732	3.64672e-08	2.43096e-07
Hacd1	4.50674	3.71409	182.166	3.65094e-08	2.43253e-07
Mbd6	3.54429	4.05057	190.284	3.66476e-08	2.4405e-07
Ago2	1.84398	7.51113	188.31	3.68884e-08	2.45528e-07
Cenpo	3.03708	3.6769	189.884	3.69598e-08	2.45879e-07
Tmem38a	2.85086	3.93973	189.069	3.69956e-08	2.45992e-07
Got1	-1.30989	7.78519	188.17	3.70281e-08	2.46083e-07
Arpc5	1.47388	7.37394	188.14	3.70587e-08	2.46161e-07
Strip2	-1.52218	5.46067	188.111	3.70889e-08	2.46237e-07
Lyrm9	2.43143	4.95209	188.026	3.72408e-08	2.47119e-07
Acsl4	-1.71797	5.42997	187.897	3.73056e-08	2.47424e-07
Ipo9	-1.28095	8.08484	187.872	3.73293e-08	2.47455e-07
Ube4b	-1.4378	8.64946	187.821	3.7381e-08	2.47673e-07
Marchf4	2.10686	5.88339	187.799	3.74159e-08	2.47708e-07
Serhl	2.43344	4.97125	187.843	3.74242e-08	2.47708e-07
AI593442	1.83337	5.89151	187.726	3.74878e-08	2.48003e-07
Abcf1	-1.23801	7.45487	187.625	3.75805e-08	2.48491e-07
Emc8	1.34386	6.26644	187.584	3.76276e-08	2.48677e-07
Ubxn2a	3.0387	5.01426	187.652	3.76912e-08	2.48972e-07
Fbxl2	1.60001	5.53931	187.509	3.77119e-08	2.48982e-07
Lhfpl3	2.89097	4.17562	188.042	3.7744e-08	2.49068e-07
Ensa	2.15143	6.55969	187.422	3.77954e-08	2.49282e-07
Uqcr10	1.89737	5.79006	187.253	3.79767e-08	2.50351e-07
Slc25a5	1.51625	7.26404	187.066	3.81594e-08	2.51429e-07
Ankrd13b	1.67069	7.25066	186.97	3.82606e-08	2.51969e-07
Ddx42	-1.3198	7.08843	186.883	3.83499e-08	2.5243e-07
Hnmt	-1.95858	4.39766	186.855	3.83847e-08	2.52501e-07
Slc29a4	2.967	5.56801	186.87	3.84165e-08	2.52501e-07
Zfp658	-2.19379	4.45085	186.822	3.84187e-08	2.52501e-07
Suds3	1.58904	5.93393	186.754	3.84936e-08	2.52791e-07
Cog4	-1.41597	6.51325	186.722	3.85197e-08	2.52791e-07
Top1	-1.5814	7.51603	186.71	3.85318e-08	2.52791e-07
Glo1	2.28902	5.39471	186.731	3.85401e-08	2.52791e-07
Rnf217	2.12561	5.26849	186.51	3.8775e-08	2.54204e-07
Atox1	2.1023	4.78996	186.458	3.88581e-08	2.54622e-07
Pfas	-1.39686	6.05874	186.353	3.89113e-08	2.54843e-07
Zbtb24	-1.84933	4.60836	186.228	3.90484e-08	2.55613e-07
Tmem223	2.44575	4.48992	186.189	3.92383e-08	2.56612e-07
[truncated: 11,080 more rows]

## Sheet: DEG_WT_enrichment
genename	logFC	logCPM	F	PValue	FDR
Fbl	1.01346	5.18249	19.3303	0.00226936	0.607677
Cntrl	-0.950361	3.41355	19.2456	0.00230152	0.607677
Fam107b	0.776496	3.72718	16.6552	0.00349266	0.607677
Gabra2	-1.58803	4.60981	16.5798	0.00353767	0.607677
Myh8	-1.29876	2.6132	16.4388	0.00364391	0.607677
Lrrc7	-0.666391	7.1228	16.2621	0.00373488	0.607677
Dmxl1	-1.01049	6.64493	15.9001	0.0039783	0.607677
Klhl32	-0.697719	5.9327	15.532	0.0042467	0.607677
Ar	-1.11929	2.54569	14.5323	0.00512377	0.607677
Pde11a	-0.902215	2.88009	14.3714	0.0052667	0.607677
Adgrv1	-0.953849	3.97638	14.3229	0.00530585	0.607677
Sptb	-0.679991	5.8169	14.1051	0.00552794	0.607677
Exph5	-1.49365	1.71682	14.0325	0.00563801	0.607677
Frmpd1	-0.662331	5.11466	13.8964	0.00575432	0.607677
Sipa1l1	-0.842847	6.7588	13.8273	0.00583129	0.607677
Kif27	-0.906018	3.32295	13.6833	0.00600269	0.607677
Tpm3	0.848361	6.52004	13.6632	0.00602039	0.607677
Sh3bgrl2	0.815412	3.10959	13.6259	0.00606893	0.607677
Borcs6	0.703348	3.78307	13.4498	0.00627989	0.607677
Ttn	-1.88399	1.37464	13.2403	0.00637428	0.607677
Frmpd4	-0.528939	6.33508	13.3573	0.00639399	0.607677
Wdr17	-0.854719	5.96244	13.3189	0.006443	0.607677
Igsf1	-1.10179	3.74292	13.3121	0.00645546	0.607677
Tns3	-0.782568	6.92685	13.2591	0.00652001	0.607677
Ptma	1.19954	6.74377	12.6913	0.00731314	0.607677
Pitpnm2	-0.604871	7.21344	12.49	0.00762314	0.607677
Sbf2	-0.490437	7.52671	12.3062	0.00792083	0.607677
Nnt.1	-0.654204	5.17278	12.282	0.00796167	0.607677
Arhgef4	-0.573404	4.73779	12.2558	0.00800594	0.607677
Nbeal1	-1.00568	5.26233	12.2087	0.00808529	0.607677
Vwa5b2	-0.770515	4.66374	12.2029	0.0080957	0.607677
Ildr2	-0.848632	2.59803	12.0968	0.00830177	0.607677
Efcab5	-0.986681	2.07606	12.0393	0.00843609	0.607677
Nkapd1	0.858477	2.7845	11.9477	0.00855326	0.607677
Slco1c1	-1.66253	2.68919	11.9666	0.00855587	0.607677
Cplx1	0.608744	6.35427	11.6795	0.00905193	0.607677
Nnt	-0.656229	5.16928	11.657	0.00909679	0.607677
Plce1	-0.920719	4.95449	11.637	0.00913667	0.607677
Rasa4	-0.603853	4.23055	11.566	0.00928004	0.607677
Myh3	-1.28695	3.27612	11.5684	0.00928542	0.607677
Rasgrp1	-0.533899	6.93932	11.5462	0.00931816	0.607677
Hnrnpa3	1.1022	8.30588	11.5139	0.00938414	0.607677
Fip1l1	0.60156	7.50731	11.5052	0.00940197	0.607677
Erbin	-0.454149	6.30196	11.4858	0.00944221	0.607677
Fut10	1.27406	1.15932	11.541	0.00948035	0.607677
Nav3	-0.916513	8.18199	11.4119	0.00959644	0.607677
Fam135a	-0.596815	5.69859	11.4051	0.00961108	0.607677
Ppp1r9b	-0.979348	6.35479	11.4046	0.00961203	0.607677
Hnrnpm	0.491255	9.31956	11.2154	0.0100225	0.607677
Ptms	1.04364	8.63537	11.1408	0.0101906	0.607677
Rffl	1.47579	1.05676	11.174	0.0102772	0.607677
Tet2	-0.57113	5.73822	11.0118	0.0104899	0.607677
Dennd3	-1.07572	2.24232	11.0129	0.0105436	0.607677
Dennd4a	-0.772792	6.34753	10.8975	0.0107639	0.607677
Pdzd2	-0.593204	6.77644	10.8657	0.0108419	0.607677
Plxnd1	-1.0924	5.26183	10.8433	0.0108977	0.607677
Gm45808	0.603559	4.25112	10.7541	0.0111223	0.607677
Mprip	-1.02651	7.12511	10.6685	0.0113407	0.607677
Abhd6	-0.927062	3.00418	10.642	0.0114253	0.607677
Adamts9	-1.25667	1.37768	10.6326	0.0114436	0.607677
Actn2	-0.922643	4.66967	10.6195	0.0114708	0.607677
Phf23	0.678935	5.50662	10.6004	0.0115202	0.607677
Rplp2	0.858737	5.33106	10.5479	0.0116607	0.607677
Gm17349	0.821005	2.85313	10.5381	0.011696	0.607677
Arhgap32	-0.82965	8.01351	10.3867	0.012105	0.607677
Hivep2	-0.664006	8.75608	10.3624	0.0121739	0.607677
Erc2	-0.721866	8.20923	10.3233	0.0122858	0.607677
Ranbp17	-0.678564	3.43307	10.2703	0.0124463	0.607677
Ccdc141	-0.754366	3.84506	10.2505	0.0125017	0.607677
Fgfbp3	1.03432	1.63771	10.2276	0.0126503	0.607677
Isy1	0.822657	4.75429	10.1412	0.0128258	0.607677
Sorbs2	-0.603598	6.09177	10.1196	0.0128906	0.607677
Synj2	-0.584009	5.01192	10.1157	0.0129031	0.607677
Gm19345	0.897499	2.60843	10.1165	0.0129142	0.607677
Utp23	0.68445	4.28389	10.097	0.0129615	0.607677
Zfp579	0.440519	6.03494	10.0928	0.0129727	0.607677
Taf15	0.700018	7.72987	10.0854	0.0129955	0.607677
Pcsk1	-2.04257	1.91147	10.0837	0.0130013	0.607677
Abcf1	0.520607	8.04317	10.0835	0.0130013	0.607677
Wbp4	0.559095	6.45182	10.0677	0.0130503	0.607677
4933434E20Rik	0.962218	1.79948	10.0796	0.013076	0.607677
Slbp	0.542183	6.42742	9.98963	0.0132957	0.607677
Zfp94	0.714935	3.42574	9.96041	0.0133937	0.607677
Tubgcp5	-0.478822	5.8972	9.89667	0.0135957	0.607677
Fus	0.672211	10.2846	9.82635	0.0138278	0.607677
Htatip2	1.35689	1.58574	9.77122	0.0141305	0.607677
Coil	0.635717	6.28168	9.7368	0.0141311	0.607677
Rapgef1	-0.452641	6.52341	9.73677	0.0141312	0.607677
Nsmce1	0.587711	5.58457	9.72956	0.0141562	0.607677
Mfsd10	-1.30946	1.32879	9.69661	0.0142464	0.607677
Tex15	-1.14484	3.58154	9.68521	0.0143177	0.607677
Dgkh	-0.58218	7.38149	9.66145	0.0143927	0.607677
Shld2	-0.930419	2.60717	9.62303	0.0145637	0.607677
Crtac1	-1.25183	2.64205	9.60286	0.0146456	0.607677
Tardbp	0.624911	8.83906	9.56142	0.0147495	0.607677
Bbc3	0.522222	4.80224	9.54244	0.0148196	0.607677
Denn2b	-0.752894	3.31564	9.52012	0.0149091	0.607677
Arhgap42	-0.530482	4.90449	9.49958	0.0149767	0.607677
Med14	-0.53616	6.30802	9.44353	0.0151846	0.607677
Pik3c2a	-0.909292	5.51505	9.42999	0.0152362	0.607677
Cacna1d	-1.062	2.4144	9.43153	0.0152848	0.607677
Dnah5	-1.64821	4.14249	9.38907	0.015397	0.607677
Hnrnpa2b1	0.889795	11.1908	9.35842	0.0155086	0.607677
Ints6	-0.477471	5.59932	9.34151	0.0155745	0.607677
Fam135b	-1.12092	6.01359	9.32331	0.0156452	0.607677
Msantd4	0.745176	6.82299	9.27492	0.0158351	0.607677
Nhs	-0.818772	5.57315	9.26873	0.0158603	0.607677
Fignl1	-0.48286	4.72119	9.25488	0.0159161	0.607677
Leo1	0.664298	7.32727	9.254	0.0159182	0.607677
Hps5	-0.911842	4.24563	9.23556	0.015995	0.607677
Arhgap31	-0.650601	5.14053	9.18359	0.0162031	0.607677
Pappa2	-1.3063	2.02249	9.17259	0.0163422	0.607677
Hnrnph3	0.756819	7.1468	9.06745	0.0166845	0.607677
Myo9a	-0.82795	7.79107	9.06424	0.0166981	0.607677
Iqce	0.455542	5.17945	9.05338	0.0167449	0.607677
Pcgf6	0.614699	3.51014	9.05192	0.0167553	0.607677
Polr3d	0.508995	5.65095	9.04323	0.0167878	0.607677
Ercc3	-0.409707	6.29623	9.00539	0.0169499	0.607677
Arhgef28	-0.484279	6.48592	9.00392	0.0169562	0.607677
Gpr155	-1.24647	2.56935	9.01623	0.0169583	0.607677
Hdgfl2	0.541517	7.5505	9.00223	0.0169634	0.607677
Rnf17	-1.02089	1.66164	8.90656	0.0174847	0.607677
Fnip2	-0.585159	5.90407	8.83026	0.0177276	0.607677
Zfp106	-0.488128	6.95399	8.8237	0.0177574	0.607677
Acaca	-0.742492	6.82562	8.76817	0.0180138	0.607677
Nap1l5	0.467963	6.58782	8.76768	0.0180161	0.607677
Cdh9	-1.57367	1.52427	8.75738	0.0180483	0.607677
Shox2	0.667631	3.35306	8.7614	0.0180513	0.607677
Arhgap20	-0.393479	6.81743	8.73911	0.0181498	0.607677
Arhgap21	-0.566375	6.72326	8.73005	0.0181925	0.607677
Otof	-1.22944	5.13052	8.71563	0.0182621	0.607677
Prr18	0.547642	4.17913	8.71536	0.0182643	0.607677
Kdm6a	-0.820808	5.82592	8.70847	0.018295	0.607677
Rock2	-0.479605	7.30451	8.69852	0.018342	0.607677
Celsr1	-1.14201	1.32433	8.70368	0.0183429	0.607677
Ctxn2	1.30343	1.83596	8.71253	0.0183589	0.607677
Dnah8	-1.03655	3.25761	8.68348	0.0184281	0.607677
Dph2	0.503787	5.20856	8.6417	0.0186161	0.607677
Rasal1	-0.444082	6.25374	8.63247	0.0186604	0.607677
Anp32a	0.870496	8.2174	8.61849	0.0187285	0.607677
Stxbp5	-0.469498	7.53644	8.59758	0.0188312	0.607677
Sart1	0.469276	7.14985	8.59069	0.0188652	0.607677
Samd9l	-0.678515	3.82892	8.57883	0.0189288	0.607677
Golga4	-0.822697	5.49895	8.5308	0.0191648	0.607677
Calml4	1.01174	1.61425	8.53952	0.0192307	0.607677
Zscan21	0.449178	6.83778	8.50914	0.0192735	0.607677
Dock9	-0.877713	7.38908	8.50378	0.0193007	0.607677
Zfp553	0.489007	5.74839	8.49866	0.0193271	0.607677
Dlgap2	-0.77748	5.73927	8.4975	0.0193331	0.607677
Pds5a	-0.536419	6.9501	8.48929	0.0193746	0.607677
Resf1	-0.863962	4.85186	8.48639	0.0193909	0.607677
Cd2bp2	0.552895	6.65695	8.48303	0.0194066	0.607677
Kank1	-0.712607	5.57086	8.46019	0.0195247	0.607677
Snrpd1	0.823924	5.05723	8.41803	0.0197438	0.607677
Sbno1	-0.598904	8.02498	8.39886	0.0198435	0.607677
Srcap	-0.489659	7.21932	8.3829	0.0199277	0.607677
Dicer1	-0.583223	7.0636	8.37363	0.0199769	0.607677
Atp5k	0.786276	4.95527	8.3501	0.0201033	0.607677
Arid2	-0.605239	6.67196	8.34483	0.0201306	0.607677
Ppp4r4	-0.581279	4.70449	8.31454	0.0202953	0.607677
Dnajc17	0.759674	4.32847	8.3092	0.0203247	0.607677
Ccdc34	0.761445	4.15354	8.28316	0.020467	0.607677
Eea1	-0.460791	6.41018	8.27571	0.0205054	0.607677
Ctcf	0.558212	7.64274	8.2529	0.0206309	0.607677
Pnpt1	-0.718967	4.77126	8.23231	0.0207468	0.607677
Apc	-0.849706	10.1876	8.17766	0.0210523	0.607677
Kctd9	0.887958	2.24993	8.17672	0.0210911	0.607677
Slc25a30	0.576797	3.32752	8.15915	0.0211644	0.607677
Rnf141	0.978212	2.11349	8.16365	0.0211764	0.607677
Rpap2	0.554423	4.16547	8.13551	0.0212956	0.607677
Rbm42	0.479869	7.35957	8.11852	0.0213911	0.607677
Ralgapa1	-1.12143	8.41355	8.11783	0.0213951	0.607677
Eif4b	0.554046	8.05715	8.10228	0.0214853	0.607677
Smc5	-0.623915	6.41041	8.09981	0.0214999	0.607677
Med12l	-0.980919	5.75045	8.09631	0.0215207	0.607677
Zrsr2	0.73487	5.12172	8.09212	0.0215455	0.607677
Scn1a	-1.82438	1.97036	8.0927	0.021614	0.607677
Fam192a	0.596025	6.27427	8.07208	0.0216621	0.607677
Ptpn13	-1.1428	4.74872	8.05313	0.021776	0.607677
Uhrf1bp1l	-0.369278	6.6293	8.03031	0.0219095	0.607677
Hnrnpc	0.762033	8.13072	8.02338	0.0219508	0.607677
Arap2	-0.51712	5.62723	8.00928	0.0220358	0.607677
Mafk	1.06525	2.15474	8.00938	0.0220785	0.607677
Anapc4	-0.515182	8.11854	7.9954	0.0221188	0.607677
Sptbn2	-0.771867	6.96251	7.98781	0.0221649	0.607677
Depdc5	-0.508925	6.06393	7.97906	0.0222179	0.607677
Msi1	0.503986	6.22808	7.97337	0.0222525	0.607677
Micu2	0.539098	6.63884	7.97162	0.022263	0.607677
Khdrbs1	0.439693	9.32038	7.93493	0.0224877	0.607677
Usp38	-0.552253	5.90577	7.92607	0.0225428	0.607677
Plekhg3	-1.25093	2.36509	7.93756	0.022555	0.607677
Jmjd1c	-0.854909	6.74822	7.92049	0.0225771	0.607677
Phldb2	-1.07177	2.68708	7.92283	0.0226068	0.607677
Srek1ip1	0.566936	3.86324	7.8801	0.0228325	0.607677
Zfp512	0.396958	7.40665	7.8697	0.0228944	0.607677
Simc1	-0.895601	4.74734	7.84297	0.0230656	0.607677
H4c2	0.964213	3.06582	7.83461	0.0231276	0.607677
Wbp11	0.451251	7.06087	7.82678	0.023167	0.607677
Bcas3	-0.544926	7.07301	7.82627	0.0231704	0.607677
Prpf3	0.512588	5.79551	7.81526	0.0232413	0.607677
Zfp622	0.479403	7.11259	7.78613	0.023429	0.607677
Unc80	-1.05473	6.22697	7.7779	0.0234829	0.607677
Ercc4	-0.493282	6.0951	7.74079	0.0237259	0.607677
Fam184a	-0.468152	5.4389	7.73923	0.0237367	0.607677
Mmp15	-0.767778	3.04803	7.73072	0.0238103	0.607677
Tasor	-0.613718	6.94446	7.71756	0.0238797	0.607677
Amot	-0.904604	6.37208	7.70886	0.0239377	0.607677
Cep295	-1.1109	5.46795	7.68075	0.0241268	0.607677
Slc9a9	-1.7403	1.29825	7.61086	0.0242711	0.607677
5330417C22Rik	-0.847939	2.49271	7.65359	0.0243608	0.607677
Ranbp3	0.431723	7.34227	7.64277	0.0243834	0.607677
Rab3gap1	-0.604671	6.65392	7.62259	0.0245219	0.607677
Ik	0.63592	8.76867	7.61831	0.0245512	0.607677
Phka2	-0.917977	5.3057	7.59273	0.0247292	0.607677
Prr3	0.56633	5.07637	7.59188	0.0247351	0.607677
Pikfyve	-0.796929	6.90597	7.57544	0.0248488	0.607677
Acad11	-0.494399	5.52941	7.54931	0.0250329	0.607677
Lzts3	0.393751	5.62584	7.54578	0.0250576	0.607677
Ppp2r3a	-0.674086	5.60851	7.53772	0.0251148	0.607677
Smtnl2	0.511863	4.16483	7.53618	0.0251279	0.607677
Syf2	0.575601	5.46305	7.53526	0.0251322	0.607677
Dab2ip	-0.441581	6.86103	7.52828	0.0251814	0.607677
Rrnad1	0.453309	5.10542	7.52825	0.0251823	0.607677
Camk2a	-0.433341	9.08913	7.52667	0.0251926	0.607677
Snw1	0.505714	6.81628	7.52258	0.0252218	0.607677
Arhgap26.1	-0.561534	7.26476	7.51711	0.0252608	0.607677
Arhgap5	-0.373258	7.51621	7.51584	0.0252699	0.607677
Smim15	0.891324	4.06328	7.51226	0.0252985	0.607677
Ttc21b	-0.862216	5.4808	7.47184	0.0255876	0.607677
Rasgef1a	-0.458516	4.4706	7.4631	0.0256524	0.607677
Mfsd2a	-1.00293	1.4953	7.47644	0.0256616	0.607677
Serbp1	0.574336	10.0604	7.45262	0.0257265	0.607677
Rbmx	0.615097	7.80894	7.44984	0.0257468	0.607677
Grrp1	1.11456	1.48094	7.47094	0.0257584	0.607677
Ptpdc1	-0.649185	4.6579	7.44435	0.0257891	0.607677
Zmym4	-0.397889	7.42234	7.44387	0.0257906	0.607677
1700088E04Rik	0.980524	2.03233	7.44596	0.025832	0.607677
Cttnbp2	-0.469991	6.54929	7.43555	0.0258518	0.607677
Sox8	0.459596	5.46348	7.43434	0.0258611	0.607677
Top3b	-0.458862	5.97988	7.43354	0.0258667	0.607677
Cygb	0.500403	5.05584	7.43018	0.0258922	0.607677
Cfap54	-0.882348	3.11045	7.42886	0.0259194	0.607677
Vwa8	-0.727495	4.53145	7.42484	0.0259331	0.607677
Rars	0.381495	7.20295	7.4226	0.025947	0.607677
Dmrtb1	1.0741	1.54282	7.42759	0.0260586	0.607677
Herc3	-0.500755	8.21218	7.39649	0.0261407	0.607677
Dus2	-0.540449	4.87644	7.39295	0.0261687	0.607677
Rpgrip1l	-0.726015	6.04895	7.39157	0.0261779	0.607677
Agl	-0.738287	7.18667	7.38119	0.0262552	0.607677
Phtf1	0.697185	2.19954	7.36348	0.0264279	0.607677
Fbxo34	-0.663437	4.36721	7.34391	0.0265396	0.607677
Ift122	-0.647285	7.23934	7.3364	0.0265936	0.607677
Myo16	-0.832291	8.74797	7.33285	0.0266206	0.607677
Hipk1	-0.351464	6.623	7.31618	0.0267484	0.607677
Tdrd6	-1.00097	3.12345	7.3054	0.0268519	0.607677
9930012K11Rik	0.948054	1.55598	7.31978	0.0268604	0.607677
Med13l	-0.477865	6.33863	7.2746	0.0270699	0.607677
Polr2f	0.740681	4.96356	7.25559	0.0272196	0.607677
Dock5	-1.00334	3.08567	7.24549	0.02732	0.607677
Peak1	-0.670122	5.05586	7.22956	0.0274248	0.607677
Cwc25	0.734016	4.10123	7.22574	0.0274569	0.607677
Sh3yl1	0.506934	4.70326	7.21334	0.027554	0.607677
Wipf1	0.639476	3.25534	7.21254	0.0275673	0.607677
Fam120c	-0.803286	7.18718	7.19631	0.0276886	0.607677
Dzip3	-0.548058	7.67542	7.19552	0.0276948	0.607677
Greb1l	-0.732294	2.95008	7.19681	0.0277065	0.607677
Snx25	-0.82506	2.38441	7.20098	0.0277148	0.607677
Snrnp48	0.749856	3.22043	7.17239	0.0278902	0.607677
Nucks1	0.479797	7.73808	7.16992	0.0279011	0.607677
Stat1	-0.598709	5.1711	7.16411	0.0279494	0.607677
Hdgf	0.531903	5.86791	7.1558	0.0280162	0.607677
Clip1	-0.934016	7.20611	7.14687	0.0280886	0.607677
Stim1	-0.931614	2.0442	7.15691	0.0281159	0.607677
Plekhg5	-0.463205	5.18622	7.13683	0.0281717	0.607677
Wdr36	-0.534345	7.10617	7.1259	0.0282603	0.607677
Wnk4	-0.770461	2.02573	7.13717	0.0282694	0.607677
Nsfl1c	0.608091	7.09324	7.12461	0.0282709	0.607677
Ybx1	0.621158	7.44214	7.12366	0.0282788	0.607677
Syncrip	0.533651	8.39185	7.11476	0.0283521	0.607677
Cdc42bpa	-0.417077	7.77182	7.1143	0.028356	0.607677
Tanc2	-0.970856	8.20859	7.11061	0.0283865	0.607677
9130401M01Rik	0.458642	4.93885	7.10983	0.0283943	0.607677
Pcyt1a	0.459	6.36206	7.10438	0.0284382	0.607677
Sik2	-0.634634	6.98536	7.09091	0.0285502	0.607677
Nrip1	-0.634424	7.16069	7.0788	0.0286513	0.607677
Khsrp	0.416073	8.54873	7.07855	0.0286533	0.607677
Wdr59	-0.681164	6.18723	7.07456	0.0286869	0.607677
Ttc3	-0.806304	10.4446	7.05677	0.0288363	0.607677
Sumo1	0.713252	3.63684	7.0416	0.0289704	0.607677
Zfp189	0.607214	4.25014	7.02586	0.0291015	0.607677
Rab5if	0.557155	4.04219	7.02178	0.0291369	0.607677
Srrm3	0.362616	5.94716	7.01823	0.0291642	0.607677
Frat1	0.635162	2.93399	7.009	0.0292564	0.607677
Ttc37	-0.677483	5.67715	7.00053	0.0293165	0.607677
Rbm3	0.734813	6.9497	6.99715	0.0293452	0.607677
Nrbf2	0.920019	2.28588	6.99925	0.0293644	0.607677
Zfyve27	-0.677207	2.74865	6.9975	0.0293726	0.607677
Nrd1	-0.402005	8.80101	6.95334	0.0297263	0.607677
Epas1	-0.589832	6.47943	6.94766	0.0297763	0.607677
Ppp1r9a	-1.27705	7.03073	6.93872	0.029855	0.607677
Tbc1d8b	-0.739273	3.20178	6.94021	0.0298567	0.607677
Bbs12	-0.644741	3.56925	6.93757	0.0298733	0.607677
Dcaf1	-0.764004	7.04039	6.92258	0.0299978	0.607677
Zfp691	0.910207	2.22227	6.90145	0.0302277	0.607677
Cdkn1b	0.509767	6.69768	6.86392	0.0305238	0.607677
Rpl5	0.760333	6.05919	6.84062	0.0307364	0.607677
Tut7	-0.433838	6.70317	6.84045	0.0307378	0.607677
Mbtd1	0.589424	4.4959	6.83707	0.0307706	0.607677
Usp34	-1.02649	8.93172	6.83133	0.0308212	0.607677
Kdm5a	-0.954229	6.46079	6.82593	0.030871	0.607677
Trim65	0.634528	3.02589	6.81082	0.0310222	0.607677
Tulp4	-0.394662	6.97219	6.80841	0.0310327	0.607677
Anp32e	0.656325	7.84171	6.79298	0.0311759	0.607677
Raph1	-0.65215	6.77099	6.79072	0.0311971	0.607677
Rps21	0.537996	4.36275	6.7833	0.0312686	0.607677
Tent4b	-0.37292	6.44782	6.77913	0.0313054	0.607677
Tbk1	-0.440368	6.31961	6.77619	0.0313329	0.607677
Nwd1	-0.644124	5.97518	6.76953	0.0313958	0.607677
Rapgef2	-0.610286	7.87437	6.769	0.0314002	0.607677
Mrps23	0.554145	5.27363	6.76643	0.0314254	0.607677
Tmbim6	-0.740942	5.67445	6.76185	0.0314682	0.607677
Gas8	0.503378	5.74991	6.74544	0.0316232	0.607677
Edrf1	-0.653338	6.42455	6.73909	0.0316832	0.607677
Ptk2	-0.423195	7.62589	6.73452	0.0317265	0.607677
Pdcd7	0.534792	4.23406	6.72298	0.0318396	0.607677
Rlf	-1.02094	7.05972	6.72113	0.0318545	0.607677
Prr14l	-0.90411	5.25825	6.71101	0.0319526	0.607677
Fubp1	0.447571	8.91216	6.70819	0.0319785	0.607677
Hivep1	-0.868444	6.22903	6.70778	0.0319828	0.607677
Plcg2	-0.777274	3.10743	6.70861	0.0319933	0.607677
Fbxw7	-0.405121	7.751	6.69962	0.0320611	0.607677
Mcf2	-0.581048	3.04347	6.70047	0.0320706	0.607677
Setmar	1.23994	1.52745	6.71556	0.0320847	0.607677
Rb1cc1	-0.572419	7.28499	6.69699	0.0320866	0.607677
Hnrnpa1	0.728153	8.67624	6.68785	0.032175	0.607677
Tbc1d32	-0.753129	5.56953	6.68422	0.0322112	0.607677
Dennd5b	-0.476992	7.38226	6.67604	0.0322897	0.607677
Hmgb3	0.578762	5.77543	6.6642	0.0324057	0.607677
Pcca	-0.549911	5.71444	6.65757	0.0324708	0.607677
Abhd14b	0.676772	2.3278	6.65055	0.0325738	0.607677
Pkp2	-0.829911	2.3201	6.65307	0.0325899	0.607677
Srsf11	0.482777	7.43053	6.64337	0.0326099	0.607677
Nf1	-1.22054	8.86146	6.63696	0.0326732	0.607677
Dlgap1	-0.372849	6.67938	6.62827	0.0327593	0.607677
Asap3	-0.778902	3.66992	6.62898	0.0327604	0.607677
Coq10b	0.584454	4.53179	6.62774	0.0327666	0.607677
Nup98	-0.725571	7.05529	6.62604	0.0327815	0.607677
Akt2	0.474582	4.5336	6.62399	0.0328036	0.607677
Pop1	-0.476879	5.44461	6.6139	0.032903	0.607677
Banf1	0.632375	5.79998	6.61051	0.0329364	0.607677
Ttc1	0.559453	5.98852	6.60754	0.032966	0.607677
D5Ertd579e	-0.670183	6.22641	6.60694	0.0329718	0.607677
Ralgapa2	-0.627165	5.62047	6.5966	0.0330759	0.607677
Xpa	0.427718	4.45689	6.59383	0.0331053	0.607677
Npas2	-0.458864	4.23218	6.59025	0.0331428	0.607677
Ice1	-0.569154	6.97541	6.58101	0.0332324	0.607677
Fam50a	0.55297	7.06262	6.57509	0.0332921	0.607677
Alms1	-1.03758	5.07742	6.5727	0.0333181	0.607677
Ccdc81	-1.01463	1.80061	6.58149	0.0333669	0.607677
Ccdc181	0.456439	4.92049	6.56522	0.0333938	0.607677
Ric1	-0.397614	5.69483	6.55447	0.0335024	0.607677
Hnrnpl	0.438862	10.1998	6.54024	0.0336473	0.607677
Hecw1	-0.79939	8.35728	6.53811	0.0336692	0.607677
Plcb1	-0.362381	8.83378	6.53158	0.0337364	0.607677
Mtmr4	-0.605972	8.08264	6.52877	0.0337652	0.607677
Smpd4	-0.490572	6.23976	6.52471	0.0338074	0.607677
Iqsec2	-0.430139	5.83836	6.52318	0.0338234	0.607677
Zfp420	0.734553	3.55714	6.52032	0.033859	0.607677
Kif20b	-1.09437	3.75968	6.51942	0.0338712	0.607677
Rbm8a	0.606199	5.85639	6.50749	0.0339859	0.607677
Brca1	-0.738584	4.19773	6.50439	0.034022	0.607677
Dnajc13	-0.967567	7.54734	6.49955	0.0340682	0.607677
Grm8	-1.10911	1.8277	6.51261	0.0340722	0.607677
Macf1	-0.76024	7.34235	6.49324	0.0341339	0.607677
Rptor	-0.781686	7.28324	6.48483	0.034222	0.607677
Ezh2	0.478144	5.75793	6.47653	0.0343096	0.607677
Adss	0.365605	6.87658	6.47054	0.0343722	0.607677
Lima1	-0.755612	4.7388	6.47044	0.0343754	0.607677
Unc13b	-0.855124	5.52521	6.46821	0.0343979	0.607677
Ppfibp1	-0.492743	6.10885	6.45106	0.0345786	0.607677
Iqcg	0.627092	3.65489	6.45061	0.0345889	0.607677
Csdc2	0.577012	6.62055	6.43847	0.0347124	0.607677
Bcl7a	0.39845	6.65379	6.43803	0.0347171	0.607677
Fam214a	-0.511184	5.95281	6.43127	0.0347898	0.607677
Ccdc153	0.917956	1.7226	6.43985	0.0348131	0.607677
Inpp4b	-0.459877	4.71054	6.42878	0.0348181	0.607677
Efhc2	-0.564044	3.42355	6.42486	0.0348684	0.607677
Dip2b	-0.665116	7.98767	6.42157	0.0348934	0.607677
Mink1	-0.393317	6.84706	6.41259	0.0349902	0.607677
Tshz2	-0.531393	5.67978	6.41242	0.0349924	0.607677
Jak2	-0.379172	6.09949	6.41196	0.0349971	0.607677
Cbx3	0.705211	5.44291	6.41195	0.0349975	0.607677
Wdr7	-0.812526	9.42418	6.40933	0.0350253	0.607677
Stxbp5l	-0.802701	7.19117	6.40713	0.0350491	0.607677
Grk3	-0.438977	4.82317	6.39193	0.0352156	0.607677
Gm19410	-1.05774	2.01265	6.39719	0.035286	0.607677
Crebbp	-0.543237	8.37309	6.385	0.0352891	0.607677
Ptk2b	-0.340807	8.05294	6.37997	0.035344	0.607677
Nisch	-0.804489	9.29983	6.37583	0.0353892	0.607677
Msl1	0.376105	6.04502	6.37374	0.0354125	0.607677
Slc24a3	-0.930436	4.04964	6.37161	0.0354413	0.607677
Synj1	-0.647574	9.40215	6.37015	0.0354514	0.607677
Znhit6	0.538624	6.30818	6.36076	0.0355547	0.607677
Svil	-0.996343	3.74015	6.36107	0.0355601	0.607677
Hnrnpdl	0.625595	8.42315	6.35904	0.0355736	0.607677
Cramp1l	-0.570055	5.86245	6.34344	0.0357464	0.607677
Hddc2	0.525788	4.75261	6.34263	0.0357566	0.607677
Rasgrf2	-0.520897	7.53673	6.33942	0.0357904	0.607677
Nop53	0.500453	6.4695	6.32606	0.0359393	0.607677
Snrpd3	0.589818	6.50513	6.31177	0.0360991	0.607677
Myef2	0.651956	6.99851	6.30211	0.0362074	0.607677
Vasp	0.534213	5.39896	6.29284	0.0363129	0.607677
Nwd2	-0.829153	7.7377	6.29243	0.0363166	0.607677
Ndc80	0.609385	3.8989	6.2915	0.0363314	0.607677
Myo6	-1.39928	8.15549	6.28062	0.0364504	0.607677
Tfr2	0.829374	1.87202	6.27877	0.0365571	0.607677
Ipo11	-0.62342	7.66284	6.26604	0.0366165	0.607677
Pfkp	-0.553966	8.12411	6.26065	0.0366782	0.607677
Kit	-1.04093	4.0511	6.26065	0.0366845	0.607677
Prdm11	-0.676914	2.51713	6.25311	0.0368151	0.607677
Deup1	0.992539	2.23154	6.25201	0.0368233	0.607677
Cotl1	0.491664	7.3813	6.24478	0.0368603	0.607677
Irx3	0.573502	2.87338	6.24436	0.036881	0.607677
Slc44a5	-1.14598	1.79445	6.25278	0.0369115	0.607677
Rbm7	0.599393	3.89294	6.23916	0.0369295	0.607677
Rbm34	0.493382	5.609	6.23851	0.0369332	0.607677
Ofd1	-0.549034	4.43443	6.23684	0.0369551	0.607677
Tomm34	0.407905	6.32055	6.23638	0.0369575	0.607677
Rps6	0.738726	5.66843	6.23268	0.0370006	0.607677
Tsc2	-0.882853	8.21272	6.23258	0.0370012	0.607677
Hnrnpd	0.578856	9.41241	6.23205	0.0370074	0.607677
Ell2	-0.894456	1.87258	6.24336	0.0370148	0.607677
Snx11	0.583407	4.14656	6.23045	0.0370292	0.607677
Tceal6	0.712466	3.05529	6.2233	0.0371214	0.607677
Dock10	-1.07916	5.31376	6.2214	0.0371323	0.607677
Disp3	-1.28989	1.90667	6.23123	0.0371587	0.607677
Rras2	0.468272	5.28166	6.21228	0.037238	0.607677
Ubr3	-0.861312	8.77123	6.20662	0.0373032	0.607677
Med1	-0.471154	6.76084	6.20656	0.0373041	0.607677
Col19a1	-1.06743	1.79869	6.21185	0.0373883	0.607677
Itfg1	-0.711825	4.80123	6.19526	0.0374385	0.607677
Phf8	-0.532605	6.39911	6.18632	0.0375418	0.607677
Rbbp6	-0.484412	6.81682	6.18563	0.03755	0.607677
Wdr35	-0.532891	7.6729	6.18473	0.0375604	0.607677
Ccnt1	-0.51457	6.48947	6.17479	0.037678	0.607677
Zkscan3	0.341893	5.91523	6.17315	0.0376976	0.607677
Rab27a	0.694816	2.60273	6.1704	0.0377537	0.607677
Rbmx2	0.63714	2.87425	6.16186	0.0378473	0.607677
Prpf38b	0.394526	6.69774	6.15227	0.0379458	0.607677
Faim	0.632746	4.12241	6.14855	0.0379938	0.607677
Ganab	-1.06062	5.22949	6.14798	0.0379986	0.607677
Ubald1	0.495341	4.91815	6.14415	0.0380446	0.607677
Arl6ip4	0.623698	4.79066	6.14338	0.0380541	0.607677
Kif5b	-0.356936	8.90766	6.13546	0.0381474	0.607677
Rev3l	-0.946365	7.57835	6.12929	0.0382217	0.607677
Adgrl3	-1.2615	5.36575	6.12631	0.0382592	0.607677
Terf2	0.405073	6.37628	6.12555	0.038267	0.607677
Capza1	0.50581	3.66071	6.12241	0.0383108	0.607677
Zfp493	0.694431	1.95017	6.12099	0.0383955	0.607677
Rerg	0.54211	3.87127	6.11105	0.038447	0.607677
6820408C15Rik	0.632076	2.73933	6.11098	0.0384628	0.607677
Shank3	-0.609762	6.30446	6.10466	0.0385204	0.607677
Myof	-0.847625	3.62989	6.10425	0.0385352	0.607677
Helz	-0.838608	6.59453	6.10314	0.0385389	0.607677
Mpdz	-0.977991	6.55276	6.10018	0.0385751	0.607677
Zfp788	-0.386517	5.31879	6.09433	0.0386477	0.607677
Trappc10	-0.343902	6.84307	6.09074	0.0386905	0.607677
Ssh2	-0.504889	7.2979	6.08981	0.0387016	0.607677
Edc3	0.307459	6.38945	6.08807	0.0387232	0.607677
Klhl14	-0.418071	4.55851	6.08698	0.0387389	0.607677
Zfp654	-0.398704	5.02256	6.08378	0.0387771	0.607677
Nup153	-0.809199	7.39207	6.08022	0.0388193	0.607677
Hnrnph1	0.567737	10.4653	6.07607	0.0388705	0.607677
Immp2l	0.877592	1.69539	6.08261	0.0389144	0.607677
Dock4	-0.985689	7.6983	6.06385	0.0390214	0.607677
Prickle2	-0.374088	7.69976	6.06151	0.0390504	0.607677
Rapgef6	-0.578719	5.28708	6.05195	0.0391704	0.607677
Ncl	0.515568	10.1532	6.04878	0.0392086	0.607677
Shank2	-0.513341	7.41107	6.048	0.0392183	0.607677
Fnip1	-0.500914	6.09561	6.04761	0.0392234	0.607677
Mrpl19	0.4829	5.74379	6.04669	0.0392352	0.607677
Myo9b	-0.861241	5.27157	6.04464	0.0392615	0.607677
Zkscan7	-0.971016	1.87947	6.04853	0.0393556	0.607677
Larp7	0.555727	4.86402	6.03577	0.0393729	0.607677
Pinx1	0.605315	4.13335	6.03473	0.0393876	0.607677
Pla2g4a	-0.732582	2.55098	6.03404	0.0394443	0.607677
Bex1	0.479368	6.03314	6.02978	0.0394466	0.607677
Pspc1	0.400101	8.09427	6.02521	0.0395037	0.607677
Rilpl2	0.476545	3.58221	6.02005	0.0395752	0.607677
Zfp110	-0.379305	5.58603	6.01526	0.0396298	0.607677
Sphkap	-0.790589	8.35154	6.01282	0.0396599	0.607677
Abl2	-0.395915	5.8081	6.00964	0.0397007	0.607677
Slc13a3	-0.930881	2.14895	6.01839	0.0397009	0.607677
Nckap1	-0.387656	9.68642	6.00297	0.0397846	0.607677
Cit	-0.672828	7.39209	5.99705	0.0398599	0.607677
Plcd4	-0.497796	5.26798	5.99285	0.0399146	0.607677
Dbn1	-1.09152	9.78145	5.98758	0.0399805	0.607677
Mmp17	-0.726259	2.59833	5.98845	0.040017	0.607677
Tulp3	0.453139	3.72935	5.97922	0.0400929	0.607677
Zc2hc1c	0.74072	2.18912	5.97527	0.0401863	0.607677
Fam172a	0.427605	5.77989	5.96899	0.0402194	0.607677
Morf4l1	0.584711	7.47822	5.96683	0.0402466	0.607677
Usp24	-1.04041	7.66002	5.96219	0.0403064	0.607677
Mrtfb	-0.361753	7.83222	5.9615	0.0403153	0.607677
Znfx1	-0.952562	6.00683	5.9599	0.0403366	0.607677
Vps8	-0.728414	8.19583	5.95578	0.0403892	0.607677
Pde8b	-0.513616	4.33534	5.95411	0.0404144	0.607677
Rdm1	1.60154	1.28696	5.97591	0.0404201	0.607677
Immt	-0.686317	8.49451	5.95115	0.0404492	0.607677
Gm49804	0.456584	6.80876	5.9468	0.0405057	0.607677
Luc7l3	0.636455	7.68353	5.94602	0.0405158	0.607677
Dlc1	-0.444257	6.40503	5.94286	0.040557	0.607677
Dpf2	0.407175	6.02909	5.9424	0.0405632	0.607677
Inf2	-0.825217	5.50392	5.93793	0.0406222	0.607677
Rnps1	0.564508	6.53943	5.92296	0.0408168	0.607677
Mical2	-0.335786	6.61679	5.91938	0.0408638	0.607677
Cdc37	0.422964	7.76746	5.91637	0.0409032	0.607677
Epn1	0.378242	6.98599	5.90362	0.0410712	0.607677
Rapgef4	-0.44263	6.77518	5.90161	0.041098	0.607677
Pcdh9	-0.553136	5.08899	5.89926	0.0411304	0.607677
Zfp330	0.623113	5.15192	5.8921	0.0412252	0.607677
Ppig	0.510663	7.01878	5.88787	0.0412801	0.607677
Rbm39	0.443788	8.72852	5.88733	0.0412871	0.607677
Mbd4	0.76712	3.65898	5.87392	0.0414725	0.607677
Usp53	-0.447262	4.27584	5.87254	0.0414884	0.607677
Ldlrad3	0.908499	1.16549	5.88774	0.0415773	0.607677
Sptbn1	-1.19752	9.24625	5.86281	0.041615	0.607677
Lfng	0.926115	1.90272	5.86689	0.0416473	0.607677
Zfp955b	-0.496513	3.65766	5.85897	0.0416746	0.607677
Cntnap4	-1.44497	4.08137	5.85487	0.0417305	0.607677
Sf3b2	0.427804	9.22311	5.85262	0.0417522	0.607677
Hypk	0.8066	5.3485	5.83906	0.0419367	0.607677
Grm7	-1.04677	4.32393	5.83597	0.0419825	0.607677
Ddx23	0.403817	7.32717	5.82837	0.0420811	0.607677
Serpinb8	0.849547	1.34128	5.83752	0.0421902	0.607677
Spg11	-0.944616	6.22486	5.81551	0.0422573	0.607677
Limch1	-0.857927	7.2811	5.81503	0.0422636	0.607677
Mtmr3	-0.397381	7.54326	5.81124	0.0423154	0.607677
Tiam1	-0.393577	6.62333	5.80832	0.0423557	0.607677
Trappc11	-0.794108	8.00381	5.80745	0.0423675	0.607677
Hmgb1	0.619207	6.62191	5.8073	0.0423696	0.607677
Ank1	-0.543382	5.22621	5.80654	0.0423814	0.607677
Ring1	0.417757	4.85852	5.80609	0.0423879	0.607677
Slk	-0.503806	6.27582	5.80571	0.0423917	0.607677
Smg1	-1.00568	7.38899	5.80027	0.0424665	0.607677
Cdc42ep4	0.383102	6.11279	5.79616	0.0425232	0.607677
Plgrkt	0.382401	5.45781	5.79505	0.0425393	0.607677
Zfand3	0.368634	5.75082	5.7948	0.0425424	0.607677
Tbrg1	0.397182	7.58227	5.79287	0.0425685	0.607677
Map1lc3b	0.753019	3.1683	5.78341	0.0427111	0.607677
Psip1	0.577763	9.0827	5.78132	0.0427286	0.607677
Zfp219	0.454623	5.38034	5.77975	0.0427513	0.607677
Tcf20	-0.519279	7.54997	5.77736	0.0427837	0.607677
St13	0.47953	8.94471	5.77709	0.0427874	0.607677
Tjap1	0.495156	3.93341	5.76601	0.0429465	0.607677
Fat4	-0.925108	5.84578	5.76339	0.0429793	0.607677
Exoc3l	0.827627	1.25846	5.77979	0.0430131	0.607677
Cyfip1	-0.834169	8.25357	5.76083	0.0430145	0.607677
Trappc9	-0.794357	8.03994	5.76078	0.0430152	0.607677
Uba6	-0.697936	6.93048	5.75764	0.0430594	0.607677
Hmgn5	0.828754	4.79936	5.75382	0.043115	0.607677
Mcrip2	0.784897	1.86461	5.7601	0.0431163	0.607677
Tgfbrap1	-0.315427	5.88422	5.74984	0.0431693	0.607677
Taf1	-0.690208	7.94386	5.74775	0.0431984	0.607677
Nusap1	0.58513	4.98414	5.74338	0.0432615	0.607677
Tbc1d5	-0.352992	6.70246	5.73969	0.0433123	0.607677
Exosc6	0.477026	3.88387	5.73355	0.0434037	0.607677
Herc4	-0.507935	6.66358	5.72948	0.043457	0.607677
Cul2	-0.558181	8.30295	5.72596	0.0435068	0.607677
Ice2	-0.670002	3.95351	5.72614	0.0435105	0.607677
Aak1	-0.344185	8.04487	5.72235	0.0435582	0.607677
Mta1	-0.331929	7.29274	5.71746	0.0436279	0.607677
Romo1	0.998105	4.3593	5.7128	0.0436974	0.607677
Brwd3	-0.376058	5.78721	5.71153	0.0437132	0.607677
Fam222b	0.413763	5.51724	5.71058	0.0437269	0.607677
Cep350	-1.36556	6.21665	5.70938	0.0437439	0.607677
Ythdc2	-0.669856	6.71455	5.70721	0.0437747	0.607677
Etv5	0.375768	5.81929	5.70621	0.0437892	0.607677
Cenpj	-0.701259	4.43082	5.70071	0.0438712	0.607677
Tut4	-0.3552	6.44628	5.69462	0.0439556	0.607677
Maskbp3	-0.931575	5.22883	5.69397	0.0439662	0.607677
Fras1	-1.72312	3.09765	5.69187	0.044056	0.607677
Carmil2	0.442988	4.90035	5.68695	0.0440678	0.607677
Crkl	0.358308	6.21859	5.67108	0.0442963	0.607677
Ahctf1	-1.00023	6.28149	5.66706	0.044355	0.607677
Gas2l3	-0.796243	2.29813	5.669	0.0444126	0.607677
Ccdc112	0.417318	6.19915	5.6621	0.0444271	0.607677
Rapgef3	-0.667655	5.48586	5.65853	0.0444803	0.607677
Ralgapb	-0.657199	7.55643	5.65607	0.0445151	0.607677
Slc9a7	-1.25133	3.58531	5.65098	0.044605	0.607677
Txlng	0.65078	2.84293	5.64984	0.0446243	0.607677
Zscan12	0.52625	3.96792	5.6419	0.0447276	0.607677
Gucy1a2	-0.345901	6.44159	5.6369	0.0447971	0.607677
Dst	-1.21534	6.16371	5.63684	0.0447984	0.607677
Srp68	0.373539	7.33551	5.63203	0.0448688	0.607677
Mga	-1.01509	6.92368	5.62668	0.0449483	0.607677
Zcwpw1	0.569824	2.44653	5.61338	0.045178	0.607677
Jph4	0.313933	6.42945	5.60239	0.0453101	0.607677
Clta	0.552238	8.72385	5.59975	0.0453494	0.607677
Dlx2	0.507909	5.07338	5.59564	0.0454124	0.607677
Thumpd1	0.388784	6.24468	5.59084	0.0454834	0.607677
Mettl21a	0.670699	1.87872	5.59489	0.0455117	0.607677
Setd5	-0.322643	6.57819	5.58549	0.045564	0.607677
Srfbp1	0.47168	5.15904	5.57858	0.0456693	0.607677
Eif4h	0.410378	8.40512	5.57441	0.0457313	0.607677
Sirt7	0.437256	3.96514	5.57209	0.0457708	0.607677
Usp37	-0.454138	6.06699	5.56836	0.0458233	0.607677
Setx	-1.05504	7.28398	5.56676	0.0458476	0.607677
Sfpq	0.435545	9.5179	5.56382	0.0458921	0.607677
Kcnh7	-0.586926	3.55419	5.56273	0.0459184	0.607677
Mndal	0.948198	1.37748	5.57731	0.0459225	0.607677
Slc7a8	-0.895031	3.33489	5.56184	0.0459388	0.607677
Wls	-1.03683	3.00793	5.55934	0.0459932	0.607677
Rrp9	0.383647	5.21126	5.55511	0.046026	0.607677
Ankrd17	-0.616221	9.05025	5.55456	0.0460333	0.607677
Lrba	-1.06807	6.41609	5.55304	0.0460567	0.607677
Lpin2	-0.394609	6.70945	5.55281	0.0460603	0.607677
Cntnap5c	-0.920037	1.67192	5.56124	0.0460931	0.607677
Smim7	0.581752	5.01349	5.54861	0.0461257	0.607677
Sema5b	-0.836314	2.44097	5.55128	0.0461556	0.607677
Nkx2-2	0.590372	3.42491	5.53684	0.0463135	0.607677
Rnf112	-0.515365	6.89337	5.53432	0.046344	0.607677
Lyar	0.629135	5.14951	5.53417	0.0463474	0.607677
Ap4e1	-0.846151	4.77039	5.53398	0.0463515	0.607677
Ckb	0.41981	10.2554	5.5337	0.0463533	0.607677
Fxr1	0.381582	7.55305	5.53364	0.0463542	0.607677
Uqcr11	0.556728	4.27312	5.53367	0.0463572	0.607677
Las1l	-0.561232	6.88297	5.53017	0.0464079	0.607677
Gabra3	-0.634739	4.50489	5.5291	0.0464276	0.607677
Pde1a	-0.333727	6.97691	5.52721	0.0464537	0.607677
Clk1	0.452894	5.44051	5.52667	0.0464629	0.607677
Tcf7l2	0.353619	7.33881	5.52285	0.046521	0.607677
Vamp4	0.542401	5.43782	5.5193	0.0465768	0.607677
Nhsl2	-0.628117	5.69511	5.5093	0.046732	0.607677
Prune2	-0.660033	4.60486	5.50379	0.0468201	0.607677
Atf7	0.46382	4.46455	5.50341	0.0468258	0.607677
Trappc8	-0.440504	6.18622	5.50245	0.0468385	0.607677
Sec31a	-0.690805	8.27755	5.49814	0.0469056	0.607677
Bbs9	-0.468003	5.92647	5.49756	0.0469151	0.607677
Hdgfl3	0.387513	6.94427	5.49457	0.0469615	0.607677
Otx2	0.575448	4.20144	5.49464	0.0469639	0.607677
Oga	-0.383209	9.35326	5.49016	0.0470307	0.607677
Nemf	-0.609167	7.20422	5.48983	0.0470359	0.607677
Mecp2	0.386527	6.87803	5.48935	0.0470435	0.607677
Zfyve16	-0.667053	5.76887	5.48363	0.047134	0.607677
Prelid3a	0.720182	4.04631	5.48005	0.0471937	0.607677
Tfap4	0.572572	3.68233	5.4783	0.0472238	0.607677
Rbm20	-0.819596	1.7583	5.48391	0.0472883	0.607677
Ppp1r11	0.534698	5.9197	5.47323	0.0472978	0.607677
Phip	-0.704659	7.08352	5.47294	0.0473022	0.607677
Sox12	0.439674	5.31101	5.46799	0.0473813	0.607677
Taf2	-0.413388	6.32562	5.46759	0.047387	0.607677
Tfpt	0.535867	5.08034	5.46742	0.0473909	0.607677
Brwd1	-0.606814	5.85871	5.46539	0.0474222	0.607677
Hnrnpul2	0.470135	8.62727	5.46291	0.047461	0.607677
AW209491	0.446548	4.96261	5.45943	0.0475181	0.607677
Nr3c2	-0.482933	5.00146	5.44863	0.0476901	0.607677
Bbs2	-0.415608	5.33232	5.43999	0.0478283	0.607677
Ppid	0.402188	6.41082	5.43969	0.0478319	0.607677
Ccdc130	0.572387	3.94765	5.43854	0.0478546	0.607677
Cnot1	-0.827944	8.31856	5.43729	0.0478702	0.607677
Casz1	-0.5256	3.59664	5.43736	0.0478781	0.607677
Vps13b	-1.44742	7.1518	5.42942	0.047997	0.607677
Vps13c	-1.30008	6.69992	5.4133	0.0482576	0.607677
Surf6	0.374809	5.80965	5.40933	0.0483223	0.607677
Arfgap1	0.40171	7.61976	5.40541	0.0483857	0.607677
Ssbp1	0.715952	3.58322	5.40061	0.0484711	0.607677
Ifngr2	-0.59113	2.92879	5.39384	0.0485997	0.607677
Wdr19	-0.827662	6.25009	5.39214	0.0486025	0.607677
Flrt1	-0.757914	2.45707	5.39541	0.0486154	0.607677
Fam133b	0.626964	5.26253	5.38899	0.048655	0.607677
Cx3cl1	-0.976493	4.85674	5.38823	0.0486689	0.607677
Eif2s1	0.343576	5.71542	5.38695	0.0486879	0.607677
Fam98c	0.435784	4.08527	5.38653	0.0486981	0.607677
Zfyve26	-0.934845	4.78677	5.38178	0.0487747	0.607677
Rpl6	0.549293	6.30929	5.37943	0.0488111	0.607677
Prmt9	-0.544356	6.76062	5.36707	0.049015	0.607677
Rpl32	0.824097	5.32199	5.36293	0.0490844	0.607677
Cited2	0.373924	6.9312	5.36153	0.0491066	0.607677
Xrcc1	0.352918	5.75975	5.35932	0.049144	0.607677
Hnrnpk	0.389074	9.48295	5.35719	0.0491787	0.607677
Kat8	0.366434	5.62476	5.35693	0.0491836	0.607677
Phlpp2	-0.314696	5.98836	5.34979	0.0493021	0.607677
Cep63	0.485519	4.94659	5.3494	0.0493102	0.607677
Ints2	-0.766783	5.59786	5.34843	0.0493257	0.607677
Rasal2	-0.48142	6.52996	5.3475	0.0493404	0.607677
Dusp10	-0.519236	2.69246	5.34949	0.0493431	0.607677
Actn1	-0.438956	6.99782	5.34506	0.0493811	0.607677
Tra2a	0.506939	7.51956	5.34342	0.0494082	0.607677
Ncoa4	-0.647357	5.31583	5.34325	0.0494127	0.607677
Dnajc11	0.319745	6.96783	5.33827	0.0494944	0.607677
Hnrnpr	0.470417	8.37499	5.33823	0.0494952	0.607677
Fam32a	0.503437	4.60511	5.33813	0.0494991	0.607677
Wasl	0.409652	5.92063	5.33553	0.0495409	0.607677
Maf	0.337024	6.33643	5.3329	0.0495848	0.607677
Uty	-0.595075	4.51592	5.32407	0.0497364	0.607677
Kif15	-0.802955	4.87291	5.3233	0.0497483	0.607677
Cpsf6	0.387051	8.13172	5.32164	0.0497741	0.607677
Wdr62	-0.730102	3.96552	5.3199	0.0498102	0.607677
Sin3a	-0.426986	6.84282	5.31941	0.0498119	0.607677
Sf1	0.467404	8.86686	5.31632	0.049864	0.607677
Inafm1	0.660225	2.86041	5.31413	0.0499193	0.607677
Kctd5	0.467387	5.81669	5.30696	0.0500233	0.607677
Eps8l3	0.775667	1.57831	5.3147	0.0500566	0.607677
Gar1	0.670633	4.89075	5.30408	0.0500734	0.607677
Lyst	-1.24742	6.44805	5.30375	0.0500776	0.607677
Lmo7	-1.10144	6.81573	5.28727	0.0503587	0.607677
Rsf1	-0.599007	7.68082	5.28668	0.0503686	0.607677
Plekha5	-0.43487	5.62143	5.2857	0.0503863	0.607677
1110059G10Rik	0.44938	4.4971	5.28457	0.0504074	0.607677
Dmxl2	-1.28177	9.78872	5.28301	0.0504315	0.607677
Rock1	-0.427785	5.23645	5.2791	0.0505002	0.607677
Ahr	-0.491976	4.94852	5.26791	0.0506932	0.607677
Rsrc2	0.55091	7.15465	5.26456	0.0507494	0.607677
Nbr1	-0.488933	8.44874	5.26302	0.0507761	0.607677
Lrpprc	-0.703934	8.41642	5.26218	0.0507907	0.607677
Stag2	-0.363176	7.50963	5.25735	0.0508744	0.607677
Sbf1	-0.333174	7.73918	5.25716	0.0508776	0.607677
Thoc2	-0.729838	7.37048	5.25615	0.0508952	0.607677
Sik3	-0.516468	7.67641	5.25335	0.0509439	0.607677
Pink1	-0.390233	6.5183	5.24969	0.0510077	0.607677
Trmt10a	0.645861	3.345	5.25019	0.0510086	0.607677
Prex2	-0.639816	5.14401	5.24932	0.0510156	0.607677
Myo5a	-1.39631	10.0623	5.24753	0.0510451	0.607677
Eml6	-0.838361	6.36166	5.24571	0.0510772	0.607677
Ccdc174	0.537372	4.84113	5.2422	0.0511401	0.607677
Dock1	-0.484398	6.3341	5.23293	0.0513007	0.607677
Hdac4	-0.339814	6.47898	5.22854	0.0513777	0.607677
Med20	0.527903	4.4399	5.22516	0.0514396	0.607677
Ssb	0.572033	9.29205	5.2218	0.0514961	0.607677
Fbxo30	-0.367962	5.68861	5.21876	0.0515505	0.607677
Nifk	0.549189	6.6341	5.21647	0.0515901	0.607677
Rnf227	0.755476	2.90062	5.21716	0.0515954	0.607677
Cfap126	0.634006	2.19106	5.21796	0.0516159	0.607677
Golgb1	-0.911081	5.91301	5.21204	0.0516691	0.607677
Plcb4	-0.450995	7.32337	5.20988	0.0517068	0.607677
Cyfip2	-0.550414	9.60931	5.20949	0.0517136	0.607677
Asap2	-0.447773	7.20159	5.20534	0.0517872	0.607677
Wnk2	-0.37821	8.5011	5.19682	0.0519388	0.607677
Rnmt	0.328877	7.52879	5.19588	0.0519555	0.607677
Rasgrf1	-0.684337	6.0634	5.18853	0.0520871	0.607677
Nudt3	0.379533	6.73477	5.18819	0.0520928	0.607677
Arih1	0.336026	7.61427	5.18673	0.0521189	0.607677
Maf1	0.407317	5.58457	5.18591	0.0521343	0.607677
Tceal5	0.591149	4.97078	5.18412	0.0521672	0.607677
Icam5	-0.841602	2.98528	5.1842	0.0521936	0.607677
Gm20604	0.303809	7.18714	5.18216	0.0522007	0.607677
Syngap1	-0.399881	8.64258	5.18201	0.0522034	0.607677
Sugp1	0.3429	6.49189	5.1818	0.0522074	0.607677
Smim17	0.646794	2.42787	5.18356	0.0522108	0.607677
Fam122b	0.740324	2.0063	5.18515	0.0522214	0.607677
Atp5h	0.595192	6.62832	5.17881	0.052261	0.607677
Cpsf7	0.372001	6.71229	5.17688	0.0522956	0.607677
Pcdhb21	-1.04827	1.38991	5.18001	0.0523405	0.607677
Gm49909	0.470534	4.69552	5.17347	0.0523591	0.607677
Fcf1	0.529092	3.76881	5.17198	0.0523895	0.607677
Msantd3	0.515214	3.89915	5.17175	0.0523928	0.607677
Tsen34	0.352911	6.51275	5.16988	0.0524218	0.607677
Tceal8	0.558449	5.61487	5.16886	0.0524407	0.607677
Plscr1	0.660138	2.30062	5.17066	0.0524507	0.607677
Trip11	-0.885153	6.29011	5.1659	0.0524937	0.607677
Zfp286	0.476584	3.77423	5.16618	0.0524941	0.607677
Spata18	0.658529	2.03663	5.16901	0.052507	0.607677
Lasp1	0.38391	7.68379	5.15925	0.0526136	0.607677
Map3k5	-0.461617	5.94009	5.15595	0.0526739	0.607677
Abhd13	-0.635635	2.36985	5.15912	0.0526877	0.607677
Sec23b	-0.381853	7.53516	5.15517	0.0526877	0.607677
Vps33b	-0.410988	6.37077	5.15476	0.0526953	0.607677
Gata2	0.595726	2.13938	5.15606	0.0527293	0.607677
Cpxm1	-0.728152	1.9866	5.1582	0.0527652	0.607677
Egfr	-1.15825	3.78728	5.15038	0.052786	0.607677
Arfgef1	-0.390287	7.69509	5.14873	0.0528048	0.607677
Gm27027	0.960608	2.35563	5.14742	0.0528707	0.607677
Pdcl	0.40055	6.6663	5.14457	0.0528805	0.607677
Atp8a1	-1.27238	5.30476	5.14398	0.0528931	0.607677
Fblim1	0.437696	4.10978	5.14385	0.0528976	0.607677
Arfgap3	0.339522	6.20321	5.14115	0.0529431	0.607677
Cnot6l	0.345677	5.46309	5.13833	0.0529955	0.607677
Cdk11b	0.437568	7.6113	5.1366	0.053026	0.607677
Setd1a	-0.474599	5.9801	5.13615	0.0530346	0.607677
Erlec1	-0.896394	2.33351	5.13634	0.0531249	0.607677
Cpd	-1.07063	4.30241	5.12469	0.0532499	0.607677
Nckap1l	-0.480427	4.43581	5.12169	0.0533031	0.607677
BC003965	0.44273	3.57574	5.11966	0.0533445	0.607677
Gnl3	0.490102	5.61986	5.11921	0.0533461	0.607677
Ncor1	-0.539713	8.09668	5.11692	0.0533877	0.607677
Golt1b	0.860967	1.54094	5.12543	0.0534143	0.607677
Got1l1	0.894414	1.35037	5.12893	0.0534191	0.607677
Pgk1	0.361843	6.12724	5.1151	0.0534215	0.607677
Xrn1	-0.868052	7.10462	5.1132	0.0534565	0.607677
AL731706.1	0.676679	3.51314	5.10963	0.0535305	0.607677
Casc3	0.301959	7.37911	5.10903	0.0535336	0.607677
Kat6b	-0.330947	6.6784	5.10584	0.0535928	0.607677
Pitrm1	-0.343427	5.95411	5.1058	0.0535937	0.607677
Enpp2	-0.949166	4.01591	5.10206	0.0536699	0.607677
Dennd6a	0.437573	3.69443	5.10198	0.0536705	0.607677
Scrn2	0.586972	4.03676	5.09253	0.0538445	0.607677
Setd2	-1.03946	7.6447	5.09152	0.0538591	0.607677
Lsg1	0.310357	5.47782	5.08942	0.0538991	0.607677
Fmnl1	-0.506014	4.89628	5.08671	0.0539507	0.607677
Ltn1	-0.962765	7.31796	5.08415	0.0539969	0.607677
Nrn1	0.422138	4.11569	5.08092	0.0540614	0.607677
Dock3	-0.944313	8.56849	5.07974	0.0540795	0.607677
4932438A13Rik	-1.39572	5.22056	5.07219	0.0542236	0.607677
Npepps	-0.488124	9.51844	5.06861	0.0542888	0.607677
Pip5k1b	-0.62949	2.0918	5.07426	0.0542925	0.607677
Mettl6	0.447615	3.73812	5.06516	0.0543599	0.607677
Dmac1	0.627746	3.74286	5.05909	0.054475	0.607677
Ctnnbl1	0.320295	6.55723	5.0578	0.0544934	0.607677
Scn8a	-1.18237	4.18589	5.05552	0.0545432	0.607677
Dmbx1	0.970806	1.23869	5.0704	0.0545603	0.607677
Thoc2l	-0.882615	5.02177	5.05067	0.0546305	0.607677
Zfp518a	-0.484917	4.42402	5.05036	0.0546378	0.607677
Crocc	-0.857991	4.54535	5.04956	0.054653	0.607677
Uhrf1bp1	-0.555629	5.75416	5.04857	0.054669	0.607677
Upf3b	0.563109	5.9156	5.04836	0.0546728	0.607677
Syne1	-0.867624	7.76806	5.04824	0.0546746	0.607677
Lzic	0.417182	5.64304	5.0473	0.0546932	0.607677
Pakap.1	0.346505	6.53193	5.04283	0.0547779	0.607677
Cltb	0.408439	7.40176	5.03889	0.0548529	0.607677
Zrsr1	0.374852	6.33354	5.03782	0.0548735	0.607677
Gata3	0.395934	4.36023	5.03744	0.0548836	0.607677
Coq9	0.341371	5.38338	5.02668	0.0550878	0.607677
Cc2d1b	0.489846	4.04596	5.02576	0.0551086	0.607677
Zfp560	-0.591548	3.33519	5.02385	0.055155	0.607677
Eif2ak4	-0.409636	5.22192	5.02212	0.055176	0.607677
Zfp458	-0.733877	3.70613	5.01932	0.0552374	0.607677
Ryr2	-1.22731	6.4145	5.01846	0.0552453	0.607677
Ncaph	-0.658638	5.05482	5.01849	0.0552461	0.607677
Mrps31	0.438161	5.68168	5.01804	0.0552535	0.607677
Cd3eap	0.369653	5.18998	5.01345	0.0553428	0.607677
Scfd2	-0.49498	6.13951	5.01026	0.0554036	0.607677
Mrc1	-1.13257	2.03304	5.01412	0.0554839	0.607677
Myo5b	-0.378964	6.60441	5.00333	0.0555377	0.607677
Sart3	0.342505	6.81637	4.99939	0.0556141	0.607677
Agbl3	0.851191	1.82305	5.00202	0.055673	0.607677
Myo7a	-0.921765	6.14245	4.99515	0.0556973	0.607677
Fastkd1	-0.383748	5.12992	4.99416	0.0557174	0.607677
Ogdhl	-0.609452	7.24495	4.98932	0.0558104	0.607677
Slc4a7	-0.478136	3.99985	4.98927	0.0558171	0.607677
Usp15	-0.449753	8.45323	4.98291	0.0559357	0.607677
Zfp748	-0.735543	4.31848	4.98218	0.0559545	0.607677
Cgnl1	-1.01684	3.04069	4.982	0.0559858	0.607677
Iqgap3	-1.06224	3.78902	4.97804	0.0560418	0.607677
Zfp831	-0.871831	1.07114	4.97167	0.0561509	0.607677
Aimp2	0.380586	7.00762	4.97184	0.0561532	0.607677
Siae	-0.763004	2.59947	4.97217	0.0562015	0.607677
Ash1l	-1.21825	8.01072	4.96806	0.0562276	0.607677
Scrt2	0.51611	4.75219	4.96585	0.0562733	0.607677
2810004N23Rik	0.581037	3.59938	4.96527	0.05629	0.607677
Nhlh2	0.505835	3.43203	4.96277	0.0563409	0.607677
Atf1	0.821893	1.26017	4.97558	0.0563677	0.607677
Pds5b	-0.641813	8.55945	4.9527	0.0565314	0.607677
Ilf2	0.371058	8.55101	4.95255	0.0565345	0.607677
Tnr	-1.2475	4.74759	4.94979	0.056593	0.607677
Zfc3h1	-0.545882	6.05267	4.94953	0.0565949	0.607677
Slc4a1ap	0.355467	7.13641	4.94834	0.0566181	0.607677
Shank1	-0.364458	7.30351	4.94789	0.0566272	0.607677
Xrcc4	0.435069	5.43079	4.94329	0.0567196	0.607677
Tma7	1.05808	2.74513	4.94289	0.0567507	0.607677
Cplane1	-0.964331	5.24215	4.93863	0.0568132	0.607677
Zmym2	-0.328937	7.76942	4.93829	0.0568185	0.607677
Rtf1	0.384812	7.05703	4.93629	0.0568586	0.607677
Ano3	-0.843129	1.28874	4.93476	0.0570157	0.607677
Ash2l	0.378882	7.84042	4.92808	0.057023	0.607677
Basp1	0.495382	7.754	4.92119	0.0571616	0.607677
Scn2a	-0.901607	5.3297	4.91804	0.0572264	0.607677
Syt7	-0.583312	3.60449	4.91759	0.0572438	0.607677
Srsf4	0.429788	7.08432	4.91343	0.0573181	0.607677
Mtarc2	0.276412	6.27568	4.91006	0.0573865	0.607677
Zfp292	-0.83731	7.42206	4.90889	0.0574099	0.607677
Pdgfrb	-0.791195	1.71451	4.91499	0.0574603	0.607677
Sos2	-0.368403	5.89016	4.905	0.0574891	0.607677
Dnah2	-0.814812	3.46982	4.90317	0.0575395	0.607677
Nipbl	-0.714307	6.93573	4.89872	0.0576165	0.607677
Srek1	0.393437	6.46533	4.8954	0.057684	0.607677
Adh5	0.388647	8.1655	4.89383	0.0577158	0.607677
Kalrn	-0.887259	7.98171	4.88446	0.0579074	0.607677
Aamp	0.326091	7.85613	4.88396	0.0579175	0.607677
Pcdhb19	-0.969703	1.5041	4.88687	0.0580133	0.607677
Pqbp1	0.47026	7.4011	4.87629	0.0580749	0.607677
Snip1	0.44405	4.76044	4.87638	0.0580753	0.607677
Nasp	0.468596	8.19763	4.87283	0.0581461	0.607677
Unc13a	-1.17405	8.8814	4.87182	0.0581668	0.607677
Fcho2	-0.331001	6.35324	4.87101	0.0581838	0.607677
Dgka	-0.515791	3.6866	4.87008	0.0582114	0.607677
Atp2b4	-1.10913	5.29031	4.86595	0.0582894	0.607677
Dhrs1	0.312469	6.87243	4.86566	0.058294	0.607677
Ascc2	-0.355704	5.5892	4.86565	0.058295	0.607677
Cntnap3	-1.5149	2.66625	4.86919	0.0583241	0.607677
Zfp935	-0.505752	2.74553	4.86445	0.0583532	0.607677
Iffo1	1.08764	4.46846	4.86005	0.0584131	0.607677
Mxd3	0.673319	2.56455	4.86053	0.0584291	0.607677
Etl4	-0.456871	4.98578	4.85222	0.0585738	0.607677
Ndufb6	0.500397	6.13886	4.84922	0.058635	0.607677
Ppp6r2	-0.319994	7.15321	4.84837	0.0586524	0.607677
Rora	-0.314776	5.23766	4.84624	0.0586981	0.607677
Mtr	-0.800129	5.71978	4.84483	0.0587268	0.607677
Tbp	0.46036	5.05939	4.84265	0.0587729	0.607677
Suclg2	0.528046	3.07198	4.84223	0.0587945	0.607677
Elk4	-0.599945	2.49114	4.84413	0.0587987	0.607677
Myo18a	-1.00121	8.38367	4.83963	0.0588346	0.607677
Akap6	-0.811763	7.41684	4.83817	0.0588651	0.607677
Tnrc6c	-0.311731	7.19227	4.83602	0.0589101	0.607677
Tprn	-0.508691	4.17668	4.83397	0.0589577	0.607677
Baz2b	-0.663641	6.31648	4.83224	0.0589895	0.607677
Heatr5a	-0.674987	5.49581	4.83028	0.0590316	0.607677
Ube3a	-0.33071	8.62565	4.83014	0.0590332	0.607677
Snx4	0.358095	6.55168	4.83002	0.059036	0.607677
Ttc25	0.67299	2.28444	4.83005	0.0590815	0.607677
Srgap1	-0.502985	7.64588	4.82593	0.0591217	0.607677
Tm9sf2	-1.2384	4.50711	4.82343	0.0591792	0.607677
Dip2a	-0.411936	7.49118	4.82101	0.0592252	0.607677
Mnat1	0.510134	5.41608	4.81606	0.0593307	0.607677
Kif21a	-0.334359	8.19155	4.81494	0.0593532	0.607677
Sfr1	0.450661	7.04876	4.81326	0.0593889	0.607677
Nbea	-1.12878	9.59146	4.81278	0.0593991	0.607677
Fam98b	0.457805	6.54367	4.8123	0.0594094	0.607677
Zcchc3	0.517049	2.93968	4.8119	0.0594344	0.607677
Vps16	-0.585948	7.57667	4.80792	0.059502	0.607677
Med23	-0.93532	6.88704	4.79932	0.0596848	0.607677
Apool	-0.417944	3.98957	4.79005	0.059888	0.607677
Arhgef17	-0.393892	7.24742	4.78811	0.0599236	0.607677
Skiv2l	-0.579772	7.71946	4.7776	0.0601491	0.607677
Nfat5	-0.403202	5.35782	4.77729	0.0601572	0.607677
Gemin5	-0.844359	6.65803	4.77565	0.0601912	0.607677
Cep290	-0.698126	5.16144	4.77444	0.0602187	0.607677
Tro	-0.839716	6.22596	4.77429	0.0602206	0.607677
Ptprd	-1.23571	5.46881	4.77167	0.060278	0.607677
Hspa4l	-0.334316	7.8076	4.76968	0.0603197	0.607677
Phf6	0.308036	6.98297	4.76933	0.0603272	0.607677
Rbm22	0.423231	7.01739	4.76793	0.0603574	0.607677
Morf4l2	0.377742	7.88853	4.76203	0.060485	0.607677
Pnisr	0.33723	6.89052	4.76038	0.0605207	0.607677
Dnaja2	0.486068	8.08665	4.75572	0.0606216	0.607677
Dmap1	0.413748	6.82585	4.7538	0.0606635	0.607677
Sorcs3	-0.919351	3.82568	4.73845	0.0610075	0.607677
Atg2a	-0.74702	6.50872	4.73781	0.0610124	0.607677
Chd8	-0.866154	8.32547	4.73659	0.0610389	0.607677
Taf7	0.382515	5.26676	4.73424	0.0610915	0.607677
Nup155	-0.931158	7.29607	4.73368	0.0611028	0.607677
Tmem135	-0.331212	7.04479	4.73353	0.061106	0.607677
Fam107a	0.554632	3.41522	4.72643	0.0612712	0.607677
Dsp	-1.00356	2.47722	4.72509	0.0613776	0.607677
Lmnb1	0.432924	7.761	4.71905	0.0614245	0.607677
Kctd13	0.413393	6.0266	4.71723	0.0614651	0.607677
Rpl11	0.644583	6.08022	4.7079	0.0616718	0.607677
Rpl22	0.751702	4.97991	4.70691	0.0616948	0.607677
Capn7	-0.362491	7.06994	4.70671	0.0616977	0.607677
Fra10ac1	0.510913	4.64166	4.70607	0.0617142	0.607677
Lmna	0.327724	7.20551	4.70455	0.0617457	0.607677
Alyref2	0.651823	3.44899	4.7033	0.0617827	0.607677
Cuedc2	0.473178	8.28653	4.70005	0.0618459	0.607677
Vps13a	-1.22844	6.61436	4.69954	0.0618574	0.607677
Aff3	-0.490177	7.78203	4.69853	0.0618797	0.607677
Atrn	-1.0171	4.94676	4.69697	0.061917	0.607677
Add3	-0.302602	9.01624	4.69424	0.0619754	0.607677
Psme4	-0.376549	6.8159	4.69253	0.0620137	0.607677
Copa	-0.798217	10.1336	4.69238	0.0620171	0.607677
Pdgfra	-0.79578	4.68471	4.69042	0.0620639	0.607677
Engase	-0.451884	4.41556	4.68956	0.0620837	0.607677
Chchd2	0.67072	1.94314	4.69242	0.0621036	0.607677
Gemin4	-0.593686	4.97903	4.68771	0.0621234	0.607677
Rnf139	-0.630932	2.71211	4.68812	0.0621534	0.607677
Kmt2d	-0.929975	7.81651	4.68622	0.0621548	0.607677
Cbx8	0.425371	4.56599	4.67942	0.06231	0.607677
Hirip3	0.488345	5.96076	4.67552	0.0623956	0.607677
Myo10	-1.02012	7.17594	4.67493	0.0624089	0.607677
Cep162	-0.48107	5.08145	4.67431	0.0624244	0.607677
Dlg1	-0.490002	6.09584	4.67414	0.0624267	0.607677
Dock6	-0.983128	4.5914	4.67409	0.0624315	0.607677
Ttc13	-0.433933	4.16939	4.67379	0.0624391	0.607677
Hnrnpf	0.686722	2.79918	4.67446	0.0624404	0.607677
Slf1	-0.460298	5.46648	4.67248	0.0624649	0.607677
Serf2	0.651005	1.56219	4.6801	0.0624684	0.607677
Cirbp	0.519647	7.53552	4.6696	0.0625288	0.607677
Gpkow	0.375336	5.5227	4.66843	0.0625561	0.607677
Tiam2	-0.406073	6.74153	4.66811	0.0625628	0.607677
Dleu7	0.671732	2.91138	4.66677	0.0626109	0.607677
Camk2b	-0.305185	10.3838	4.66415	0.062652	0.607677
Tceal1	0.416041	4.94363	4.65733	0.0628088	0.607677
Gapvd1	-0.785219	8.62992	4.65661	0.0628232	0.607677
Nono	0.410071	7.92131	4.65519	0.0628554	0.607677
Clcn7	-0.871206	2.50317	4.65759	0.0628755	0.607677
Plcg1	-0.716078	8.02732	4.65383	0.0628864	0.607677
Rassf9	1.05577	1.2948	4.66335	0.0629739	0.607677
Chac2	0.59216	4.47506	4.64701	0.0630445	0.607677
Dennd1a	-0.447581	5.92224	4.64065	0.0631875	0.607677
Fancd2	-0.846351	3.74401	4.64084	0.0631927	0.607677
Cbx5	0.584449	7.95219	4.64024	0.0631966	0.607677
Shc1	0.775198	1.66696	4.64643	0.0632067	0.607677
Plxnb3	-1.24397	1.7858	4.64455	0.0632641	0.607677
Parva	0.393212	6.03298	4.63569	0.0633012	0.607677
Atxn7l1	-0.323369	5.00281	4.63202	0.0633868	0.607677
Rpia	0.660129	3.11086	4.63033	0.0634379	0.607677
Otud6b	0.477485	4.50121	4.62456	0.0635596	0.607677
Ints9	-0.308051	5.84176	4.62271	0.0636	0.607677
Nbl1	-0.708763	1.35478	4.6298	0.0636116	0.607677
Bcl7c	0.499731	2.63123	4.61968	0.0636966	0.607677
Mier1	0.729036	3.67075	4.61456	0.0637953	0.607677
Zfp503	0.363045	4.84779	4.61409	0.063801	0.607677
Psmd6	0.456897	8.24425	4.61397	0.0638016	0.607677
Phf5a	0.621468	4.22111	4.61372	0.0638114	0.607677
Fhad1	0.549112	2.84837	4.60888	0.0639397	0.607677
Rtl1	-0.940843	3.14797	4.60813	0.0639634	0.607677
Gm45140	0.467485	3.45995	4.60612	0.063993	0.607677
Ncapg	-0.509985	4.62516	4.60503	0.0640123	0.607677
Zfp809	0.655637	3.65921	4.60311	0.0640614	0.607677
Zfp428	0.489498	6.60989	4.60166	0.0640878	0.607677
Frem2	-1.18316	4.61315	4.59668	0.0642085	0.607677
Gadd45a	0.754772	1.85804	4.6007	0.0642153	0.607677
Rcor3	0.367608	5.4194	4.593	0.0642913	0.607677
Pcnx3	-0.907664	3.26252	4.58712	0.0644488	0.607677
Nsd1	-0.550492	8.84004	4.58528	0.0644712	0.607677
Cxxc1	0.323532	5.91922	4.58161	0.064558	0.607677
Angptl6	0.664519	2.16483	4.58209	0.064605	0.607677
Clptm1	-0.988542	5.04267	4.57603	0.0646912	0.607677
Fam160b1	-0.405604	6.43238	4.57301	0.0647606	0.607677
Pign	-0.784018	1.63081	4.57771	0.0648338	0.607677
Gnl1	0.339739	6.29382	4.56972	0.0648383	0.607677
Mrps14	0.560343	4.65479	4.56875	0.0648635	0.607677
Grm3	-0.601671	5.68824	4.56517	0.0649465	0.607677
Shprh	-0.744014	7.67613	4.5627	0.0650044	0.607677
Dnajc2	0.445168	6.05703	4.55795	0.0651177	0.607677
Rif1	-0.931778	6.11854	4.55315	0.0652323	0.607677
Tpr	-0.448792	9.16787	4.55203	0.0652584	0.607677
Polr3k	0.428015	4.77373	4.54937	0.0653242	0.607677
Washc2	-0.607286	7.61207	4.54867	0.0653386	0.607677
Stk3	0.461982	4.72793	4.54779	0.065362	0.607677
Tbck	-0.384204	7.53872	4.54553	0.0654138	0.607677
Camsap2	-0.293318	8.57625	4.54106	0.0655209	0.607677
Rab3gap2	-0.754751	7.51852	4.54101	0.0655219	0.607677
Smarcd1	0.282816	7.59628	4.5404	0.0655367	0.607677
Epha4	-0.875007	5.77652	4.53828	0.0655884	0.607677
Slc12a2	-0.730537	3.50963	4.53745	0.0656202	0.607677
1110012L19Rik	0.519265	3.96173	4.53412	0.0656926	0.607677
Prdx5	0.484779	7.20414	4.53291	0.0657165	0.607677
Slc17a7	-0.736864	4.97434	4.52529	0.0659025	0.607677
Nomo1	-0.827121	4.64444	4.52415	0.0659314	0.607677
Ppp1r35	0.555776	5.15604	4.5193	0.0660467	0.607677
Usp48	-0.500691	7.16691	4.51812	0.066074	0.607677
Pcsk7	-0.706433	1.85573	4.5237	0.0660996	0.607677
Akap11	-0.804673	7.52648	4.51603	0.0661247	0.607677
Dkc1	0.308255	5.55496	4.51527	0.066144	0.607677
Snx6	0.411546	6.76573	4.51456	0.0661603	0.607677
Ccdc88a	-0.348394	9.13622	4.51407	0.0661721	0.607677
Ipo8	-0.526128	6.41601	4.51052	0.0662588	0.607677
Kndc1	-0.789462	7.58292	4.51045	0.0662603	0.607677
Denr	0.458272	5.698	4.51041	0.0662617	0.607677
Cdan1	-0.541518	4.45123	4.50938	0.0662899	0.607677
Otud5	0.359137	6.68599	4.50737	0.0663352	0.607677
Nudt13	0.607887	3.19954	4.50631	0.0663735	0.607677
Iws1	0.513765	7.36485	4.50433	0.0664093	0.607677
Prkcg	-0.395978	8.23892	4.50303	0.0664411	0.607677
Tspyl2	0.304907	6.62085	4.50303	0.0664412	0.607677
Zer1	-0.36668	8.124	4.5026	0.0664515	0.607677
Ubap2	-0.333478	7.46807	4.50229	0.0664591	0.607677
Anp32b	0.743798	4.83792	4.50087	0.0664961	0.607677
Rell2	0.633945	3.38534	4.49919	0.0665448	0.607677
Tspyl4	0.314651	9.69403	4.49829	0.0665569	0.607677
Mcf2l	-0.547271	8.13386	4.49698	0.066589	0.607677
Bola2	0.542801	3.52706	4.4946	0.0666556	0.607677
Lars2	0.881304	8.4855	4.49267	0.0666947	0.607677
Cog7	-0.403657	7.22489	4.48775	0.0668154	0.607677
Ankrd12	-0.435788	6.655	4.4867	0.0668416	0.607677
Rrp15	0.667415	3.32123	4.48702	0.0668442	0.607677
Tspoap1	-0.512437	5.41472	4.48513	0.0668813	0.607677
Appl2	-0.342394	6.28478	4.4839	0.0669105	0.607677
Utp6	0.319164	7.33132	4.48331	0.0669249	0.607677
Akap9	-0.498405	7.55593	4.48179	0.0669622	0.607677
Pum1	-0.412711	8.72784	4.48065	0.0669904	0.607677
Clasp1	-0.567655	8.70568	4.47996	0.0670075	0.607677
Efhb	-0.718645	1.30362	4.48455	0.0670605	0.607677
Ccdc32	0.419772	5.59004	4.47682	0.0670857	0.607677
2610507B11Rik	-0.331651	4.81597	4.47459	0.0671421	0.607677
Tra2b	0.603122	6.1787	4.47022	0.0672489	0.607677
Pygl	-0.645491	4.61806	4.46872	0.0672886	0.607677
Synm	-0.820689	5.61448	4.46839	0.0672949	0.607677
Ccm2	0.40495	3.86392	4.46618	0.0673542	0.607677
Ccdc97	0.35254	6.24159	4.46345	0.0674167	0.607677
Rbm25	0.349636	8.61672	4.45269	0.0676847	0.607677
Anapc1	-0.777904	8.51923	4.45228	0.067695	0.607677
Kifc2	-0.395071	3.78947	4.4523	0.0677023	0.607677
Mycbp	0.664895	2.71524	4.45262	0.0677111	0.607677
Sstr4	-0.987009	1.54467	4.45799	0.0677183	0.607677
Bccip	0.437717	4.85203	4.45135	0.0677203	0.607677
Fbxo10	-0.412834	4.98648	4.45017	0.0677496	0.607677
2900026A02Rik	-0.72975	5.43973	4.44997	0.0677542	0.607677
Prpsap2	0.521658	5.25675	4.44873	0.0677853	0.607677
Alyref	0.461121	6.63355	4.44641	0.0678421	0.607677
Phax	0.425536	6.79979	4.44584	0.0678564	0.607677
Rpl3	0.494708	7.64305	4.44233	0.0679444	0.607677
Gm28305	-0.597142	1.81079	4.44875	0.0679454	0.607677
Sorl1	-1.04489	4.67534	4.44232	0.0679484	0.607677
Acot6	0.457888	3.56294	4.44248	0.0679489	0.607677
Hint2	0.389313	4.18823	4.44139	0.0679721	0.607677
Zfp57	0.28881	6.61982	4.43872	0.0680356	0.607677
Apip	0.396048	5.13912	4.43798	0.0680552	0.607677
Ogdh	-0.513587	9.48402	4.43787	0.0680566	0.607677
Nfkbil1	0.588088	3.07334	4.4379	0.0680708	0.607677
Kif13a	-0.321945	5.38045	4.43681	0.0680846	0.607677
Phkb	-0.656964	5.87438	4.43544	0.0681186	0.607677
Grm1	-0.985373	3.51852	4.43086	0.0682489	0.607677
Prickle1	-0.476591	7.04879	4.4296	0.0682656	0.607677
Scaf11	-0.648584	6.96807	4.42947	0.0682689	0.607677
Copz1	0.514001	6.49581	4.42866	0.0682894	0.607677
Klf11	0.461996	4.53917	4.42825	0.0683018	0.607677
Parvb	0.383161	5.42495	4.42744	0.0683211	0.607677
Smarcb1	0.371129	8.54131	4.42673	0.0683378	0.607677
Cep192	-0.784244	4.69475	4.42654	0.0683458	0.607677
Ercc6	-0.620548	5.67997	4.42542	0.0683718	0.607677
Aff2	-0.701489	7.03952	4.42487	0.0683853	0.607677
Mcts2	0.405059	3.7947	4.4248	0.068393	0.607677
Pnrc2	0.52431	4.72526	4.42348	0.0684226	0.607677
Eif1a	0.533174	5.50075	4.41939	0.068525	0.607677
Poldip3	0.321056	7.48142	4.41909	0.0685318	0.607677
Ccdc9	0.316403	5.54753	4.41908	0.0685328	0.607677
Dusp11	0.344944	5.93189	4.41859	0.0685449	0.607677
Palm	0.389021	7.133	4.41024	0.068757	0.607677
1700017B05Rik	-0.58159	4.40872	4.40968	0.0687751	0.607677
Eml5	-0.578916	4.72104	4.40816	0.0688128	0.607677
Mon2	-0.835939	7.73063	4.40653	0.0688518	0.607677
Tsr2	0.401016	5.355	4.40232	0.0689606	0.607677
Wfs1	-0.724954	3.8617	4.4005	0.0690143	0.607677
Zmat2	0.541545	6.5924	4.39959	0.0690294	0.607677
Tom1l1	0.391404	5.13494	4.39964	0.0690296	0.607677
Metap2	0.405854	7.5849	4.39858	0.0690552	0.607677
Zfp707	0.578377	3.41841	4.39828	0.0690725	0.607677
Pa2g4	0.4236	8.09471	4.39683	0.0691001	0.607677
Mthfsd	0.450423	2.9369	4.3935	0.0692037	0.607677
Kif21b	-0.327015	9.35676	4.38886	0.0693052	0.607677
Trip12	-0.535824	8.72466	4.38853	0.0693138	0.607677
Ptpn14	-0.514622	2.85621	4.38845	0.0693457	0.607677
Nav1	-0.961634	10.3363	4.38675	0.0693597	0.607677
Pcm1	-0.797971	9.08642	4.38605	0.0693778	0.607677
Mon1b	0.402011	4.84685	4.38529	0.0693995	0.607677
Pfdn2	0.517836	6.19146	4.38247	0.0694705	0.607677
Trmt9b	0.4947	3.66887	4.38149	0.0695028	0.607677
Kcnv1	-0.468718	3.87753	4.37997	0.069542	0.607677
Zfp341	0.351777	5.07522	4.37888	0.0695647	0.607677
Dnlz	0.498545	3.34066	4.37921	0.0695652	0.607677
Cbr1	0.3475	7.18176	4.37673	0.0696187	0.607677
Zbtb38	-0.585047	6.92235	4.37631	0.06963	0.607677
Iqsec1	-0.680571	7.61474	4.37381	0.0696945	0.607677
Chd2	-0.470158	6.46689	4.37321	0.0697105	0.607677
Dock11	-0.878337	6.48434	4.37319	0.0697109	0.607677
Neo1	-1.02482	5.96918	4.3732	0.069711	0.607677
Lin7a	0.378063	5.17821	4.37079	0.0697744	0.607677
Rrp1	0.313109	9.25399	4.36807	0.0698437	0.607677
Lingo1	-0.830829	4.52946	4.36701	0.0698751	0.607677
Zbtb6	-0.300048	6.26998	4.36522	0.0699183	0.607677
Ndufa12	0.558771	5.16615	4.36284	0.0699814	0.607677
Spa17	0.646579	2.10562	4.36463	0.0699996	0.607677
H3c13	0.742029	2.53457	4.36194	0.0700363	0.607677
Tjp1	-0.471936	7.76189	4.35956	0.0700658	0.607677
Higd2a	0.393262	4.17765	4.35839	0.0701005	0.607677
Nsmce2	0.369558	5.2937	4.35602	0.0701596	0.607677
Mterf2	0.367592	4.70027	4.35489	0.0701902	0.607677
Fam204a	0.555062	3.9015	4.35313	0.0702394	0.607677
Thsd7a	-1.18443	4.02161	4.3529	0.0702491	0.607677
Mmp16	-0.571482	4.08737	4.35023	0.0703159	0.607677
Atrx	-0.938895	9.79504	4.34898	0.070343	0.607677
Nfrkb	-0.815078	6.10079	4.3473	0.0703877	0.607677
Lrrcc1	-0.441986	5.31275	4.347	0.0703965	0.607677
Cacna1i	-1.12846	3.11963	4.34749	0.0704157	0.607677
Pianp	-0.490492	2.99037	4.34605	0.0704437	0.607677
Rasl10b	-0.559122	2.63453	4.34686	0.0704448	0.607677
Stt3a	-1.13096	3.9508	4.34484	0.0704613	0.607677
Atr	-1.12086	5.68005	4.34072	0.0705617	0.607677
Grip2	-0.40739	5.05032	4.33921	0.0706021	0.607677
Ttc27	-0.364341	6.39934	4.33227	0.0707839	0.607677
Alpk1	-0.710796	1.1075	4.33509	0.0708093	0.607677
Armc2	-0.472238	4.52881	4.33129	0.070813	0.607677
Zfp287	-0.37846	5.05295	4.33096	0.0708201	0.607677
Zfp846	-0.32275	5.38475	4.33016	0.070841	0.607677
Srsf5	0.691618	7.43029	4.32737	0.0709136	0.607677
Ncor2	-1.00174	7.87348	4.32415	0.0709993	0.607677
Wdr11	-0.655912	7.7067	4.32371	0.071011	0.607677
Pprc1	-0.892291	6.40711	4.32346	0.0710179	0.607677
Map4k4	-0.416158	9.04023	4.32173	0.0710635	0.607677
Rasal3	-0.878402	1.42611	4.32411	0.0711633	0.607677
Dock7	-1.03693	8.13068	4.31697	0.0711903	0.607677
Cntn6	-1.15403	3.57496	4.3162	0.0712271	0.607677
Zswim8	-0.934771	8.24462	4.31265	0.0713058	0.607677
Rpl15	0.606672	6.12127	4.31135	0.071341	0.607677
Atp2b1	-1.06032	6.56369	4.31115	0.0713462	0.607677
Rbpj	0.619004	2.80669	4.31053	0.0713841	0.607677
Ascc3	-0.883987	6.90866	4.30886	0.0714074	0.607677
Sox3	0.514217	4.43831	4.3064	0.0714761	0.607677
Tnrc6b	-0.334496	7.08262	4.30625	0.0714772	0.607677
Galnt18	-1.06186	1.91617	4.31084	0.071528	0.607677
Adcyap1r1	-0.716004	4.75206	4.30438	0.07153	0.607677
Pou3f2	0.387498	5.82404	4.30418	0.0715333	0.607677
Itgav	-0.755615	4.0954	4.30248	0.0715846	0.607677
Eif5	0.459322	8.16744	4.30146	0.0716057	0.607677
Ptgr1	0.695811	3.57365	4.3012	0.071621	0.607677
Erc1	-0.458695	9.02103	4.3008	0.0716234	0.607677
Rbm6	0.289633	6.10717	4.29893	0.071674	0.607677
Mrpl46	0.37995	4.79786	4.29785	0.071705	0.607677
Wipf3	0.433397	5.28703	4.29535	0.0717713	0.607677
Lrrc9	-0.599005	3.52712	4.29479	0.0717969	0.607677
Nap1l4	0.411403	8.92963	4.29194	0.0718621	0.607677
Hint1	0.351783	6.5789	4.29141	0.0718768	0.607677
Pan2	-0.636301	5.36126	4.28661	0.0720079	0.607677
Map7d1	0.297777	8.49924	4.28039	0.0721749	0.607677
Kdm4a	-0.547004	8.16832	4.28034	0.0721763	0.607677
Brd9	0.395885	6.77963	4.27911	0.0722097	0.607677
Vps39	-0.429651	7.3139	4.2785	0.0722264	0.607677
Sipa1l2	-0.532087	6.98071	4.27815	0.0722361	0.607677
Kmt2c	-1.10131	7.43286	4.2758	0.0723	0.607677
Hectd1	-1.07151	8.79236	4.27467	0.0723306	0.607677
Cwc15	0.435307	5.89552	4.2746	0.072333	0.607677
Prim2	0.412493	5.46089	4.2719	0.0724071	0.607677
Sec24d	-0.2959	5.72618	4.2716	0.0724151	0.607677
Sod1	0.528266	6.66743	4.27153	0.0724162	0.607677
Cnot10	-0.303676	6.87888	4.26911	0.0724824	0.607677
Nup107	-0.639166	6.46088	4.26837	0.0725025	0.607677
Cenpe	-1.19675	5.1176	4.26489	0.0725999	0.607677
Actl6a	0.382623	5.51413	4.2643	0.0726145	0.607677
Mis18a	0.700528	2.37534	4.26207	0.0727166	0.607677
Prrt4	-1.00337	1.85415	4.26661	0.0727285	0.607677
Dagla	-0.79801	2.97396	4.26103	0.0727352	0.607677
Slit3	-1.25374	2.86152	4.2616	0.0727494	0.607677
Ccpg1	-0.781401	4.29473	4.25911	0.0727608	0.607677
Ccdc120	0.435191	4.74932	4.25847	0.0727756	0.607677
B230307C23Rik	0.906058	1.36774	4.26816	0.0727775	0.607677
Chm	-0.301097	6.36546	4.25216	0.072947	0.607677
Gne	-0.335289	6.67648	4.25166	0.0729607	0.607677
Sfmbt2	-0.508225	3.27505	4.25157	0.0729786	0.607677
Arhgap12	0.333869	7.07052	4.25018	0.0730014	0.607677
Psmc1	0.363425	7.2759	4.24779	0.0730671	0.607677
Pitpnm3	-0.400353	4.40338	4.2479	0.0730678	0.607677
Dstyk	-0.390639	5.5066	4.24405	0.0731713	0.607677
Cdv3	0.448208	4.79204	4.24401	0.0731738	0.607677
Mtln	0.726942	2.57106	4.24455	0.0731874	0.607677
Ank2	-0.776551	9.3027	4.24162	0.0732376	0.607677
Dazap1	0.34342	7.50542	4.24079	0.0732606	0.607677
Ank3	-0.532966	7.54177	4.2404	0.0732714	0.607677
Aunip	0.784403	1.51527	4.24679	0.0732997	0.607677
Prex1	-0.474128	7.83399	4.23916	0.0733058	0.607677
Casp3	0.425922	8.75103	4.237	0.0733656	0.607677
Tgs1	-0.568	5.74299	4.23523	0.0734154	0.607677
Srsf6	0.42933	7.94631	4.23332	0.0734678	0.607677
Washc4	-0.474288	6.28944	4.23033	0.0735512	0.607677
Zfp760	-0.427553	3.40537	4.22879	0.0736061	0.607677
Myh14	-1.31598	5.20927	4.22807	0.0736161	0.607677
Phactr3	0.385191	6.10491	4.22627	0.0736642	0.607677
Madd	-0.799344	8.10253	4.226	0.0736716	0.607677
Saxo2	1.09818	1.24653	4.23686	0.0737096	0.607677
Ephb6	-0.7759	3.21144	4.22515	0.073716	0.607677
Ska3	0.443029	3.67951	4.2244	0.0737233	0.607677
Stmn1	0.589329	8.09	4.2234	0.0737442	0.607677
Cluh	-0.405433	7.66008	4.22213	0.0737796	0.607677
Actn3	-0.747418	1.28854	4.22599	0.0738329	0.607677
Dnajc7	0.402817	9.23112	4.21977	0.0738455	0.607677
Carmil1	-0.363999	6.23317	4.21911	0.0738643	0.607677
Far2	-0.297184	6.86225	4.21287	0.0740391	0.607677
Gpatch1	0.306414	5.20529	4.21234	0.0740548	0.607677
Utp3	0.447677	6.08308	4.21026	0.0741125	0.607677
Baiap3	-0.803898	7.29279	4.20734	0.0741942	0.607677
Pnpla6	-0.600847	4.67432	4.2072	0.074201	0.607677
Rpp25l	0.435842	4.02108	4.20592	0.0742389	0.607677
Srp14	0.480472	5.39061	4.205	0.0742612	0.607677
Plxna4	-1.16136	4.89649	4.20107	0.0743739	0.607677
Ankrd42	0.352377	4.46701	4.19724	0.0744818	0.607677
Srgap3	-0.560408	8.78861	4.19633	0.0745046	0.607677
Fyb	0.479528	2.39368	4.19757	0.0745109	0.607677
G6pdx	0.290607	6.72792	4.19541	0.0745307	0.607677
Ubr5	-1.00217	8.69005	4.19502	0.0745417	0.607677
Lamb1	-0.953615	4.0428	4.19207	0.0746331	0.607677
Myl6	0.62763	7.01691	4.19134	0.0746461	0.607677
Ap1g2	-0.756401	1.50397	4.19666	0.0746874	0.607677
Hip1	-0.308618	7.43284	4.18783	0.0747458	0.607677
Sptbn4	-0.964502	5.40103	4.1873	0.0747622	0.607677
Rnf219	0.34607	4.49653	4.18619	0.0747948	0.607677
Coa5	0.707487	2.61255	4.18625	0.0748197	0.607677
Armcx4	-0.60993	5.73906	4.18107	0.0749388	0.607677
Ddx11	-0.764544	3.71021	4.18049	0.0749646	0.607677
Sf3a3	0.343562	6.67441	4.17829	0.0750172	0.607677
Gfpt2	-0.417251	4.18797	4.17793	0.0750324	0.607677
Rbm28	0.301725	6.68653	4.17723	0.0750476	0.607677
Rbp1	0.510276	4.0615	4.17624	0.0750805	0.607677
Fsbp	0.56428	3.02751	4.17562	0.0751096	0.607677
Fbxo9	0.362278	5.20365	4.17029	0.0752475	0.607677
Utp11	0.525678	5.54887	4.16955	0.075268	0.607677
Fat3	-1.59648	4.86965	4.1694	0.075276	0.607677
Npas3	-0.543936	6.82325	4.169	0.0752832	0.607677
Cpsf1	-0.724842	7.97328	4.16712	0.075337	0.607677
Zfp715	-0.588401	6.25202	4.16674	0.0753481	0.607677
Gstt2	0.724138	1.75332	4.17117	0.0753527	0.607677
Hltf	-0.582189	5.66204	4.16362	0.0754381	0.607677
Tmem63c	-1.42389	3.38197	4.16432	0.0754475	0.607677
Rcan3	0.392237	5.3801	4.16185	0.0754894	0.607677
Cnot3	0.36398	6.1822	4.15968	0.075551	0.607677
Dach1	0.283722	6.39399	4.15356	0.0757274	0.607677
Parp9	-0.748464	2.40736	4.15596	0.0757402	0.607677
Rab10	0.440947	6.65972	4.15156	0.075785	0.607677
Cep170	-0.330198	9.80999	4.15153	0.075786	0.607677
Rfxap	0.338811	4.58582	4.1508	0.0758094	0.607677
Hdac10	-0.426738	4.10247	4.14888	0.0758679	0.607677
Paip2b	0.460765	4.90601	4.14859	0.075873	0.607677
Atg2b	-0.82749	7.42338	4.14785	0.0758926	0.607677
Lsm6	0.764922	2.07524	4.14748	0.0759756	0.607677
Smarca1	-0.394935	7.95905	4.14491	0.0759775	0.607677
Fam214b	0.404485	3.55147	4.14509	0.0759807	0.607677
Ap3b1	-0.463229	6.65266	4.1448	0.0759812	0.607677
Tsn	0.275154	7.57052	4.14345	0.0760199	0.607677
Rnaseh1	0.490141	2.84498	4.1436	0.0760365	0.607677
Trpa1	-0.7354	2.3187	4.14226	0.0761485	0.607677
Tpp2	-0.375633	8.56241	4.13871	0.0761579	0.607677
Magohb	0.608802	3.99848	4.13802	0.0761826	0.607677
Marchf9	0.366427	4.22199	4.13724	0.0762042	0.607677
Phka1	-0.687021	5.69824	4.13592	0.0762397	0.607677
Prelid1	0.345408	5.62083	4.13431	0.0762867	0.607677
Rftn1	-0.339184	5.67878	4.1343	0.0762871	0.607677
Drp2	-0.428473	6.66911	4.13339	0.0763131	0.607677
Cacna2d3	-0.830354	4.85849	4.13266	0.0763367	0.607677
Tradd	0.672725	2.23373	4.13043	0.0764531	0.607677
Nav2	-1.09837	8.77061	4.12735	0.0764893	0.607677
Dcaf6	-0.297233	6.95913	4.12692	0.076502	0.607677
Dip2c	-0.450799	8.36685	4.12561	0.0765402	0.607677
Fastkd5	-0.533081	4.43904	4.12423	0.0765844	0.607677
Trappc3	0.426238	6.3601	4.12343	0.0766042	0.607677
Ankhd1	-0.626162	7.30189	4.12207	0.076644	0.607677
Tsnax	0.376774	5.67228	4.12201	0.0766463	0.607677
Unc13c	-0.698173	5.13083	4.12132	0.0766676	0.607677
Hnrnpab	0.437226	8.98381	4.12075	0.0766825	0.607677
Mapre1	0.424177	7.88359	4.11984	0.0767094	0.607677
Tns2	-0.67038	3.25613	4.11834	0.0767714	0.607677
Cntrob	0.331819	4.52034	4.11769	0.0767752	0.607677
Gnptab	-0.546321	3.76811	4.11531	0.0768509	0.607677
Ralyl	0.385955	6.70725	4.11468	0.0768611	0.607677
Ep300	-0.652915	7.25579	4.1139	0.0768841	0.607677
Prkdc	-1.57653	6.3713	4.11336	0.0769006	0.607677
Capg	0.800017	2.0229	4.11606	0.0769011	0.607677
Rnf123	-0.429416	6.77394	4.11067	0.0769794	0.607677
2310033P09Rik	0.399613	4.09197	4.11021	0.0769973	0.607677
Glod4	0.322586	7.49814	4.10947	0.0770149	0.607677
Focad	-1.01816	6.56557	4.10926	0.0770213	0.607677
Mavs	0.344259	4.26508	4.10302	0.077209	0.607677
Mast1	-0.456209	9.20274	4.10151	0.0772503	0.607677
Kcnj9	-0.642046	1.56753	4.1063	0.0773067	0.607677
Hnrnph2	0.458141	7.21475	4.0976	0.0773661	0.607677
Pnma2	0.314559	6.50994	4.09435	0.077463	0.607677
Vps35l	-0.399324	6.85353	4.09315	0.0774986	0.607677
Stk40	0.511586	3.21118	4.09187	0.0775494	0.607677
Cops9	0.721514	3.49463	4.09033	0.0775917	0.607677
Cdc42	0.391333	8.49937	4.08852	0.0776364	0.607677
Dnah7b	-1.24289	1.20923	4.08282	0.077686	0.607677
Usp13	-0.568236	5.76552	4.07949	0.0779069	0.607677
Sorcs1	-0.972095	4.05182	4.07831	0.0779494	0.607677
Adcy1	-0.587202	5.20754	4.07624	0.0780054	0.607677
Prkrip1	0.526341	4.90967	4.07603	0.0780121	0.607677
Txlnb	-0.680277	1.69098	4.08156	0.0780325	0.607677
Psmd12	0.400897	8.26082	4.07393	0.0780732	0.607677
Prkar1a	0.31376	9.92316	4.07263	0.0781123	0.607677
Aftph	0.369304	6.53879	4.07214	0.078127	0.607677
Gabpb1	0.519484	4.53187	4.07089	0.0781674	0.607677
Tanc1	-0.738828	4.98243	4.06715	0.0782794	0.607677
2010300C02Rik	-0.317452	5.91367	4.06657	0.078295	0.607677
Hpf1	0.409139	5.33249	4.06526	0.0783354	0.607677
Csnk1g3	0.344276	5.3633	4.06496	0.0783443	0.607677
Lor	0.371065	5.61045	4.06376	0.0783801	0.607677
Nim1k	0.418031	3.98089	4.06322	0.0784008	0.607677
Gca	0.481874	3.26612	4.06113	0.0784708	0.607677
Plppr4	-0.862877	5.19183	4.05702	0.0785852	0.607677
Copg2	-0.471971	7.58493	4.05654	0.078598	0.607677
Naa40	0.417077	5.09353	4.05475	0.0786536	0.607677
Hcn1	-0.84965	2.78292	4.0536	0.0787342	0.607677
Prr19	0.870161	1.22892	4.06166	0.0787709	0.607677
Alcam	-0.890216	5.16674	4.05009	0.0787956	0.607677
Eif3m	0.37118	6.50251	4.04983	0.0788017	0.607677
Pdap1	0.510355	7.08499	4.04907	0.0788247	0.607677
Rprd2	-0.518302	5.98795	4.04815	0.078853	0.607677
Vti1a	0.437639	5.51167	4.04722	0.0788819	0.607677
Phospho2	0.466378	4.33696	4.04599	0.0789217	0.607677
2410004B18Rik	0.584718	4.66986	4.04533	0.0789408	0.607677
Smarca2	-0.558701	8.68291	4.04519	0.0789426	0.607677
Dcdc2a	0.459684	3.29934	4.04249	0.0790367	0.607677
Emc6	0.491488	2.92026	4.03489	0.0792763	0.607677
Gja1	-0.516007	5.41441	4.03364	0.0792971	0.607677
Chmp2a	0.370059	6.38632	4.0331	0.0793125	0.607677
Plec	-1.03924	6.28188	4.03256	0.0793294	0.607677
Akr1a1	0.359833	8.34255	4.02854	0.0794522	0.607677
Mast4	-0.783812	7.43698	4.02831	0.0794592	0.607677
Dop1a	-1.11459	7.24815	4.0275	0.0794845	0.607677
Aatk	-0.441397	6.58371	4.026	0.0795307	0.607677
Ldhb	0.32866	8.09049	4.02496	0.0795625	0.607677
Nexmif	-0.977791	8.80933	4.02374	0.0795998	0.607677
Minar1	-0.280214	6.15692	4.02352	0.0796069	0.607677
Zc3h15	0.530723	7.07208	4.02247	0.0796392	0.607677
Isca1	1.11564	2.11498	4.02331	0.079691	0.607677
Ntrk3	-0.840199	4.2635	4.01926	0.0797437	0.607677
Parn	-0.33168	6.16067	4.01885	0.0797511	0.607677
Zfpm2	-0.345576	6.90139	4.01496	0.0798712	0.607677
Efr3b	-0.469614	8.31088	4.01459	0.0798824	0.607677
Socs2	0.509364	2.46273	4.01485	0.0799117	0.607677
Psmc5	0.312912	8.2213	4.01237	0.0799511	0.607677
Gm42791	0.339346	5.65794	4.01202	0.0799627	0.607677
Spryd3	0.271103	7.81934	4.0069	0.0801209	0.607677
Ptprt	-0.436462	4.32135	4.00205	0.0802758	0.607677
Mapk8ip3	-0.578128	9.41498	4.00187	0.0802773	0.607677
Plch1	-0.577226	5.14355	4.00157	0.0802885	0.607677
Sdk2	-1.27189	3.38369	4.00198	0.0802996	0.607677
Mblac1	0.523809	2.03516	4.00352	0.0803043	0.607677
Ighmbp2	-0.620497	5.01008	4.00066	0.0803168	0.607677
Znrd2	0.404152	5.96472	3.9991	0.0803642	0.607677
Psmd14	0.392557	7.90354	3.99896	0.080368	0.607677
Ogt	-0.675103	8.34018	3.99613	0.0804561	0.607677
Laptm4a	-0.438401	4.35588	3.99616	0.0804594	0.607677
Ddx24	-0.505343	8.21172	3.99493	0.0804937	0.607677
Ccdc58	0.767171	2.10494	3.99312	0.0806199	0.607677
Hk1	-0.518766	10.0713	3.98987	0.0806521	0.607677
Nsrp1	0.494378	5.29276	3.98924	0.0806729	0.607677
Ano6	-0.690302	2.4598	3.99118	0.080683	0.607677
Usp36	-0.655528	5.18064	3.98787	0.0807165	0.607677
Myh7	-0.61835	2.59109	3.98779	0.080771	0.607677
Hecw2	-0.327766	6.8209	3.98555	0.0807877	0.607677
Gpr37l1	-0.584679	3.3956	3.9827	0.0808911	0.607677
Gfod2	0.289838	5.33456	3.98031	0.0809535	0.607677
Nedd8	0.61827	6.35809	3.97717	0.0810516	0.607677
Pir	0.480423	2.9972	3.97565	0.0811162	0.607677
Lrrk2	-0.824986	4.67938	3.97349	0.0811707	0.607677
Ap2a1	-0.413098	9.72676	3.97307	0.0811806	0.607677
Dok4	0.307495	6.65465	3.97124	0.0812387	0.607677
Chrm1	-0.747505	3.60064	3.97068	0.0812679	0.607677
Zfp78	-0.495958	3.011	3.971	0.0812698	0.607677
Arhgef11	-0.328069	6.83373	3.96602	0.0814039	0.607677
Pdik1l	0.409821	4.66841	3.96394	0.0814721	0.607677
Rsph3a	0.628476	1.59867	3.9685	0.0815011	0.607677
Ptpn23	-0.617687	6.75392	3.96212	0.0815277	0.607677
Trpm3	-0.722148	4.8452	3.9613	0.0815561	0.607677
Alg10b	-0.813939	3.06543	3.96197	0.0815603	0.607677
Psmd13	0.34726	8.7012	3.96082	0.0815688	0.607677
Sh3pxd2b	0.303585	6.63759	3.95984	0.0816002	0.607677
Dnah12	-1.3342	1.78877	3.96454	0.0816175	0.607677
Exd1	-0.903939	1.47442	3.96361	0.0816539	0.607677
Pdcd6	0.378316	5.45115	3.95647	0.0817083	0.607677
Fxr2	0.280592	7.12639	3.95643	0.0817085	0.607677
Bbs7	-0.352835	5.87365	3.95561	0.081735	0.607677
Eif3g	0.346865	7.26879	3.95415	0.0817811	0.607677
Bhlhe22	0.326255	6.1866	3.95188	0.081854	0.607677
Mboat2	-0.670937	3.39242	3.95203	0.081864	0.607677
Zfp653	0.374831	4.06733	3.9514	0.0818737	0.607677
Ypel4	-0.973785	1.13788	3.94616	0.0820339	0.607677
Kcnk10	-0.941763	3.09734	3.94636	0.08206	0.607677
Slc1a2	-0.8237	6.84636	3.9451	0.0820709	0.607677
Kdm2a	-0.286446	6.85262	3.94375	0.0821138	0.607677
Rsl1d1	0.321289	7.65948	3.94295	0.0821394	0.607677
Mroh1	-0.747585	6.34387	3.93927	0.0822578	0.607677
Nudc	0.404576	6.45029	3.93902	0.0822659	0.607677
Mfn1	-0.284093	7.18714	3.9389	0.0822696	0.607677
Marchf5	0.307123	5.24421	3.93831	0.0822897	0.607677
Ubr1	-0.910066	7.57868	3.93754	0.0823131	0.607677
Slc45a4	-0.446381	3.24277	3.93553	0.0823941	0.607677
Erich3	-0.764384	3.63108	3.93491	0.0824093	0.607677
Ccdc85a	0.306049	6.37641	3.93248	0.0824765	0.607677
Gpr153	-0.64364	1.68878	3.93787	0.0824918	0.607677
Lpcat1	-0.677099	4.11667	3.932	0.0824977	0.607677
Huwe1	-1.10183	9.6456	3.93174	0.0824999	0.607677
Ing3	0.312482	5.54588	3.92911	0.0825859	0.607677
Pygm	-0.405434	5.13074	3.92527	0.0827107	0.607677
Adat1	-0.426051	3.39539	3.92336	0.0827836	0.607677
Abcf3	0.287149	7.47576	3.92166	0.0828258	0.607677
Ktn1	-1.08437	4.69955	3.92151	0.0828345	0.607677
Ephx2	-0.32678	4.79895	3.92125	0.0828416	0.607677
Ptprg	-0.549271	4.9874	3.92093	0.0828516	0.607677
Snrnp40	0.419689	5.80909	3.92039	0.082868	0.607677
Ercc5	-0.857625	5.54138	3.91644	0.0829969	0.607677
Rnaseh2b	0.373506	4.28762	3.91405	0.0830769	0.607677
Gfm1	-0.351016	6.78543	3.91216	0.0831349	0.607677
Ifitm3	0.734414	1.48699	3.91689	0.0831996	0.607677
Srp54c	0.389605	4.6775	3.90585	0.0833432	0.607677
Pwp2	-0.462588	5.95894	3.90511	0.0833653	0.607677
Cntnap5a	-1.02181	3.48698	3.90025	0.0835413	0.607677
Bmpr1a	-0.501499	2.57152	3.89995	0.0835844	0.607677
Plekha6	-0.656476	6.65073	3.89615	0.0836587	0.607677
Setdb1	-0.702916	7.87009	3.89544	0.0836816	0.607677
Nup160	-0.682977	6.10104	3.8942	0.0837231	0.607677
Tbcb	0.365553	7.25122	3.89402	0.0837283	0.607677
Bod1l	-0.738985	7.96196	3.89301	0.0837617	0.607677
Hnrnpll	0.394896	8.0507	3.89248	0.0837792	0.607677
Ranbp6	-0.562383	7.16155	3.89179	0.0838019	0.607677
B3gat2	0.270633	7.00785	3.89119	0.0838215	0.607677
Carmil3	-0.367904	6.54141	3.89065	0.0838396	0.607677
Brca2	-1.1894	4.2187	3.89011	0.0838646	0.607677
Dchs2	-0.749945	3.19681	3.88965	0.0838937	0.607677
Cdhr1	-0.668844	2.33	3.89075	0.0839242	0.607677
Atxn2	-0.317021	8.52641	3.88314	0.0840872	0.607677
Atg12	0.313489	5.51793	3.88118	0.084153	0.607677
Zbtb14	0.320024	4.89305	3.88073	0.0841691	0.607677
Mrpl24	0.350408	5.93515	3.87826	0.0842493	0.607677
Top1	0.353358	8.09731	3.8775	0.0842738	0.607677
Nhsl1	-0.508304	5.90569	3.8775	0.0842747	0.607677
Lzts1	-0.486376	6.35543	3.87694	0.0842927	0.607677
Vwc2l	0.763391	2.80334	3.87722	0.0843062	0.607677
Tcaf1	-0.649164	10.8206	3.87618	0.0843175	0.607677
Polr1b	-0.563554	6.31938	3.87601	0.0843236	0.607677
Pik3c3	-0.341565	7.27169	3.87556	0.0843384	0.607677
H2ac6	0.71945	2.29847	3.87674	0.0843487	0.607677
Eef1b2	0.415331	7.14674	3.87472	0.0843663	0.607677
Golga7	0.687966	1.79291	3.87703	0.0844149	0.607677
Gtf3c1	-0.847636	8.55492	3.87162	0.0844692	0.607677
Polrmt	-0.642926	5.1941	3.87049	0.0845086	0.607677
Zfp414	0.51225	4.49779	3.86983	0.0845318	0.607677
Ube2h	0.550676	3.18375	3.86984	0.0845418	0.607677
Sec13	0.443056	6.55723	3.86917	0.0845508	0.607677
Zfp267	-0.488706	5.87091	3.86812	0.0845862	0.607677
Hipk2	-0.300562	6.39225	3.86602	0.0846559	0.607677
Eef1d	0.486628	6.42004	3.86503	0.0846888	0.607677
Mms19	-0.600155	6.83117	3.86449	0.084707	0.607677
D630045J12Rik	-0.962963	3.96842	3.864	0.0847315	0.607677
Ccdc85b	0.375859	4.50804	3.86251	0.0847756	0.607677
Pde9a	-0.309068	5.51516	3.86181	0.084797	0.607677
Dcx	0.364769	10.2953	3.86163	0.0848023	0.607677
Zfp647	0.377398	4.7587	3.85906	0.0848906	0.607677
Tjp3	0.574863	3.01101	3.85876	0.0849151	0.607677
Armh4	-0.869449	2.20081	3.86159	0.0849287	0.607677
Gak	-0.503628	7.5886	3.85744	0.0849425	0.607677
Lmnb2	0.305946	6.22772	3.85668	0.0849682	0.607677
Rttn	-0.930668	3.18136	3.85743	0.0849685	0.607677
Ubxn7	0.333731	7.26963	3.85666	0.0849687	0.607677
Ube4b	-0.369473	9.0599	3.85572	0.0850001	0.607677
Ckap5	-0.625116	10.0016	3.85535	0.0850123	0.607677
Mta3	-0.329964	6.90111	3.85472	0.0850337	0.607677
Ptprn	-0.873097	3.96651	3.85355	0.0850808	0.607677
Chmp2b	0.345723	6.36641	3.85309	0.0850886	0.607677
Cald1	0.499995	5.50771	3.85172	0.0851351	0.607677
Dgkz	-0.248099	6.83469	3.8516	0.0851385	0.607677
Fam131a	-0.275251	6.9346	3.85109	0.0851556	0.607677
Dnajc8	0.57788	6.20705	3.84961	0.0852056	0.607677
Adam10	-0.922384	4.30914	3.84712	0.0852947	0.607677
Rps20	0.673936	4.41588	3.84663	0.0853085	0.607677
Gtf2e2	0.434987	5.88425	3.84393	0.085397	0.607677
Mettl1	0.478367	4.25063	3.84315	0.0854263	0.607677
Gnl2	0.31437	7.18679	3.84191	0.0854646	0.607677
Pdcd4	0.421197	8.15356	3.84178	0.085469	0.607677
Omg	-1.01883	2.33906	3.84305	0.0855433	0.607677
Rnf4	0.456296	6.16567	3.83934	0.0855517	0.607677
Bcl2l1	0.462423	6.3393	3.83905	0.0855614	0.607677
Srsf7	0.392382	7.68779	3.83749	0.0856142	0.607677
Frmd4a	-0.381092	8.3218	3.83619	0.0856579	0.607677
Scube3	-1.03009	1.58764	3.84107	0.08567	0.607677
Csrnp1	0.50677	2.37945	3.83593	0.0857101	0.607677
Ampd3	-0.392691	6.4064	3.83302	0.0857656	0.607677
Naa25	-0.403938	7.31267	3.83219	0.0857938	0.607677
Csrp2	0.466401	5.94242	3.82962	0.0858815	0.607677
Vps50	-0.301564	7.52064	3.82749	0.0859534	0.607677
Efl1	-0.399751	6.186	3.82542	0.0860239	0.607677
Chd6	-1.03456	6.84202	3.8233	0.0860963	0.607677
Rab24	0.405638	4.79726	3.82283	0.0861143	0.607677
Map1b	-0.967473	12.1634	3.82194	0.0861422	0.607677
2410002F23Rik	0.401888	5.81087	3.82192	0.0861436	0.607677
Psd2	0.288854	7.90399	3.82023	0.0862007	0.607677
Dnm1l	-0.262053	8.95237	3.82005	0.086207	0.607677
Cep57	0.440323	5.59847	3.82002	0.0862084	0.607677
Sh3bp5	0.309813	8.12237	3.81933	0.0862314	0.607677
Chtop	0.445399	5.92628	3.81907	0.0862407	0.607677
Hspe1	0.609319	4.04755	3.81907	0.0862449	0.607677
Klhl15	-0.310281	4.95534	3.81329	0.0864399	0.607677
Dtwd1	0.469672	4.27411	3.81171	0.0864957	0.607677
Fmo1	-0.301787	5.84307	3.81096	0.0865185	0.607677
Tbpl1	0.354123	4.78845	3.81014	0.0865481	0.607677
Kdm4c	-0.45164	6.01017	3.80726	0.0866453	0.607677
Nup188	-0.872454	6.61561	3.80619	0.0866821	0.607677
Zfp74	0.306749	5.63596	3.80392	0.0867606	0.607677
Ints10	-0.358352	7.03002	3.80157	0.0868407	0.607677
Rad54b	0.814378	2.05014	3.8006	0.0869526	0.607677
Mepce	0.268952	5.99702	3.79759	0.0869786	0.607677
Cfdp1	0.455357	6.18165	3.79618	0.0870272	0.607677
Foxg1	0.368219	7.7762	3.79218	0.0871652	0.607677
Gli3	-0.554596	4.20726	3.79118	0.0872053	0.607677
Rec8	-0.676542	4.19221	3.79077	0.0872197	0.607677
Reln	-1.5001	6.63855	3.78961	0.0872546	0.607677
Hmg20a	0.294943	7.06206	3.78508	0.0874115	0.607677
Amfr	-0.68731	4.48094	3.78478	0.0874259	0.607677
Clip3	0.261222	9.59832	3.78046	0.0875722	0.607677
Kntc1	-1.01518	4.3274	3.78013	0.0875896	0.607677
Atm	-1.29403	6.10533	3.77997	0.0875903	0.607677
Cetn2	0.495298	5.79639	3.77816	0.0876533	0.607677
Cenpo	0.768505	1.52793	3.78388	0.0876598	0.607677
Ak9	-1.00511	2.06998	3.78038	0.0877345	0.607677
Qser1	-0.361178	5.55699	3.77521	0.0877566	0.607677
Katnal1	0.308627	6.74015	3.7742	0.0877908	0.607677
Rap1a	0.56365	3.94786	3.77374	0.0878123	0.607677
Unc5c	-0.879076	3.76776	3.77365	0.0878207	0.607677
Nae1	-0.271946	7.34838	3.77299	0.0878332	0.607677
Cmpk1	0.377509	6.31831	3.77239	0.0878543	0.607677
Cdkl5	-0.324261	7.58085	3.77185	0.0878732	0.607677
Hsp90b1	-0.989824	6.45747	3.77139	0.0878893	0.607677
D130043K22Rik	-1.27095	3.35196	3.76925	0.0879918	0.607677
Cfap298	0.438114	5.08095	3.76738	0.0880309	0.607677
Dis3l	-0.28221	5.98654	3.76386	0.0881536	0.607677
Shtn1	0.362737	8.60611	3.76282	0.0881897	0.607677
Baz1b	-0.506628	7.70574	3.76036	0.0882765	0.607677
Ngrn	0.34388	5.4783	3.76035	0.0882778	0.607677
Virma	-0.753925	7.38195	3.75694	0.0883969	0.607677
Tln2	-0.703557	8.52696	3.7559	0.0884335	0.607677
Peg3	-0.756219	9.58182	3.75499	0.0884658	0.607677
Myo1e	-0.762515	5.0769	3.754	0.0885027	0.607677
Erbb4	-0.724717	3.953	3.75344	0.0885282	0.607677
Marf1	-0.28288	5.949	3.75239	0.0885579	0.607677
Atp2a2	-1.01578	7.23747	3.7499	0.0886458	0.607677
Enah	0.255412	7.86209	3.74949	0.0886602	0.607677
Iars	-0.648651	7.48056	3.74786	0.0887177	0.607677
Pbxip1	-0.777689	3.04097	3.74809	0.0887383	0.607677
Dnajb14	0.377729	4.41614	3.74465	0.0888349	0.607677
Mertk	-0.805806	1.27865	3.74762	0.0888742	0.607677
Agtpbp1	-0.270631	8.44483	3.7426	0.0889046	0.607677
Setbp1	-0.364514	6.56639	3.74132	0.0889503	0.607677
Nckap5	-0.63262	3.7744	3.74125	0.0889614	0.607677
Tsc22d1	0.363643	7.20986	3.73909	0.0890292	0.607677
Larp6	0.333369	5.95221	3.73869	0.0890441	0.607677
Skp1a	0.442292	8.72505	3.73844	0.0890525	0.607677
Ube2q2	0.66225	2.29482	3.73929	0.0890723	0.607677
Unc79	-1.0798	6.46106	3.73756	0.089084	0.607677
Insr	-1.06042	3.39772	3.73715	0.0891192	0.607677
Pld2	-0.467497	5.85734	3.73621	0.0891327	0.607677
Gtf2f2	0.414283	5.33441	3.73366	0.089224	0.607677
Acat3	-0.251057	6.78748	3.7328	0.0892536	0.607677
Megf10	-0.938275	2.60667	3.73448	0.0892655	0.607677
Bnip3l	0.404095	3.8476	3.73038	0.0893461	0.607677
Ywhaz	0.44168	8.7886	3.72917	0.0893831	0.607677
Ncoa5	0.243812	7.72564	3.72836	0.0894121	0.607677
Optn	0.331801	6.70734	3.72792	0.0894282	0.607677
Cntn1	-1.07858	7.2706	3.72779	0.0894329	0.607677
Naa80	0.439152	4.57247	3.72652	0.0894809	0.607677
Stx12	0.45197	7.30717	3.72575	0.0895059	0.607677
Chmp1a	0.364506	5.27675	3.72447	0.0895529	0.607677
Phc3	-0.466845	5.97768	3.72309	0.0896016	0.607677
Mtif2	0.298008	5.46325	3.72174	0.0896508	0.607677
Sae1	0.353294	7.63546	3.72108	0.0896733	0.607677
Moap1	0.265555	7.02513	3.72032	0.0897006	0.607677
Sptan1	-1.02493	11.2735	3.71906	0.0897461	0.607677
Grin1	-0.990695	5.91257	3.71882	0.0897552	0.607677
Birc6	-1.37671	9.82687	3.71787	0.0897889	0.607677
Rbm17	0.412346	5.34012	3.71785	0.0897906	0.607677
Ranbp2	-1.00543	7.7568	3.71695	0.0898218	0.607677
Kdm3b	-0.534973	7.42744	3.716	0.089856	0.607677
Szt2	-1.26854	5.99938	3.71475	0.0899022	0.607677
Fyco1	-0.539096	3.72133	3.71256	0.0899897	0.607677
Scrt1	0.393581	4.72675	3.71218	0.0899962	0.607677
Dpyd	-0.432666	4.77193	3.71206	0.0900006	0.607677
Nol11	0.285042	6.9426	3.71022	0.0900648	0.607677
Rnf213	-1.4379	5.04646	3.70956	0.0900917	0.607677
Tsc1	-0.489181	6.42878	3.70819	0.0901383	0.607677
Plekhm2	-0.464552	6.0371	3.7073	0.0901707	0.607677
Adcy8	-0.693109	3.38536	3.70738	0.090183	0.607677
Rbm45	0.301442	5.47587	3.70422	0.0902828	0.607677
Mrps6	0.488387	5.73211	3.70351	0.0903081	0.607677
Lmbrd1	-0.964163	4.22109	3.7035	0.0903141	0.607677
Speg	-0.369419	5.62239	3.70293	0.0903294	0.607677
Opa1	-0.312716	8.51134	3.70212	0.090358	0.607677
Rpl7l1	0.439985	5.18134	3.70069	0.0904112	0.607677
Kif5a	-1.02871	10.5244	3.70029	0.0904243	0.607677
Cnn3	0.358992	6.80655	3.6979	0.0905113	0.607677
Sh3bp5l	0.354295	5.05138	3.69619	0.0905751	0.607677
Snf8	0.460421	3.60923	3.69477	0.0906333	0.607677
Nit1	0.307539	5.93404	3.69392	0.0906567	0.607677
Lrig2	-0.788288	3.41931	3.69375	0.0906784	0.607677
Pfdn5	0.512358	6.39926	3.69043	0.0907837	0.607677
Zfp119a	-0.508589	2.33912	3.69017	0.0908706	0.607677
Sat1	0.581539	2.43732	3.68855	0.0908918	0.607677
Osbpl11	-0.307083	6.59857	3.68479	0.09099	0.607677
Fam241b	0.438423	5.63636	3.68335	0.0910431	0.607677
Htt	-1.05536	7.74849	3.68292	0.0910582	0.607677
Usp9x	-0.811125	9.7613	3.6826	0.0910698	0.607677
Mybbp1a	-0.754559	7.93365	3.67945	0.0911854	0.607677
Vps11	-0.49746	7.69337	3.67546	0.0913321	0.607677
Mrps35	0.375604	5.11132	3.67513	0.0913454	0.607677
Slit2	-1.08006	3.61175	3.6752	0.0913568	0.607677
Azin1	0.310094	8.24266	3.67445	0.0913692	0.607677
Dut	0.500978	5.20824	3.67399	0.0913874	0.607677
Klhdc4	0.366938	5.47014	3.67395	0.0913888	0.607677
Atrnl1	-0.814511	4.01867	3.67282	0.0914368	0.607677
Diaph1	-0.316276	5.83148	3.67013	0.0915287	0.607677
Mau2	-0.313194	6.9361	3.66912	0.0915659	0.607677
Pgrmc2	0.546526	2.8318	3.66888	0.0915965	0.607677
Aqp4	-0.619279	5.40017	3.66725	0.0916363	0.607677
Sf3a2	0.28963	6.90219	3.667	0.0916439	0.607677
Spock3	-0.853095	3.98787	3.66667	0.0916639	0.607677
Lin7c	0.366099	7.32581	3.66549	0.0916997	0.607677
Adamts3	-0.958938	3.8828	3.663	0.0918018	0.607677
Jpt1	0.406508	7.8505	3.66142	0.0918503	0.607677
Hsph1	-0.308145	9.773	3.65889	0.0919444	0.607677
Gpc4	-0.92815	2.73315	3.65761	0.0920494	0.607677
Rapgef5	-0.281722	6.13246	3.65524	0.0920801	0.607677
Fam120b	-0.379416	7.12997	3.65514	0.0920837	0.607677
Map3k21	-0.75319	2.59235	3.65638	0.0920992	0.607677
Zfp111	-0.374868	4.33429	3.65421	0.0921226	0.607677
D3Ertd751e	0.778777	1.60869	3.65757	0.0921763	0.607677
Zc3h7b	-0.439276	6.61852	3.65246	0.0921836	0.607677
Bak1	0.484004	3.84013	3.65015	0.0922755	0.607677
Rfx3	-0.295206	7.12174	3.64896	0.0923137	0.607677
Pcdh11x	-0.385858	4.99974	3.64885	0.0923198	0.607677
Vps13d	-1.38749	8.09963	3.64872	0.0923227	0.607677
Smyd3	0.278916	6.87288	3.64789	0.0923536	0.607677
Timm17b	0.422867	4.27151	3.64624	0.0924188	0.607677
Cfl2	0.454626	7.3342	3.64413	0.092494	0.607677
Rpf1	0.425923	5.04247	3.64239	0.0925612	0.607677
Tspyl3	0.40501	4.71877	3.64235	0.0925634	0.607677
Wdfy3	-1.24184	8.59096	3.6403	0.0926376	0.607677
Tenm3	-1.21268	5.7365	3.64017	0.0926438	0.607677
Lrp4	-1.11401	3.31536	3.63955	0.0926908	0.607677
Tceal3	0.512479	4.10446	3.63884	0.0926969	0.607677
Csmd1	-1.18178	3.78201	3.63823	0.0927286	0.607677
Rpl31	0.503023	4.56126	3.6375	0.0927454	0.607677
Ap3d1	-0.655485	8.73691	3.63605	0.092797	0.607677
Arfgef3	-0.930028	8.1591	3.63549	0.0928179	0.607677
Large1	-0.474369	3.86228	3.63541	0.0928287	0.607677
Stard10	0.427941	2.6918	3.63591	0.0928292	0.607677
Stac	0.681362	2.73005	3.63564	0.0928379	0.607677
Smg7	-0.317789	7.34093	3.634	0.0928739	0.607677
Arfgef2	-0.663858	6.51702	3.63025	0.0930153	0.607677
Sytl5	-0.668162	2.28617	3.62677	0.0932436	0.607677
Wbp2	0.355063	7.73602	3.62208	0.0933236	0.607677
Ncam2	-0.969493	5.15884	3.62137	0.0933526	0.607677
Ccdc137	0.465075	3.90515	3.61977	0.0934166	0.607677
Cenpk	0.543131	2.84822	3.6179	0.0935034	0.607677
Ift140	-0.742111	7.24921	3.61719	0.093509	0.607677
Acin1	0.288786	8.46924	3.61614	0.0935485	0.607677
Tmem186	0.448662	3.44593	3.61465	0.0936149	0.607677
Fam229b	0.681231	2.30894	3.61429	0.0936683	0.607677
Dnajc6	-0.385719	9.31467	3.61281	0.093675	0.607677
Arl6ip6	0.662445	1.95217	3.611	0.0938386	0.607677
Slc8a1	-1.02545	6.07392	3.60769	0.093871	0.607677
Zranb3	-0.619356	4.10656	3.60508	0.0939757	0.607677
Pex19	0.323805	6.99283	3.60489	0.093977	0.607677
Vps72	0.350566	5.62181	3.60452	0.0939917	0.607677
Uggt1	-1.04361	4.30341	3.60364	0.0940308	0.607677
Klhl22	-0.364397	7.62674	3.60223	0.0940786	0.607677
Mical3	-0.957781	7.3215	3.60055	0.0941429	0.607677
Htatsf1	0.329868	7.29178	3.60021	0.0941559	0.607677
Ercc1	0.412415	5.2169	3.5997	0.0941768	0.607677
Coro7	-0.749512	7.48639	3.59881	0.0942095	0.607677
Radx	-0.479023	3.09599	3.599	0.0942232	0.607677
Tbl3	-0.48573	7.01621	3.59784	0.0942467	0.607677
Maged2	0.282037	9.78735	3.59611	0.0943128	0.607677
Hexdc	-0.395351	5.63806	3.596	0.0943179	0.607677
Safb	0.263939	8.95472	3.59576	0.0943261	0.607677
Gabrg2	-0.883032	5.04147	3.59532	0.0943455	0.607677
Fubp3	0.445296	6.38729	3.59473	0.0943663	0.607677
Mlh1	-0.308919	4.84674	3.59454	0.0943752	0.607677
Rpl9	0.641585	6.36511	3.5922	0.0944634	0.607677
Aatf	0.417671	6.05241	3.59209	0.0944678	0.607677
Slc8a3	-0.641456	2.7122	3.59276	0.0944871	0.607677
3110040N11Rik	0.724884	2.87222	3.59075	0.0945395	0.607677
Washc5	-0.338157	6.67531	3.58971	0.0945588	0.607677
Adamts8	-0.832497	1.28774	3.59284	0.0945838	0.607677
Anks1b	-0.26139	7.5986	3.58865	0.0945994	0.607677
Acsl1	-0.41774	5.9818	3.58864	0.0946001	0.607677
Trmt13	0.444602	3.70825	3.58836	0.0946178	0.607677
Hif1a	-0.333302	8.7421	3.58807	0.094622	0.607677
Mrpl48	0.431428	4.19773	3.58534	0.0947314	0.607677
Eps15	-0.326335	7.65898	3.58228	0.0948454	0.607677
Ywhae	0.418866	11.15	3.58029	0.0949221	0.607677
Ift172	-1.10775	6.5623	3.57943	0.0949556	0.607677
Cyren	0.83951	1.20738	3.58815	0.0949648	0.607677
Nrxn1	-0.935971	7.19239	3.57708	0.0950466	0.607677
Zfp467	0.304393	5.53494	3.57623	0.0950803	0.607677
Asf1b	0.617989	1.82237	3.57905	0.0950898	0.607677
Scyl2	-0.341867	7.27123	3.57516	0.0951211	0.607677
Pcnx	-0.631907	4.1359	3.57509	0.0951294	0.607677
Swap70	0.397697	4.29691	3.5744	0.0951542	0.607677
Ap1b1	-0.537529	8.98079	3.57288	0.0952092	0.607677
Hdac6	-0.681603	8.2991	3.57206	0.0952411	0.607677
Gtf2e1	0.326618	5.85179	3.57204	0.0952423	0.607677
Mmut	-0.38349	5.47885	3.57168	0.095257	0.607677
Usp33	-0.575859	8.64617	3.5713	0.0952707	0.607677
Vcan	-0.590546	3.17179	3.57087	0.0953078	0.607677
Fbxo38	-0.574447	6.74584	3.57024	0.0953121	0.607677
Utp14b	0.274548	5.28071	3.565	0.0955171	0.607677
Ftsj1	0.263216	6.09307	3.56456	0.0955335	0.607677
Ipmk	0.502529	3.25656	3.56414	0.095562	0.607677
Cse1l	-0.428817	8.91108	3.56234	0.0956197	0.607677
Map3k4	-0.532308	6.44442	3.561	0.0956726	0.607677
Pam	-0.766227	3.25785	3.55966	0.0957445	0.607677
Ttll4	-0.358595	4.61703	3.5589	0.0957574	0.607677
Nolc1	0.319905	7.92566	3.5585	0.0957699	0.607677
Myo1b	-0.896924	7.76752	3.55746	0.0958104	0.607677
Dolk	-0.90813	2.32113	3.56019	0.0958152	0.607677
2700081O15Rik	0.281401	6.77792	3.55706	0.0958261	0.607677
Eml4	-0.264114	7.37031	3.55697	0.0958297	0.607677
Atp2b2	-1.13964	5.94489	3.55485	0.0959136	0.607677
Naca	0.460255	6.6106	3.55463	0.0959215	0.607677
Apeh	-0.258311	6.84165	3.55423	0.0959374	0.607677
Trank1	-1.24577	6.12041	3.55407	0.0959442	0.607677
Rnf113a1	0.48334	4.03399	3.55401	0.0959507	0.607677
Atxn1l	0.452238	3.56555	3.55399	0.0959551	0.607677
Akap5	0.308017	7.18635	3.55369	0.0959584	0.607677
Lrig1	-0.696594	4.47747	3.55364	0.0959642	0.607677
Zcchc2	-0.345578	5.50201	3.55308	0.0959834	0.607677
Zdbf2	-0.614961	6.83791	3.55262	0.0960006	0.607677
Lrp12	-0.856992	3.42646	3.55242	0.0960248	0.607677
Ywhah	0.435034	8.3487	3.55188	0.0960293	0.607677
Tatdn2	0.378531	4.95308	3.55059	0.0960823	0.607677
Spata2l	-0.351195	5.32081	3.55022	0.0960961	0.607677
Zfp507	-0.277778	5.36278	3.54932	0.0961314	0.607677
Fryl	-1.18192	7.21105	3.54902	0.096142	0.607677
Cdc42bpg	-0.734562	2.49079	3.54844	0.096238	0.607677
Man2c1	-0.480359	6.12992	3.54364	0.0963538	0.607677
Srgap2	-0.581229	9.1976	3.54199	0.0964188	0.607677
Phgdh	0.509435	5.53736	3.53947	0.0965189	0.607677
Mid1ip1	0.26858	6.45118	3.53905	0.096535	0.607677
Psme1	0.366281	7.87421	3.53877	0.0965457	0.607677
Nsmaf	-0.290274	5.13336	3.53773	0.096589	0.607677
Ube2d2a	0.585557	2.4164	3.53823	0.0966086	0.607677
Clasrp	0.555207	5.28794	3.53656	0.0966346	0.607677
Lrrfip1	0.369152	6.0102	3.535	0.0966956	0.607677
Pogk	0.385432	4.88445	3.53262	0.0967915	0.607677
Golim4	-0.699364	2.28049	3.53381	0.0968433	0.607677
Gpam	-0.430222	6.99042	3.53073	0.0968648	0.607677
Ubfd1	0.327594	7.19572	3.53035	0.0968797	0.607677
Fam193a	-0.621398	7.4281	3.5302	0.0968857	0.607677
Gprin1	0.277437	9.4592	3.52688	0.0970175	0.607677
Pi4ka	-1.10199	8.79749	3.52411	0.0971276	0.607677
Brf2	0.371274	4.5904	3.52352	0.0971541	0.607677
Ddx39b	0.262421	9.21127	3.52314	0.0971664	0.607677
Lhx8	0.751643	2.18576	3.52272	0.097245	0.607677
Ndufaf5	0.32462	5.08295	3.52048	0.0972742	0.607677
Dhx57	-0.466698	8.14746	3.51899	0.097332	0.607677
Ndufs1	-0.402315	9.00112	3.51789	0.097376	0.607677
Ptprz1	-0.866799	6.91334	3.51622	0.0974431	0.607677
Tecpr2	-0.645926	6.70521	3.51562	0.0974671	0.607677
Parp4	-0.563101	3.55664	3.51325	0.0975732	0.607677
1110004F10Rik	0.428109	5.82358	3.51246	0.097594	0.607677
Plekhh1	-0.655257	2.97316	3.51211	0.097637	0.607677
Galc	-0.813358	2.10874	3.51444	0.0976533	0.607677
Srrm2	-0.704901	10.2426	3.50944	0.0977145	0.607677
Sfxn2	0.561278	2.11728	3.51067	0.097735	0.607677
Kif1a	-0.838401	10.9467	3.50693	0.0978157	0.607677
Acsl4	-0.52433	5.8529	3.50633	0.0978405	0.607677
Utp20	-1.01785	5.82486	3.50317	0.0979678	0.607677
Igf2bp3	0.586619	3.93813	3.50169	0.0980321	0.607677
Prrc1	0.269162	6.70196	3.50153	0.0980331	0.607677
Igsf9b	-0.567639	3.9862	3.49957	0.0981188	0.607677
Pcdh8	-1.24001	4.94669	3.49926	0.0981278	0.607677
Cdk5rap2	-0.526319	5.77015	3.4984	0.0981599	0.607677
Crabp1	0.401864	4.04328	3.49759	0.0981968	0.607677
Usp54	-0.605917	5.50271	3.49664	0.0982321	0.607677
Gtf2i	-0.367252	9.21726	3.49573	0.0982673	0.607677
Adgra1	0.51805	2.64621	3.49616	0.0982791	0.607677
Hmga1	0.848254	2.82384	3.49528	0.0983083	0.607677
Gbf1	-0.874812	8.59581	3.4945	0.0983172	0.607677
Atp1a1	-1.09038	6.11511	3.49447	0.098319	0.607677
Jcad	-0.356724	4.20485	3.49367	0.0983557	0.607677
Exoc4	-0.49945	7.91478	3.49345	0.0983595	0.607677
Son	-1.31873	9.23485	3.49262	0.098393	0.607677
Ubtf	0.293917	8.65219	3.49241	0.0984016	0.607677
Kdm4d	0.56926	1.77618	3.49329	0.0984974	0.607677
Foxb1	0.446812	2.72296	3.48922	0.098557	0.607677
Spindoc	0.431318	4.23017	3.48839	0.0985685	0.607677
Macroh2a1	0.315848	7.20573	3.48813	0.0985754	0.607677
Ncbp2	0.490878	5.39203	3.48813	0.0985765	0.607677
Clk3	0.279988	6.02515	3.48565	0.0986765	0.607677
Copg1	-0.527861	9.31127	3.4852	0.0986944	0.607677
Pcsk6	-0.714525	1.65767	3.48984	0.0987057	0.607677
Pitx2	0.467597	2.77582	3.4833	0.0987957	0.607677
Ophn1	-0.356182	6.34948	3.48265	0.0987987	0.607677
Tmem150c	-0.695254	3.00142	3.48258	0.0988304	0.607677
Zzef1	-1.29773	6.56765	3.48159	0.0988419	0.607677
Urb2	-0.860174	5.84344	3.48141	0.0988498	0.607677
Nup214	-0.816437	6.71149	3.48028	0.0988951	0.607677
Ufl1	-0.517608	6.01511	3.47801	0.0989881	0.607677
Kcnma1	-0.835219	3.99755	3.47596	0.099079	0.607677
Gspt1	0.271991	8.54594	3.47441	0.0991347	0.607677
Daxx	0.355866	5.06392	3.47083	0.0992829	0.607677
Pcx	-0.925531	7.60592	3.47072	0.099286	0.607677
Rnf146	0.350743	6.32999	3.47011	0.099311	0.607677
Erlin2	-0.538012	3.50941	3.47036	0.0993127	0.607677
Ift81	0.294474	6.8521	3.46998	0.0993163	0.607677
Ppp1r3e	0.408691	4.17466	3.46847	0.0993828	0.607677
Asb7	0.394752	4.50861	3.46837	0.099385	0.607677
Fcsk	-0.707231	4.33615	3.46572	0.0994961	0.607677
Tmem121	-0.771968	1.46098	3.47024	0.0995034	0.607677
Prpf38a	0.353445	6.07872	3.46354	0.0995813	0.607677
Prkar1b	0.268216	10.0394	3.46217	0.0996371	0.607677
Pik3r4	-1.01735	6.03238	3.46215	0.0996389	0.607677
Kirrel3	-0.564803	3.72443	3.46206	0.0996513	0.607677
Atpsckmt	0.679134	2.30314	3.46203	0.0996934	0.607677
Syde1	-0.574418	2.01677	3.46386	0.0997033	0.607677
Ewsr1	0.291215	7.80762	3.45984	0.0997331	0.607677
Zfp2	0.44878	4.31164	3.45918	0.0997641	0.607677
Amer2	0.28445	7.32657	3.45889	0.0997723	0.607677
Csmd2	-1.21764	3.96412	3.45912	0.0997736	0.607677
Fsip1	0.534361	3.15486	3.45864	0.099797	0.607677
Stau1	0.245478	8.15315	3.45727	0.0998394	0.607677
Sltm	0.299663	7.49651	3.45723	0.099841	0.607677
Zc3h7a	-0.792342	4.82947	3.45258	0.100036	0.607677
Abhd14a	0.484803	2.95114	3.45272	0.100046	0.607677
Nr4a2	-0.302525	7.22738	3.45166	0.100072	0.607677
Prkd2	-0.536121	2.9636	3.44984	0.100174	0.607677
Imp3	0.401045	4.09435	3.44796	0.10023	0.607677
Cwc27	0.438432	5.39771	3.4477	0.100237	0.607677
Dennd4c	-0.887522	5.3202	3.4475	0.100246	0.607677
Ppp1r3g	0.995754	1.52105	3.45116	0.100323	0.607677
Trim44	0.3289	7.0198	3.44536	0.100333	0.607677
Timm8b	0.493143	3.21261	3.44521	0.100353	0.607677
Csmd3	-1.34985	3.41878	3.44481	0.100383	0.607677
Ebna1bp2	0.308189	6.19885	3.44242	0.100455	0.607677
Ncapd3	-0.764765	6.04972	3.44049	0.100536	0.607677
Pgr	0.398237	3.3925	3.43756	0.100669	0.607677
Pdxdc1	-0.284821	7.29705	3.43214	0.100884	0.607677
Chsy3	-0.834183	1.57554	3.43642	0.100904	0.607677
Sec61a2	-0.725784	3.712	3.4319	0.100905	0.607677
Tfap2b	0.44237	4.66196	3.43099	0.100935	0.607677
Kif1b	-0.664372	10.2254	3.43054	0.100951	0.607677
Trim66	-0.579817	4.57535	3.42928	0.101008	0.607677
Gm13889	0.441626	4.22263	3.42876	0.10103	0.607677
Pde4b	-0.240986	7.56555	3.42858	0.101033	0.607677
Mapkbp1	-0.617676	7.41372	3.42706	0.101097	0.607677
Cpt1a	-0.519774	6.40349	3.42702	0.101099	0.607677
Pbx1	0.259204	8.60979	3.42695	0.101102	0.607677
Eif1ax	0.360572	6.08407	3.42577	0.101152	0.607677
Selenok	0.702972	2.68195	3.42491	0.101215	0.607677
Utrn	-0.467885	5.30082	3.42409	0.101224	0.607677
Astn1	-1.04176	6.16564	3.42269	0.101282	0.607677
Bbof1	0.551797	2.66713	3.42322	0.101287	0.607677
Rims1	-0.307932	7.96983	3.41907	0.101433	0.607677
1110059E24Rik	0.573657	3.905	3.41899	0.101442	0.607677
Tmpo	0.34981	6.41991	3.41742	0.101503	0.607677
Gria2	-0.906281	6.25863	3.4158	0.101572	0.607677
Pld1	-0.419043	4.65338	3.41581	0.101574	0.607677
Rps24	0.515599	6.20583	3.41099	0.101775	0.607677
P4ha1	-0.892328	2.9991	3.40968	0.101866	0.607677
Cntnap2	-0.560671	5.71756	3.40883	0.101867	0.607677
Ubr2	-1.06234	7.78388	3.40853	0.101879	0.607677
Rpl34	0.497965	5.01399	3.40812	0.101898	0.607677
Pja1	0.234429	9.30255	3.40668	0.101957	0.607677
Ecpas	-0.586396	8.6506	3.40513	0.102023	0.607677
Sstr1	-0.67706	3.18655	3.40397	0.102094	0.607677
Kcnj16	-0.695856	2.03565	3.40684	0.102094	0.607677
Cep164	-0.676217	4.25328	3.39886	0.102295	0.607677
Igf2bp2	0.55252	2.64075	3.39549	0.102463	0.607677
Zfp518b	-0.344558	6.96066	3.39251	0.102561	0.607677
Anapc11	0.410164	5.35061	3.39091	0.102631	0.607677
Ankfy1	-0.392173	7.85003	3.39033	0.102654	0.607677
Cacna1a	-1.0195	4.35757	3.39028	0.102662	0.607677
Cdc42bpb	-0.516598	8.22811	3.38952	0.102689	0.607677
Arsb	-0.546524	3.60299	3.38875	0.102733	0.607677
Ubxn10	0.653529	1.80537	3.39077	0.102762	0.607677
Anxa5	0.266857	5.98211	3.38777	0.102765	0.607677
Ppip5k1	-0.390398	5.12146	3.38749	0.102778	0.607677
Tceal9	0.482728	5.4548	3.38692	0.102802	0.607677
Plxnc1	-0.68714	4.33736	3.38542	0.10287	0.607677
Fam160b2	-0.359617	4.98258	3.38244	0.102995	0.607677
Ptpn3	-0.338612	4.08295	3.38192	0.103021	0.607677
Ypel1	0.448563	3.08138	3.38105	0.103068	0.607677
Sympk	-0.400856	7.82898	3.37993	0.103101	0.607677
Knl1	-1.06838	4.40891	3.37988	0.103109	0.607677
Castor1	0.608509	1.49759	3.38475	0.103111	0.607677
Cacna1h	-1.14378	3.57498	3.37913	0.103153	0.607677
Eef1a1	0.420244	10.6708	3.37744	0.103208	0.607677
Nop16	0.384404	6.0522	3.37698	0.103229	0.607677
Arhgef18	-0.388401	6.79012	3.37651	0.103249	0.607677
Pex1	-0.596198	5.78957	3.37577	0.103281	0.607677
Arglu1	0.35269	5.78677	3.37512	0.103309	0.607677
Bag2	0.472497	3.92364	3.3734	0.103389	0.607677
Dpp8	-0.241434	7.73518	3.37264	0.103416	0.607677
Nos1	-0.388552	7.17262	3.37229	0.103431	0.607677
Sec24a	-0.255001	6.48301	3.37166	0.103458	0.607677
Brinp3	-0.449694	2.76025	3.37188	0.103485	0.607677
Nbeal2	-0.742308	2.82327	3.37183	0.103492	0.607677
Polr1a	-0.843399	6.91263	3.36968	0.103544	0.607677
Aars2	-0.509313	5.06117	3.36971	0.103544	0.607677
Zmat5	0.515673	4.13892	3.36688	0.103669	0.607677
Nup93	-0.333925	6.83335	3.36548	0.103726	0.607677
Prdx4	-0.745688	2.36246	3.36733	0.103738	0.607677
Mical1	-0.616187	5.336	3.36441	0.103774	0.607677
Sgip1	0.266955	8.14443	3.36287	0.103839	0.607677
2210408I21Rik	-0.342974	5.58009	3.36151	0.103899	0.607677
Epha7	-1.00952	4.47235	3.36064	0.103941	0.607677
Aox4	-0.557025	3.16523	3.3604	0.103967	0.607677
Barhl1	0.524634	4.44211	3.35999	0.103968	0.607677
Smn1	0.33299	5.36721	3.35992	0.103968	0.607677
Fabp5	0.545755	6.71969	3.35815	0.104045	0.607677
Hmgcs2	-0.322503	5.13925	3.35815	0.104046	0.607677
Gmfb	0.361105	6.78188	3.35746	0.104074	0.607677
Tpd52l2	0.321343	6.11589	3.35684	0.104102	0.607677
Tenm2	-1.28332	6.4507	3.35462	0.104199	0.607677
Tmf1	-0.34268	6.35975	3.35447	0.104205	0.607677
Maob	-0.275616	5.18031	3.35411	0.104223	0.607677
Mia3	-0.96074	3.61611	3.35438	0.104223	0.607677
Ddx27	0.278002	6.14086	3.35339	0.104253	0.607677
Akap17b	-0.421611	4.41829	3.35324	0.104263	0.607677
Ppp4r2	0.567327	4.33474	3.35199	0.104317	0.607677
Arf2	0.355007	7.54404	3.35148	0.104336	0.607677
Ptbp2	0.276347	9.36424	3.3497	0.104414	0.607677
Atp6v1h	-0.342367	9.39628	3.34897	0.104445	0.607677
Fkbp4	0.358135	8.65587	3.34774	0.104499	0.607677
Slc11a2	-0.665072	2.17857	3.34999	0.104516	0.607677
Llgl1	-0.283276	6.17366	3.34604	0.104574	0.607677
Nek1	-0.254774	5.66369	3.34517	0.104613	0.607677
Asxl3	-0.589003	6.07027	3.34457	0.104639	0.607677
Dpp10	-0.713779	4.426	3.34398	0.104669	0.607677
Elmo2	-0.246806	7.91231	3.3432	0.104699	0.607677
Cc2d2a	-0.413357	4.86925	3.34285	0.104716	0.607677
Nudt19	0.345974	4.656	3.33945	0.104866	0.607677
Psmd4	0.338082	8.49362	3.33507	0.105057	0.607677
[truncated: 10,084 more rows]

## Sheet: DEG_FMR1-_enrichment
genename	logFC	logCPM	F	PValue	FDR
Herc2	-3.86143	9.34199	672.546	2.31862e-18	2.01506e-14
Hectd4	-3.22781	9.47084	623.953	5.2806e-18	2.01506e-14
Ubr4	-3.60757	9.4389	614.508	6.24144e-18	2.01506e-14
Trrap	-3.56955	8.85535	605.963	7.27634e-18	2.01506e-14
Dync1h1	-3.65185	9.63196	597.181	8.53692e-18	2.01506e-14
Herc1	-3.10452	8.92366	568.133	1.47275e-17	2.8969e-14
Mycbp2	-3.54632	9.36738	557.789	1.80007e-17	3.03492e-14
Mdn1	-3.96764	7.28107	536.679	2.74344e-17	4.04726e-14
Prpf8	-2.81801	9.73108	477.616	9.74602e-17	1.21936e-13
Dync2h1	-3.67862	7.13253	475.07	1.03318e-16	1.21936e-13
Myh10	-2.71161	10.1005	464.204	1.32726e-16	1.42022e-13
Map1a	-2.7119	10.1606	460.605	1.44405e-16	1.42022e-13
Birc6	-2.89855	9.43569	432.438	2.85771e-16	2.59437e-13
Fry	-2.98748	9.23791	392.256	8.1732e-16	6.89e-13
Vps13d	-2.83738	7.71582	370.853	1.49266e-15	1.11411e-12
Lrp1	-3.22532	6.79475	370.452	1.51041e-15	1.11411e-12
Cul9	-2.88677	7.28546	354.296	2.43366e-15	1.68953e-12
Fryl	-2.88189	7.00455	349.38	2.82569e-15	1.85271e-12
Myh9	-2.64408	7.29122	341.182	3.64031e-15	2.26121e-12
Wdfy3	-2.51183	8.22205	331.087	5.01298e-15	2.95816e-12
Dmxl2	-2.22192	9.47426	323.59	6.39583e-15	3.51502e-12
Vps13b	-2.63561	6.83204	321.793	6.78702e-15	3.51502e-12
Apc2	-2.72345	8.97829	321.508	6.85015e-15	3.51502e-12
Prkdc	-3.70831	6.09549	303.927	1.24541e-14	6.12432e-12
Cad	-2.33313	7.56835	295.603	1.66857e-14	7.87698e-12
Ubr2	-2.41814	7.57374	287.573	2.23161e-14	1.01298e-11
Ccdc88c	-2.48813	6.83429	278.556	3.1219e-14	1.33302e-11
Tnc	-3.26724	5.57792	278.25	3.16256e-14	1.33302e-11
Myo5a	-2.30703	9.73564	273.707	3.75471e-14	1.52804e-11
Epg5	-2.42464	6.67993	268.224	4.64438e-14	1.8271e-11
Trank1	-2.68459	5.78984	266.557	4.96046e-14	1.88188e-11
Zzef1	-2.5963	6.31064	265.833	5.10253e-14	1.88188e-11
Szt2	-2.83174	5.70101	263.341	5.63453e-14	1.94435e-11
Heatr5b	-2.28831	8.08936	262.882	5.73452e-14	1.94435e-11
Gprasp1	-2.30658	10.7696	262.744	5.76616e-14	1.94435e-11
Son	-2.55536	8.96015	260.99	6.18512e-14	2.02571e-11
Heatr1	-2.77705	6.25203	260.341	6.35073e-14	2.02571e-11
Htt	-2.16559	7.54183	252.506	8.73962e-14	2.71434e-11
Kdm5b	-2.11528	8.7855	249.447	9.92529e-14	3.00354e-11
Fasn	-2.1477	11.0279	248.141	1.04839e-13	3.09328e-11
Kif5a	-2.02171	10.2566	244.925	1.20113e-13	3.45748e-11
Huwe1	-2.09302	9.42361	243.174	1.29435e-13	3.63713e-11
Mcm3ap	-2.53305	6.88929	241.939	1.36501e-13	3.74647e-11
Rnf213	-3.50891	4.90103	239.19	1.54659e-13	4.11245e-11
Nbea	-1.84614	9.37139	238.733	1.56804e-13	4.11245e-11
Pi4ka	-2.29037	8.51258	237.883	1.62728e-13	4.11709e-11
Hcfc1	-1.98596	8.70155	237.711	1.63958e-13	4.11709e-11
Nup205	-2.26857	7.15907	236.073	1.76183e-13	4.33189e-11
Reln	-3.27211	6.40012	232.454	2.06915e-13	4.98369e-11
Atm	-2.75532	5.93261	231.12	2.19649e-13	5.18458e-11
Mtor	-2.16679	7.67083	230.02	2.3069e-13	5.28692e-11
Unc13a	-2.08866	8.42796	229.803	2.32943e-13	5.28692e-11
Ift172	-2.36042	6.2818	228.623	2.45763e-13	5.47263e-11
Ncor2	-1.8804	7.57248	227.985	2.52935e-13	5.52802e-11
Ep400	-2.25017	7.71391	225.734	2.80305e-13	6.01483e-11
Ash1l	-2.19258	7.78936	223.858	3.05581e-13	6.44013e-11
Vps13c	-2.29824	6.39247	222.49	3.25616e-13	6.74197e-11
L1cam	-2.90408	6.93692	220.838	3.51675e-13	7.15598e-11
Ubr1	-1.93037	7.45317	214.512	4.7458e-13	9.34884e-11
Cul7	-1.99127	7.79221	214.352	4.78225e-13	9.34884e-11
Ubr5	-1.91709	8.50729	214.136	4.83206e-13	9.34884e-11
Myo6	-2.45187	7.87778	213.682	4.93917e-13	9.40195e-11
Fat1	-3.02566	5.33498	210.676	5.72212e-13	1.07194e-10
Eif3a	-1.74608	8.96679	208.318	6.41502e-13	1.18297e-10
Med12	-2.40045	6.19882	207.785	6.58761e-13	1.19611e-10
Dop1b	-2.06231	7.73863	207.402	6.71248e-13	1.20031e-10
Nf1	-1.84739	8.54723	207.014	6.84259e-13	1.20532e-10
Kif26b	-1.93482	7.01229	205.715	7.29972e-13	1.25621e-10
Kmt2a	-2.35034	6.73149	205.594	7.34439e-13	1.25621e-10
Hectd1	-1.88925	8.55228	204.518	7.74967e-13	1.29099e-10
Ryr2	-2.16211	6.0085	204.479	7.76651e-13	1.29099e-10
Ranbp2	-1.90289	7.5873	202.132	8.74038e-13	1.43269e-10
Bptf	-2.09858	7.4929	200.96	9.27699e-13	1.49982e-10
Dop1a	-2.08609	7.03091	200.577	9.46044e-13	1.50881e-10
Kmt2c	-2.11251	7.20222	199.439	1.00272e-12	1.57788e-10
Bsn	-2.11645	6.86612	197.818	1.09003e-12	1.68749e-10
Lyst	-2.20318	6.28373	197.627	1.10097e-12	1.68749e-10
Gcn1	-2.53528	7.66608	194.445	1.29935e-12	1.96602e-10
Dock7	-2.01701	8.07713	194.06	1.32584e-12	1.98071e-10
Myo1b	-1.86726	7.61989	192.009	1.47761e-12	2.17984e-10
Nav2	-2.01731	8.43677	190.45	1.60559e-12	2.3394e-10
Polr2a	-1.80584	8.04708	189.55	1.68495e-12	2.42509e-10
Myo18a	-1.75389	8.11171	188.603	1.77305e-12	2.52114e-10
Pclo	-2.74724	8.38347	185.639	2.0828e-12	2.92634e-10
Ints1	-2.21336	7.93852	183.141	2.38994e-12	3.31836e-10
Dock3	-1.6375	8.33971	181.887	2.56228e-12	3.51628e-10
Ryr3	-2.54529	5.08976	180.626	2.75215e-12	3.73344e-10
Snrnp200	-1.6968	8.97009	179.172	2.98394e-12	4.00187e-10
Arfgef3	-1.74726	7.89565	177.926	3.2022e-12	4.23994e-10
Myo10	-1.99683	6.98022	177.734	3.23746e-12	4.23994e-10
Mical3	-1.85376	7.23295	177.562	3.26923e-12	4.23994e-10
Utp20	-2.29924	5.57246	176.979	3.38098e-12	4.33721e-10
Usp34	-1.62793	8.77999	176.277	3.51822e-12	4.46473e-10
Gtf3c1	-1.77877	8.34241	173.598	4.10613e-12	5.06208e-10
Fat3	-3.4294	4.77539	173.646	4.11811e-12	5.06208e-10
Vps13a	-2.32922	6.40676	173.468	4.13799e-12	5.06208e-10
Zswim8	-1.75376	7.95283	173.372	4.1605e-12	5.06208e-10
Unc79	-2.09611	6.24532	172.945	4.26594e-12	5.13741e-10
Thada	-2.1463	5.85559	169.684	5.16762e-12	6.16043e-10
Slc12a5	-2.25597	5.94089	168.602	5.51096e-12	6.50404e-10
Atrx	-1.82766	9.60695	165.424	6.66992e-12	7.74232e-10
Urb1	-2.41627	5.09507	165.384	6.69138e-12	7.74232e-10
Copa	-1.6044	9.97101	164.658	6.98788e-12	8.00689e-10
Polr1a	-2.05658	6.81802	162.342	8.05369e-12	9.13939e-10
Lrba	-1.86181	6.18799	162.149	8.15025e-12	9.16088e-10
Wdr81	-2.03725	6.25979	159.433	9.64954e-12	1.07438e-09
Ascc3	-1.74686	6.77327	159.17	9.80963e-12	1.08199e-09
Nav1	-1.58842	10.0265	158.964	9.93681e-12	1.08587e-09
Dock4	-1.74082	7.52096	157.753	1.07247e-11	1.16122e-09
Map1b	-1.66761	11.9856	157.533	1.08752e-11	1.16681e-09
Hmgcr	-2.05551	6.59115	156.02	1.19738e-11	1.27311e-09
Nynrin	-1.88456	6.63874	154.135	1.3514e-11	1.42404e-09
Ift140	-1.6223	7.10569	153.656	1.39381e-11	1.45573e-09
Atr	-2.35986	5.57118	152.744	1.47935e-11	1.53152e-09
Lmtk3	-2.58742	5.10534	152.024	1.55127e-11	1.59201e-09
Chl1	-2.1966	7.47642	151.634	1.58991e-11	1.61759e-09
Pcx	-1.73843	7.37985	151.29	1.6261e-11	1.64028e-09
Ahdc1	-1.65866	7.89771	150.797	1.67959e-11	1.67963e-09
4932438A13Rik	-2.78568	5.05955	150.69	1.69358e-11	1.67963e-09
Rictor	-1.69949	6.61982	150.469	1.71633e-11	1.68801e-09
Tenm2	-2.52095	6.28881	150.196	1.74777e-11	1.69472e-09
Myh14	-2.79651	4.65363	150.193	1.75187e-11	1.69472e-09
Kif1a	-1.59338	10.7432	149.911	1.7807e-11	1.70861e-09
Clstn3	-2.08335	6.18161	149.114	1.87753e-11	1.77731e-09
Rad50	-1.99159	5.88738	149.075	1.88242e-11	1.77731e-09
Usp9x	-1.44252	9.64898	148.902	1.90391e-11	1.78333e-09
Med23	-1.85132	6.79973	148.118	2.00615e-11	1.8643e-09
Ppp1r9a	-2.25625	6.88985	147.718	2.06055e-11	1.89989e-09
Pdcd11	-1.9604	6.16934	146.287	2.26886e-11	2.07574e-09
Lmo7	-1.94516	6.45	146.036	2.3076e-11	2.09495e-09
Virma	-1.71962	7.22073	143.563	2.73124e-11	2.46061e-09
Peg3	-1.45334	9.40315	142.336	2.97207e-11	2.6573e-09
Dnajc13	-1.51563	7.38045	142.115	3.01801e-11	2.67809e-09
Mast4	-1.67417	7.31487	141.243	3.20645e-11	2.82407e-09
Cenpe	-2.56668	4.96164	141.041	3.25526e-11	2.83501e-09
Xrn1	-1.68749	7.00472	140.975	3.26691e-11	2.83501e-09
Chd6	-1.8282	6.75751	140.768	3.31447e-11	2.85529e-09
Nup188	-1.76586	6.33391	139.997	3.49833e-11	2.99183e-09
Dnmt1	-1.56239	8.6666	139.401	3.64778e-11	3.0972e-09
Sez6l2	-2.04939	6.01795	137.354	4.21831e-11	3.53273e-09
Ambra1	-1.60146	7.43754	137.344	4.2206e-11	3.53273e-09
Sptbn1	-1.97312	9.25595	136.984	4.33036e-11	3.59908e-09
Urb2	-2.0856	5.78918	136.522	4.47695e-11	3.67908e-09
Ap3b2	-1.56556	9.06996	136.482	4.48897e-11	3.67908e-09
Setx	-1.56569	7.14749	133.579	5.53948e-11	4.50875e-09
Rptor	-1.59475	7.0163	132.856	5.84058e-11	4.72127e-09
N4bp2	-2.30496	5.35629	132.648	5.93316e-11	4.76348e-09
Ralgapa1	-1.49508	8.08926	132.256	6.10415e-11	4.86764e-09
Ncam1	-1.94116	8.09914	131.829	6.29975e-11	4.98991e-09
Cacna1e	-2.50144	5.02126	131.728	6.35202e-11	4.99777e-09
Kmt2d	-1.44661	7.59835	130.272	7.07206e-11	5.52745e-09
Ubr3	-1.43436	8.52296	130.154	7.13475e-11	5.53976e-09
Trio	-1.49895	8.20018	129.8	7.32642e-11	5.6514e-09
Nrxn1	-1.66261	7.02702	129.108	7.71699e-11	5.88286e-09
Cabin1	-1.509	7.36295	129.092	7.72618e-11	5.88286e-09
Rif1	-1.72128	6.05305	128.897	7.84117e-11	5.93214e-09
Atp1a3	-1.68375	8.68095	128.678	7.97096e-11	5.99193e-09
Rai1	-1.71063	7.034	128.29	8.2087e-11	6.13158e-09
Fam193a	-1.54826	7.20946	127.323	8.83376e-11	6.55698e-09
Rlf	-1.56906	6.81912	126.915	9.11326e-11	6.72217e-09
Usp24	-1.55064	7.45672	126.712	9.25552e-11	6.7847e-09
Atg2b	-1.47606	7.22768	126.46	9.43587e-11	6.87421e-09
Cnot1	-1.52383	8.18922	126.059	9.73017e-11	7.00562e-09
Wdr7	-1.41015	9.17849	126.052	9.73497e-11	7.00562e-09
Tenm1	-2.38716	5.35584	125.735	9.98058e-11	7.13883e-09
Focad	-1.86603	6.36977	123.91	1.14909e-10	8.16959e-09
Kalrn	-1.57662	7.7383	122.686	1.26458e-10	8.93686e-09
Plppr3	-2.04144	5.5126	122.442	1.28942e-10	9.05814e-09
Spen	-1.97135	7.05117	122.296	1.30408e-10	9.10699e-09
Cyfip1	-1.61269	8.03699	121.857	1.34993e-10	9.3717e-09
Tcaf1	-1.36363	10.6232	121.733	1.36327e-10	9.40898e-09
Cntn1	-1.57235	6.98162	121.357	1.40451e-10	9.6372e-09
Pik3r4	-1.71901	5.80603	120.826	1.4653e-10	9.99625e-09
Mga	-1.77056	6.68318	119.714	1.60141e-10	1.0862e-08
Nwd2	-1.31337	7.52547	119.566	1.62048e-10	1.09285e-08
Spg11	-1.6788	6.0299	119.423	1.63936e-10	1.0993e-08
Nup155	-1.65422	7.08878	119.023	1.6929e-10	1.12626e-08
Smg1	-1.51672	7.23342	118.981	1.69865e-10	1.12626e-08
Aspm	-2.80846	4.36078	117.602	1.90614e-10	1.25678e-08
Tnks1bp1	-2.12292	6.54522	117.332	1.942e-10	1.27331e-08
Anapc1	-1.43895	8.39214	116.296	2.11378e-10	1.37828e-08
Kif1b	-1.30691	10.1237	114.946	2.36342e-10	1.53258e-08
Rrp12	-1.69822	6.55263	114.575	2.43772e-10	1.57213e-08
Setdb1	-1.5301	7.72862	114.018	2.55362e-10	1.63792e-08
Glg1	-1.81335	5.94547	113.794	2.602e-10	1.65994e-08
Ltn1	-1.50477	7.14374	113.532	2.65971e-10	1.68763e-08
Kdm5a	-1.5472	6.36981	113.452	2.67765e-10	1.68993e-08
Dcaf1	-1.4064	6.97411	113.311	2.70947e-10	1.70091e-08
Dock11	-1.65234	6.5184	113.178	2.74016e-10	1.71108e-08
Tanc2	-1.30161	7.9052	112.985	2.78489e-10	1.72985e-08
Dennd4c	-1.86698	5.14372	112.775	2.83569e-10	1.7504e-08
Sez6l	-1.77549	5.96501	112.722	2.84763e-10	1.7504e-08
Ctr9	-1.38788	7.81837	112.411	2.92327e-10	1.78759e-08
Pfas	-1.76607	6.03436	111.712	3.10211e-10	1.88717e-08
Znfx1	-1.58898	5.83722	111.062	3.27906e-10	1.98459e-08
Bcor	-1.73013	5.94102	110.631	3.40232e-10	2.04868e-08
Gemin5	-1.5565	6.48495	110.295	3.50162e-10	2.09777e-08
Gon4l	-1.56296	6.12273	110.21	3.5275e-10	2.10261e-08
Chd8	-1.44702	8.16889	110.055	3.5746e-10	2.11997e-08
Polr3a	-1.54168	6.5595	109.865	3.63381e-10	2.14431e-08
Tubgcp6	-1.73879	5.59952	109.352	3.799e-10	2.23064e-08
Gbf1	-1.70214	8.36175	108.939	3.93712e-10	2.30029e-08
Tenm3	-2.22232	5.66145	108.311	4.1596e-10	2.41831e-08
Igf2r	-2.91227	4.00592	108.288	4.20031e-10	2.43e-08
Myo16	-1.27851	8.52988	107.893	4.31319e-10	2.48313e-08
Dchs1	-2.30066	4.74981	107.495	4.4703e-10	2.56109e-08
Mybbp1a	-1.59939	7.73468	106.807	4.74583e-10	2.70581e-08
Sugp2	-1.43948	8.3213	106.589	4.83793e-10	2.74506e-08
Ahctf1	-1.63913	6.25257	106.518	4.86868e-10	2.74929e-08
Espl1	-2.18162	4.40491	106.029	5.09091e-10	2.86109e-08
Eml6	-1.437	6.1437	105.068	5.53965e-10	3.09853e-08
Nup214	-1.5384	6.43857	104.823	5.66285e-10	3.1525e-08
Pprc1	-1.57732	6.07056	104.378	5.89421e-10	3.26589e-08
Edc4	-1.45766	7.86059	104.009	6.09322e-10	3.36038e-08
Nisch	-1.30169	9.14913	103.659	6.28891e-10	3.45217e-08
Igsf3	-2.14475	5.06014	102.504	6.9893e-10	3.81888e-08
Nfrkb	-1.62148	6.06139	102.253	7.14856e-10	3.8879e-08
Sptan1	-1.71618	11.3106	102.199	7.18386e-10	3.88917e-08
Mon2	-1.49121	7.51997	102.095	7.25251e-10	3.90841e-08
Ercc5	-1.61977	5.53512	102.022	7.30238e-10	3.9174e-08
Myo7a	-1.56042	6.13699	101.226	7.85684e-10	4.19577e-08
Chd9	-1.48811	6.89574	101.065	7.97446e-10	4.2394e-08
Shprh	-1.34636	7.54772	100.744	8.21454e-10	4.34744e-08
Cep350	-1.96934	5.97881	100.641	8.29488e-10	4.37037e-08
Madd	-1.38622	7.87274	100.581	8.34016e-10	4.37469e-08
Tsc2	-1.35959	7.93519	100.494	8.40767e-10	4.39059e-08
Chd7	-1.63312	6.07528	100.367	8.50793e-10	4.42337e-08
Pole	-1.73328	5.15548	99.7052	9.05165e-10	4.68542e-08
Gapvd1	-1.3734	8.55273	98.7241	9.92247e-10	5.11375e-08
Unc80	-1.60028	5.89972	98.5283	1.01084e-09	5.17169e-08
Ctc1	-1.40003	7.50182	98.4726	1.01609e-09	5.17169e-08
Fam135b	-1.53708	5.73781	98.4296	1.02033e-09	5.17169e-08
Hecw1	-1.2495	8.29074	98.4213	1.02102e-09	5.17169e-08
Baiap3	-1.54036	6.91886	97.7201	1.09122e-09	5.50369e-08
Dbn1	-1.66287	9.65432	97.5968	1.10408e-09	5.54481e-08
Nexmif	-1.65571	8.67133	97.3649	1.12873e-09	5.64462e-08
Cacna1b	-2.10669	4.44402	97.1644	1.15172e-09	5.73528e-08
Cpsf1	-1.29166	7.82809	97.0811	1.15974e-09	5.75097e-08
Prr12	-1.27303	7.20847	96.7781	1.19389e-09	5.87466e-08
Coro7	-1.30924	7.23698	96.7715	1.19464e-09	5.87466e-08
Atp2a2	-1.47999	7.04512	96.5102	1.22499e-09	5.99888e-08
Lamc1	-2.8924	3.42624	96.2512	1.28007e-09	6.24273e-08
Tasor2	-1.66841	6.6311	95.7319	1.32044e-09	6.41309e-08
Itpr2	-2.07411	4.72299	95.5011	1.35108e-09	6.53503e-08
Ylpm1	-1.45778	7.51767	95.1153	1.40173e-09	6.75234e-08
Hdac6	-1.39868	8.07268	94.923	1.42818e-09	6.85178e-08
Kdm4a	-1.26958	8.05952	94.84	1.43978e-09	6.85941e-08
Rab3gap2	-1.2795	7.27749	94.8286	1.4414e-09	6.85941e-08
Nrxn3	-1.62423	5.38154	94.7694	1.44998e-09	6.87256e-08
Kif13b	-1.69688	5.40055	94.5853	1.47627e-09	6.96919e-08
Kmt2b	-1.59038	6.18191	94.0474	1.5559e-09	7.31583e-08
Phip	-1.28445	7.03198	93.668	1.61493e-09	7.56325e-08
Zfp292	-1.49618	7.33829	93.3756	1.66213e-09	7.75353e-08
Atp2b2	-1.55999	5.81862	93.256	1.68202e-09	7.81543e-08
Slc8a1	-1.50142	6.0039	92.9144	1.73979e-09	8.05217e-08
Frem2	-2.4854	4.38383	92.8804	1.74856e-09	8.06116e-08
Usp19	-1.41037	8.01978	92.3698	1.83635e-09	8.43294e-08
Kntc1	-2.16919	4.17748	92.2383	1.86354e-09	8.52462e-08
Kdm4b	-1.30782	8.20079	91.7478	1.954e-09	8.88954e-08
Vps18	-1.31938	7.04131	91.7111	1.96123e-09	8.88954e-08
Ube2o	-1.17229	8.71651	91.687	1.96591e-09	8.88954e-08
Plcg1	-1.27087	7.82356	91.611	1.98094e-09	8.92332e-08
Fam120c	-1.29079	6.92638	91.5309	1.99697e-09	8.96129e-08
Pcm1	-1.24942	9.11521	90.7227	2.16617e-09	9.68377e-08
Abca3	-2.32297	4.83727	90.6027	2.19414e-09	9.75633e-08
Marchf6	-1.47918	6.12251	90.5748	2.19894e-09	9.75633e-08
Dhx9	-1.24293	10.0667	90.1322	2.29968e-09	1.01651e-07
Pcdh8	-2.20175	4.69202	89.7574	2.39084e-09	1.05286e-07
Amot	-1.38839	6.34811	89.1169	2.55077e-09	1.11912e-07
Agrn	-1.50354	5.77028	88.8695	2.61648e-09	1.14369e-07
Slit1	-2.44155	4.27909	88.5722	2.70255e-09	1.17695e-07
Synm	-1.53251	5.28924	87.9642	2.87278e-09	1.24649e-07
Tenm4	-2.30813	4.7145	87.6999	2.9545e-09	1.27725e-07
Celsr2	-2.01553	4.92651	87.4084	3.04427e-09	1.31126e-07
Srcin1	-1.23	8.1485	87.3526	3.06065e-09	1.31352e-07
Kdm5c	-1.13226	7.8568	87.2187	3.10366e-09	1.32715e-07
Top2a	-1.2359	7.48495	87.0179	3.16942e-09	1.35038e-07
Hivep1	-1.35864	5.94998	86.5201	3.33923e-09	1.41761e-07
Rusc2	-1.16895	8.91797	85.9848	3.53245e-09	1.49427e-07
Atp1a1	-1.6196	5.81944	85.8747	3.57409e-09	1.50648e-07
Baz2b	-1.2833	6.37612	85.7978	3.60302e-09	1.51327e-07
Skiv2l	-1.31842	7.50778	85.6701	3.65189e-09	1.52836e-07
Eif4g1	-1.49067	9.18511	85.3782	3.76654e-09	1.56626e-07
Thoc2	-1.28942	7.36854	85.3721	3.76901e-09	1.56626e-07
Vps8	-1.33671	7.99478	84.962	3.9369e-09	1.63029e-07
Ttc3	-1.12807	10.2933	84.5747	4.10299e-09	1.69313e-07
Atp1a2	-1.66455	7.26291	84.3862	4.18663e-09	1.72163e-07
Sphkap	-1.18209	8.17072	83.9584	4.38319e-09	1.79619e-07
Astn1	-1.66415	6.00042	83.7815	4.4678e-09	1.82453e-07
Bod1l	-1.41303	7.88236	83.5063	4.60198e-09	1.87285e-07
Nid1	-2.0428	4.23541	83.2108	4.75687e-09	1.92716e-07
Iars	-1.35843	7.34151	83.1785	4.7681e-09	1.92716e-07
Lrpprc	-1.17793	8.26454	83.1085	4.80435e-09	1.93519e-07
Plec	-1.77431	6.25441	82.7549	4.99272e-09	1.99771e-07
Trappc9	-1.17639	7.79938	82.753	4.99343e-09	1.99771e-07
Prrc2c	-1.29576	8.94702	82.7095	5.01708e-09	2.00039e-07
Syne1	-1.2666	7.62943	82.5453	5.1076e-09	2.02696e-07
Eprs	-1.46026	8.01363	82.5266	5.11806e-09	2.02696e-07
Trappc11	-1.24849	7.83535	82.177	5.31717e-09	2.09877e-07
Alms1	-1.82373	5.03133	81.8281	5.52603e-09	2.17394e-07
Csmd2	-2.40188	3.84352	81.7827	5.57318e-09	2.1852e-07
Snrnp70	-1.112	8.47655	81.4962	5.72956e-09	2.23908e-07
Rere	-1.18517	7.83662	81.4656	5.74889e-09	2.23922e-07
Csmd1	-2.71984	3.56261	81.3811	5.86689e-09	2.27767e-07
Cntn2	-1.94591	4.87828	80.9611	6.08068e-09	2.35292e-07
Tet3	-1.23489	6.79907	80.5326	6.37409e-09	2.4584e-07
Ecpas	-1.17706	8.58041	80.4654	6.4217e-09	2.4687e-07
Ranbp6	-1.12226	7.10596	79.8277	6.89524e-09	2.64213e-07
Lrrk2	-1.93209	4.42935	79.6641	7.02787e-09	2.68424e-07
Shank2	-1.15862	7.2449	79.2054	7.39415e-09	2.81502e-07
Mpdz	-1.42485	6.45341	79.142	7.44732e-09	2.82615e-07
Vps16	-1.18033	7.37637	78.4522	8.05111e-09	3.04549e-07
Pds5b	-1.12279	8.49314	78.2777	8.21215e-09	3.09648e-07
Ap3d1	-1.18309	8.57379	78.1457	8.33641e-09	3.13332e-07
Lars	-1.14694	8.03991	77.8402	8.63178e-09	3.23404e-07
D5Ertd579e	-1.36194	6.03825	77.765	8.70668e-09	3.24223e-07
Nup160	-1.29411	5.95928	77.7625	8.70929e-09	3.24223e-07
Phldb1	-1.16439	6.94261	77.7352	8.73605e-09	3.24223e-07
Ank2	-1.29413	9.33918	77.5931	8.87897e-09	3.28494e-07
Sacs	-1.56494	5.1777	77.1714	9.32072e-09	3.4376e-07
Gse1	-1.40685	6.3052	77.1279	9.366e-09	3.44354e-07
Lrp1b	-2.5868	3.73215	77.1199	9.4328e-09	3.45275e-07
Tnrc18	-1.34117	7.13369	77.0265	9.47574e-09	3.45275e-07
Fras1	-3.04905	3.11993	77.1875	9.4926e-09	3.45275e-07
Arhgap32	-1.11169	7.70073	76.9967	9.50808e-09	3.45275e-07
Nup107	-1.3873	6.4002	76.8565	9.66334e-09	3.49837e-07
Synj1	-1.04916	9.17277	76.8121	9.71247e-09	3.5054e-07
Yeats2	-1.46036	5.9494	76.7661	9.76479e-09	3.51354e-07
Dpp6	-1.47529	5.62163	76.3364	1.02627e-08	3.68147e-07
Nes	-1.63983	6.41167	76.0005	1.06703e-08	3.81608e-07
Ogdhl	-1.17424	7.13688	75.802	1.09194e-08	3.88378e-07
Xpo5	-1.18769	7.56462	75.7972	1.09254e-08	3.88378e-07
Taf1	-1.16068	7.84995	75.2141	1.16961e-08	4.14527e-07
Eif4g3	-1.1598	8.46191	75.0549	1.19166e-08	4.21077e-07
Kidins220	-1.24447	7.38073	74.5991	1.25736e-08	4.42967e-07
Sorl1	-1.84616	4.30529	74.5783	1.26141e-08	4.43069e-07
Ptpn23	-1.10626	6.64479	74.3718	1.29161e-08	4.5233e-07
Celsr3	-2.16868	4.07617	74.1298	1.33126e-08	4.64838e-07
Zfhx3	-1.22878	6.9363	73.9521	1.3575e-08	4.72603e-07
Srrm2	-1.19217	10.0611	73.8048	1.38145e-08	4.79527e-07
Helz	-1.34387	6.35647	73.7185	1.39577e-08	4.83077e-07
Soga1	-1.04549	8.08733	73.2954	1.46801e-08	5.06592e-07
Tecpr2	-1.33358	6.43118	73.0092	1.51929e-08	5.2276e-07
Myo1e	-1.57	4.83224	72.8866	1.5422e-08	5.29101e-07
Emc1	-1.65269	4.71746	72.831	1.55265e-08	5.29692e-07
Dock10	-1.49548	5.09868	72.8283	1.5529e-08	5.29692e-07
Elp1	-0.992628	8.36153	72.7058	1.57565e-08	5.35903e-07
Pgap1	-1.76028	4.6088	72.5815	1.60014e-08	5.42669e-07
Arfgef2	-1.22243	6.34899	72.5001	1.61526e-08	5.46226e-07
Slc1a3	-1.38265	6.9292	72.1277	1.68962e-08	5.68154e-07
Itpr1	-1.41057	6.61776	72.1272	1.68973e-08	5.68154e-07
Ttc21b	-1.38891	5.20079	72.0472	1.70642e-08	5.72134e-07
Sorcs2	-2.05888	3.92779	72.0036	1.71818e-08	5.74445e-07
Nrcam	-1.54042	6.4326	71.9391	1.72874e-08	5.76344e-07
Ibtk	-1.19822	6.15983	71.8459	1.74842e-08	5.81262e-07
Scaf1	-1.20986	7.81303	71.6145	1.79827e-08	5.95373e-07
Megf8	-1.95053	4.40952	71.608	1.80095e-08	5.95373e-07
Pikfyve	-1.12323	6.78116	71.1323	1.90736e-08	6.2879e-07
Thoc2l	-1.72906	4.88395	71.0247	1.93323e-08	6.35542e-07
Kdm3b	-1.11548	7.33379	70.9493	1.9506e-08	6.39472e-07
Hk1	-1.07444	9.85626	70.5838	2.04024e-08	6.67005e-07
Mapkbp1	-1.12576	7.2367	70.3745	2.09359e-08	6.82556e-07
Dmxl1	-1.13547	6.46583	70.3036	2.11205e-08	6.86677e-07
Mapk8ip3	-1.02189	9.29243	70.0594	2.17675e-08	7.05768e-07
Disp2	-1.45012	5.82808	69.9337	2.2111e-08	7.13379e-07
Ckap5	-1.30108	9.9103	69.9287	2.21231e-08	7.13379e-07
Immt	-1.06556	8.36037	69.8759	2.22687e-08	7.16117e-07
Camsap3	-1.31184	7.76981	69.8174	2.2431e-08	7.19377e-07
Atp8a1	-1.47117	5.26009	69.7911	2.25074e-08	7.19462e-07
Sptbn4	-1.60069	5.07842	69.7744	2.25556e-08	7.19462e-07
Wdr11	-1.1576	7.62341	69.4364	2.35203e-08	7.4821e-07
Rev3l	-1.44222	7.50505	69.2804	2.3983e-08	7.60881e-07
Otof	-1.80472	4.78129	69.2127	2.41952e-08	7.65554e-07
Nup153	-1.01888	7.25833	69.1021	2.45237e-08	7.73873e-07
Iqsec1	-1.12253	7.38136	69.0099	2.48087e-08	7.80779e-07
Plxna1	-1.52806	5.48298	68.7783	2.55429e-08	8.01748e-07
Cspg4	-3.04006	3.16157	68.3671	2.74021e-08	8.57825e-07
Aplp2	-1.33749	6.44387	68.0849	2.78751e-08	8.70323e-07
Dcc	-1.6808	4.35291	68.0074	2.81647e-08	8.77045e-07
Usp35	-1.77987	4.59489	67.0694	3.17362e-08	9.85661e-07
Plekha6	-1.22605	6.47783	66.9656	3.2148e-08	9.9583e-07
Stxbp5l	-1.16534	6.9932	66.9205	3.2334e-08	9.9897e-07
Polr3b	-1.20908	5.96771	66.6878	3.33164e-08	1.02663e-06
Dhx57	-0.987646	8.10576	66.6207	3.36037e-08	1.03279e-06
Nat10	-1.14617	6.54077	66.3936	3.46024e-08	1.06072e-06
Nemf	-1.07715	7.17242	66.28	3.51136e-08	1.0736e-06
Setd1b	-1.1474	6.49134	66.0714	3.60746e-08	1.10014e-06
Scaper	-1.07007	7.80562	65.9874	3.64685e-08	1.10928e-06
Ogt	-1.06157	8.21389	65.2135	4.03363e-08	1.22378e-06
Fat4	-1.50692	5.78407	65.1247	4.0811e-08	1.235e-06
Exoc4	-1.03926	7.87092	64.854	4.22829e-08	1.27627e-06
Morc2a	-1.03784	7.37115	64.6725	4.33047e-08	1.30058e-06
Abca1	-1.96419	4.19894	64.6785	4.33087e-08	1.30058e-06
Ncapd3	-1.35739	5.90266	64.6262	4.35717e-08	1.30206e-06
Kndc1	-1.13053	7.32046	64.6062	4.36846e-08	1.30206e-06
Sec16a	-1.04127	7.76941	64.6053	4.3689e-08	1.30206e-06
Fn1	-2.88681	3.78896	64.6313	4.38808e-08	1.30449e-06
Atp2b1	-1.29448	6.34766	64.507	4.42607e-08	1.31015e-06
Zfhx4	-1.53245	5.83254	64.5016	4.42934e-08	1.31015e-06
Spon1	-1.60316	4.53884	64.3531	4.51848e-08	1.33318e-06
Sec31a	-1.02655	8.12158	63.9636	4.75589e-08	1.39973e-06
Ptprf	-1.42999	5.17255	63.8218	4.84705e-08	1.42301e-06
Mroh1	-1.27903	6.06217	63.3322	5.17348e-08	1.51507e-06
Phrf1	-1.11838	7.21011	63.3	5.19564e-08	1.5178e-06
Slc8a2	-1.58132	4.51705	63.1158	5.3274e-08	1.55244e-06
Adgrl3	-1.44887	5.26068	62.8833	5.49493e-08	1.59732e-06
Atg2a	-1.32369	6.2259	62.797	5.5586e-08	1.61186e-06
Map3k4	-1.08451	6.26065	62.7632	5.58395e-08	1.61524e-06
Ttc28	-1.07397	7.18806	62.744	5.5983e-08	1.61543e-06
Srgap3	-0.915222	8.71327	62.6004	5.70764e-08	1.64297e-06
Abca5	-2.29087	3.41572	62.5815	5.75711e-08	1.65087e-06
Thsd7a	-2.08102	4.08223	62.5379	5.76308e-08	1.65087e-06
Egfr	-1.95335	3.77555	62.5148	5.78412e-08	1.65289e-06
Dnah5	-2.68444	3.69773	62.2995	5.98344e-08	1.70285e-06
Dner	-1.35917	6.47145	62.2309	6.00019e-08	1.70285e-06
Knl1	-1.74945	4.43364	62.2188	6.01286e-08	1.70285e-06
Zfp658	-1.65289	4.83014	62.2124	6.01669e-08	1.70285e-06
Ktn1	-1.7039	4.74058	61.7715	6.38854e-08	1.80377e-06
Dlg5	-1.04294	6.96391	61.7086	6.44165e-08	1.81442e-06
Nbas	-1.62209	4.82825	61.5403	6.59295e-08	1.85262e-06
Nol6	-0.952355	7.80172	61.4758	6.64957e-08	1.86409e-06
Copg1	-1.03622	9.20721	61.4544	6.66906e-08	1.86512e-06
Akap11	-1.12007	7.45145	61.1187	6.98314e-08	1.94835e-06
Ltbp4	-1.61065	4.92832	60.9048	7.19314e-08	2.0022e-06
Usp33	-1.07425	8.52433	60.6114	7.48859e-08	2.07954e-06
Acaca	-1.08086	6.61092	60.4918	7.61366e-08	2.10931e-06
Lrp4	-2.53908	2.89286	59.9809	8.30585e-08	2.29568e-06
Dnah9	-2.03235	3.87922	59.815	8.37723e-08	2.31e-06
Cntnap4	-1.82188	4.10362	59.7037	8.50226e-08	2.33901e-06
Epha4	-1.27264	5.75958	59.5898	8.63225e-08	2.36925e-06
Limch1	-1.18982	7.15453	59.3907	8.87601e-08	2.42978e-06
Zfp142	-1.19355	6.03504	59.3765	8.89397e-08	2.42978e-06
Nbeal1	-1.30705	5.10726	59.3266	8.95738e-08	2.44145e-06
Gigyf2	-1.07201	7.56507	59.2576	9.04344e-08	2.45923e-06
Myo9a	-1.01291	7.73554	59.2272	9.08209e-08	2.46379e-06
Ythdc2	-1.10059	6.6312	59.2118	9.10195e-08	2.46379e-06
Usp54	-1.22332	5.40149	59.096	9.25217e-08	2.49872e-06
Fbxo38	-1.17271	6.67303	58.8241	9.61318e-08	2.59029e-06
Pan2	-1.29484	5.35824	58.7877	9.66344e-08	2.5979e-06
Uggt1	-1.93953	4.31252	58.6918	9.80113e-08	2.62893e-06
Chd2	-1.09422	6.49655	58.6656	9.83105e-08	2.63098e-06
Agl	-1.10213	6.98162	58.6298	9.88101e-08	2.63836e-06
Ace	-1.79005	3.89191	58.606	9.92511e-08	2.64416e-06
Cit	-1.01382	7.24986	58.5519	9.99067e-08	2.65563e-06
Plxnd1	-1.35927	4.90425	58.4812	1.0093e-07	2.67234e-06
Cep290	-1.29672	5.24825	58.4767	1.00988e-07	2.67234e-06
Polr1b	-1.15344	6.1935	58.3119	1.03371e-07	2.72927e-06
Tsc1	-1.06645	6.34454	58.2883	1.03719e-07	2.73083e-06
Map4k4	-0.944439	8.91039	58.2763	1.03893e-07	2.73083e-06
Chd4	-1.04913	9.26473	58.2394	1.04439e-07	2.7391e-06
Daam1	-1.02116	8.73858	58.0832	1.0679e-07	2.79453e-06
Dock9	-1.02776	7.14871	57.9691	1.08544e-07	2.83415e-06
Erc2	-0.958088	8.01722	57.9048	1.09544e-07	2.85396e-06
Tep1	-1.75352	3.9972	57.6445	1.13804e-07	2.9584e-06
Ganab	-1.49906	5.1275	57.5254	1.15681e-07	2.99515e-06
Maskbp3	-1.36014	5.03784	57.5228	1.15725e-07	2.99515e-06
Setd2	-1.55133	7.52885	57.5002	1.16084e-07	2.99787e-06
Mtmr4	-0.906833	7.95454	57.4752	1.16502e-07	3.0021e-06
Robo2	-1.63349	5.41964	57.4487	1.16959e-07	3.0073e-06
Rusc1	-0.935189	9.00724	57.3857	1.18011e-07	3.02775e-06
Cep192	-1.61031	4.67463	57.3214	1.19142e-07	3.04872e-06
Phka1	-1.35049	5.4575	57.3082	1.19345e-07	3.04872e-06
Ppargc1b	-1.63174	3.95034	57.2599	1.20266e-07	3.06561e-06
Sorcs3	-1.82817	3.66301	57.2278	1.20929e-07	3.07587e-06
Zc3h7a	-1.79729	4.63442	57.1634	1.21897e-07	3.09382e-06
Nav3	-0.955933	7.89061	57.1044	1.22894e-07	3.11243e-06
Dock6	-1.60691	4.58703	56.9427	1.2584e-07	3.18022e-06
Smarca4	-0.980724	9.49272	56.9055	1.26479e-07	3.18953e-06
Hsp90b1	-1.25439	6.45046	56.719	1.29948e-07	3.26931e-06
Ift122	-1.13575	7.04215	56.7058	1.30196e-07	3.26931e-06
Baz1b	-1.01837	7.64458	56.6653	1.30961e-07	3.28118e-06
Apc	-0.959439	10.0639	56.6514	1.31225e-07	3.28118e-06
Zfyve26	-1.49438	4.63128	56.6227	1.31811e-07	3.28887e-06
Ogdh	-0.97908	9.35453	56.2457	1.39212e-07	3.46621e-06
Unc13b	-1.28964	5.45457	56.0759	1.42722e-07	3.54612e-06
Ptprz1	-1.30359	6.70077	56.0323	1.43627e-07	3.5611e-06
Arhgef40	-1.22303	6.34487	55.9603	1.45151e-07	3.59133e-06
Tln2	-1.19693	8.28785	55.8185	1.48196e-07	3.65902e-06
Smarca2	-1.03925	8.59085	55.633	1.52294e-07	3.74493e-06
Pelp1	-1.0432	6.91604	55.6323	1.5231e-07	3.74493e-06
Ralgapb	-1.0446	7.40409	55.4982	1.55348e-07	3.81168e-06
Cplane1	-1.38606	5.19705	55.3922	1.57814e-07	3.86416e-06
Plxna2	-1.5769	4.6839	55.1938	1.62536e-07	3.97153e-06
Col4a2	-2.22739	3.24978	55.1483	1.64701e-07	4.01611e-06
Cdc42bpb	-0.884655	8.06464	54.9933	1.67392e-07	4.07331e-06
Mical1	-1.20366	5.3451	54.8704	1.70491e-07	4.14019e-06
Srgap2	-0.971204	9.16365	54.6367	1.7651e-07	4.27757e-06
Wdr19	-1.16246	6.16013	54.2775	1.86253e-07	4.50443e-06
Psmd1	-0.96266	8.96405	54.1947	1.88573e-07	4.55119e-06
Trip11	-1.31925	6.21521	54.1654	1.8941e-07	4.56207e-06
Rsf1	-1.00264	7.66699	54.074	1.9202e-07	4.61552e-06
Plxna3	-2.07747	4.08755	53.9903	1.94657e-07	4.6694e-06
Plekhg1	-1.17195	5.43833	53.882	1.97662e-07	4.72367e-06
Ttc37	-1.2739	5.52925	53.88	1.9772e-07	4.72367e-06
Nfasc	-1.83946	4.60598	53.8134	1.99775e-07	4.76312e-06
Clasp1	-0.995059	8.60881	53.7549	2.01469e-07	4.79383e-06
Gaa	-1.6324	5.07642	53.6038	2.06153e-07	4.89541e-06
Trip12	-0.985975	8.66413	53.3988	2.12615e-07	5.03873e-06
Notch1	-1.91469	3.72955	53.3495	2.14546e-07	5.0743e-06
Hip1r	-0.989828	6.66432	53.27	2.16814e-07	5.11768e-06
Mtr	-1.12265	5.68728	53.2056	2.18953e-07	5.15785e-06
Atad2b	-1.02621	6.02342	53.142	2.21077e-07	5.19752e-06
Edrf1	-1.06418	6.35984	52.8904	2.29714e-07	5.38983e-06
Mest	-1.35843	5.81363	52.7878	2.3335e-07	5.46428e-06
App	-1.08277	7.92283	52.7679	2.34047e-07	5.46976e-06
Uba6	-1.06336	6.89836	52.6668	2.37699e-07	5.54318e-06
Wdr35	-0.97589	7.55639	52.654	2.38161e-07	5.54318e-06
Gria2	-1.13122	6.18099	52.6423	2.38598e-07	5.54318e-06
Xpo1	-0.922338	8.50539	52.6118	2.39707e-07	5.558e-06
Pcnt	-1.47089	5.20641	52.584	2.40761e-07	5.57149e-06
Nup98	-1.07235	6.94416	52.5625	2.41526e-07	5.57827e-06
Ankhd1	-1.07732	7.19983	52.3932	2.47886e-07	5.71396e-06
Polr2b	-0.852947	7.89036	52.14	2.57734e-07	5.92938e-06
Map1s	-1.10615	7.38521	52.0437	2.61596e-07	6.00653e-06
Tnr	-1.42603	4.61928	51.9193	2.66736e-07	6.11267e-06
Nipbl	-1.00886	6.87461	51.8766	2.68442e-07	6.13984e-06
Hadha	-0.952201	7.68035	51.7026	2.75774e-07	6.29532e-06
Efr3b	-0.876108	8.14901	51.5314	2.83201e-07	6.4524e-06
Arid1a	-0.897553	8.27835	51.5153	2.83915e-07	6.4562e-06
Sdk2	-1.91976	3.32572	51.4689	2.86943e-07	6.50522e-06
Pde4dip	-0.847133	8.60911	51.4419	2.87173e-07	6.50522e-06
Slc7a14	-1.9437	3.71108	51.4195	2.88648e-07	6.5261e-06
Syngap1	-0.907384	8.33321	51.2845	2.94308e-07	6.64134e-06
Hspg2	-2.3997	2.72242	51.2716	2.99159e-07	6.73793e-06
Ncan	-1.00895	6.98583	51.1399	3.01029e-07	6.76712e-06
2900026A02Rik	-1.38119	4.93723	51.0128	3.07123e-07	6.89101e-06
Ap1b1	-0.969881	8.8108	50.9668	3.09297e-07	6.9266e-06
Dip2b	-0.903669	7.73383	50.9436	3.10424e-07	6.93056e-06
Nsd1	-0.83057	8.78723	50.939	3.10648e-07	6.93056e-06
Inf2	-1.28313	5.11012	50.9254	3.11347e-07	6.93306e-06
Stt3a	-1.77054	3.86871	50.9049	3.12616e-07	6.94098e-06
Gemin4	-1.34754	4.95587	50.8943	3.12879e-07	6.94098e-06
Cacna1g	-1.95465	3.29038	50.7738	3.20024e-07	7.08615e-06
Clstn1	-1.06602	6.85901	50.5808	3.28638e-07	7.26327e-06
Ep300	-1.01204	7.17238	50.5358	3.30977e-07	7.30129e-06
Las1l	-0.96418	6.76281	50.2558	3.45947e-07	7.60583e-06
Ankrd17	-0.954462	8.94046	50.2534	3.46071e-07	7.60583e-06
Krba1	-1.22607	5.26252	50.1775	3.50291e-07	7.68427e-06
Ptprd	-1.36875	5.23923	50.0355	3.58271e-07	7.84474e-06
Islr2	-1.28458	6.66359	49.9822	3.61285e-07	7.89609e-06
C2cd3	-1.03415	5.64044	49.6427	3.81372e-07	8.31968e-06
Heatr5a	-1.28262	5.2901	49.6157	3.83037e-07	8.32425e-06
Kif15	-1.24674	4.78915	49.6149	3.83114e-07	8.32425e-06
Ipo11	-0.958462	7.52505	49.5949	3.84275e-07	8.32425e-06
Myo9b	-1.19564	5.0737	49.5935	3.84402e-07	8.32425e-06
Wdr90	-1.58083	4.115	49.5689	3.8608e-07	8.34526e-06
Bahcc1	-1.41224	4.94809	49.5044	3.89936e-07	8.41321e-06
Vars	-1.1359	6.87438	49.3841	3.97462e-07	8.55993e-06
Vps11	-0.952492	7.60263	49.3404	4.00253e-07	8.60434e-06
Atp2b3	-1.67389	3.96114	49.3311	4.01142e-07	8.60777e-06
Dst	-1.73327	6.36206	49.2554	4.05762e-07	8.69111e-06
Igf1r	-1.71146	3.81062	49.1154	4.15382e-07	8.88104e-06
Ripor2	-0.964303	7.17354	48.9349	4.27218e-07	9.10497e-06
Armcx4	-1.11634	5.54611	48.9326	4.27398e-07	9.10497e-06
Simc1	-1.39852	4.42239	48.6068	4.50621e-07	9.5824e-06
2700049A03Rik	-1.53974	4.99759	48.54	4.55467e-07	9.66803e-06
Sulf2	-1.40418	5.04381	48.3171	4.72246e-07	1.00062e-05
Tecpr1	-0.901367	6.96464	48.2537	4.77089e-07	1.00907e-05
Golgb1	-1.34619	5.74017	48.2064	4.80796e-07	1.01509e-05
Atp2b4	-1.28437	4.9091	48.1453	4.85657e-07	1.02352e-05
Jmjd1c	-1.15266	6.55191	48.0507	4.93148e-07	1.03746e-05
Cdh10	-1.64294	3.752	47.6269	5.29102e-07	1.11111e-05
Ncaph	-1.18416	5.07149	47.5876	5.32084e-07	1.11539e-05
Clstn2	-1.53901	4.8682	47.4687	5.42635e-07	1.13352e-05
Neo1	-1.3048	5.88166	47.4677	5.42654e-07	1.13352e-05
Telo2	-1.12535	6.39012	47.4361	5.45473e-07	1.1374e-05
Arid1b	-0.832318	7.95998	47.2818	5.59524e-07	1.16464e-05
Tanc1	-1.24293	4.78791	47.2657	5.61102e-07	1.16587e-05
Zbtb38	-0.920057	6.79686	47.1776	5.69257e-07	1.17895e-05
Kank1	-1.08733	5.42134	47.1763	5.69398e-07	1.17895e-05
Mms19	-1.00865	6.71614	46.987	5.87515e-07	1.21433e-05
Zc3h13	-0.977398	7.55446	46.7311	6.13034e-07	1.26486e-05
Hltf	-1.11505	5.67392	46.6334	6.23128e-07	1.28345e-05
Zc3h7b	-0.895454	6.54979	46.5584	6.30948e-07	1.29729e-05
Afdn	-0.88478	8.45241	46.5237	6.34604e-07	1.30254e-05
Uhrf1bp1	-1.01226	5.63436	46.3511	6.53221e-07	1.33842e-05
Helb	-1.50296	3.89134	46.3301	6.55913e-07	1.34161e-05
Mcf2l	-0.978298	8.17642	46.2656	6.62621e-07	1.35149e-05
Clip1	-0.835438	7.27098	46.2619	6.63034e-07	1.35149e-05
Nup133	-0.887173	7.1345	46.2297	6.66628e-07	1.35419e-05
Slc39a6	-1.6205	4.37835	46.2316	6.66653e-07	1.35419e-05
Zdbf2	-1.03658	6.82513	46.0844	6.83098e-07	1.38521e-05
Stt3b	-1.29052	4.76759	46.075	6.84276e-07	1.38522e-05
Smc5	-0.920556	6.3702	46.0463	6.87489e-07	1.38886e-05
Crybg3	-1.90012	3.49227	46.0508	6.88429e-07	1.38886e-05
Slc1a4	-1.45834	5.23444	45.8036	7.16253e-07	1.44218e-05
Brat1	-1.10068	5.83427	45.7946	7.17304e-07	1.44218e-05
Zc3h11a.1	-1.09018	5.92398	45.6754	7.31895e-07	1.46902e-05
Scaf11	-0.884391	6.89519	45.589	7.4266e-07	1.48694e-05
Dnah2	-1.88929	3.46148	45.5964	7.43344e-07	1.48694e-05
Lamb2	-2.20186	3.04395	45.586	7.4882e-07	1.49536e-05
Kif20b	-1.48977	3.97572	45.5267	7.50944e-07	1.49707e-05
Cand2	-1.28671	5.23463	45.445	7.61073e-07	1.5147e-05
Exoc2	-0.863685	7.99813	45.3895	7.68211e-07	1.52398e-05
Akap6	-1.01198	7.33773	45.3863	7.6864e-07	1.52398e-05
Os9	-1.48933	4.53601	45.3803	7.69607e-07	1.52398e-05
Dnah1	-1.72014	3.39209	45.262	7.86586e-07	1.55499e-05
Erc1	-0.818322	9.05136	45.1788	7.96257e-07	1.57148e-05
Ndufs1	-0.778308	8.97905	45.1497	8.00219e-07	1.57666e-05
Brca2	-1.72452	4.14226	45.119	8.04854e-07	1.58315e-05
Nrp2	-1.63953	4.40706	44.9168	8.3297e-07	1.6353e-05
Phkb	-1.08497	5.8517	44.9069	8.34138e-07	1.6353e-05
Srcap	-0.845711	7.11683	44.816	8.47194e-07	1.65814e-05
Ptpn13	-1.36936	4.66866	44.7226	8.61035e-07	1.68244e-05
Akap1	-1.43344	4.50239	44.4114	9.08434e-07	1.77212e-05
Dnah11	-3.2148	2.36826	44.1024	9.1367e-07	1.77939e-05
Snd1	-0.855774	8.56505	44.3383	9.19743e-07	1.78827e-05
Phf8	-0.914063	6.30631	44.2899	9.27481e-07	1.80035e-05
Prrc2b	-0.7827	8.60938	44.1961	9.42619e-07	1.82673e-05
Tmem132a	-1.26841	5.44852	44.1429	9.51406e-07	1.84019e-05
Gak	-0.858448	7.32173	44.1348	9.52682e-07	1.84019e-05
Macf1	-1.4578	7.77856	44.1156	9.55845e-07	1.84328e-05
Thbs1	-2.40922	2.86414	44.1229	9.65712e-07	1.85927e-05
Ank3	-0.966186	7.60748	43.9123	9.90173e-07	1.90326e-05
Zfyve16	-0.996849	5.82685	43.8983	9.92618e-07	1.90486e-05
Npas3	-0.91245	6.74834	43.7163	1.02453e-06	1.96291e-05
Zc3h11a	-1.07053	5.92418	43.6212	1.0417e-06	1.99256e-05
Prmt9	-0.923915	6.7153	43.4023	1.08233e-06	2.06693e-05
Washc2	-0.927223	7.45882	43.2713	1.10744e-06	2.11062e-05
Chd5	-0.85061	8.77795	43.2645	1.10878e-06	2.11062e-05
Usp48	-0.879713	7.0997	43.0755	1.14623e-06	2.17839e-05
Sik3	-0.83571	7.40808	43.0644	1.14847e-06	2.17915e-05
Zfp445	-0.817675	8.07568	42.9748	1.16675e-06	2.20824e-05
Hydin	-2.2347	3.04709	43.0144	1.16755e-06	2.20824e-05
Med12l	-1.04455	5.47132	42.8967	1.183e-06	2.23387e-05
Tln1	-1.16942	6.80512	42.8337	1.1962e-06	2.25519e-05
Cep295	-1.46389	5.39699	42.8068	1.20198e-06	2.26247e-05
Notch2	-2.16569	3.05134	42.7804	1.2158e-06	2.28141e-05
Col6a3	-1.93397	3.15689	42.7642	1.2159e-06	2.28141e-05
Atad2	-1.27331	4.53122	42.6954	1.22605e-06	2.29679e-05
Sipa1l1	-0.865299	6.45876	42.6754	1.23017e-06	2.30087e-05
Ap4e1	-1.25515	4.62937	42.6076	1.24523e-06	2.32535e-05
Ddb1	-0.790782	10.1274	42.5758	1.25207e-06	2.33442e-05
Kdm6a	-1.07327	5.71942	42.4509	1.28021e-06	2.38313e-05
Srgap1	-0.801358	7.54034	42.3513	1.30305e-06	2.42182e-05
Ppp1r9b	-1.15143	6.21445	42.3265	1.30884e-06	2.42653e-05
Copg2	-0.882809	7.49076	42.3227	1.3097e-06	2.42653e-05
Tdrd6	-1.97677	2.91647	42.3428	1.31381e-06	2.43035e-05
Asap3	-1.76709	3.42651	42.2861	1.32064e-06	2.43915e-05
Sipa1l2	-0.845629	6.77068	42.231	1.33129e-06	2.45499e-05
Cic	-0.822071	7.56936	42.2181	1.33435e-06	2.45679e-05
Oplah	-1.15592	5.25308	42.1626	1.34774e-06	2.47758e-05
Plxna4	-1.4589	4.84017	42.005	1.38637e-06	2.54462e-05
Sik2	-0.891652	6.79752	41.8875	1.41566e-06	2.5912e-05
Smchd1	-0.7801	7.61497	41.8856	1.41614e-06	2.5912e-05
Ntrk2	-0.948639	6.10967	41.6811	1.46919e-06	2.68181e-05
Cacna1h	-2.03423	3.26554	41.6977	1.4702e-06	2.68181e-05
Nwd1	-0.985084	6.02522	41.616	1.4865e-06	2.70735e-05
Tmem131	-1.76893	4.14405	41.4896	1.52153e-06	2.76688e-05
Tro	-1.18999	6.22118	41.4174	1.54075e-06	2.79752e-05
Rttn	-2.09129	3.36795	41.3575	1.56263e-06	2.8329e-05
Zfp462	-0.860828	7.91489	41.2003	1.60247e-06	2.89641e-05
Cenpj	-1.26288	4.57126	41.2009	1.60257e-06	2.89641e-05
Stk11ip	-1.07497	5.41092	41.1833	1.6075e-06	2.90087e-05
Por	-1.33081	4.52923	41.1362	1.62155e-06	2.92177e-05
Fstl5	-1.83574	4.04072	41.0079	1.66055e-06	2.98747e-05
Mki67	-1.09498	6.25528	40.9027	1.69161e-06	3.03872e-05
Svil	-1.76708	3.75553	40.8595	1.70655e-06	3.0609e-05
Rapgef3	-1.01806	5.20605	40.7634	1.73523e-06	3.10762e-05
Plce1	-1.18561	4.78603	40.6604	1.7683e-06	3.16205e-05
Rprd2	-1.0153	5.93501	40.6068	1.78559e-06	3.18812e-05
Rb1cc1	-0.821607	7.32062	40.547	1.80519e-06	3.21368e-05
Adgrb3	-1.28283	4.99446	40.5411	1.80733e-06	3.21368e-05
Supt6	-0.760804	8.25615	40.5383	1.80807e-06	3.21368e-05
Polrmt	-1.16424	4.8921	40.4665	1.83224e-06	3.25174e-05
Sf3b3	-0.760559	8.18093	40.3109	1.88517e-06	3.34066e-05
Pygb	-0.82712	8.75999	40.2977	1.88976e-06	3.34321e-05
Pcdh1	-1.26793	4.87208	40.2912	1.89228e-06	3.34321e-05
Cacna1a	-1.44182	4.21638	40.1345	1.9481e-06	3.43669e-05
D630003M21Rik	-1.72025	3.55747	40.022	1.99085e-06	3.50687e-05
Nrp1	-1.48111	4.11921	39.985	2.00279e-06	3.52265e-05
Kdm6b	-0.919227	6.20178	39.8671	2.04626e-06	3.59374e-05
Dennd4a	-0.936905	6.05234	39.8132	2.06681e-06	3.6184e-05
Uba1	-0.810581	11.0463	39.811	2.06762e-06	3.6184e-05
Rab3gap1	-0.909407	6.43037	39.8062	2.0695e-06	3.6184e-05
Tbc1d32	-1.09136	5.38905	39.7287	2.09956e-06	3.66553e-05
Ipo8	-0.922007	6.36834	39.6418	2.13369e-06	3.71961e-05
Tm9sf2	-1.53048	4.56225	39.5634	2.16548e-06	3.76948e-05
Hyou1	-1.47862	4.68127	39.5414	2.17431e-06	3.77926e-05
Frmd4a	-0.768695	8.28999	39.5114	2.18612e-06	3.7942e-05
Pdgfra	-1.22664	4.54015	39.4128	2.22708e-06	3.85962e-05
Clcn6	-1.52461	4.19562	39.2797	2.2836e-06	3.95177e-05
Kdm4c	-0.951879	5.98736	39.2607	2.29101e-06	3.95879e-05
Dido1	-0.941442	6.4877	39.2387	2.30043e-06	3.96925e-05
Stk36	-1.13229	4.6862	39.1612	2.33439e-06	4.02196e-05
Erich3	-1.58552	3.5256	39.1171	2.356e-06	4.05327e-05
Prex1	-0.870549	7.7122	39.096	2.36279e-06	4.05347e-05
Anapc4	-0.846501	7.9735	39.0956	2.36298e-06	4.05347e-05
Nefh	-1.03039	5.88583	38.9375	2.43436e-06	4.16985e-05
Ppp6r3	-0.786045	8.03078	38.8052	2.49573e-06	4.26879e-05
Cyp51	-0.995052	5.46863	38.7132	2.53955e-06	4.33744e-05
Ap3b1	-0.934511	6.49397	38.5207	2.63373e-06	4.48583e-05
Sgsm1	-0.890797	6.85732	38.5201	2.63403e-06	4.48583e-05
Akap13	-1.13694	5.77126	38.4085	2.69046e-06	4.57534e-05
Man2c1	-0.909021	6.01137	38.3542	2.71833e-06	4.61607e-05
Dhcr7	-1.29679	4.45174	38.295	2.74961e-06	4.66249e-05
Smg6	-0.910168	6.11071	38.229	2.78385e-06	4.71377e-05
Syne2	-0.919958	6.45515	38.2165	2.7905e-06	4.71826e-05
Lpin1	-1.28767	4.85646	38.1506	2.82606e-06	4.77155e-05
Slc6a1	-1.05733	5.82406	38.0317	2.89074e-06	4.87379e-05
Gm43738	-0.762375	8.61989	38.0221	2.89593e-06	4.87557e-05
Phka2	-1.10995	5.09563	37.9382	2.94301e-06	4.94301e-05
Fam214a	-0.919878	5.74674	37.9356	2.94436e-06	4.94301e-05
Bag6	-0.810123	9.61224	37.8243	3.00773e-06	5.04222e-05
Usp42	-0.88611	6.00032	37.8055	3.0187e-06	5.05344e-05
Pola1	-1.0361	4.9866	37.7016	3.0797e-06	5.14825e-05
Syt11	-0.82807	6.50414	37.6917	3.08538e-06	5.15044e-05
Camta1	-0.758319	9.52459	37.6618	3.10313e-06	5.17277e-05
Nedd4	-0.740658	10.9973	37.5607	3.16413e-06	5.267e-05
Zfp715	-0.978605	6.43321	37.505	3.19831e-06	5.3164e-05
Gria3	-1.36626	4.16146	37.432	3.24463e-06	5.38581e-05
Cdh6	-1.44164	3.67879	37.3599	3.29135e-06	5.45569e-05
Gfpt1	-0.734668	8.54126	37.319	3.31529e-06	5.48767e-05
Cacna2d1	-1.08405	4.97434	37.2186	3.38072e-06	5.58813e-05
Cpt1a	-1.039	6.30039	37.1987	3.39353e-06	5.60146e-05
Ercc6	-1.01309	5.70628	37.0806	3.47229e-06	5.72346e-05
Nalcn	-1.61836	3.86091	37.0611	3.48744e-06	5.74041e-05
Cacna1c	-1.65496	3.69226	37.0463	3.49833e-06	5.75033e-05
Mprip	-0.897012	6.99628	36.9705	3.54736e-06	5.82281e-05
Per1	-0.895509	6.55641	36.9349	3.57204e-06	5.85516e-05
Ralgapa2	-1.06473	5.21839	36.9229	3.5806e-06	5.85904e-05
Iqgap3	-1.71492	3.69203	36.9218	3.58433e-06	5.85904e-05
Herc4	-0.868216	6.54297	36.905	3.59292e-06	5.86496e-05
Npc1	-1.4697	3.79198	36.8172	3.65696e-06	5.96126e-05
Aqr	-0.813007	7.62698	36.8012	3.66637e-06	5.96835e-05
Ddx24	-0.760906	8.11573	36.7359	3.7134e-06	6.03636e-05
Scn8a	-1.39244	3.89824	36.7314	3.71838e-06	6.03636e-05
Ssh2	-0.759091	7.23403	36.6825	3.75242e-06	6.08326e-05
Bcorl1	-0.842663	6.5506	36.6644	3.76581e-06	6.09658e-05
Tbl3	-0.817348	6.85312	36.6048	3.80998e-06	6.15964e-05
Cluh	-0.798184	7.51182	36.5274	3.86819e-06	6.2452e-05
Cfap57	-1.66811	3.14356	36.4994	3.89883e-06	6.28607e-05
Cyfip2	-0.73361	9.42536	36.4771	3.90654e-06	6.2899e-05
Myo1c	-1.01328	5.29344	36.4364	3.93813e-06	6.33212e-05
Tbcd	-0.809497	7.51069	36.4229	3.94843e-06	6.34006e-05
Rapgef2	-0.72726	7.77526	36.1635	4.15538e-06	6.66329e-05
Zfp638	-0.880659	7.8511	36.1472	4.16878e-06	6.67571e-05
Cul2	-0.812399	8.23969	36.0812	4.22356e-06	6.75426e-05
Usp36	-1.11611	4.95208	35.974	4.3145e-06	6.89035e-05
Tm9sf4	-1.3829	4.30343	35.9583	4.32858e-06	6.90351e-05
Epha5	-1.01596	5.47054	35.941	4.34264e-06	6.91657e-05
Gli2	-1.352	4.00485	35.8673	4.40791e-06	7.01107e-05
Vps39	-0.734751	7.29497	35.7585	4.50261e-06	7.15206e-05
Myof	-1.68469	3.6423	35.628	4.62533e-06	7.33712e-05
Aacs	-0.761903	8.11514	35.6148	4.63332e-06	7.33992e-05
Hcn4	-1.62995	3.22664	35.5729	4.68089e-06	7.40535e-05
Nhsl1	-0.839497	5.80189	35.5121	4.72944e-06	7.47213e-05
Mast1	-0.763384	9.0264	35.504	4.73694e-06	7.47399e-05
Smarca1	-0.826217	7.97178	35.4532	4.78531e-06	7.54022e-05
Zfp267	-0.841718	5.97415	35.3957	4.84073e-06	7.61737e-05
Asxl1	-0.751566	7.39974	35.3345	4.90033e-06	7.70089e-05
Wdr36	-0.782229	7.10179	35.3064	4.92809e-06	7.73422e-05
Atad5	-1.20579	4.6923	35.2636	4.97118e-06	7.79149e-05
Wdhd1	-0.951069	5.23274	35.2351	4.99929e-06	7.82514e-05
A2m	-2.27239	2.41889	35.2578	5.02347e-06	7.85258e-05
Col12a1	-2.56079	2.19758	35.0912	5.12364e-06	7.99858e-05
Mast3	-0.736123	7.32017	35.0664	5.17146e-06	8.06256e-05
Sez6	-1.13136	5.76597	35.0099	5.23088e-06	8.14443e-05
Dctn1	-0.81564	10.0439	34.9965	5.24482e-06	8.15538e-05
Ttc21a	-1.91177	3.12277	34.9839	5.27631e-06	8.19355e-05
Flna	-0.979657	6.76332	34.8715	5.37888e-06	8.34186e-05
Cse1l	-0.784886	8.83502	34.8575	5.39409e-06	8.35446e-05
Zfp536	-0.970265	6.11989	34.7801	5.47929e-06	8.4753e-05
AW551984	-0.739003	9.50554	34.703	5.56533e-06	8.59713e-05
Wdr62	-1.52314	3.64263	34.329	6.00955e-06	9.26075e-05
Nup210	-1.48144	3.37188	34.33	6.01062e-06	9.26075e-05
Grm7	-1.36671	3.98456	34.3077	6.03346e-06	9.28383e-05
Usp20	-0.827017	6.73458	34.2941	6.04818e-06	9.29435e-05
Dlgap2	-0.876639	5.53423	34.2789	6.0671e-06	9.3113e-05
Eftud2	-0.695724	8.42025	34.2552	6.09638e-06	9.34409e-05
Zbtb40	-1.19757	4.3524	34.2206	6.14079e-06	9.39996e-05
Slc6a17	-1.11447	4.65352	34.2072	6.15725e-06	9.41294e-05
Pwp2	-0.881304	5.85367	34.0883	6.30827e-06	9.61706e-05
Tcaf2	-1.59964	3.34947	34.0906	6.31365e-06	9.61706e-05
Tfrc	-1.35892	4.0792	34.0844	6.31522e-06	9.61706e-05
Hspa5	-0.960851	6.45277	34.068	6.33458e-06	9.62312e-05
Fcsk	-1.31029	4.20836	34.0684	6.33551e-06	9.62312e-05
Ints2	-1.04605	5.53663	34.0458	6.36356e-06	9.65112e-05
Aars2	-1.06745	4.72922	34.041	6.3703e-06	9.65112e-05
Ampd3	-0.841482	6.34883	34.0109	6.40925e-06	9.69732e-05
Mthfd1l	-0.927343	5.4734	34	6.42367e-06	9.69732e-05
Akap8l	-0.911815	6.04147	33.9986	6.42544e-06	9.69732e-05
Slc1a2	-0.914689	6.52957	33.9349	6.51001e-06	9.81241e-05
Unc13c	-1.12326	5.16302	33.8289	6.65394e-06	0.000100166
Bcas3	-0.793715	6.85108	33.7913	6.70518e-06	0.000100808
Trpm3	-1.08407	4.8326	33.7302	6.79085e-06	0.000101966
Scn2a	-1.03863	5.34499	33.7021	6.83007e-06	0.000102425
Lamb1	-1.55542	3.85062	33.6869	6.85474e-06	0.000102664
Cdan1	-1.16	4.37585	33.5464	7.05436e-06	0.00010552
Nhs	-0.925057	5.43039	33.5103	7.10626e-06	0.000106162
Dchs2	-1.62924	3.23698	33.5054	7.12535e-06	0.000106313
Abcd3	-0.759469	8.48549	33.4031	7.26574e-06	0.000108263
Pcdhgc4	-0.876307	5.89332	33.3975	7.27441e-06	0.000108263
Pcf11	-0.887195	6.2671	33.3668	7.32083e-06	0.000108817
Zfc3h1	-0.892907	5.89203	33.3387	7.36376e-06	0.000109317
Cntn4	-1.68666	3.38905	33.3132	7.41272e-06	0.000109906
Asxl3	-0.871343	5.99888	33.2164	7.55349e-06	0.000111837
Scaf4	-0.917246	6.79982	33.211	7.56191e-06	0.000111837
Tfip11	-0.791795	6.66214	33.1935	7.58946e-06	0.000112104
Ipo7	-0.748403	9.13346	33.152	7.65542e-06	0.000112937
Pxdn	-1.42736	3.58366	33.1404	7.67912e-06	0.000113145
Pcdh19	-1.12863	4.69978	33.0796	7.77275e-06	0.000114382
Dicer1	-0.721695	6.86008	33.0544	7.81299e-06	0.00011483
Slit3	-2.10948	2.6272	33.0733	7.84927e-06	0.00011522
Rnf123	-0.881883	6.58174	32.9203	8.03522e-06	0.000117802
Rpgrip1l	-0.805602	5.92731	32.9145	8.04513e-06	0.000117802
Sv2a	-0.862169	5.92272	32.8817	8.10055e-06	0.000118467
Aff2	-0.75093	7.04642	32.8663	8.12669e-06	0.000118702
Efl1	-0.894275	6.13982	32.8268	8.1943e-06	0.000119542
Lama5	-2.75053	1.84244	32.5402	8.24024e-06	0.000120063
Arhgef18	-0.751063	6.84794	32.7446	8.33694e-06	0.000121197
Myorg	-1.47305	3.55126	32.7472	8.33856e-06	0.000121197
Prickle1	-0.722392	6.85206	32.6932	8.42743e-06	0.000122338
Tnik	-0.734289	8.93253	32.6506	8.50334e-06	0.000123288
Sorbs2	-0.804505	5.85147	32.588	8.61642e-06	0.000124774
Vwa5b2	-1.33538	4.26189	32.4815	8.81384e-06	0.000127477
Aldh18a1	-0.727032	7.30614	32.4564	8.85886e-06	0.000127971
Pnn	-0.740655	6.89015	32.2522	9.25022e-06	0.000133461
Slf1	-0.921911	5.35722	32.1188	9.51633e-06	0.000137107
Pex1	-0.935501	5.60994	32.111	9.53208e-06	0.000137107
Adgrl1	-0.873649	5.8445	32.1081	9.53779e-06	0.000137107
Ice1	-0.77047	6.9174	32.0316	9.69411e-06	0.000139185
Rasgrf1	-0.872327	5.83536	32.0189	9.7206e-06	0.000139396
Ncam2	-1.07529	5.03987	31.9684	9.82625e-06	0.000140713
Ptprk	-1.46565	4.48402	31.9642	9.83631e-06	0.000140713
Tgs1	-0.870492	5.79195	31.8775	1.00183e-05	0.000143143
Gm38394	-0.794697	6.28299	31.8563	1.00637e-05	0.000143618
Slc6a7	-1.58236	3.48387	31.8209	1.01493e-05	0.000144664
Npepps	-0.721276	9.46476	31.7805	1.02279e-05	0.000145609
Med24	-0.780205	7.17858	31.7531	1.02881e-05	0.00014629
Raph1	-0.71904	6.70591	31.7434	1.03096e-05	0.000146418
Zfp748	-1.13006	4.4634	31.6584	1.05006e-05	0.000148952
Slit2	-1.49644	3.48534	31.6503	1.0526e-05	0.000149133
Zkscan16	-0.97634	5.01894	31.5351	1.07815e-05	0.00015257
Grin1	-1.18714	5.52589	31.4923	1.0881e-05	0.000153794
Usp11	-0.732649	8.48104	31.4241	1.10416e-05	0.000155876
Sorcs1	-1.30819	3.84658	31.4198	1.10558e-05	0.000155891
Gpc2	-1.64326	3.7732	31.3944	1.11191e-05	0.000156596
Kdm3a	-0.810966	6.54568	31.3103	1.1316e-05	0.00015918
Serinc1	-0.790452	6.49739	31.2996	1.13421e-05	0.000159357
Rtl1	-1.73102	2.91751	31.1602	1.17305e-05	0.000164617
Tmem63b	-1.12002	4.42436	31.1391	1.17445e-05	0.000164619
Pik3c2b	-0.735651	6.2685	31.1284	1.17702e-05	0.000164783
Lonp2	-0.740081	7.95673	31.0889	1.18713e-05	0.000166001
Adgrg1	-1.0596	5.30841	31.0381	1.20035e-05	0.000167652
Top2b	-0.6514	9.37953	30.8658	1.24611e-05	0.000173837
Nbr1	-0.733286	8.47078	30.8212	1.25829e-05	0.000175329
Nkrf	-0.697263	7.12687	30.7129	1.28841e-05	0.000179313
Cachd1	-1.36899	3.57531	30.7047	1.29148e-05	0.000179529
Ophn1	-0.839756	6.33594	30.679	1.29799e-05	0.000180221
Timeless	-1.18666	4.32355	30.6417	1.30884e-05	0.000181515
Cacna2d2	-1.118	4.84178	30.6211	1.31463e-05	0.000182104
F8	-2.13761	2.95321	30.5959	1.32902e-05	0.000183881
Slc4a8	-1.06391	4.39833	30.5276	1.34192e-05	0.000185448
Heatr6	-0.849108	5.79546	30.5043	1.34863e-05	0.000186158
Wdr59	-0.845357	6.08384	30.4133	1.37585e-05	0.000189693
Vgf	-0.93884	5.07872	30.3251	1.40283e-05	0.000193188
Fnip1	-0.800993	6.08717	30.2824	1.41606e-05	0.000194782
Slc7a1	-1.74357	3.48501	30.2416	1.43038e-05	0.000196524
Rrbp1	-1.54204	3.57878	30.2181	1.43723e-05	0.000197235
Flii	-0.678888	7.30863	30.1535	1.45688e-05	0.000199699
Amotl2	-0.870964	6.85277	30.1475	1.45881e-05	0.000199732
Slc12a9	-2.20578	2.44221	30.1192	1.4802e-05	0.000202426
Cep131	-0.80917	6.17072	30.0452	1.4922e-05	0.000203831
Cog1	-0.911728	5.57862	30.0104	1.50378e-05	0.000205174
Dock1	-0.907264	6.27259	29.9743	1.51583e-05	0.000206579
Smpd4	-0.806677	6.17826	29.8718	1.55069e-05	0.000211087
Grm5	-0.868392	5.35304	29.8061	1.57354e-05	0.000213951
Shank3	-0.77477	5.95388	29.6867	1.61594e-05	0.000219462
Anapc2	-0.731548	8.10397	29.6762	1.61967e-05	0.000219716
Glud1	-0.757251	8.75446	29.6635	1.62427e-05	0.000220088
Lmbrd1	-1.15237	4.01537	29.6362	1.63459e-05	0.000221001
Atrn	-1.06291	4.75043	29.6351	1.63475e-05	0.000221001
D130043K22Rik	-2.09446	2.85758	29.5444	1.67763e-05	0.000226538
Gramd1a	-0.725394	6.91079	29.4022	1.72201e-05	0.000232265
Per2	-1.111	4.1046	29.3592	1.73907e-05	0.000234298
Phlpp1	-0.690926	7.29715	29.3375	1.7472e-05	0.000235124
Shank1	-0.711899	7.10896	29.1646	1.81652e-05	0.000244175
Nrxn2	-0.824727	6.17122	29.0634	1.85846e-05	0.000249529
Slc1a1	-1.27153	4.02178	29.0364	1.87029e-05	0.000250831
Ipo9	-0.746945	8.26038	29.0289	1.87296e-05	0.000250904
Nhsl2	-0.818914	5.52025	28.9538	1.90509e-05	0.000254919
Ufl1	-0.765422	5.85791	28.9447	1.90902e-05	0.000255155
Zfhx2	-0.888369	5.3054	28.9312	1.91491e-05	0.000255654
Col1a2	-1.18251	3.82562	28.8755	1.93976e-05	0.000258679
Ap2a1	-0.762122	9.51399	28.8071	1.96946e-05	0.000262343
Gria1	-0.924196	5.59084	28.7702	1.98607e-05	0.000264257
Astn2	-1.44897	3.52149	28.7035	2.01772e-05	0.000268046
Syp	-0.719811	6.46714	28.6976	2.01909e-05	0.000268046
Adgrl2	-1.07254	4.80121	28.6741	2.03005e-05	0.000269198
Sympk	-0.724987	7.67934	28.5754	2.07604e-05	0.000274988
Stat3	-0.765278	7.33446	28.5423	2.0918e-05	0.000276765
Kif23	-1.00408	4.58139	28.5331	2.09639e-05	0.000277061
Ints3	-0.738961	7.7515	28.518	2.10342e-05	0.000277679
Tmem130	-0.870322	5.77945	28.5116	2.10654e-05	0.000277781
Nedd4l	-0.76187	8.27376	28.4747	2.12434e-05	0.000279815
Nol10	-0.749603	5.90538	28.4513	2.13576e-05	0.000281006
Tubgcp5	-0.73586	5.87283	28.3915	2.1652e-05	0.000284562
Rnf112	-0.744168	6.59188	28.3621	2.17978e-05	0.00028616
Hivep2	-0.623699	8.5366	28.3567	2.18247e-05	0.000286195
Myc	-0.675615	6.87738	28.3162	2.20281e-05	0.000288541
Fignl1	-0.950538	4.88324	28.3024	2.20991e-05	0.00028915
Asap2	-0.681317	7.04407	28.2885	2.21683e-05	0.000289735
Acly	-0.642898	9.97827	28.2368	2.24332e-05	0.000292873
Elp2	-0.65021	8.41409	28.1848	2.27028e-05	0.000296065
Sel1l3	-1.53373	3.16743	28.1737	2.27929e-05	0.000296756
Ankfn1	-1.16878	3.84331	28.1656	2.28101e-05	0.000296756
Tnxb	-2.15595	2.08056	28.1761	2.28313e-05	0.000296756
Atp6v1a	-0.655325	10.1531	28.1542	2.28631e-05	0.000296843
Usp15	-0.684113	8.42987	28.1255	2.30147e-05	0.000298482
Nckap5l	-0.761659	6.08735	28.106	2.31182e-05	0.000299496
Gigyf1	-0.877672	5.49603	28.0972	2.31657e-05	0.000299782
Tut7	-0.741512	6.72171	28.0408	2.34679e-05	0.00030336
Gli3	-1.16024	4.07056	28.029	2.35367e-05	0.000303917
Washc4	-0.766089	6.30123	27.9569	2.39272e-05	0.000308622
Sec23b	-0.658633	7.4676	27.9355	2.40455e-05	0.000309809
Scaf8	-0.676188	6.74678	27.9035	2.42242e-05	0.000311771
Adgrv1	-1.28952	3.62058	27.8837	2.43462e-05	0.000313
Ptprs	-0.835035	6.61587	27.7825	2.49122e-05	0.000319928
Als2	-0.651461	7.03772	27.7177	2.52894e-05	0.000324419
Ipo5	-0.67039	9.03434	27.675	2.55415e-05	0.000327298
Tmem63c	-1.74811	2.75821	27.6291	2.5924e-05	0.000331838
Abcb6	-1.80606	2.44713	27.5972	2.6184e-05	0.000334804
Pnpla6	-1.08489	4.60375	27.4872	2.66856e-05	0.000340692
Cfap65	-1.92693	2.54548	27.5127	2.67022e-05	0.000340692
Neb	-2.38187	2.16497	27.4821	2.67379e-05	0.000340778
Zfp40	-0.93912	5.33584	27.4438	2.69556e-05	0.000343182
Npm1	0.624832	7.88615	27.3846	2.73294e-05	0.000347423
Abcd1	-1.04024	4.63892	27.3822	2.73476e-05	0.000347423
Fancd2	-1.48498	3.71387	27.371	2.74294e-05	0.000348088
Ap1g1	-0.621975	8.48896	27.3408	2.76109e-05	0.000350015
Brca1	-1.06661	4.12276	27.2763	2.80359e-05	0.000355021
Slc38a2	-0.983661	4.99201	27.2502	2.8205e-05	0.00035678
Sbno1	-0.687232	7.88851	27.2401	2.82701e-05	0.000357221
Cntnap3	-1.82232	2.62778	27.2317	2.84816e-05	0.000359507
Pik3c3	-0.674284	7.24444	27.2022	2.85224e-05	0.000359638
Crocc	-1.12117	4.45244	27.1944	2.85779e-05	0.000359954
Smc1a	-0.729977	7.1623	27.1624	2.87904e-05	0.000362243
Resf1	-1.07559	5.01621	27.1078	2.91637e-05	0.000366549
Cds2	-0.889874	5.14607	27.0366	2.96558e-05	0.000372249
Fbn1	-2.1114	2.36168	27.0642	2.96802e-05	0.000372249
Wdr17	-0.848362	5.82385	26.8864	3.07244e-05	0.000384601
Adgrb1	-1.06808	4.79209	26.8859	3.07303e-05	0.000384601
Csmd3	-2.11914	3.30956	26.8899	3.07743e-05	0.000384744
Cdk5rap2	-0.744484	5.83201	26.8721	3.08289e-05	0.000384828
Dpysl5	-0.634543	10.9693	26.8696	3.08463e-05	0.000384828
Psap	-0.667382	7.77107	26.8081	3.12982e-05	0.000390055
Tnpo3	-0.633112	7.79929	26.7598	3.16577e-05	0.000394119
Cramp1l	-0.838426	5.76174	26.706	3.20646e-05	0.000398764
Col1a1	-1.28728	3.86525	26.7	3.21196e-05	0.000399027
Cntnap5a	-1.27691	3.55358	26.6318	3.26491e-05	0.000405179
Prune2	-1.01252	4.49803	26.6144	3.27726e-05	0.000406283
Incenp	-0.720829	6.16531	26.4067	3.44307e-05	0.000426391
Kif4	-0.828342	5.10181	26.3341	3.50347e-05	0.000433417
Ighmbp2	-1.14997	4.86956	26.2183	3.60199e-05	0.000445138
Usp13	-0.817556	5.66818	26.2054	3.61299e-05	0.00044603
Mcts1	0.644718	6.91297	26.1773	3.63731e-05	0.000448563
Btaf1	-0.702438	7.07524	26.1699	3.64375e-05	0.000448889
Hk2	-1.10743	4.22449	26.0952	3.71031e-05	0.000456612
Bbs9	-0.790451	5.87914	26.0872	3.71692e-05	0.000456949
Pygl	-1.08091	4.41765	26.0575	3.74388e-05	0.000459785
Plat	-1.1784	3.74225	26.0311	3.76849e-05	0.000462325
Slc9a6	-1.11288	4.53068	26.0064	3.79017e-05	0.000464502
Aldh16a1	-1.06489	4.53618	25.9495	3.84244e-05	0.00047042
Dnm2	-0.711634	7.41972	25.923	3.86674e-05	0.000472905
Peak1	-0.887347	4.94962	25.9113	3.87782e-05	0.000473768
Tti1	-0.908557	5.68965	25.9022	3.88624e-05	0.000474306
Gprasp2	-0.601828	8.82766	25.8252	3.95912e-05	0.000482702
Pappa2	-2.07074	2.09297	25.7943	4.00837e-05	0.000487754
Lzts1	-0.695721	6.27351	25.7736	4.00883e-05	0.000487754
Tiam2	-0.806509	6.72116	25.7605	4.02158e-05	0.000488802
Rrm1	-0.640568	7.45939	25.7402	4.04139e-05	0.000490704
Ncor1	-0.664276	8.11609	25.6665	4.11415e-05	0.000499026
Itgav	-1.12521	3.93656	25.6133	4.16857e-05	0.000505108
Fanca	-1.55226	2.64972	25.5772	4.21957e-05	0.000510762
Supt16	-0.613347	7.853	25.5476	4.23474e-05	0.000512074
Larp1	-0.693853	7.20616	25.53	4.25294e-05	0.000513748
Dip2c	-0.623619	8.19492	25.4952	4.28908e-05	0.000517585
Zbtb45	-0.724506	6.27384	25.4885	4.29611e-05	0.000517903
Eef1b2	0.618975	7.365	25.41	4.37898e-05	0.000526839
Aff3	-0.664236	7.67583	25.4099	4.37917e-05	0.000526839
Fnip2	-0.711736	5.89407	25.4041	4.38542e-05	0.000527054
Igsf8	-1.06497	4.36422	25.3648	4.42807e-05	0.000531639
Snhg4	-0.718964	8.65268	25.3461	4.4479e-05	0.000533477
Cadps	-0.622243	9.57385	25.3311	4.46419e-05	0.000534886
Hnrnpa1	0.619096	8.67143	25.3094	4.48793e-05	0.000537186
Pcca	-0.767974	5.80465	25.2774	4.52328e-05	0.000540869
Ints9	-0.768725	5.65546	25.2321	4.57368e-05	0.000546341
Ptk2	-0.614177	7.49188	25.1716	4.64186e-05	0.000553925
Itga7	-1.79119	2.53141	25.1875	4.64923e-05	0.000554245
Dip2a	-0.675357	7.15853	25.1153	4.70642e-05	0.000560496
Klhl22	-0.662537	7.54042	25.1008	4.72323e-05	0.000561931
Zmynd8	-0.639858	7.83263	25.0566	4.77481e-05	0.000567496
Ube4b	-0.642411	8.9051	25.014	4.82505e-05	0.00057289
Exosc10	-0.714688	7.28084	25.0039	4.83712e-05	0.000573745
Cfap54	-1.6609	2.9421	24.9948	4.8594e-05	0.000575809
Ttc27	-0.720537	6.29441	24.9617	4.8877e-05	0.000578583
Pla2g15	-1.73404	2.39544	24.9327	4.95247e-05	0.000585661
Setd1a	-0.75472	5.77244	24.8674	5.00267e-05	0.000591006
Usp5	-0.619247	9.41275	24.8354	5.04235e-05	0.000595098
Ppfia3	-0.65347	8.39303	24.8112	5.07256e-05	0.000598065
Zfp871	-0.653967	7.6591	24.7868	5.10328e-05	0.000601087
Pds5a	-0.664419	6.83777	24.7458	5.15527e-05	0.000606143
Herc3	-0.647359	7.97846	24.7449	5.15648e-05	0.000606143
Ncapd2	-0.782938	6.69621	24.7315	5.17355e-05	0.000607545
Ift80	-0.870845	5.18031	24.7101	5.20129e-05	0.000610196
Ice2	-1.16531	4.03963	24.6318	5.304e-05	0.000620937
Cltc	-0.62045	11.4531	24.6298	5.30563e-05	0.000620937
Sv2c	-1.11807	3.74367	24.6286	5.30864e-05	0.000620937
Tex15	-1.34696	3.51176	24.5782	5.37673e-05	0.000628278
Kif26a	-1.16573	4.58687	24.5286	5.44122e-05	0.000635185
Stag2	-0.657231	7.52802	24.5222	5.44943e-05	0.000635516
Nell1	-1.38602	3.67322	24.4853	5.50189e-05	0.000641
Slc22a17	-0.871358	6.20355	24.4744	5.51462e-05	0.000641849
Dnajc16	-1.72988	2.54493	24.459	5.56318e-05	0.000646863
Wdr91	-0.706243	5.85809	24.4347	5.56958e-05	0.00064697
Slc38a3	-1.17575	3.93413	24.3665	5.66622e-05	0.000657549
Gja1	-0.858403	5.18782	24.3499	5.68872e-05	0.000659512
Plxnb2	-1.22865	4.56995	24.2974	5.76424e-05	0.000667611
Lima1	-0.894561	4.74693	24.2675	5.80734e-05	0.000671943
Sin3a	-0.728113	6.73995	24.1758	5.94178e-05	0.000686826
Dnah8	-1.4894	3.20795	24.0957	6.06864e-05	0.000700803
Acsl6	-0.89228	5.34184	24.0863	6.0769e-05	0.000701072
Cacna2d3	-0.899668	4.74962	23.9933	6.22094e-05	0.000716988
Alk	-1.65619	2.53913	23.9684	6.28796e-05	0.000723346
Ndnf	-1.43032	2.85783	23.9578	6.28836e-05	0.000723346
Nomo1	-0.96742	4.43952	23.9259	6.32778e-05	0.000727171
Ipo4	-0.696475	8.41601	23.8677	6.42069e-05	0.00073713
Il6st	-1.11	3.95701	23.8639	6.42818e-05	0.000737272
Cntnap1	-1.90077	2.26848	23.8492	6.49267e-05	0.000743947
Chgb	-0.85184	5.25358	23.8119	6.51215e-05	0.000745454
Dag1	-1.00976	5.07702	23.804	6.52518e-05	0.000746223
Gm28635	-0.62101	8.30024	23.7857	6.55519e-05	0.000748929
Arhgap26.1	-0.776844	6.94232	23.7797	6.56518e-05	0.000749345
Nos1	-0.668784	7.05028	23.7703	6.58075e-05	0.000750396
Rasal2	-0.655319	6.40923	23.7486	6.61702e-05	0.000753804
Cep162	-0.839526	5.15748	23.6981	6.70246e-05	0.000762801
Ctnnd1	-0.611433	8.31482	23.6147	6.84553e-05	0.000778333
Spef2	-1.79304	2.36658	23.6065	6.90083e-05	0.000783866
Prickle2	-0.572826	7.58762	23.5444	6.96897e-05	0.000790397
Myh8	-1.92123	2.21342	23.5676	6.97172e-05	0.000790397
Snx2	0.599547	7.13604	23.5241	7.00502e-05	0.000793409
Pitpnm2	-0.609098	6.91584	23.4788	7.08637e-05	0.000801853
Ptpro	-0.983244	4.90811	23.4741	7.09511e-05	0.000802074
Tcf20	-0.603471	7.42325	23.4449	7.14783e-05	0.00080726
Met	-1.38731	3.50343	23.4252	7.18748e-05	0.000810962
Psme4	-0.631137	6.83432	23.4191	7.19503e-05	0.000811039
Scyl2	-0.601448	7.30075	23.4131	7.20606e-05	0.000811144
Sema4b	-1.31945	3.41577	23.4132	7.20971e-05	0.000811144
Tmem131l	-1.1921	3.88291	23.4022	7.22772e-05	0.000811736
Klhl5	-0.607596	7.31772	23.4008	7.22873e-05	0.000811736
Wnk2	-0.563985	8.41958	23.3821	7.26316e-05	0.000814827
Sh2d3c	-0.703356	6.03164	23.3672	7.2911e-05	0.000817185
Syvn1	-1.52149	3.18409	23.2867	7.45053e-05	0.000834261
Hps5	-0.994511	4.14506	23.2726	7.47045e-05	0.000835699
Robo1	-0.973723	5.15445	23.2459	7.521e-05	0.000840325
Dock2	-1.38372	3.46286	23.2452	7.52604e-05	0.000840325
Pcdh7	-0.823446	5.16633	23.1909	7.62767e-05	0.000850867
Ncoa4	-0.853431	5.16015	23.1831	7.64299e-05	0.000851718
Ints10	-0.723073	6.89281	23.1795	7.64973e-05	0.000851718
Pld2	-0.752878	5.69497	23.0755	7.85708e-05	0.00087398
Cgnl1	-1.27538	3.27358	23.0578	7.89774e-05	0.000876928
Zfp518b	-0.604472	7.03409	23.055	7.89845e-05	0.000876928
Acsl3	-0.863236	5.01647	23.0363	7.93683e-05	0.000880362
Ccnt1	-0.72081	6.46646	23.0319	7.94551e-05	0.000880497
Aco1	-0.596294	7.46989	23.009	7.9924e-05	0.000884862
Sema6b	-1.34156	3.12664	22.9683	8.08438e-05	0.000894207
Rpl3	0.616573	7.66723	22.9508	8.1133e-05	0.000896566
Slc23a2	-1.05685	3.95899	22.9429	8.13139e-05	0.000897724
Sfr1	0.64622	7.17911	22.9345	8.14737e-05	0.000898648
Acsl4	-0.712247	5.83859	22.7995	8.4369e-05	0.000929713
Arid5b	-0.676466	5.95785	22.7446	8.55765e-05	0.00094214
Dnah12	-2.11449	1.86256	22.7016	8.63312e-05	0.000949562
Ppfibp1	-0.752109	5.89459	22.6974	8.66312e-05	0.000951976
Snrpb2	0.64246	6.37282	22.6507	8.76868e-05	0.000962679
Plekhm2	-0.662793	5.92405	22.6137	8.85346e-05	0.000970378
Cep89	-0.763234	5.61259	22.6105	8.86079e-05	0.000970378
Irak1bp1	0.824242	4.69631	22.6074	8.8682e-05	0.000970378
Lrrcc1	-0.762249	5.33365	22.6058	8.8717e-05	0.000970378
Bms1	-0.658597	6.30912	22.571	8.95208e-05	0.000978263
Pcdhga1	-0.863807	4.75913	22.5306	9.04719e-05	0.000987622
Plcb3	-0.829509	5.38458	22.5274	9.05446e-05	0.000987622
Zfp111	-0.909955	4.28759	22.5117	9.09241e-05	0.000990846
Trim46	-0.587103	7.83481	22.4971	9.12599e-05	0.000993588
Thsd7b	-1.58537	2.48737	22.4993	9.15915e-05	0.000996279
Atp9a	-0.758999	5.80026	22.4639	9.20563e-05	0.0010004
Akap12	-1.16037	5.97286	22.4587	9.2182e-05	0.0010004
Sdad1	-0.652841	6.03291	22.4569	9.22243e-05	0.0010004
Cep164	-1.03905	3.87189	22.4346	9.27778e-05	0.00100548
Slx4	-0.697079	6.07694	22.4014	9.35706e-05	0.00101314
Slc2a3	-1.12896	4.08381	22.3982	9.36624e-05	0.0010132
Ercc4	-0.682461	6.05939	22.3803	9.40863e-05	0.00101641
Bbs7	-0.735204	5.9144	22.3785	9.41311e-05	0.00101641
Spata13	-0.952814	4.83733	22.335	9.52115e-05	0.00102714
Dnajc6	-0.589545	9.22209	22.3271	9.54052e-05	0.00102828
Shroom3	-1.26051	3.25549	22.2948	9.62753e-05	0.00103672
Atp6v0a1	-0.634354	6.81675	22.2741	9.67374e-05	0.00104074
Iws1	0.643019	7.60069	22.268	9.68918e-05	0.00104145
Pogz	-0.644128	7.87814	22.1377	0.000100264	0.00107672
Atp13a1	-1.48336	3.15416	22.1227	0.000100762	0.00108109
Zfp608	-0.600997	7.14185	22.06	0.000102335	0.00109697
Pld3	-0.778781	5.9206	22.05	0.000102607	0.00109888
Slc6a9	-1.36618	3.60781	22.0108	0.000103711	0.0011097
Kit	-1.08396	3.99283	22.0015	0.000103942	0.00111116
Shmt2	-0.625359	6.57144	21.9638	0.000104965	0.00112057
Megf10	-1.50319	2.72389	21.9667	0.000105143	0.00112057
Ssb	0.582419	9.40992	21.9555	0.000105194	0.00112057
Plxnc1	-0.978274	4.38913	21.9556	0.000105202	0.00112057
Sema4c	-1.47371	3.26875	21.9526	0.000105359	0.00112123
Enpp2	-1.03086	4.17409	21.9212	0.000106167	0.00112881
Zmpste24	-1.52897	2.62194	21.926	0.000106341	0.00112912
Rasgrf2	-0.6137	7.39176	21.9123	0.000106401	0.00112912
Phldb2	-1.74277	3.09121	21.9128	0.000106566	0.00112912
Kat6b	-0.617793	6.58775	21.9061	0.000106578	0.00112912
Fkbp4	0.539421	8.70204	21.894	0.000106919	0.00113172
Sgo2a	-0.924635	4.2172	21.8317	0.000108707	0.00114863
Ap2b1	-0.611422	10.4944	21.8311	0.000108712	0.00114863
Cyb5a	0.695585	5.81263	21.7837	0.000110089	0.00116213
Zfp619	-1.24307	3.66501	21.7691	0.000110548	0.00116594
Mff	0.631728	7.27501	21.7333	0.00011157	0.00117567
D430041D05Rik	-1.01637	4.24961	21.6795	0.000113188	0.00119165
Chd3	-0.561287	8.82271	21.6646	0.000113625	0.00119518
Jag2	-1.33399	2.96991	21.663	0.000113807	0.00119603
S100a10	0.733627	6.34059	21.6174	0.000115061	0.00120814
Fbxo10	-0.799418	4.99072	21.5981	0.000115659	0.00121334
Adamts3	-1.16232	3.71831	21.5942	0.000115803	0.00121377
Srsf3	0.795795	5.36766	21.5887	0.000115944	0.00121418
Pcnx	-1.02047	3.98929	21.581	0.000116198	0.00121576
Nrd1	-0.56278	8.70058	21.5637	0.000116717	0.0012201
Pcdhga10	-0.835327	4.7717	21.5598	0.000116847	0.00122038
Nsfl1c	0.573845	7.08272	21.5374	0.000117538	0.00122651
Myadm	-1.29949	3.21388	21.5141	0.000118353	0.00123392
4933427D14Rik	-0.977042	4.34877	21.4957	0.000118865	0.00123817
Drp2	-0.642394	6.56008	21.4492	0.000120342	0.00125244
Edil3	-0.875905	4.73697	21.436	0.000120774	0.00125583
Gfm1	-0.586441	6.70365	21.3773	0.000122677	0.0012745
Gng7	0.838371	4.70172	21.3448	0.000123755	0.00128443
Insr	-1.31513	3.57186	21.3431	0.00012385	0.00128443
Scfd2	-0.686327	5.99826	21.2978	0.000125322	0.00129855
Fastkd1	-0.765953	5.24782	21.2877	0.000125664	0.00130095
Elfn2	-1.28152	3.48623	21.2842	0.000125829	0.00130152
Cops4	0.564577	7.68869	21.2651	0.000126424	0.00130653
Xpc	-0.786501	4.76963	21.2516	0.000126891	0.00131021
Nup93	-0.652852	6.85296	21.2389	0.000127318	0.00131347
Myo18b	-1.57039	2.48144	21.206	0.000128945	0.00132909
Fkbp15	-0.652063	5.76083	21.1686	0.000129749	0.00133621
Rpn1	-0.835845	5.06373	21.1418	0.000130691	0.00134474
Scrib	-0.755163	5.96052	21.1334	0.000130985	0.00134658
Dnm3	-0.556933	9.03486	21.1207	0.000131431	0.00134894
Col3a1	-1.22838	3.13871	21.1206	0.000131527	0.00134894
Ilf3	-0.601733	8.56947	21.1152	0.000131627	0.00134894
Acox3	-0.819208	5.16209	21.1141	0.000131671	0.00134894
Utp11	0.632879	5.82365	21.1097	0.000131825	0.00134935
Dhx29	-0.617262	6.82584	21.0946	0.00013236	0.00135347
Psip1	0.538883	9.09333	21.0919	0.000132457	0.00135347
Abca2	-1.27517	3.56858	21.0861	0.000132709	0.00135487
Mapk8ip2	-0.675057	6.8265	21.0769	0.000132992	0.00135658
Calb2	0.556148	7.90431	21.038	0.000134396	0.00136972
Dennd4b	-0.751065	5.04401	21.0186	0.000135106	0.00137578
Cmtr1	-0.592169	6.71258	21.0025	0.00013569	0.00138053
Fstl4	-2.01019	1.95986	20.9546	0.0001378	0.00140079
Cox7b	0.829706	5.74171	20.9307	0.000138356	0.00140523
Prr14l	-0.877469	5.08714	20.9171	0.00013887	0.00140923
Srp14	0.768764	5.59521	20.8826	0.000140168	0.00142119
Hsph1	-0.591236	9.63696	20.8257	0.000142348	0.00144205
Lmtk2	-0.86722	4.35639	20.805	0.000143163	0.00144906
Vwa8	-0.873438	4.49589	20.8011	0.000143312	0.00144933
Pdzd2	-0.599403	6.43601	20.7937	0.000143592	0.00145092
Kcnk10	-1.32084	3.19622	20.7836	0.000144082	0.00145463
Usp37	-0.641854	6.07634	20.7556	0.000145087	0.00146352
Klhl1	-0.635347	5.84841	20.6981	0.000147376	0.00148534
Rpl23	0.768104	5.64845	20.6735	0.000148365	0.00149403
Dnaja1	0.54784	7.42773	20.6528	0.000149201	0.00150117
Depdc5	-0.644571	5.85003	20.5748	0.000152413	0.00153217
Rbbp6	-0.60648	6.68848	20.5461	0.000153611	0.00154291
Pik3c2a	-0.688388	5.53566	20.4498	0.000157718	0.00158281
Cox5b	0.741895	5.61133	20.446	0.000157878	0.00158298
Sv2b	-0.782272	4.75674	20.4433	0.000158003	0.00158298
Rpap1	-0.77796	5.83965	20.4284	0.000158641	0.00158802
Pcdhga2	-0.822718	4.79991	20.3823	0.000160667	0.00160695
Ccdc181	0.683805	5.30288	20.3753	0.000160972	0.00160863
Oga	-0.52513	9.19248	20.372	0.000161113	0.00160868
Spag5	-1.01097	4.76411	20.3316	0.00016292	0.00162534
Bbip1	0.910377	4.79224	20.2554	0.000166369	0.00165835
Atp2c1	-0.781067	5.12308	20.2363	0.000167244	0.00166561
Plch1	-0.832693	5.2595	20.2334	0.00016738	0.00166561
Ednrb	-0.758714	5.5992	20.2288	0.000167591	0.00166631
Cetn3	0.669345	6.70088	20.2013	0.000168864	0.00167689
Igsf10	-1.28674	3.06486	20.2026	0.000168939	0.00167689
Mtcl1	-0.75841	5.23801	20.1953	0.000169145	0.00167752
Grm1	-1.26935	3.52828	20.1145	0.000173017	0.00171448
Gm43951	-0.940496	4.31417	20.0962	0.000173847	0.00172126
Ahi1	-0.522787	9.59867	20.066	0.00017529	0.00173409
Fam120b	-0.573276	7.0943	20.0617	0.0001755	0.00173471
Sema3c	-1.2597	3.17586	20.0404	0.000176649	0.00174461
Tmem168	-1.46542	2.62261	19.9383	0.000182062	0.00179657
Man2b1	-1.26524	2.99412	19.911	0.000183155	0.00180468
Nab1	0.959094	3.74618	19.9074	0.00018319	0.00180468
Phf6	0.53553	7.39092	19.8748	0.000184833	0.00181935
Dynlrb1	0.599096	7.09027	19.8507	0.000186079	0.00183008
Ryr1	-1.60815	2.70637	19.8457	0.000186813	0.00183577
BC055324	-1.13313	3.79565	19.7938	0.000189089	0.00185659
Morf4l2	0.54251	8.06274	19.7394	0.000191937	0.001883
Retreg1	-1.22701	3.09813	19.7083	0.000193747	0.00189917
Chsy3	-2.02537	1.88117	19.6802	0.000195223	0.00191206
Kif7	-1.02357	4.04463	19.6627	0.000196115	0.00191908
Eml5	-0.811731	4.74208	19.6597	0.000196266	0.00191908
Hirip3	0.60895	6.01991	19.6515	0.000196707	0.00192018
Usp29	-0.563269	7.17089	19.649	0.000196846	0.00192018
Tasor	-0.569678	6.8894	19.6486	0.000196867	0.00192018
Dpy19l3	-1.2089	3.31	19.6299	0.000197989	0.00192831
Prex2	-0.787254	4.90776	19.6277	0.000198027	0.00192831
Sulf1	-1.75802	2.1563	19.6358	0.000198589	0.00193219
Rnf17	-2.08056	2.02302	19.593	0.000200426	0.00194846
Acap3	-0.550463	7.68309	19.5483	0.000202473	0.00196674
Naa50	0.598692	6.61262	19.527	0.000203686	0.00197636
Dab2ip	-0.572014	6.6209	19.525	0.000203799	0.00197636
Plppr4	-0.814589	4.90884	19.4816	0.000206306	0.00199904
Slc16a7	-1.09308	3.76302	19.469	0.000207069	0.00200478
Gpr155	-1.64734	2.58708	19.4725	0.000207491	0.00200722
Pygm	-0.798875	4.93474	19.4555	0.000207823	0.00200878
Slco1c1	-1.60235	2.24535	19.459	0.000208589	0.00201393
Utrn	-0.744357	5.26741	19.4405	0.000208696	0.00201393
Pop1	-0.69595	5.54376	19.399	0.000211145	0.00203589
Crebbp	-0.545232	8.22125	19.3813	0.000212199	0.00204328
Slc38a1	-0.785938	4.99639	19.3804	0.000212257	0.00204328
Arid2	-0.573097	6.51075	19.3208	0.000215847	0.00207614
Spock2	-0.638706	6.38804	19.2705	0.00021893	0.00210408
Stat2	-0.801489	5.63732	19.2642	0.000219321	0.00210613
Nrip1	-0.611687	7.05557	19.2356	0.000221102	0.0021215
Dnal1	0.658567	5.49965	19.2164	0.000222307	0.00213133
Rps4x	0.681686	6.13854	19.2074	0.000222869	0.00213498
Mia3	-1.09013	3.69358	19.1584	0.000226029	0.0021635
Arhgap31	-0.754408	4.80342	19.1549	0.000226217	0.00216355
Cfap44	-1.61602	2.52799	19.1558	0.000226906	0.00216837
Sec63	-1.05903	3.8461	19.1073	0.000229315	0.00218962
Pcsk5	-1.56458	2.21644	19.1124	0.000230003	0.00219442
Nfe2l1	-0.726542	5.11443	19.0605	0.000232346	0.00221468
Pcdhgb5	-0.795741	4.63894	19.0564	0.000232626	0.00221468
St13	0.502934	9.07134	19.0552	0.000232689	0.00221468
Slc7a3	-1.56938	2.34699	19.0608	0.000233266	0.00221838
Tjp1	-0.537812	7.73533	19.0254	0.00023467	0.00222993
Zranb3	-0.933857	4.00365	18.9901	0.000237064	0.00225087
Taf2	-0.641987	6.3042	18.9572	0.000239269	0.00226998
Nell2	-0.782103	6.05358	18.914	0.00024223	0.00229622
Mrc1	-1.61537	2.12888	18.9267	0.000242533	0.00229725
Slc24a3	-0.950291	3.89622	18.8984	0.00024334	0.00230304
Iffo2	-0.683441	5.51062	18.888	0.000244036	0.00230778
Slc7a4	-1.17314	3.25396	18.8666	0.000245635	0.00232089
Sidt1	-1.72766	2.14956	18.8796	0.000245815	0.00232089
Dctn2	0.510629	8.70633	18.8396	0.000247421	0.00233212
Gabarap	0.595264	7.11568	18.8379	0.000247544	0.00233212
Cc2d2a	-0.837994	4.87215	18.8373	0.000247598	0.00233212
Sema3e	-1.94465	2.21969	18.8346	0.000248954	0.00234303
Nnt	-0.774989	4.86501	18.8046	0.000249916	0.00235021
Gtf2i	-0.531429	9.18305	18.7861	0.000251233	0.00236071
Gba2	-0.532067	7.10585	18.7507	0.00025379	0.00238284
Reps2	0.535411	6.76609	18.7455	0.000254172	0.00238453
Pcdhga4	-0.755084	4.78965	18.7332	0.000255079	0.00239113
Tbc1d4	-0.699119	5.32171	18.7193	0.000256086	0.00239867
Prdx6	0.579837	6.5373	18.714	0.000256473	0.00240039
Dennd5b	-0.524085	7.39557	18.7056	0.000257093	0.00240429
Myh7	-1.31962	2.84724	18.6897	0.000258584	0.00241631
Cwc15	0.617675	6.13475	18.621	0.000263406	0.00245943
Vps50	-0.563407	7.57585	18.6092	0.000264298	0.00246581
Zfp799	-0.674277	5.75686	18.5873	0.000265972	0.00247946
Amer1	-0.573078	6.36454	18.5831	0.000266291	0.00248048
Arhgef28	-0.579949	6.17109	18.5676	0.000267481	0.00248831
Vwa5b1	-1.16324	3.23378	18.5682	0.000267553	0.00248831
Slc16a2	-0.96293	4.12812	18.5583	0.00026822	0.00249123
Hyls1	0.723285	4.7656	18.5572	0.00026829	0.00249123
Tbc1d8b	-1.18318	3.11078	18.5533	0.000268745	0.0024935
Uggt2	-1.5581	2.21703	18.5515	0.000269909	0.00250233
Zfp711	0.542051	7.03467	18.5149	0.000271564	0.0025157
Slc6a11	-0.736907	5.78038	18.4887	0.000273624	0.0025328
Psmb1	0.504646	7.84459	18.4847	0.00027394	0.00253373
Rps13	0.690057	6.23627	18.4607	0.000275841	0.00254931
Sec61a1	-0.929732	4.79187	18.4537	0.000276411	0.00255258
Zfp318	-0.559511	6.71554	18.4392	0.000277558	0.00256117
Gad1	-0.529131	8.91634	18.3976	0.000280912	0.0025901
Fhod1	-1.44813	2.61598	18.3967	0.000281619	0.00259459
4931406P16Rik	-0.670919	5.45457	18.3837	0.000282049	0.00259652
Radil	-0.688889	5.06851	18.3771	0.000282588	0.00259946
Zranb2	0.567593	7.44469	18.3693	0.00028322	0.00260221
Pcdh17	-0.669688	5.44238	18.368	0.000283328	0.00260221
Pcdhga12	-0.720289	5.09826	18.3363	0.000285941	0.00262233
Snx16	0.512853	7.50149	18.3359	0.000285963	0.00262233
Hmgb2	0.848297	4.06256	18.3185	0.000287427	0.0026337
Eif5a	0.547214	8.22843	18.3018	0.000288807	0.0026443
Lmo3	0.567012	6.59042	18.2848	0.000290226	0.00265523
Ascc2	-0.776403	5.50838	18.282	0.00029047	0.00265541
Mfge8	-0.857734	5.60753	18.2739	0.000291153	0.00265958
Btf3	0.638243	6.17372	18.2402	0.000294008	0.00268359
Tcea1	0.769711	4.45966	18.2051	0.000297031	0.00270908
Xab2	-0.576326	6.84837	18.1995	0.000297501	0.00270921
Fyttd1	0.523066	7.59049	18.1984	0.000297591	0.00270921
Vamp4	0.641925	5.59839	18.1968	0.000297733	0.00270921
Naa25	-0.639423	7.2708	18.1861	0.000298662	0.00271557
Zfp759	-1.32237	3.47899	18.1737	0.000299841	0.00272419
Tbck	-0.539433	7.51498	18.1477	0.00030201	0.00274179
Cntnap2	-0.61359	5.82411	18.1385	0.00030282	0.00274703
Wdfy4	-1.69474	2.04884	18.1454	0.000303605	0.00275195
Atp5c1	0.489186	8.56206	18.1271	0.000303829	0.00275195
Tmem132e	-1.52744	2.61537	18.1178	0.000305393	0.00276399
Ints7	-0.605803	6.40992	18.0971	0.000306491	0.00276989
Col4a1	-1.31187	2.78555	18.0951	0.00030708	0.00276989
Lin7c	0.566131	7.5591	18.0889	0.000307225	0.00276989
Faah	-1.0129	3.65418	18.0886	0.000307311	0.00276989
Atp5g1	0.780191	5.15535	18.087	0.000307404	0.00276989
Zfp169	-0.753673	4.9163	18.0865	0.000307452	0.00276989
Rpl34	0.729417	5.19099	18.0666	0.000309231	0.00278379
Fam184b	-0.62204	6.10045	18.0589	0.000309924	0.0027879
Aco2	-0.513668	8.61017	18.0442	0.000311251	0.00279721
Brwd1	-0.643885	5.74083	18.0423	0.000311433	0.00279721
Map3k5	-0.711176	5.72477	18.0368	0.00031193	0.00279954
Vps33b	-0.586882	6.27127	17.9595	0.000319049	0.00286126
Ank1	-0.809998	4.93057	17.9557	0.000319409	0.00286232
Pcdhga3	-0.738533	4.80142	17.932	0.00032163	0.00287942
Rbmx	0.489503	7.95168	17.93	0.000321806	0.00287942
Pcdhga11	-0.716	5.22543	17.9195	0.000322808	0.00288619
Dennd1a	-0.60808	5.85786	17.9151	0.000323218	0.00288767
Tns3	-0.592243	6.66896	17.902	0.000324459	0.00289657
Cand1	-0.47804	8.74341	17.8732	0.000327206	0.00291888
Tnpo2	-0.541555	8.94003	17.8564	0.00032882	0.00293106
Tbp	0.701545	5.25386	17.8459	0.000329835	0.0029379
Leo1	0.517237	7.50141	17.8342	0.000330967	0.00294575
Atf2	0.522853	7.21845	17.8306	0.000331318	0.00294666
Il1rap	-1.70339	1.83581	17.7802	0.000337354	0.00299809
Spin1	0.579434	6.67179	17.736	0.000340654	0.00302513
Slk	-0.555488	6.28186	17.731	0.000341157	0.00302732
Epha7	-0.948879	4.49238	17.7094	0.000343348	0.00304447
Tut4	-0.600767	6.26453	17.7049	0.000343779	0.00304505
Relch	-0.547696	8.09032	17.7034	0.000343935	0.00304505
Cacna1i	-1.35473	2.70773	17.705	0.000344322	0.00304505
Ppp2r3a	-0.676018	5.6837	17.6984	0.000344445	0.00304505
Slc4a4	-0.734667	6.23961	17.6864	0.000345656	0.00305346
Tbrg1	0.514146	7.73609	17.6827	0.000346036	0.00305453
Trap1	-0.552998	7.0831	17.679	0.000346415	0.0030556
Rps26	0.887	4.88916	17.6706	0.000347281	0.00306095
Polq	-2.09562	1.62162	17.6334	0.000347674	0.00306213
Plekhg5	-0.775617	4.8819	17.6629	0.000348072	0.00306335
Sp4	0.55206	6.72991	17.6063	0.000353917	0.00311247
Ywhae	0.508535	11.2399	17.6035	0.000354204	0.00311267
Ints13	-0.665092	5.23788	17.6011	0.000354472	0.0031127
Eif5b	-0.537094	8.28656	17.5858	0.000356065	0.00312284
Srsf1	0.490686	8.24142	17.5849	0.000356155	0.00312284
Naca	0.577984	6.86846	17.5794	0.000356741	0.00312566
Nxt2	0.896223	3.8926	17.5626	0.000358544	0.00313619
Rpl6	0.568815	6.54953	17.5599	0.000358798	0.00313619
Ermp1	-1.16502	2.84758	17.5625	0.00035885	0.00313619
Hnrnpdl	0.491201	8.55103	17.5579	0.000359006	0.00313619
Alyref	0.548463	6.76914	17.5501	0.000359842	0.00314116
Pcdhgb6	-0.772396	4.78316	17.5431	0.000360596	0.00314542
Adcyap1r1	-0.774291	4.66682	17.534	0.000361569	0.00315158
Rpl7a	0.575186	6.91746	17.5158	0.000363506	0.00316612
Hid1	-0.600028	7.23745	17.5122	0.000363899	0.00316721
Adamts4	-1.74506	2.10701	17.5236	0.000364275	0.00316814
Cemip2	-1.52112	2.59314	17.5121	0.000364785	0.00316897
Sema6d	-0.903669	4.43238	17.503	0.000364907	0.00316897
Epas1	-0.802773	6.24174	17.4948	0.000365772	0.00317414
Btbd9	-0.565551	7.06285	17.4923	0.000366043	0.00317416
Zfp207	0.500198	8.86472	17.4799	0.000367388	0.00318349
Pomp	0.655319	6.85395	17.4723	0.000368223	0.00318838
Slc12a4	-1.37033	2.42988	17.4731	0.000369115	0.00319377
Canx	-0.58455	6.82802	17.4582	0.000369758	0.00319699
Ankrd50	-0.780161	4.72408	17.441	0.00037166	0.00321108
Ncapg	-0.789003	4.72281	17.4327	0.000372574	0.00321662
Ap5z1	-0.849991	4.55397	17.4183	0.000374181	0.00322813
Myl12b	0.617435	6.82526	17.4124	0.000374811	0.00323121
Zfp260	0.658651	5.411	17.3882	0.000377521	0.00325219
Cggbp1	0.628548	5.9698	17.3739	0.000379125	0.00326363
Usp28	-0.597984	6.06728	17.3629	0.000380363	0.00327046
Snx14	-1.0367	3.37361	17.3629	0.000380473	0.00327046
Mrto4	0.731833	4.59682	17.3368	0.000383339	0.00328689
Nnt.1	-0.747066	4.86387	17.3367	0.000383347	0.00328689
Atp5g3	0.563587	8.96129	17.3335	0.000383704	0.00328689
Ranbp1	0.58332	6.93729	17.3331	0.000383744	0.00328689
Ptprg	-0.715367	5.04737	17.3329	0.000383777	0.00328689
Pla2g4e	-0.659708	5.15854	17.3208	0.000385162	0.00329636
Tkt	-0.527581	9.70482	17.2973	0.000387849	0.00331695
Eef2	-0.578494	9.48592	17.2923	0.000388429	0.00331951
Dlec1	-1.49202	2.33127	17.2923	0.000389765	0.00332525
Pank4	-0.740168	5.39563	17.28	0.000389865	0.00332525
Trpm2	-1.45459	2.24895	17.2913	0.000389973	0.00332525
Rps14	0.620156	6.32607	17.2768	0.000390228	0.00332525
Plcb4	-0.552246	7.21212	17.2689	0.000391149	0.00332768
Jak1	-0.47357	8.45824	17.2677	0.000391286	0.00332768
Ints4	-0.606266	6.89708	17.2671	0.000391359	0.00332768
Pcsk2	-0.851234	4.66404	17.2566	0.000392599	0.00333582
Caprin2	-1.06246	3.45848	17.2514	0.000393299	0.00333936
Acsl1	-0.635166	5.91071	17.2458	0.000393854	0.00334167
Elovl5	-0.847067	4.07748	17.2393	0.000394645	0.00334564
Gabrg2	-0.757077	5.14397	17.2352	0.000395109	0.00334564
Gm42416	-0.775675	4.69709	17.2347	0.000395173	0.00334564
Atp9b	-1.14054	2.95128	17.2331	0.000395622	0.00334656
Arhgap42	-0.688725	4.94345	17.2289	0.000395848	0.00334656
Pcnx3	-1.1655	3.08015	17.2101	0.000398293	0.00336482
Hjurp	-0.607917	6.29667	17.205	0.000398674	0.00336556
Arhgef17	-0.553251	7.06965	17.2026	0.000398951	0.00336556
Supt7l	-0.66565	5.7576	17.1661	0.000403328	0.00340005
Rnf4	0.633074	6.34119	17.1375	0.000406785	0.00342675
Taf1c	-0.713568	4.83341	17.114	0.000409673	0.00344861
2610002M06Rik	0.633801	6.47432	17.1061	0.000410627	0.00345419
Slc32a1	-0.747893	4.79285	17.0858	0.000413142	0.00347286
Rps3	0.514931	8.1727	17.0556	0.000416875	0.00350175
Irs2	-0.568149	6.81668	17.0524	0.000417279	0.00350265
Pcdhga8	-0.771835	4.71482	17.05	0.00041759	0.00350277
Hecw2	-0.539766	6.64688	17.0262	0.000420571	0.00352527
Scg2	-0.613573	5.93437	17.0124	0.000422316	0.00353738
Frmpd3	-0.726026	4.8258	17.0096	0.00042268	0.00353792
Psmd12	0.472944	8.34329	16.9783	0.00042666	0.00356871
[truncated: 10,391 more rows]

## Sheet: DEG-RNA SEQ WT vs FMR1
gene_name	gene_biotype	logFC	logCPM	PValue	FDR
[truncated: 15,048 more rows]

## Sheet: DEG Abundance WT vs FMR1-
genename	logFC	logCPM	F	PValue	FDR
[truncated: 12,104 more rows]

[truncated: 2 more sheets: DEG_occupacy WT vs FMR1-, DEG_enrichment WT vs FMR1-]
