# Supplementary material for: FMRP regulates neuronal RNA granules containing stalled ribosomes, not where ribosomes stall
Source: eLife. 2026 Jul 20;14:RP106692. doi: 10.7554/eLife.106692 (PMC13384498; doi:10.7554/eLife.106692)
Supplement: Figure 5—source data 3. [file elife-106692-fig5-data3.xlsx]

## Sheet: WT Abundance
Extended Data Table S5-3. Full GO analysis for WT and FMR1- abundance, occupancy and enrichment. All results are shown for qvalues of <0.001. For occupancy and enrichment results are separated based on increased (+) and decreased (-) occupancy or enrichment. MF (molecular function), BP (Biological Process), CC (Cellular Component).
Type	ID	Description	GeneRatio	BgRatio	RichFactor	FoldEnrichment	zScore	pvalue	p.adjust	qvalue	geneID	Count
MF	GO:0003729	mRNA binding	41/468	310/12075	0.132258	3.41243	8.64028	4.33315e-12	1.68419e-09	1.32356e-09	Hnrnpa2b1/Eef1a1/Fus/Serbp1/G3bp2/Pcbp2/Hnrnpl/Celf2/Cct5/Caprin1/Hsp90aa1/Rps5/Copa/Ddx39b/Ddx5/Pkm/Dhx9/Hnrnpd/Park7/Hnrnpu/Celf4/Ssb/Hnrnpk/Snrnp70/Hnrnpm/Myh10/Rbfox2/Cnbp/Rbfox1/Hnrnpa1/Ptbp2/Hnrnpa3/Srsf7/Srrm2/Eif3d/Sf1/Eif4g1/Khdrbs1/Rps3/Eif3a/Paip2	41
MF	GO:0140662	ATP-dependent protein folding chaperone	13/468	27/12075	0.481481	12.4228	11.9313	4.61423e-12	1.68419e-09	1.32356e-09	Hsp90ab1/Cct6a/Hspa8/Cct8/Tcp1/Cct3/Cct7/Cct5/Cct2/Hsp90aa1/Hsph1/Cct4/Hspa4	13
MF	GO:0015078	proton transmembrane transporter activity	19/468	74/12075	0.256757	6.62465	9.74522	3.12575e-11	7.606e-09	5.97731e-09	Slc25a3/Slc25a4/Atp6v1h/Atp6v1e1/Atp6v1a/Atp6v1b2/Ndufs2/Ndufv1/Ndufs1/Cox5a/Cyc1/Ndufa10/Atp6v1c1/Atp6v0d1/Ndufs8/Ghitm/Atp5pb/Ndufs7/Slc25a22	19
MF	GO:0140657	ATP-dependent activity	48/468	459/12075	0.104575	2.69817	7.44815	2.94565e-10	5.37581e-08	4.22468e-08	Actb/Hsp90ab1/Uba1/Cct6a/Kif1a/Kif5a/Hspa8/Cct8/Tcp1/Cct3/Cct7/Kif3a/Atp6v1h/Atp6v1e1/Cct5/Cct2/Atp6v1a/Hsp90aa1/Ddx39b/Hsph1/Ddx5/Eif4a2/Dhx9/Psmc3/Atp6v1b2/Cct4/Nsf/Dync1i1/Myo5a/Myh10/Sub1/Psmc5/Kif2a/Atp1a3/Nav1/Hspa4/Psmc2/Psmc4/Smarca4/Myl6/Kif1b/Atp6v1c1/Atp6v0d1/Atp5pb/Eif4a1/Psmc6/Dhx15/Ddx24	48
MF	GO:0005200	structural constituent of cytoskeleton	15/468	59/12075	0.254237	6.55965	8.59571	4.4431e-09	5.40578e-07	4.24823e-07	Actb/Tubb5/Tubb3/Camk2b/Tuba1a/Actg1/Arpc3/Add1/Tubb2b/Vim/Tuba4a/Arpc2/Add2/Nefl/Add3	15
MF	GO:0022853	active monoatomic ion transmembrane transporter activity	15/468	59/12075	0.254237	6.55965	8.59571	4.4431e-09	5.40578e-07	4.24823e-07	Atp6v1h/Atp6v1e1/Atp6v1a/Atp6v1b2/Ndufs2/Ndufv1/Ndufs1/Cox5a/Atp1a3/Cyc1/Ndufa10/Atp6v1c1/Atp6v0d1/Ndufs8/Ndufs7	15
MF	GO:0015631	tubulin binding	38/468	346/12075	0.109827	2.83367	6.94891	6.10093e-09	6.3624e-07	5.00001e-07	Mapt/Gnas/Dcx/Map2/Stmn4/Stmn2/Map1b/Dnm1/Kif1a/Kif5a/Ncald/Fez1/Klc1/Kif3a/Cct5/Sncb/Hsph1/Dctn1/Dync1i1/Rab11a/Zfp207/Map1a/Stmn1/Sybu/Clip3/Snca/Ckap5/Clasp2/Kif2a/Mapre2/Map6/Strbp/Map4k4/Kif1b/Mast1/Rps3/Dnm1l/Pafah1b1	38
MF	GO:0016887	ATP hydrolysis activity	35/468	320/12075	0.109375	2.82202	6.63291	2.7601e-08	2.51859e-06	1.97928e-06	Actb/Hsp90ab1/Cct6a/Kif1a/Kif5a/Hspa8/Cct8/Tcp1/Cct3/Cct7/Kif3a/Cct5/Cct2/Atp6v1a/Hsp90aa1/Ddx39b/Ddx5/Eif4a2/Dhx9/Psmc3/Cct4/Nsf/Psmc5/Kif2a/Atp1a3/Nav1/Psmc2/Psmc4/Smarca4/Kif1b/Atp5pb/Eif4a1/Psmc6/Dhx15/Ddx24	35
MF	GO:0043008	ATP-dependent protein binding	7/468	11/12075	0.636364	16.419	10.273	3.62399e-08	2.93946e-06	2.31003e-06	Hsp90ab1/Dnajc5/Ddx39b/Nsf/Myo5a/Plk2/Stx1a	7
MF	GO:0005525	GTP binding	33/468	295/12075	0.111864	2.88625	6.58605	4.04861e-08	2.95548e-06	2.32262e-06	Tubb5/Hsp90ab1/Gnas/Tubb3/Eef1a1/Tuba1a/Rab3a/Dnm1/Gnao1/Septin11/Hsp90aa1/Tubb2b/Septin7/Eef2/Rab3b/Septin5/Septin3/Rab11a/Tuba4a/Cdc42/Arf5/Gucy1b1/Septin6/Sar1a/Gnl3l/Fkbp4/Rab1a/Glud1/Rac3/Dnm1l/Rab14/Arf4/Arl8a	33
MF	GO:0048306	calcium-dependent protein binding	14/468	61/12075	0.229508	5.92161	7.73778	6.01286e-08	3.99035e-06	3.13589e-06	Stmn2/Calm2/Snap25/Calm1/Syn1/Ddx5/Calm3/Myo5a/Hnrnpm/Vamp2/Syn2/Rac3/S100a10/Stx1a	14
MF	GO:0031625	ubiquitin protein ligase binding	31/468	275/12075	0.112727	2.90851	6.42847	8.84686e-08	5.38184e-06	4.22942e-06	Tubb5/Hsp90ab1/Uchl1/Ctnnb1/Ywhae/Ckb/Actg1/Pcbp2/Hspa8/Tcp1/Sqstm1/Cct2/Uqcrc1/Hsp90aa1/Rangap1/Gsk3b/Apbb1/Gabarapl1/Prkar1a/Ndufs2/Bag6/Trim28/Psmd1/Gpi1/Tpi1/Ywhaz/Prkacb/Abi2/Otub1/Uba52/Dnm1l	31
MF	GO:0019001	guanyl nucleotide binding	33/468	310/12075	0.106452	2.74659	6.25553	1.32986e-07	6.93428e-06	5.44943e-06	Tubb5/Hsp90ab1/Gnas/Tubb3/Eef1a1/Tuba1a/Rab3a/Dnm1/Gnao1/Septin11/Hsp90aa1/Tubb2b/Septin7/Eef2/Rab3b/Septin5/Septin3/Rab11a/Tuba4a/Cdc42/Arf5/Gucy1b1/Septin6/Sar1a/Gnl3l/Fkbp4/Rab1a/Glud1/Rac3/Dnm1l/Rab14/Arf4/Arl8a	33
MF	GO:0032561	guanyl ribonucleotide binding	33/468	310/12075	0.106452	2.74659	6.25553	1.32986e-07	6.93428e-06	5.44943e-06	Tubb5/Hsp90ab1/Gnas/Tubb3/Eef1a1/Tuba1a/Rab3a/Dnm1/Gnao1/Septin11/Hsp90aa1/Tubb2b/Septin7/Eef2/Rab3b/Septin5/Septin3/Rab11a/Tuba4a/Cdc42/Arf5/Gucy1b1/Septin6/Sar1a/Gnl3l/Fkbp4/Rab1a/Glud1/Rac3/Dnm1l/Rab14/Arf4/Arl8a	33
MF	GO:0030276	clathrin binding	12/468	47/12075	0.255319	6.58756	7.7066	1.5155e-07	7.07864e-06	5.56288e-06	Cltc/Ap2b1/Ncald/Snap91/Nsg1/Clta/Plk2/Smap1/Ap1b1/Cltb/Dnajc6/Dnm1l	12
MF	GO:0044183	protein folding chaperone	13/468	56/12075	0.232143	5.98958	7.51472	1.55148e-07	7.07864e-06	5.56288e-06	Hsp90ab1/Cct6a/Hspa8/Cct8/Tcp1/Cct3/Cct7/Cct5/Cct2/Hsp90aa1/Hsph1/Cct4/Hspa4	13
MF	GO:0003779	actin binding	36/468	368/12075	0.0978261	2.52404	5.96191	2.95285e-07	1.26799e-05	9.96471e-06	Map2/Ywhag/Map1b/Dbn1/Ncald/Sptan1/Arpc3/Add1/Fscn1/Syn1/Eef2/Arpc1a/Cfl1/Hnrnpu/Pfn1/Ctnna2/Tmod2/Myo5a/Capzb/Hpca/Tmsb4x/Map1a/Myh10/Coro1a/Snca/Cap1/Wdr1/Arpc2/Add2/Clasp2/Rusc1/Wasf1/Ywhah/Add3/Bin1/Epb41l1	36
MF	GO:0044389	ubiquitin-like protein ligase binding	31/468	292/12075	0.106164	2.73918	6.04082	3.42099e-07	1.3874e-05	1.09032e-05	Tubb5/Hsp90ab1/Uchl1/Ctnnb1/Ywhae/Ckb/Actg1/Pcbp2/Hspa8/Tcp1/Sqstm1/Cct2/Uqcrc1/Hsp90aa1/Rangap1/Gsk3b/Apbb1/Gabarapl1/Prkar1a/Ndufs2/Bag6/Trim28/Psmd1/Gpi1/Tpi1/Ywhaz/Prkacb/Abi2/Otub1/Uba52/Dnm1l	31
MF	GO:0008017	microtubule binding	28/468	250/12075	0.112	2.88974	6.06263	4.30587e-07	1.65436e-05	1.30011e-05	Mapt/Dcx/Map2/Map1b/Dnm1/Kif1a/Kif5a/Kif3a/Dctn1/Dync1i1/Rab11a/Zfp207/Map1a/Sybu/Clip3/Snca/Ckap5/Clasp2/Kif2a/Mapre2/Map6/Strbp/Map4k4/Kif1b/Mast1/Rps3/Dnm1l/Pafah1b1	28
MF	GO:0003924	GTPase activity	28/468	251/12075	0.111554	2.87823	6.03799	4.67483e-07	1.70631e-05	1.34094e-05	Tubb5/Gnas/Tubb3/Eef1a1/Gnb2/Rab3a/Dnm1/Gnb1/Gnao1/Gng2/Septin11/Tubb2b/Septin7/Eef2/Rab3b/Septin5/Septin3/Rab11a/Cdc42/Arf5/Septin6/Sar1a/Rab1a/Rac3/Dnm1l/Rab14/Arf4/Arl8a	28
MF	GO:0003954	NADH dehydrogenase activity	7/468	15/12075	0.466667	12.0406	8.59119	6.17054e-07	2.13845e-05	1.68054e-05	Ndufs2/Ndufv1/Ndufs1/Ndufa9/Ndufa10/Ndufs8/Ndufs7	7
MF	GO:0035254	glutamate receptor binding	14/468	73/12075	0.191781	4.94819	6.79393	6.44463e-07	2.13845e-05	1.68054e-05	Gnas/Ctnnb1/Calm2/Fus/Calm1/Nedd4/Sqstm1/Nsg1/Gsk3b/Calm3/Nsf/Map1a/Arpc2/Camk2a	14
MF	GO:0009055	electron transfer activity	10/468	37/12075	0.27027	6.97332	7.30681	9.43251e-07	2.8882e-05	2.26974e-05	Ndufs2/Ndufv1/Ndufs1/Cox5a/Sdhb/Cyc1/Ndufa10/Sdha/Ndufs8/Ndufs7	10
MF	GO:0015453	oxidoreduction-driven active transmembrane transporter activity	8/468	22/12075	0.363636	9.38228	7.90159	9.49544e-07	2.8882e-05	2.26974e-05	Ndufs2/Ndufv1/Ndufs1/Cox5a/Cyc1/Ndufa10/Ndufs8/Ndufs7	8
MF	GO:0036002	pre-mRNA binding	10/468	38/12075	0.263158	6.78981	7.1777	1.23624e-06	3.60877e-05	2.83602e-05	Hnrnpa2b1/Hnrnpl/Celf2/Ddx5/Hnrnpu/Celf4/Hnrnpk/Prpf8/Srsf2/Hnrnpa1	10
MF	GO:0008137	NADH dehydrogenase (ubiquinone) activity	6/468	11/12075	0.545455	14.0734	8.71021	1.28531e-06	3.60877e-05	2.83602e-05	Ndufs2/Ndufv1/Ndufs1/Ndufa10/Ndufs8/Ndufs7	6
MF	GO:0048156	tau protein binding	8/468	23/12075	0.347826	8.97436	7.68632	1.4069e-06	3.80056e-05	2.98674e-05	Hsp90ab1/Hsp90aa1/Gsk3b/Apoe/Apbb1/Snca/Fkbp4/Bin1	8
MF	GO:0015399	primary active transmembrane transporter activity	15/468	89/12075	0.168539	4.34853	6.3665	1.45775e-06	3.80056e-05	2.98674e-05	Atp6v1h/Atp6v1e1/Atp6v1a/Atp6v1b2/Ndufs2/Ndufv1/Ndufs1/Cox5a/Atp1a3/Cyc1/Ndufa10/Atp6v1c1/Atp6v0d1/Ndufs8/Ndufs7	15
MF	GO:0017022	myosin binding	12/468	62/12075	0.193548	4.9938	6.3306	3.69121e-06	9.29168e-05	7.30204e-05	Rab3a/Fus/Snap25/Hap1/Rab3b/Rab11a/Coro1a/Trim32/Vamp2/Trim2/Rab14/Stx1a	12
MF	GO:0120283	protein serine/threonine kinase binding	7/468	22/12075	0.318182	8.2095	6.79606	1.29072e-05	0.000314074	0.000246821	Cltc/Dnm1/Gsk3b/Nsf/Mapk8/Ap1b1/Dnm1l	7
MF	GO:0030507	spectrin binding	7/468	23/12075	0.304348	7.85256	6.60505	1.79385e-05	0.000409683	0.000321957	Gnb1/Sptan1/Kif3a/Add1/Dync1i1/Add2/Dctn2	7
MF	GO:0032050	clathrin heavy chain binding	5/468	10/12075	0.5	12.9006	7.55954	1.83579e-05	0.000409683	0.000321957	Snap91/Clta/Plk2/Cltb/Dnajc6	5
MF	GO:0043021	ribonucleoprotein complex binding	20/468	178/12075	0.11236	2.89902	5.12518	1.85199e-05	0.000409683	0.000321957	Uchl1/Serbp1/Rack1/Prmt1/Ddx5/Eef2/Dhx9/Eif5a/Eif3k/Csnk2b/Hnrnpu/Hnrnpk/Bag6/Snrnp70/Ckap5/Ppp1ca/Cbx5/Snd1/Csde1/Rbm39	20
MF	GO:0051219	phosphoprotein binding	14/468	98/12075	0.142857	3.6859	5.36064	2.34296e-05	0.000503048	0.00039533	Dpysl3/Crmp1/Ywhae/Nedd4/Mapk1/Csnk1a1/Pfn1/Snca/Ywhaz/Ywhab/Fkbp4/Dpysl4/Gprin1/Pafah1b1	14
MF	GO:0031072	heat shock protein binding	16/468	125/12075	0.128	3.30256	5.19603	2.5494e-05	0.000531733	0.000417872	Hsp90ab1/Mapt/Cltc/Hspa8/Hnrnpk/Bag6/Dnajc7/Snca/Ogdh/Gucy1b1/Eno1/Hdac2/Fkbp4/Dnajc6/Ahsa1/Rps3	16
MF	GO:0042625	ATPase-coupled ion transmembrane transporter activity	6/468	17/12075	0.352941	9.10633	6.71583	2.82128e-05	0.000541983	0.000425928	Atp6v1h/Atp6v1e1/Atp6v1a/Atp6v1b2/Atp6v1c1/Atp6v0d1	6
MF	GO:0044769	ATPase activity, coupled to transmembrane movement of ions, rotational mechanism	6/468	17/12075	0.352941	9.10633	6.71583	2.82128e-05	0.000541983	0.000425928	Atp6v1h/Atp6v1e1/Atp6v1a/Atp6v1b2/Atp6v1c1/Atp6v0d1	6
MF	GO:0046961	proton-transporting ATPase activity, rotational mechanism	6/468	17/12075	0.352941	9.10633	6.71583	2.82128e-05	0.000541983	0.000425928	Atp6v1h/Atp6v1e1/Atp6v1a/Atp6v1b2/Atp6v1c1/Atp6v0d1	6
MF	GO:0050998	nitric-oxide synthase binding	6/468	18/12075	0.333333	8.60043	6.47952	4.09407e-05	0.000766327	0.000602232	Actb/Ctnnb1/Calm2/Dnm1/Calm1/Calm3	6
MF	GO:0019855	calcium channel inhibitor activity	5/468	12/12075	0.416667	10.7505	6.78547	5.40839e-05	0.000987032	0.000775677	Ywhae/Calm2/Calm1/Calm3/Stx1a	5
MF	GO:0051287	NAD binding	10/468	57/12075	0.175439	4.52654	5.35869	5.83142e-05	0.00103828	0.000815949	Mdh1/Idh1/Ldha/Ndufs2/Ndufv1/Idh3a/Ldhb/Idh3g/Idh3b/Glud1	10
MF	GO:0016616	oxidoreductase activity, acting on the CH-OH group of donors, NAD or NADP as acceptor	12/468	82/12075	0.146341	3.7758	5.0643	7.00968e-05	0.00121835	0.000957463	Mdh1/Mdh2/Idh1/Fasn/Bdh1/Ldha/Akr1a1/Idh3a/Ldhb/Idh3g/Idh3b/Adh5	12
MF	GO:0005198	structural molecule activity	35/468	452/12075	0.0774336	1.99789	4.3419	7.48465e-05	0.00127065	0.000998564	Actb/Tubb5/Tubb3/Camk2b/Tuba1a/Actg1/Cltc/Arpc3/Rpl8/Add1/Clta/Rps5/Tubb2b/Septin7/Copa/Vim/Rps9/Ctnna2/Tuba4a/Rpl4/Arpc2/Add2/Nefl/Psmd13/Copg1/H2bc18/Myl6/Uba52/Cltb/Dap3/Add3/Cope/Rps3/Hp1bp3/Epb41l1	35
MF	GO:0035255	ionotropic glutamate receptor binding	9/468	48/12075	0.1875	4.83774	5.34941	7.96083e-05	0.00132077	0.00103796	Gnas/Ctnnb1/Fus/Nedd4/Sqstm1/Nsg1/Gsk3b/Nsf/Map1a	9
MF	GO:0106222	lncRNA binding	7/468	29/12075	0.241379	6.2279	5.65969	9.3313e-05	0.00151163	0.00118795	Pcbp2/Celf2/Eef2/Hnrnpu/Smarca4/Kdm1a/Csde1	7
MF	GO:0051015	actin filament binding	19/468	184/12075	0.103261	2.66426	4.56783	9.52536e-05	0.00151163	0.00118795	Dbn1/Sptan1/Arpc3/Add1/Fscn1/Eef2/Arpc1a/Cfl1/Ctnna2/Myo5a/Capzb/Myh10/Coro1a/Wdr1/Arpc2/Add2/Clasp2/Add3/Bin1	19
MF	GO:0003730	mRNA 3'-UTR binding	13/468	98/12075	0.132653	3.42262	4.83518	0.000100027	0.00155361	0.00122093	Hnrnpa2b1/Fus/Serbp1/Hnrnpl/Celf2/Cct5/Ddx5/Hnrnpd/Hnrnpu/Hnrnpk/Rbfox1/Hnrnpa1/Hnrnpa3	13
MF	GO:0044325	transmembrane transporter binding	16/468	140/12075	0.114286	2.94872	4.65683	0.000102518	0.00155913	0.00122527	Hsp90ab1/Ctnnb1/Ywhae/Calm2/Snap25/Tcaf1/Calm1/Vdac1/Hsp90aa1/Hap1/Calm3/Vamp2/Ywhaz/Ywhah/S100a10/Stx1a	16
MF	GO:0016614	oxidoreductase activity, acting on CH-OH group of donors	12/468	87/12075	0.137931	3.5588	4.80962	0.000125945	0.00187633	0.00147455	Mdh1/Mdh2/Idh1/Fasn/Bdh1/Ldha/Akr1a1/Idh3a/Ldhb/Idh3g/Idh3b/Adh5	12
MF	GO:0051082	unfolded protein binding	11/468	75/12075	0.146667	3.78419	4.85654	0.000136977	0.00199987	0.00157163	Hsp90ab1/Cct6a/Hspa8/Cct8/Tcp1/Cct3/Cct7/Cct5/Cct2/Hsp90aa1/Cct4	11
MF	GO:0016655	oxidoreductase activity, acting on NAD(P)H, quinone or similar compound as acceptor	6/468	23/12075	0.26087	6.73077	5.52377	0.000188721	0.0027013	0.00212287	Ndufs2/Ndufv1/Ndufs1/Ndufa10/Ndufs8/Ndufs7	6
MF	GO:0005516	calmodulin binding	17/468	163/12075	0.104294	2.69093	4.36431	0.000194936	0.00273661	0.00215061	Camk2b/Eef1a1/Map2/Sptan1/Ppp3ca/Add1/Ddx5/Myo5a/Myh10/Add2/Camk2a/Vamp2/Camkv/Map6/Ppp3cb/Gap43/Add3	17
MF	GO:0051539	4 iron, 4 sulfur cluster binding	8/468	43/12075	0.186047	4.80024	5.01262	0.000210248	0.00289586	0.00227577	Ndufs2/Ndufv1/Ndufs1/Sdhb/Aco2/Ndufs8/Ndufs7/Elp3	8
MF	GO:0140297	DNA-binding transcription factor binding	34/468	461/12075	0.0737527	1.90291	3.96912	0.000240104	0.00324585	0.00255081	Actb/Ctnnb1/Fus/Mef2c/Add1/Gsk3b/Ddx5/Dhx9/Apbb1/Gabarapl1/Tcf4/Csnk2b/Psma6/Park7/Sub1/Rbfox2/Prkcb/Pbx1/Psmc5/Smarcb1/Wbp2/Hspa4/Ywhaz/Cbx5/Hdac2/Gtf2i/Rnf14/Fkbp4/Smarca4/Ywhah/Kdm1a/Lmo3/Rps3/Psip1	34
MF	GO:0031489	myosin V binding	5/468	17/12075	0.294118	7.58861	5.45845	0.000359689	0.00470356	0.00369638	Rab3a/Fus/Rab3b/Rab11a/Rab14	5
MF	GO:0033218	amide binding	16/468	156/12075	0.102564	2.64629	4.15562	0.000360821	0.00470356	0.00369638	Acot7/Fasn/Vdac1/Dbi/Ppp3ca/Ppia/Apoe/Apbb1/Vdac2/Clip3/Gstm5/Lancl1/Atp1a3/Pitpna/Apba2/Gprasp2	16
MF	GO:0010854	adenylate cyclase regulator activity	4/468	10/12075	0.4	10.3205	5.92059	0.000388294	0.00488715	0.00384066	Gnas/Calm2/Calm1/Calm3	4
MF	GO:0050815	phosphoserine residue binding	4/468	10/12075	0.4	10.3205	5.92059	0.000388294	0.00488715	0.00384066	Ywhae/Nedd4/Ywhaz/Ywhab	4
MF	GO:0019894	kinesin binding	8/468	48/12075	0.166667	4.30021	4.60016	0.000461736	0.00571301	0.00448967	Actb/Kif5a/Klc1/Kif3a/Kifap3/Snca/Mapk8ip3/Mapk8	8
MF	GO:0005246	calcium channel regulator activity	7/468	37/12075	0.189189	4.88132	4.7478	0.000470679	0.00572659	0.00450035	Ywhae/Gnb2/Calm2/Calm1/Calm3/Prkcb/Stx1a	7
MF	GO:0051020	GTPase binding	25/468	313/12075	0.0798722	2.06081	3.81817	0.000502961	0.00601904	0.00473017	Gdi1/Gnb2/Gnb1/Kif3a/Clta/Hsp90aa1/Rangap1/Nsf/Pfn1/Myo5a/Nckap1/Gdi2/Eno1/Wasf1/Abi2/Plk2/Cse1l/Cyfip2/Ipo7/Fnbp1l/Ipo5/Rph3a/Dnm1l/Bin1/Dmxl2	25
MF	GO:0016491	oxidoreductase activity	34/468	481/12075	0.0706861	1.82379	3.70221	0.000521417	0.00613927	0.00482466	Mdh1/Mdh2/Idh1/Prdx2/Fasn/Bdh1/Ldha/Park7/Ndufs2/Ndufv1/Ndufs1/Fth1/Cox5a/Snca/Ogdh/Akr1a1/Idh3a/Ldhb/Idh3g/Aldh1l1/Prdx1/Idh3b/Ndufa9/Prdx5/Sdhb/Acox1/Adh5/Cyc1/Glud1/Ndufa10/Sdha/Kdm1a/Ndufs8/Ndufs7	34
MF	GO:0003713	transcription coactivator activity	19/468	211/12075	0.0900474	2.32334	3.8939	0.000556415	0.00636448	0.00500165	Ctnnb1/Maged1/Fus/Zcchc12/Pkm/Dhx9/Usp22/Park7/Sub1/Trim28/Smarcb1/Trim32/Wbp2/Tsc22d1/Cops5/Smarca4/Kdm1a/Lmo3/Psip1	19
MF	GO:0008200	ion channel inhibitor activity	7/468	38/12075	0.184211	4.75287	4.65248	0.000557982	0.00636448	0.00500165	Ywhae/Calm2/Rack1/Calm1/Nedd4/Calm3/Stx1a	7
MF	GO:0010851	cyclase regulator activity	4/468	11/12075	0.363636	9.38228	5.58472	0.000591557	0.00654297	0.00514192	Gnas/Calm2/Calm1/Calm3	4
MF	GO:0016812	hydrolase activity, acting on carbon-nitrogen (but not peptide) bonds, in cyclic amides	4/468	11/12075	0.363636	9.38228	5.58472	0.000591557	0.00654297	0.00514192	Dpysl3/Crmp1/Dpysl5/Dpysl4	4
MF	GO:0008135	translation factor activity, RNA binding	10/468	75/12075	0.133333	3.44017	4.25646	0.000600678	0.0065447	0.00514327	Eef1a1/Eif4a2/Eef2/Eif5a/Eif3k/Eif3l/Eif3d/Eif4g1/Eif4a1/Eif3a	10
MF	GO:0016248	channel inhibitor activity	7/468	39/12075	0.179487	4.631	4.56043	0.000657684	0.00690588	0.00542711	Ywhae/Calm2/Rack1/Calm1/Nedd4/Calm3/Stx1a	7
MF	GO:0141110	transporter inhibitor activity	7/468	39/12075	0.179487	4.631	4.56043	0.000657684	0.00690588	0.00542711	Ywhae/Calm2/Rack1/Calm1/Nedd4/Calm3/Stx1a	7
MF	GO:0180051	translation factor activity	10/468	76/12075	0.131579	3.39491	4.20544	0.000668254	0.00690588	0.00542711	Eef1a1/Eif4a2/Eef2/Eif5a/Eif3k/Eif3l/Eif3d/Eif4g1/Eif4a1/Eif3a	10
MF	GO:0003725	double-stranded RNA binding	9/468	63/12075	0.142857	3.6859	4.29181	0.000671668	0.00690588	0.00542711	Hsp90ab1/Cltc/Dhx9/Vim/Hnrnpu/Ilf2/Strbp/Eif4a1/Dhx15	9
MF	GO:0003774	cytoskeletal motor activity	13/468	119/12075	0.109244	2.81863	4.00325	0.000695391	0.0070505	0.00554076	Dnm1/Kif1a/Kif5a/Kif3a/Dync1i1/Myo5a/Myh10/Cdc42/Kif2a/Myl6/Rac3/Kif1b/Dnm1l	13
MF	GO:0051010	microtubule plus-end binding	5/468	20/12075	0.25	6.45032	4.89826	0.000818469	0.00818469	0.00643209	Clip3/Ckap5/Clasp2/Mapre2/Pafah1b1	5
MF	GO:0050681	nuclear androgen receptor binding	6/468	30/12075	0.2	5.16026	4.58106	0.000881723	0.00869808	0.00683555	Ddx5/Park7/Prkcb/Rnf14/Smarca4/Kdm1a	6
MF	GO:0019829	ATPase-coupled monoatomic cation transmembrane transporter activity	7/468	41/12075	0.170732	4.4051	4.38536	0.000899208	0.00875229	0.00687815	Atp6v1h/Atp6v1e1/Atp6v1a/Atp6v1b2/Atp1a3/Atp6v1c1/Atp6v0d1	7
BP	GO:0099003	vesicle-mediated transport in synapse	53/473	296/12172	0.179054	4.60771	12.6346	3.08616e-21	1.25452e-17	1.00934e-17	Actb/Ctnnb1/Snap47/Rab3a/Calm2/Actg1/Cltc/Ap2b1/Dnm1/Ncdn/Prepl/Snap25/Stxbp1/Calm1/Nedd4/Arpc3/Snap91/Nsg1/Atp6v1h/Atp6v1e1/Prkar1b/Atp6v1a/Sncb/Hap1/Dnajc5/Syn1/Ap2a1/Atp6v1b2/Calm3/Rab3b/Septin5/Park7/Amph/Casp3/Ap3b2/Rab11a/Hpca/Snca/Prkcb/Camk2a/Vamp2/Syn2/Ap2s1/Cadps/Ppp3cb/Cltb/Atp6v1c1/Atp6v0d1/Dnajc6/Rph3a/Dnm1l/Bin1/Stx1a	53
BP	GO:0099504	synaptic vesicle cycle	44/473	242/12172	0.181818	4.67884	11.623	4.82517e-18	9.80716e-15	7.89043e-15	Actb/Ctnnb1/Snap47/Rab3a/Actg1/Cltc/Ap2b1/Dnm1/Prepl/Snap25/Stxbp1/Arpc3/Snap91/Atp6v1h/Atp6v1e1/Prkar1b/Atp6v1a/Sncb/Dnajc5/Syn1/Ap2a1/Atp6v1b2/Rab3b/Septin5/Park7/Amph/Casp3/Ap3b2/Snca/Prkcb/Camk2a/Vamp2/Syn2/Ap2s1/Cadps/Ppp3cb/Cltb/Atp6v1c1/Atp6v0d1/Dnajc6/Rph3a/Dnm1l/Bin1/Stx1a	44
BP	GO:1903829	positive regulation of protein localization	59/473	446/12172	0.132287	3.40422	10.4013	6.31633e-17	8.55863e-14	6.88591e-14	Hsp90ab1/Mapt/Gnas/Ywhae/Cct6a/Ap2b1/Rack1/Snap25/Cct8/Tcaf1/Mapk1/Tcp1/Cct3/Sqstm1/Cct7/Kif3a/Cct5/Cct2/Ppia/Hsp90aa1/Gsk3b/Apoe/Dctn1/Apbb1/Oxct1/Vsnl1/Cct4/Cfl1/Park7/Prkar1a/Glul/Nnat/Myo5a/Rab11a/Hpca/Hnrnpk/Pfkm/Map1a/Hnrnpm/Myh10/Sybu/Cdc42/Clip3/Snca/Prkcb/Trim28/Arpc2/Vps28/Rufy3/Clasp2/Vamp2/Gnl3l/Ppp3cb/Glud1/Eif4g1/Oga/Ipo7/Ipo5/Dnm1l	59
BP	GO:0008088	axo-dendritic transport	26/473	92/12172	0.282609	7.27254	12.1429	5.65992e-16	5.75189e-13	4.62773e-13	Mapt/Uchl1/Map2/Kif1a/Kif5a/Hspa8/Fez1/Klc1/Kif3a/Hap1/Kifap3/Hnrnpu/Myo5a/Ap3b2/Map1a/Sybu/Mapk8ip3/Kif2a/Nefl/Sfpq/Hsbp1/Wasf1/Map6/Kif1b/Pafah1b1/Arl8a	26
BP	GO:0010970	transport along microtubule	34/473	173/12172	0.196532	5.05747	10.8075	3.04266e-15	2.47368e-12	1.99022e-12	Mapt/Uchl1/Map2/Tuba1a/Dync1i2/Map1b/Kif1a/Kif5a/Hspa8/Fez1/Klc1/Kif3a/Hap1/Kifap3/Hnrnpu/Dync1i1/Myo5a/Ap3b2/Map1a/Sybu/Cdc42/Clip3/Mapk8ip3/Kif2a/Nefl/Copg1/Sfpq/Hsbp1/Wasf1/Map6/Rab1a/Kif1b/Pafah1b1/Arl8a	34
BP	GO:1904951	positive regulation of establishment of protein localization	44/473	288/12172	0.152778	3.93152	10.1234	3.99621e-15	2.67994e-12	2.15617e-12	Hsp90ab1/Gnas/Ywhae/Cct6a/Rack1/Snap25/Cct8/Tcaf1/Mapk1/Tcp1/Cct3/Cct7/Kif3a/Cct5/Cct2/Ppia/Hsp90aa1/Gsk3b/Apoe/Dctn1/Apbb1/Oxct1/Vsnl1/Cct4/Prkar1a/Glul/Nnat/Hpca/Pfkm/Hnrnpm/Myh10/Sybu/Cdc42/Prkcb/Trim28/Arpc2/Vps28/Rufy3/Vamp2/Ppp3cb/Glud1/Oga/Ipo5/Dnm1l	44
BP	GO:0006091	generation of precursor metabolites and energy	52/473	392/12172	0.132653	3.41364	9.76703	4.61491e-15	2.67994e-12	2.15617e-12	Gnas/Uchl1/Aldoa/Mdh1/Mdh2/Idh1/Ldha/Uqcrc1/Aldoc/Cox4i1/Gsk3b/Tkt/Uqcrc2/Hk1/Pkm/Oxct1/Gabarapl1/Park7/Ndufs2/Ndufv1/Eno2/Pfkm/Ndufs1/Cox5a/Snca/Ogdh/Idh3a/Gpi1/Tpi1/Idh3g/Ppp1ca/Sucla2/Aldh1l1/Idh3b/Eno1/Ndufa9/Sdhb/Acox1/Taldo1/Cox6b1/Cyc1/Aco2/Ndufa11/Uqcrq/Ndufa10/Sdha/Ndufs8/Ndufb10/Atp5pb/Ndufs7/Ndufb8/Pygb	52
BP	GO:0070201	regulation of establishment of protein localization	58/473	479/12172	0.121086	3.11597	9.50022	6.83895e-15	3.47504e-12	2.79587e-12	Hsp90ab1/Mapt/Gnas/Ywhae/Gdi1/Cct6a/Gnao1/Rack1/Snap25/Cct8/Tcaf1/Mapk1/Tcp1/Cct3/Snap91/Cct7/Kif3a/Cct5/Ppp3ca/Cct2/Ppia/Hsp90aa1/Rangap1/Gsk3b/Apoe/Dctn1/Apbb1/Oxct1/Vsnl1/Cct4/Park7/Prkar1a/Glul/Nnat/Rab11a/Hpca/Pfkm/Hnrnpm/Myh10/Sybu/Cdc42/Prkcb/Trim28/Arpc2/Vps28/Rufy3/Ndfip1/Vamp2/Ahi1/Map4k4/Ppp3cb/Glud1/Oga/Ipo5/Dnm1l/Rap1gds1/Slc25a22/Epb41l1	58
BP	GO:0140238	presynaptic endocytosis	24/473	86/12172	0.27907	7.18147	11.567	1.04845e-14	4.73549e-12	3.80997e-12	Actb/Calm2/Actg1/Cltc/Ap2b1/Dnm1/Calm1/Arpc3/Snap91/Sncb/Ap2a1/Calm3/Park7/Amph/Ap3b2/Snca/Vamp2/Ap2s1/Ppp3cb/Cltb/Dnajc6/Dnm1l/Bin1/Stx1a	24
BP	GO:0043254	regulation of protein-containing complex assembly	50/473	374/12172	0.13369	3.44032	9.63825	1.18146e-14	4.80262e-12	3.86399e-12	Mapt/Map2/Stmn2/Rab3a/Map1b/Dbn1/Hspa8/Rack1/Stxbp1/Sptan1/Arpc3/Snap91/Csnk1a1/Add1/Hsp90aa1/Gsk3b/Apoe/Fscn1/Dctn1/Cfl1/Park7/Pfn1/Tmod2/Capzb/Stmn1/Vdac2/Cdc42/Coro1a/Clip3/Snca/Nckap1/Arpc2/Add2/Ckap5/Clasp2/Sar1a/Mapk8/Gnl3l/Fkbp4/Ncam1/Cyfip2/Eif4g1/Thra/Add3/Dnajc6/Rps3/Psmc6/Bin1/Atat1/Stx1a	50
BP	GO:0030705	cytoskeleton-dependent intracellular transport	35/473	193/12172	0.181347	4.66672	10.3244	1.53779e-14	5.68283e-12	4.57217e-12	Mapt/Uchl1/Map2/Tuba1a/Dync1i2/Map1b/Kif1a/Kif5a/Hspa8/Fez1/Klc1/Kif3a/Hap1/Kifap3/Hnrnpu/Dync1i1/Myo5a/Ap3b2/Map1a/Sybu/Cdc42/Clip3/Mapk8ip3/Kif2a/Nefl/Copg1/Sfpq/Hsbp1/Wasf1/Map6/Rab1a/Kif1b/Fnbp1l/Pafah1b1/Arl8a	35
BP	GO:0009060	aerobic respiration	31/473	152/12172	0.203947	5.2483	10.5975	1.81009e-14	6.13166e-12	4.93328e-12	Mdh1/Mdh2/Idh1/Uqcrc1/Cox4i1/Uqcrc2/Park7/Ndufs2/Ndufv1/Ndufs1/Cox5a/Snca/Ogdh/Idh3a/Idh3g/Sucla2/Idh3b/Ndufa9/Sdhb/Cox6b1/Cyc1/Aco2/Ndufa11/Uqcrq/Ndufa10/Sdha/Ndufs8/Ndufb10/Atp5pb/Ndufs7/Ndufb8	31
BP	GO:0060627	regulation of vesicle-mediated transport	58/473	493/12172	0.117647	3.02748	9.24054	2.4679e-14	7.71694e-12	6.20873e-12	Actb/Dcx/Ndrg4/Rab3a/Actg1/Ap2b1/Dnm1/Ncdn/Prepl/Hspa8/Rack1/Stxbp1/Nedd4/Mapk1/Arpc3/Snap91/Kif3a/Prkar1b/Ppp3ca/Add1/Hap1/Dnajc5/Apoe/Syn1/Ap2a1/Vsnl1/Rab3b/Septin5/Nsf/Park7/Amph/Casp3/Myo5a/Rab11a/Hpca/Hnrnpk/Cdc42/Coro1a/Clip3/Snca/Prkcb/Vps28/Ckap5/Clasp2/Vamp2/Ahi1/Cadps/Plk2/Ppp3cb/Smap1/S100a10/Arfgap1/Dnajc6/Rph3a/Dnm1l/Bin1/Stx1a/Epb41l1	58
BP	GO:0048488	synaptic vesicle endocytosis	21/473	80/12172	0.2625	6.75507	10.384	1.85941e-12	5.26528e-10	4.23622e-10	Actb/Actg1/Cltc/Ap2b1/Dnm1/Arpc3/Snap91/Sncb/Ap2a1/Park7/Amph/Ap3b2/Snca/Vamp2/Ap2s1/Ppp3cb/Cltb/Dnajc6/Dnm1l/Bin1/Stx1a	21
BP	GO:0099111	microtubule-based transport	34/473	214/12172	0.158879	4.08852	9.16531	1.94291e-12	5.26528e-10	4.23622e-10	Mapt/Uchl1/Map2/Tuba1a/Dync1i2/Map1b/Kif1a/Kif5a/Hspa8/Fez1/Klc1/Kif3a/Hap1/Kifap3/Hnrnpu/Dync1i1/Myo5a/Ap3b2/Map1a/Sybu/Cdc42/Clip3/Mapk8ip3/Kif2a/Nefl/Copg1/Sfpq/Hsbp1/Wasf1/Map6/Rab1a/Kif1b/Pafah1b1/Arl8a	34
BP	GO:0072521	purine-containing compound metabolic process	52/473	461/12172	0.112798	2.90271	8.37423	3.16456e-12	8.03996e-10	6.46861e-10	Uchl1/Hmgcs1/Acot7/Aldoa/Mdh1/Mdh2/Hspa8/Idh1/Fasn/Vdac1/Ldha/Atp6v1a/Aldoc/Tkt/Hk1/Pkm/Atp6v1b2/Acly/Ndufs2/Ndufv1/Eno2/Pfkm/Tmsb4x/Ndufs1/Snca/Ogdh/Gucy1b1/Gpi1/Tpi1/Ldhb/Sucla2/Aldh1l1/Eno1/Ndufa9/Prdx5/Sdhb/Got1/Taldo1/Ndufa11/Ndufa10/Oga/Sdha/Kdm1a/Ndufs8/Ndufb10/Atp5pb/Ndufs7/Papss1/Dnm1l/Ndufb8/Hint1/Slc25a22	52
BP	GO:0032271	regulation of protein polymerization	30/473	172/12172	0.174419	4.48842	9.2645	3.50655e-12	8.38479e-10	6.74604e-10	Mapt/Map2/Stmn2/Map1b/Dbn1/Sptan1/Arpc3/Add1/Hsp90aa1/Dctn1/Cfl1/Pfn1/Tmod2/Capzb/Stmn1/Vdac2/Coro1a/Clip3/Snca/Nckap1/Arpc2/Add2/Ckap5/Clasp2/Mapk8/Fkbp4/Cyfip2/Add3/Rps3/Bin1	30
BP	GO:0072384	organelle transport along microtubule	21/473	84/12172	0.25	6.4334	10.0474	5.21235e-12	1.17712e-09	9.47063e-10	Mapt/Uchl1/Map2/Tuba1a/Map1b/Kif1a/Kif5a/Fez1/Hap1/Dync1i1/Ap3b2/Sybu/Cdc42/Nefl/Copg1/Hsbp1/Wasf1/Map6/Rab1a/Kif1b/Pafah1b1	21
BP	GO:0006163	purine nucleotide metabolic process	44/473	354/12172	0.124294	3.19853	8.44075	6.48699e-12	1.3738e-09	1.1053e-09	Uchl1/Aldoa/Mdh1/Mdh2/Hspa8/Idh1/Ldha/Atp6v1a/Aldoc/Tkt/Hk1/Pkm/Atp6v1b2/Ndufs2/Ndufv1/Eno2/Pfkm/Tmsb4x/Ndufs1/Ogdh/Gucy1b1/Gpi1/Tpi1/Ldhb/Aldh1l1/Eno1/Ndufa9/Prdx5/Sdhb/Got1/Taldo1/Ndufa11/Ndufa10/Oga/Sdha/Ndufs8/Ndufb10/Atp5pb/Ndufs7/Papss1/Dnm1l/Ndufb8/Hint1/Slc25a22	44
BP	GO:0036465	synaptic vesicle recycling	22/473	94/12172	0.234043	6.02276	9.82943	6.75917e-12	1.3738e-09	1.1053e-09	Actb/Rab3a/Actg1/Cltc/Ap2b1/Dnm1/Arpc3/Snap91/Sncb/Ap2a1/Park7/Amph/Ap3b2/Snca/Vamp2/Ap2s1/Ppp3cb/Cltb/Dnajc6/Dnm1l/Bin1/Stx1a	22
BP	GO:0045333	cellular respiration	31/473	191/12172	0.162304	4.17666	8.89734	1.07213e-11	2.07534e-09	1.66973e-09	Mdh1/Mdh2/Idh1/Uqcrc1/Cox4i1/Uqcrc2/Park7/Ndufs2/Ndufv1/Ndufs1/Cox5a/Snca/Ogdh/Idh3a/Idh3g/Sucla2/Idh3b/Ndufa9/Sdhb/Cox6b1/Cyc1/Aco2/Ndufa11/Uqcrq/Ndufa10/Sdha/Ndufs8/Ndufb10/Atp5pb/Ndufs7/Ndufb8	31
BP	GO:0015980	energy derivation by oxidation of organic compounds	38/473	281/12172	0.135231	3.47999	8.45694	1.51456e-11	2.7985e-09	2.25155e-09	Gnas/Mdh1/Mdh2/Idh1/Ldha/Uqcrc1/Cox4i1/Gsk3b/Uqcrc2/Gabarapl1/Park7/Ndufs2/Ndufv1/Pfkm/Ndufs1/Cox5a/Snca/Ogdh/Idh3a/Idh3g/Ppp1ca/Sucla2/Idh3b/Ndufa9/Sdhb/Cox6b1/Cyc1/Aco2/Ndufa11/Uqcrq/Ndufa10/Sdha/Ndufs8/Ndufb10/Atp5pb/Ndufs7/Ndufb8/Pygb	38
BP	GO:0051493	regulation of cytoskeleton organization	51/473	472/12172	0.108051	2.78054	7.93321	2.61272e-11	4.6177e-09	3.7152e-09	Mapt/Map2/Stmn4/Stmn2/Actg1/Cltc/Map1b/Dbn1/Mef2c/Sptan1/Mapk1/Arpc3/Add1/Gsk3b/Fscn1/Hsph1/Dctn1/Cfl1/Hnrnpu/Pfn1/Ctnna2/Tmod2/Capzb/Map1a/Stmn1/Cdc42/Coro1a/Clip3/Snca/Nckap1/Wdr1/Arpc2/Add2/Ckap5/Clasp2/Mapre2/Hdac2/Wasf1/Mapk8/Map6/Fkbp4/Abi2/Rac3/Cyfip2/S100a10/Add3/Rps3/Bin1/Pafah1b1/Atat1/Wdr47	51
BP	GO:0009117	nucleotide metabolic process	46/473	402/12172	0.114428	2.94464	7.97231	3.80014e-11	6.43649e-09	5.17853e-09	Uchl1/Aldoa/Mdh1/Mdh2/Hspa8/Idh1/Mapk1/Ldha/Atp6v1a/Aldoc/Tkt/Hk1/Pkm/Atp6v1b2/Park7/Ndufs2/Ndufv1/Eno2/Pfkm/Tmsb4x/Ndufs1/Ogdh/Gucy1b1/Gpi1/Tpi1/Ldhb/Aldh1l1/Eno1/Ndufa9/Prdx5/Sdhb/Got1/Taldo1/Ndufa11/Ndufa10/Oga/Sdha/Ndufs8/Ndufb10/Atp5pb/Ndufs7/Papss1/Dnm1l/Ndufb8/Hint1/Slc25a22	46
BP	GO:0051258	protein polymerization	34/473	243/12172	0.139918	3.60059	8.23364	7.27083e-11	1.18224e-08	9.51178e-09	Mapt/Map2/Tuba1a/Stmn2/Map1b/Dbn1/Sptan1/Arpc3/Add1/Hsp90aa1/Dctn1/Cfl1/Pfn1/Tmod2/Capzb/Zfp207/Stmn1/Vdac2/Coro1a/Clip3/Snca/Nckap1/Arpc2/Add2/Ckap5/Trim32/Clasp2/Nefl/Mapk8/Fkbp4/Cyfip2/Add3/Rps3/Bin1	34
BP	GO:0019646	aerobic electron transport chain	16/473	53/12172	0.301887	7.76864	9.92945	8.28243e-11	1.29493e-08	1.04184e-08	Uqcrc1/Cox4i1/Uqcrc2/Park7/Ndufs2/Ndufv1/Ndufs1/Cox5a/Sdhb/Cyc1/Uqcrq/Ndufa10/Sdha/Ndufs8/Ndufs7/Ndufb8	16
BP	GO:0007339	binding of sperm to zona pellucida	10/473	17/12172	0.588235	15.1374	11.7283	1.08861e-10	1.63897e-08	1.31864e-08	Aldoa/Cct6a/Cct8/Tcp1/Cct3/Cct7/Cct5/Cct2/Cct4/Vdac2	10
BP	GO:1904816	positive regulation of protein localization to chromosome, telomeric region	9/473	13/12172	0.692308	17.8156	12.197	1.16725e-10	1.6946e-08	1.3634e-08	Cct6a/Cct8/Tcp1/Cct3/Cct7/Cct5/Cct2/Cct4/Gnl3l	9
BP	GO:1902903	regulation of supramolecular fiber organization	41/473	343/12172	0.119534	3.07603	7.84198	1.21295e-10	1.70023e-08	1.36793e-08	Mapt/Map2/Stmn2/Actg1/Map1b/Dbn1/Hspa8/Mef2c/Sptan1/Arpc3/Add1/Apoe/Dctn1/Cfl1/Pfn1/Ctnna2/Tmod2/Capzb/Map1a/Stmn1/Cdc42/Coro1a/Clip3/Snca/Nckap1/Wdr1/Arpc2/Add2/Ckap5/Clasp2/Hdac2/Wasf1/Mapk8/Fkbp4/Abi2/Cyfip2/S100a10/Add3/Rps3/Bin1/Wdr47	41
BP	GO:1902600	proton transmembrane transport	20/473	89/12172	0.224719	5.78283	9.10568	1.36568e-10	1.8505e-08	1.48883e-08	Slc25a3/Slc25a4/Atp6v1h/Atp6v1e1/Atp6v1a/Ndufa4/Atp6v1b2/Ndufs2/Ndufv1/Ndufs1/Atp1a3/Cyc1/Ndufa10/Atp6v1c1/Atp6v0d1/Ndufs8/Ghitm/Atp5pb/Ndufs7/Slc25a22	20
BP	GO:0042773	ATP synthesis coupled electron transport	17/473	63/12172	0.269841	6.94399	9.51073	1.53328e-10	1.94775e-08	1.56707e-08	Uqcrc1/Cox4i1/Uqcrc2/Park7/Ndufs2/Ndufv1/Ndufs1/Cox5a/Snca/Sdhb/Cyc1/Uqcrq/Ndufa10/Sdha/Ndufs8/Ndufs7/Ndufb8	17
BP	GO:0042775	mitochondrial ATP synthesis coupled electron transport	17/473	63/12172	0.269841	6.94399	9.51073	1.53328e-10	1.94775e-08	1.56707e-08	Uqcrc1/Cox4i1/Uqcrc2/Park7/Ndufs2/Ndufv1/Ndufs1/Cox5a/Snca/Sdhb/Cyc1/Uqcrq/Ndufa10/Sdha/Ndufs8/Ndufs7/Ndufb8	17
BP	GO:0051222	positive regulation of protein transport	33/473	238/12172	0.138655	3.56811	8.04503	1.78216e-10	2.1953e-08	1.76625e-08	Hsp90ab1/Gnas/Ywhae/Rack1/Snap25/Mapk1/Kif3a/Ppia/Hsp90aa1/Gsk3b/Apoe/Dctn1/Apbb1/Oxct1/Vsnl1/Prkar1a/Glul/Nnat/Pfkm/Hnrnpm/Myh10/Sybu/Cdc42/Prkcb/Trim28/Vps28/Rufy3/Vamp2/Ppp3cb/Glud1/Oga/Ipo5/Dnm1l	33
BP	GO:0051223	regulation of protein transport	45/473	407/12172	0.110565	2.84524	7.61331	1.97509e-10	2.36139e-08	1.89987e-08	Hsp90ab1/Gnas/Ywhae/Gnao1/Rack1/Snap25/Mapk1/Snap91/Kif3a/Ppp3ca/Ppia/Hsp90aa1/Rangap1/Gsk3b/Apoe/Dctn1/Apbb1/Oxct1/Vsnl1/Park7/Prkar1a/Glul/Nnat/Rab11a/Pfkm/Hnrnpm/Myh10/Sybu/Cdc42/Prkcb/Trim28/Vps28/Rufy3/Ndfip1/Vamp2/Ahi1/Map4k4/Ppp3cb/Glud1/Oga/Ipo5/Dnm1l/Rap1gds1/Slc25a22/Epb41l1	45
BP	GO:1904851	positive regulation of establishment of protein localization to telomere	8/473	10/12172	0.8	20.5869	12.459	2.06223e-10	2.39513e-08	1.92702e-08	Cct6a/Cct8/Tcp1/Cct3/Cct7/Cct5/Cct2/Cct4	8
BP	GO:0030100	regulation of endocytosis	35/473	266/12172	0.131579	3.386	7.9113	2.1431e-10	2.41991e-08	1.94696e-08	Actb/Dcx/Actg1/Ap2b1/Dnm1/Ncdn/Hspa8/Rack1/Nedd4/Arpc3/Snap91/Kif3a/Ppp3ca/Add1/Hap1/Apoe/Ap2a1/Nsf/Park7/Amph/Hpca/Hnrnpk/Cdc42/Clip3/Snca/Vps28/Ckap5/Ahi1/Plk2/Ppp3cb/Smap1/Arfgap1/Dnajc6/Dnm1l/Bin1	35
BP	GO:0035036	sperm-egg recognition	10/473	18/12172	0.555556	14.2965	11.3509	2.36475e-10	2.59803e-08	2.09026e-08	Aldoa/Cct6a/Cct8/Tcp1/Cct3/Cct7/Cct5/Cct2/Cct4/Vdac2	10
BP	GO:0046034	ATP metabolic process	29/473	192/12172	0.151042	3.88685	8.1071	2.99848e-10	3.20758e-08	2.58068e-08	Uchl1/Aldoa/Hspa8/Atp6v1a/Aldoc/Hk1/Pkm/Atp6v1b2/Ndufs2/Ndufv1/Eno2/Pfkm/Tmsb4x/Ndufs1/Ogdh/Gpi1/Tpi1/Eno1/Ndufa9/Sdhb/Ndufa11/Ndufa10/Sdha/Ndufs8/Ndufb10/Atp5pb/Ndufs7/Dnm1l/Ndufb8	29
BP	GO:0006119	oxidative phosphorylation	22/473	113/12172	0.19469	5.01008	8.61106	3.16073e-10	3.29445e-08	2.65058e-08	Uqcrc1/Cox4i1/Uqcrc2/Park7/Ndufs2/Ndufv1/Ndufs1/Cox5a/Snca/Ndufa9/Sdhb/Cox6b1/Cyc1/Ndufa11/Uqcrq/Ndufa10/Sdha/Ndufs8/Ndufb10/Atp5pb/Ndufs7/Ndufb8	22
BP	GO:0051656	establishment of organelle localization	46/473	429/12172	0.107226	2.75932	7.45937	3.42005e-10	3.47563e-08	2.79634e-08	Mapt/Uchl1/Ctnnb1/Map2/Tuba1a/Zwint/Rab3a/Map1b/Dnm1/Kif1a/Kif5a/Snap25/Stxbp1/Fez1/Snap91/Hap1/Dctn1/Cfl1/Hnrnpu/Dync1i1/Myo5a/Ap3b2/Rab11a/Zfp207/Myh10/Sybu/Cdc42/Snca/Dctn2/Clasp2/Nefl/Copg1/Ahi1/Ywhaz/Sar1a/Hsbp1/Wasf1/Mapk8/Cops5/Cadps/Map6/Rab1a/Kif1b/Fnbp1l/Dnm1l/Pafah1b1	46
BP	GO:0051648	vesicle localization	30/473	207/12172	0.144928	3.72951	7.96403	4.13618e-10	4.10088e-08	3.29939e-08	Ctnnb1/Map2/Rab3a/Dnm1/Kif1a/Kif5a/Snap25/Stxbp1/Snap91/Hap1/Syn1/Dctn1/Dync1i1/Myo5a/Ap3b2/Rab11a/Sybu/Snca/Dctn2/Clasp2/Syn2/Ahi1/Sar1a/Mapk8/Cops5/Cadps/Rab1a/Kif1b/Fnbp1l/Pafah1b1	30
BP	GO:0098930	axonal transport	17/473	68/12172	0.25	6.4334	9.03403	5.68346e-10	5.50078e-08	4.42569e-08	Uchl1/Map2/Kif1a/Kif5a/Fez1/Kif3a/Hap1/Ap3b2/Map1a/Sybu/Mapk8ip3/Nefl/Hsbp1/Map6/Kif1b/Pafah1b1/Arl8a	17
BP	GO:0032984	protein-containing complex disassembly	32/473	237/12172	0.135021	3.47458	7.73542	6.75146e-10	6.38248e-08	5.13507e-08	Map2/Stmn4/Stmn2/Calm2/Cltc/Map1b/Hspa8/Sptan1/Calm1/Klc1/Add1/Eif5a/Gabarapl1/Calm3/Cfl1/Nsf/Tmod2/Capzb/Map1a/Stmn1/Wdr1/Arpc2/Add2/Smarcb1/Clasp2/Smarca4/Smarcc2/Ssrp1/Oga/Add3/Dnajc6/Wdr47	32
BP	GO:0034643	establishment of mitochondrion localization, microtubule-mediated	11/473	25/12172	0.44	11.3228	10.3885	7.40297e-10	6.63151e-08	5.33543e-08	Mapt/Uchl1/Map1b/Fez1/Hap1/Sybu/Nefl/Hsbp1/Wasf1/Map6/Kif1b	11
BP	GO:0047497	mitochondrion transport along microtubule	11/473	25/12172	0.44	11.3228	10.3885	7.40297e-10	6.63151e-08	5.33543e-08	Mapt/Uchl1/Map1b/Fez1/Hap1/Sybu/Nefl/Hsbp1/Wasf1/Map6/Kif1b	11
BP	GO:0051650	establishment of vesicle localization	28/473	187/12172	0.149733	3.85316	7.90583	7.50429e-10	6.63151e-08	5.33543e-08	Ctnnb1/Map2/Rab3a/Dnm1/Kif1a/Kif5a/Snap25/Stxbp1/Snap91/Hap1/Dctn1/Dync1i1/Myo5a/Ap3b2/Rab11a/Sybu/Snca/Dctn2/Clasp2/Ahi1/Sar1a/Mapk8/Cops5/Cadps/Rab1a/Kif1b/Fnbp1l/Pafah1b1	28
BP	GO:0015986	proton motive force-driven ATP synthesis	14/473	45/12172	0.311111	8.00601	9.46716	8.16581e-10	7.06256e-08	5.68224e-08	Atp6v1a/Ndufs2/Ndufv1/Ndufs1/Ndufa9/Sdhb/Ndufa11/Ndufa10/Sdha/Ndufs8/Ndufb10/Atp5pb/Ndufs7/Ndufb8	14
BP	GO:0006754	ATP biosynthetic process	17/473	70/12172	0.242857	6.24959	8.85657	9.26885e-10	7.84956e-08	6.31542e-08	Aldoa/Atp6v1a/Ndufs2/Ndufv1/Tmsb4x/Ndufs1/Eno1/Ndufa9/Sdhb/Ndufa11/Ndufa10/Sdha/Ndufs8/Ndufb10/Atp5pb/Ndufs7/Ndufb8	17
BP	GO:0031333	negative regulation of protein-containing complex assembly	23/473	131/12172	0.175573	4.51812	8.14018	1.0689e-09	8.86751e-08	7.13442e-08	Map2/Stmn2/Hspa8/Stxbp1/Sptan1/Csnk1a1/Add1/Gsk3b/Cfl1/Park7/Pfn1/Tmod2/Capzb/Stmn1/Vdac2/Cdc42/Clip3/Snca/Arpc2/Add2/Fkbp4/Thra/Add3	23
BP	GO:0061077	chaperone-mediated protein folding	15/473	54/12172	0.277778	7.14823	9.10438	1.19645e-09	9.72717e-08	7.82607e-08	Hsp90ab1/Cct6a/Hspa8/Cct8/Tcp1/Cct3/Cct7/Cct5/Cct2/Dnajc5/Hsph1/Cct4/Dnajc7/Sgta/Fkbp4	15
BP	GO:0022411	cellular component disassembly	41/473	370/12172	0.110811	2.85156	7.27245	1.23926e-09	9.87762e-08	7.94711e-08	Map2/Stmn4/Stmn2/Calm2/Cltc/Map1b/Hspa8/Rack1/Sptan1/Calm1/Klc1/Add1/Septin7/Fscn1/Dctn1/Eif5a/Gabarapl1/Calm3/Cfl1/Nsf/Tmod2/Capzb/Map1a/Stmn1/Tcf25/Wdr1/Arpc2/Add2/Smarcb1/Clasp2/Mapre2/Rnf14/Smarca4/Smarcc2/Ssrp1/Map4k4/Oga/Add3/Dnajc6/Pafah1b1/Wdr47	41
BP	GO:1904814	regulation of protein localization to chromosome, telomeric region	9/473	16/12172	0.5625	14.4752	10.8447	1.68203e-09	1.31489e-07	1.05791e-07	Cct6a/Cct8/Tcp1/Cct3/Cct7/Cct5/Cct2/Cct4/Gnl3l	9
BP	GO:0051654	establishment of mitochondrion localization	12/473	33/12172	0.363636	9.35768	9.66653	1.74125e-09	1.3355e-07	1.07449e-07	Mapt/Uchl1/Map1b/Fez1/Hap1/Sybu/Nefl/Hsbp1/Wasf1/Map6/Kif1b/Dnm1l	12
BP	GO:0070203	regulation of establishment of protein localization to telomere	8/473	12/12172	0.666667	17.1557	11.2582	2.11705e-09	1.59367e-07	1.2822e-07	Cct6a/Cct8/Tcp1/Cct3/Cct7/Cct5/Cct2/Cct4	8
BP	GO:0009144	purine nucleoside triphosphate metabolic process	30/473	222/12172	0.135135	3.47752	7.4908	2.29359e-09	1.69517e-07	1.36386e-07	Uchl1/Aldoa/Hspa8/Atp6v1a/Aldoc/Hk1/Pkm/Atp6v1b2/Ndufs2/Ndufv1/Eno2/Pfkm/Tmsb4x/Ndufs1/Ogdh/Gpi1/Tpi1/Eno1/Ndufa9/Sdhb/Ndufa11/Ndufa10/Oga/Sdha/Ndufs8/Ndufb10/Atp5pb/Ndufs7/Dnm1l/Ndufb8	30
BP	GO:0032272	negative regulation of protein polymerization	16/473	66/12172	0.242424	6.23845	8.58013	2.99177e-09	2.17171e-07	1.74726e-07	Map2/Stmn2/Sptan1/Add1/Cfl1/Pfn1/Tmod2/Capzb/Stmn1/Vdac2/Clip3/Snca/Arpc2/Add2/Fkbp4/Add3	16
BP	GO:0006734	NADH metabolic process	13/473	42/12172	0.309524	7.96517	9.0917	3.55822e-09	2.53757e-07	2.04162e-07	Aldoa/Mdh1/Mdh2/Hk1/Pkm/Eno2/Pfkm/Ogdh/Gpi1/Tpi1/Eno1/Got1/Slc25a22	13
BP	GO:0048167	regulation of synaptic plasticity	30/473	228/12172	0.131579	3.386	7.31278	4.34813e-09	3.04744e-07	2.45184e-07	Mapt/Camk2b/Snap47/Rab3a/Ywhag/Map1b/Dbn1/Ncdn/Snap25/Stxbp1/Mef2c/Mapk1/Sqstm1/Nsg1/Prkar1b/Dbi/Gsk3b/Apoe/Syn1/Cfl1/Rab11a/Hnrnpk/Map1a/Snca/Camk2a/Ckap5/Atp1a3/Vamp2/Plk2/Paip2	30
BP	GO:0009205	purine ribonucleoside triphosphate metabolic process	29/473	215/12172	0.134884	3.47105	7.35035	4.45832e-09	3.0717e-07	2.47136e-07	Uchl1/Aldoa/Hspa8/Atp6v1a/Aldoc/Hk1/Pkm/Atp6v1b2/Ndufs2/Ndufv1/Eno2/Pfkm/Tmsb4x/Ndufs1/Ogdh/Gpi1/Tpi1/Eno1/Ndufa9/Sdhb/Ndufa11/Ndufa10/Sdha/Ndufs8/Ndufb10/Atp5pb/Ndufs7/Dnm1l/Ndufb8	29
BP	GO:0070202	regulation of establishment of protein localization to chromosome	8/473	13/12172	0.615385	15.8361	10.7612	5.31756e-09	3.60265e-07	2.89854e-07	Cct6a/Cct8/Tcp1/Cct3/Cct7/Cct5/Cct2/Cct4	8
BP	GO:1902904	negative regulation of supramolecular fiber organization	24/473	154/12172	0.155844	4.01043	7.55949	5.56394e-09	3.70777e-07	2.98312e-07	Map2/Stmn2/Map1b/Dbn1/Hspa8/Sptan1/Add1/Apoe/Cfl1/Pfn1/Ctnna2/Tmod2/Capzb/Map1a/Stmn1/Coro1a/Clip3/Snca/Arpc2/Add2/Clasp2/Fkbp4/Add3/Wdr47	24
BP	GO:0050803	regulation of synapse structure or activity	39/473	360/12172	0.108333	2.78781	6.92357	6.09177e-09	3.99404e-07	3.21343e-07	Tubb5/Crmp1/Ctnnb1/Camk2b/Dcx/Tuba1a/Map1b/Dbn1/Kif1a/Hspa8/Snap25/Mef2c/Nedd4/Snap91/Caprin1/Septin11/Gsk3b/Apoe/Dctn1/Dclk1/Cfl1/Elavl2/Ctnna2/Hnrnpk/Hnrnpm/Myh10/Sybu/Cdc42/Snca/Nefl/Camkv/Ywhaz/Abi2/Rac3/Cyfip2/Eif4g1/Dnm1l/Pafah1b1/Arf4	39
BP	GO:0042776	proton motive force-driven mitochondrial ATP synthesis	13/473	44/12172	0.295455	7.60311	8.82267	6.74098e-09	4.34323e-07	3.49438e-07	Ndufs2/Ndufv1/Ndufs1/Ndufa9/Sdhb/Ndufa11/Ndufa10/Sdha/Ndufs8/Ndufb10/Atp5pb/Ndufs7/Ndufb8	13
BP	GO:0009199	ribonucleoside triphosphate metabolic process	29/473	219/12172	0.13242	3.40765	7.22929	6.83805e-09	4.34323e-07	3.49438e-07	Uchl1/Aldoa/Hspa8/Atp6v1a/Aldoc/Hk1/Pkm/Atp6v1b2/Ndufs2/Ndufv1/Eno2/Pfkm/Tmsb4x/Ndufs1/Ogdh/Gpi1/Tpi1/Eno1/Ndufa9/Sdhb/Ndufa11/Ndufa10/Sdha/Ndufs8/Ndufb10/Atp5pb/Ndufs7/Dnm1l/Ndufb8	29
BP	GO:0006099	tricarboxylic acid cycle	11/473	30/12172	0.366667	9.43566	9.30152	7.60326e-09	4.75496e-07	3.82564e-07	Mdh1/Mdh2/Idh1/Ogdh/Idh3a/Idh3g/Sucla2/Idh3b/Sdhb/Aco2/Sdha	11
BP	GO:0070507	regulation of microtubule cytoskeleton organization	24/473	157/12172	0.152866	3.9338	7.4394	8.24004e-09	5.05599e-07	4.06784e-07	Mapt/Map2/Stmn4/Stmn2/Cltc/Map1b/Gsk3b/Hsph1/Dctn1/Hnrnpu/Map1a/Stmn1/Clip3/Snca/Ckap5/Clasp2/Mapre2/Mapk8/Map6/Fkbp4/Rps3/Pafah1b1/Atat1/Wdr47	24
BP	GO:0022904	respiratory electron transport chain	17/473	80/12172	0.2125	5.46839	8.06244	8.33337e-09	5.05599e-07	4.06784e-07	Uqcrc1/Cox4i1/Uqcrc2/Park7/Ndufs2/Ndufv1/Ndufs1/Cox5a/Snca/Sdhb/Cyc1/Uqcrq/Ndufa10/Sdha/Ndufs8/Ndufs7/Ndufb8	17
BP	GO:0009141	nucleoside triphosphate metabolic process	30/473	235/12172	0.12766	3.28514	7.11245	8.899e-09	5.31977e-07	4.28006e-07	Uchl1/Aldoa/Hspa8/Atp6v1a/Aldoc/Hk1/Pkm/Atp6v1b2/Ndufs2/Ndufv1/Eno2/Pfkm/Tmsb4x/Ndufs1/Ogdh/Gpi1/Tpi1/Eno1/Ndufa9/Sdhb/Ndufa11/Ndufa10/Oga/Sdha/Ndufs8/Ndufb10/Atp5pb/Ndufs7/Dnm1l/Ndufb8	30
BP	GO:0045807	positive regulation of endocytosis	22/473	134/12172	0.164179	4.22492	7.54768	9.05066e-09	5.33202e-07	4.28992e-07	Dcx/Ap2b1/Dnm1/Hspa8/Snap91/Kif3a/Ppp3ca/Add1/Apoe/Ap2a1/Nsf/Amph/Hnrnpk/Cdc42/Clip3/Snca/Vps28/Ckap5/Ahi1/Plk2/Dnm1l/Bin1	22
BP	GO:0006278	RNA-templated DNA biosynthetic process	15/473	62/12172	0.241935	6.22587	8.29473	9.6581e-09	5.5296e-07	4.44888e-07	Hsp90ab1/Ctnnb1/Cct6a/Cct8/Mapk1/Tcp1/Cct3/Cct7/Cct5/Cct2/Hsp90aa1/Cct4/Hnrnpd/Hnrnpu/Gnl3l	15
BP	GO:0007004	telomere maintenance via telomerase	15/473	62/12172	0.241935	6.22587	8.29473	9.6581e-09	5.5296e-07	4.44888e-07	Hsp90ab1/Ctnnb1/Cct6a/Cct8/Mapk1/Tcp1/Cct3/Cct7/Cct5/Cct2/Hsp90aa1/Cct4/Hnrnpd/Hnrnpu/Gnl3l	15
BP	GO:0009206	purine ribonucleoside triphosphate biosynthetic process	17/473	81/12172	0.209877	5.40088	7.99044	1.01744e-08	5.74431e-07	4.62163e-07	Aldoa/Atp6v1a/Ndufs2/Ndufv1/Tmsb4x/Ndufs1/Eno1/Ndufa9/Sdhb/Ndufa11/Ndufa10/Sdha/Ndufs8/Ndufb10/Atp5pb/Ndufs7/Ndufb8	17
BP	GO:0050807	regulation of synapse organization	38/473	354/12172	0.107345	2.76237	6.7662	1.23744e-08	6.80181e-07	5.47245e-07	Tubb5/Crmp1/Ctnnb1/Camk2b/Dcx/Tuba1a/Map1b/Dbn1/Kif1a/Hspa8/Snap25/Mef2c/Nedd4/Snap91/Caprin1/Septin11/Gsk3b/Apoe/Dctn1/Dclk1/Cfl1/Elavl2/Ctnna2/Hnrnpk/Hnrnpm/Myh10/Cdc42/Snca/Nefl/Camkv/Ywhaz/Abi2/Rac3/Cyfip2/Eif4g1/Dnm1l/Pafah1b1/Arf4	38
BP	GO:0009145	purine nucleoside triphosphate biosynthetic process	17/473	82/12172	0.207317	5.33502	7.91961	1.23821e-08	6.80181e-07	5.47245e-07	Aldoa/Atp6v1a/Ndufs2/Ndufv1/Tmsb4x/Ndufs1/Eno1/Ndufa9/Sdhb/Ndufa11/Ndufa10/Sdha/Ndufs8/Ndufb10/Atp5pb/Ndufs7/Ndufb8	17
BP	GO:0009150	purine ribonucleotide metabolic process	32/473	272/12172	0.117647	3.02748	6.79967	2.09803e-08	1.13713e-06	9.14888e-07	Uchl1/Aldoa/Hspa8/Atp6v1a/Aldoc/Hk1/Pkm/Atp6v1b2/Ndufs2/Ndufv1/Eno2/Pfkm/Tmsb4x/Ndufs1/Ogdh/Gucy1b1/Gpi1/Tpi1/Eno1/Ndufa9/Sdhb/Ndufa11/Ndufa10/Sdha/Ndufs8/Ndufb10/Atp5pb/Ndufs7/Papss1/Dnm1l/Ndufb8/Hint1	32
BP	GO:1904358	positive regulation of telomere maintenance via telomere lengthening	12/473	40/12172	0.3	7.72008	8.55969	2.13862e-08	1.14176e-06	9.18608e-07	Ctnnb1/Hnrnpa2b1/Cct6a/Cct8/Mapk1/Tcp1/Cct3/Cct7/Cct5/Cct2/Cct4/Hnrnpd	12
BP	GO:0010833	telomere maintenance via telomere lengthening	16/473	75/12172	0.213333	5.48984	7.84227	2.16477e-08	1.14176e-06	9.18608e-07	Hsp90ab1/Ctnnb1/Hnrnpa2b1/Cct6a/Cct8/Mapk1/Tcp1/Cct3/Cct7/Cct5/Cct2/Hsp90aa1/Cct4/Hnrnpd/Hnrnpu/Gnl3l	16
BP	GO:0009201	ribonucleoside triphosphate biosynthetic process	17/473	85/12172	0.2	5.14672	7.71391	2.19082e-08	1.14176e-06	9.18608e-07	Aldoa/Atp6v1a/Ndufs2/Ndufv1/Tmsb4x/Ndufs1/Eno1/Ndufa9/Sdhb/Ndufa11/Ndufa10/Sdha/Ndufs8/Ndufb10/Atp5pb/Ndufs7/Ndufb8	17
BP	GO:0051261	protein depolymerization	20/473	118/12172	0.169492	4.36163	7.3781	2.47002e-08	1.27097e-06	1.02257e-06	Map2/Stmn4/Stmn2/Cltc/Map1b/Hspa8/Sptan1/Add1/Cfl1/Tmod2/Capzb/Map1a/Stmn1/Wdr1/Arpc2/Add2/Clasp2/Add3/Dnajc6/Wdr47	20
BP	GO:0032252	secretory granule localization	11/473	34/12172	0.323529	8.32558	8.60057	3.45759e-08	1.75689e-06	1.41352e-06	Map2/Rab3a/Kif1a/Kif5a/Snap25/Stxbp1/Myo5a/Sybu/Mapk8/Cadps/Kif1b	11
BP	GO:0008089	anterograde axonal transport	13/473	50/12172	0.26	6.69074	8.10748	3.7213e-08	1.86754e-06	1.50254e-06	Map2/Kif1a/Kif5a/Fez1/Kif3a/Hap1/Ap3b2/Map1a/Sybu/Mapk8ip3/Nefl/Kif1b/Arl8a	13
BP	GO:0022900	electron transport chain	17/473	89/12172	0.191011	4.91541	7.45425	4.50324e-08	2.2324e-06	1.79609e-06	Uqcrc1/Cox4i1/Uqcrc2/Park7/Ndufs2/Ndufv1/Ndufs1/Cox5a/Snca/Sdhb/Cyc1/Uqcrq/Ndufa10/Sdha/Ndufs8/Ndufs7/Ndufb8	17
BP	GO:0032212	positive regulation of telomere maintenance via telomerase	11/473	36/12172	0.305556	7.86305	8.29182	6.76623e-08	3.31382e-06	2.66616e-06	Ctnnb1/Cct6a/Cct8/Mapk1/Tcp1/Cct3/Cct7/Cct5/Cct2/Cct4/Hnrnpd	11
BP	GO:0007409	axonogenesis	42/473	442/12172	0.0950226	2.44528	6.22346	7.17294e-08	3.47119e-06	2.79277e-06	Actb/Mapt/Uchl1/Tubb3/Dcx/Gdi1/Map2/Rab3a/Actg1/Map1b/Dbn1/Kif5a/Dpysl5/Snap25/Stxbp1/Mef2c/Snap91/Tubb2b/Gsk3b/Apoe/Septin7/Dclk1/Apbb1/Vim/Ctnna2/Map1a/Stmn1/Myh10/Ttc3/Rpl4/Mapk8ip3/Rufy3/Clasp2/Nefl/Pitpna/Map6/Ncam1/Rac3/Gap43/Cyfip2/Pafah1b1/Wdr47	42
BP	GO:0032253	dense core granule localization	10/473	29/12172	0.344828	8.87366	8.53556	7.35644e-08	3.51811e-06	2.83052e-06	Map2/Rab3a/Kif1a/Kif5a/Snap25/Stxbp1/Sybu/Mapk8/Cadps/Kif1b	10
BP	GO:0009142	nucleoside triphosphate biosynthetic process	17/473	92/12172	0.184783	4.75512	7.26949	7.51914e-08	3.5541e-06	2.85948e-06	Aldoa/Atp6v1a/Ndufs2/Ndufv1/Tmsb4x/Ndufs1/Eno1/Ndufa9/Sdhb/Ndufa11/Ndufa10/Sdha/Ndufs8/Ndufb10/Atp5pb/Ndufs7/Ndufb8	17
BP	GO:0048024	regulation of mRNA splicing, via spliceosome	18/473	103/12172	0.174757	4.49714	7.16663	7.63555e-08	3.56064e-06	2.86474e-06	Hnrnpa2b1/Hnrnpl/Hspa8/Celf2/Ddx5/Hnrnpu/Celf4/Prpf19/Puf60/Hnrnpk/Snrnp70/Rbfox2/Rbfox1/Srsf2/Srsf7/Sf1/Khdrbs1/Rbm39	18
BP	GO:0050684	regulation of mRNA processing	20/473	126/12172	0.15873	4.0847	6.99836	7.70815e-08	3.56064e-06	2.86474e-06	Hnrnpa2b1/Hnrnpl/Hspa8/Celf2/Ddx5/Dhx9/Hnrnpu/Celf4/Prpf19/Puf60/Hnrnpk/Snrnp70/Rbfox2/Rbfox1/Srsf2/Srsf7/Sf1/Safb/Khdrbs1/Rbm39	20
BP	GO:0032535	regulation of cellular component size	35/473	334/12172	0.10479	2.69664	6.32182	8.69397e-08	3.90869e-06	3.14476e-06	Hsp90ab1/Mapt/Dcx/Gdi1/Map2/Map1b/Dnm1/Dbn1/Sptan1/Arpc3/Add1/Hsp90aa1/Gsk3b/Apoe/Rab3b/Cfl1/Pfn1/Tmod2/Capzb/Coro1a/Ttc3/Nckap1/Rpl4/Wdr1/Arpc2/Add2/Rufy3/Clasp2/Nefl/Cyfip2/Kdm1a/Add3/Bin1/Pafah1b1/Hp1bp3	35
BP	GO:0061621	canonical glycolysis	8/473	17/12172	0.470588	12.1099	9.21675	8.75007e-08	3.90869e-06	3.14476e-06	Aldoa/Hk1/Pkm/Eno2/Pfkm/Gpi1/Tpi1/Eno1	8
BP	GO:0061718	glucose catabolic process to pyruvate	8/473	17/12172	0.470588	12.1099	9.21675	8.75007e-08	3.90869e-06	3.14476e-06	Aldoa/Hk1/Pkm/Eno2/Pfkm/Gpi1/Tpi1/Eno1	8
BP	GO:0031110	regulation of microtubule polymerization or depolymerization	17/473	93/12172	0.182796	4.70399	7.20967	8.87637e-08	3.922e-06	3.15548e-06	Mapt/Map2/Stmn4/Stmn2/Map1b/Dctn1/Map1a/Stmn1/Clip3/Snca/Ckap5/Clasp2/Mapre2/Mapk8/Fkbp4/Rps3/Wdr47	17
BP	GO:0051494	negative regulation of cytoskeleton organization	22/473	152/12172	0.144737	3.7246	6.7966	9.49041e-08	4.11526e-06	3.31096e-06	Map2/Stmn2/Map1b/Dbn1/Sptan1/Add1/Cfl1/Pfn1/Ctnna2/Tmod2/Capzb/Map1a/Stmn1/Coro1a/Clip3/Snca/Arpc2/Add2/Clasp2/Fkbp4/Add3/Wdr47	22
BP	GO:0009259	ribonucleotide metabolic process	32/473	290/12172	0.110345	2.83957	6.37515	9.61092e-08	4.11526e-06	3.31096e-06	Uchl1/Aldoa/Hspa8/Atp6v1a/Aldoc/Hk1/Pkm/Atp6v1b2/Ndufs2/Ndufv1/Eno2/Pfkm/Tmsb4x/Ndufs1/Ogdh/Gucy1b1/Gpi1/Tpi1/Eno1/Ndufa9/Sdhb/Ndufa11/Ndufa10/Sdha/Ndufs8/Ndufb10/Atp5pb/Ndufs7/Papss1/Dnm1l/Ndufb8/Hint1	32
BP	GO:1904356	regulation of telomere maintenance via telomere lengthening	14/473	63/12172	0.222222	5.71858	7.55	9.61746e-08	4.11526e-06	3.31096e-06	Ctnnb1/Hnrnpa2b1/Cct6a/Cct8/Mapk1/Tcp1/Cct3/Cct7/Cct5/Cct2/Cct4/Hnrnpd/Hnrnpu/Gnl3l	14
BP	GO:0032210	regulation of telomere maintenance via telomerase	13/473	54/12172	0.240741	6.19513	7.69302	1.00793e-07	4.26796e-06	3.43382e-06	Ctnnb1/Cct6a/Cct8/Mapk1/Tcp1/Cct3/Cct7/Cct5/Cct2/Cct4/Hnrnpd/Hnrnpu/Gnl3l	13
BP	GO:0009152	purine ribonucleotide biosynthetic process	19/473	117/12172	0.162393	4.17896	6.94727	1.12422e-07	4.71131e-06	3.79052e-06	Aldoa/Atp6v1a/Ndufs2/Ndufv1/Tmsb4x/Ndufs1/Gucy1b1/Eno1/Ndufa9/Sdhb/Ndufa11/Ndufa10/Sdha/Ndufs8/Ndufb10/Atp5pb/Ndufs7/Papss1/Ndufb8	19
BP	GO:0010638	positive regulation of organelle organization	43/473	468/12172	0.0918803	2.36441	6.05231	1.29551e-07	5.37373e-06	4.32348e-06	Mapt/Ctnnb1/Hnrnpa2b1/Camk2b/Stmn2/Cct6a/Map1b/G3bp2/Mllt11/Cct8/Mapk1/Tcp1/Cct3/Cct7/Cct5/Cct2/Caprin1/Hap1/Gsk3b/Fscn1/Dctn1/Cct4/Hnrnpd/Cfl1/Pfn1/Cdc42/Snca/Nckap1/Wdr1/Arpc2/Ckap5/Trim32/Sfpq/Wasf1/Mapk8/Abi2/Ppp3cb/S100a10/Add3/Rph3a/Rps3/Dnm1l/Bin1	43
BP	GO:0000375	RNA splicing, via transesterification reactions	30/473	265/12172	0.113208	2.91324	6.33156	1.3875e-07	5.58436e-06	4.49294e-06	Hnrnpa2b1/Hnrnpl/Hspa8/Celf2/Ddx39b/Ddx5/Dhx9/Hnrnpu/Celf4/Prpf19/Puf60/Hnrnpk/Snrnp70/Hnrnpm/Rbfox2/Prpf8/Rbfox1/Sfpq/Srsf2/Hnrnpa1/Ptbp2/Hnrnpa3/Srsf7/Ik/Srrm2/Sf3b2/Sf1/Khdrbs1/Psip1/Rbm39	30
BP	GO:0000377	RNA splicing, via transesterification reactions with bulged adenosine as nucleophile	30/473	265/12172	0.113208	2.91324	6.33156	1.3875e-07	5.58436e-06	4.49294e-06	Hnrnpa2b1/Hnrnpl/Hspa8/Celf2/Ddx39b/Ddx5/Dhx9/Hnrnpu/Celf4/Prpf19/Puf60/Hnrnpk/Snrnp70/Hnrnpm/Rbfox2/Prpf8/Rbfox1/Sfpq/Srsf2/Hnrnpa1/Ptbp2/Hnrnpa3/Srsf7/Ik/Srrm2/Sf3b2/Sf1/Khdrbs1/Psip1/Rbm39	30
BP	GO:0000398	mRNA splicing, via spliceosome	30/473	265/12172	0.113208	2.91324	6.33156	1.3875e-07	5.58436e-06	4.49294e-06	Hnrnpa2b1/Hnrnpl/Hspa8/Celf2/Ddx39b/Ddx5/Dhx9/Hnrnpu/Celf4/Prpf19/Puf60/Hnrnpk/Snrnp70/Hnrnpm/Rbfox2/Prpf8/Rbfox1/Sfpq/Srsf2/Hnrnpa1/Ptbp2/Hnrnpa3/Srsf7/Ik/Srrm2/Sf3b2/Sf1/Khdrbs1/Psip1/Rbm39	30
BP	GO:0009988	cell-cell recognition	10/473	31/12172	0.322581	8.30117	8.18399	1.51863e-07	6.00545e-06	4.83173e-06	Aldoa/Cct6a/Cct8/Tcp1/Cct3/Cct7/Cct5/Cct2/Cct4/Vdac2	10
BP	GO:0070200	establishment of protein localization to telomere	8/473	18/12172	0.444444	11.4372	8.91001	1.52168e-07	6.00545e-06	4.83173e-06	Cct6a/Cct8/Tcp1/Cct3/Cct7/Cct5/Cct2/Cct4	8
BP	GO:0031113	regulation of microtubule polymerization	13/473	56/12172	0.232143	5.97387	7.50116	1.60092e-07	6.25746e-06	5.03449e-06	Mapt/Map2/Stmn2/Map1b/Dctn1/Stmn1/Clip3/Snca/Ckap5/Clasp2/Mapk8/Fkbp4/Rps3	13
BP	GO:0032886	regulation of microtubule-based process	28/473	238/12172	0.117647	3.02748	6.35144	1.63317e-07	6.3227e-06	5.08698e-06	Mapt/Map2/Stmn4/Stmn2/Cltc/Map1b/Fez1/Kif3a/Hap1/Gsk3b/Hsph1/Dctn1/Hnrnpu/Map1a/Stmn1/Clip3/Snca/Ckap5/Clasp2/Mapre2/Mapk8/Map6/Fkbp4/Plk2/Rps3/Pafah1b1/Atat1/Wdr47	28
BP	GO:0019693	ribose phosphate metabolic process	32/473	297/12172	0.107744	2.77265	6.21874	1.67157e-07	6.41031e-06	5.15747e-06	Uchl1/Aldoa/Hspa8/Atp6v1a/Aldoc/Hk1/Pkm/Atp6v1b2/Ndufs2/Ndufv1/Eno2/Pfkm/Tmsb4x/Ndufs1/Ogdh/Gucy1b1/Gpi1/Tpi1/Eno1/Ndufa9/Sdhb/Ndufa11/Ndufa10/Sdha/Ndufs8/Ndufb10/Atp5pb/Ndufs7/Papss1/Dnm1l/Ndufb8/Hint1	32
BP	GO:2000767	positive regulation of cytoplasmic translation	7/473	13/12172	0.538462	13.8566	9.32539	1.79333e-07	6.813e-06	5.48145e-06	Eef2/Pkm/Dhx9/Hnrnpd/Hnrnpu/Cnbp/Csde1	7
BP	GO:0016358	dendrite development	32/473	302/12172	0.10596	2.72674	6.10977	2.45187e-07	9.22858e-06	7.42493e-06	Camk2b/Dcx/Map2/Map1b/Dbn1/Kif1a/Dpysl5/Mef2c/Nedd4/Ppp3ca/Caprin1/Gsk3b/Apoe/Septin7/Dclk1/Cfl1/Ctnna2/Hnrnpk/Map1a/Cdc42/Rbfox2/Camk2a/Hdac2/Mapk8/Map6/Abi2/Plk2/Ywhah/Tnik/Dnm1l/Pafah1b1/Arf4	32
BP	GO:0010639	negative regulation of organelle organization	34/473	336/12172	0.10119	2.604	5.99501	3.08109e-07	1.14905e-05	9.24476e-06	Mapt/Map2/Zwint/Stmn2/Slc25a4/Map1b/Dbn1/Sptan1/Fez1/Add1/Cfl1/Hnrnpu/Pfn1/Ctnna2/Tmod2/Capzb/Zfp207/Map1a/Stmn1/Coro1a/Clip3/Snca/Arpc2/Add2/Trim32/Clasp2/Gdi2/Ik/Gnl3l/Fkbp4/Add3/Ghitm/Dnm1l/Wdr47	34
BP	GO:0006007	glucose catabolic process	9/473	26/12172	0.346154	8.90779	8.11605	3.24333e-07	1.18776e-05	9.55622e-06	Aldoa/Ldha/Hk1/Pkm/Eno2/Pfkm/Gpi1/Tpi1/Eno1	9
BP	GO:0070199	establishment of protein localization to chromosome	9/473	26/12172	0.346154	8.90779	8.11605	3.24333e-07	1.18776e-05	9.55622e-06	Cct6a/Cct8/Tcp1/Cct3/Cct7/Cct5/Cct2/Cct4/Wbp2	9
BP	GO:0061620	glycolytic process through glucose-6-phosphate	8/473	20/12172	0.4	10.2934	8.36348	4.08908e-07	1.48412e-05	1.19406e-05	Aldoa/Hk1/Pkm/Eno2/Pfkm/Gpi1/Tpi1/Eno1	8
BP	GO:1901880	negative regulation of protein depolymerization	14/473	71/12172	0.197183	5.07423	6.92283	4.65505e-07	1.66039e-05	1.33588e-05	Map2/Stmn2/Map1b/Sptan1/Add1/Cfl1/Tmod2/Capzb/Map1a/Arpc2/Add2/Clasp2/Add3/Wdr47	14
BP	GO:2000573	positive regulation of DNA biosynthetic process	13/473	61/12172	0.213115	5.48421	7.05961	4.65644e-07	1.66039e-05	1.33588e-05	Ctnnb1/Cct6a/Cct8/Mapk1/Tcp1/Cct3/Cct7/Cct5/Cct2/Gsk3b/Ddx39b/Cct4/Hnrnpd	13
BP	GO:0007018	microtubule-based movement	35/473	358/12172	0.0977654	2.51586	5.85356	4.70607e-07	1.66349e-05	1.33838e-05	Mapt/Uchl1/Map2/Tuba1a/Dync1i2/Map1b/Kif1a/Kif5a/Hspa8/Fez1/Klc1/Kif3a/Hap1/Kifap3/Hnrnpu/Dync1i1/Myo5a/Ap3b2/Map1a/Sybu/Cdc42/Clip3/Mapk8ip3/Dynlrb1/Kif2a/Nefl/Copg1/Sfpq/Hsbp1/Wasf1/Map6/Rab1a/Kif1b/Pafah1b1/Arl8a	35
BP	GO:0060291	long-term synaptic potentiation	17/473	104/12172	0.163462	4.20646	6.60304	4.76262e-07	1.66897e-05	1.34278e-05	Camk2b/Snap47/Rab3a/Snap25/Mapk1/Sqstm1/Nsg1/Prkar1b/Dbi/Gsk3b/Apoe/Hnrnpk/Snca/Ckap5/Vamp2/Plk2/Paip2	17
BP	GO:0019362	pyridine nucleotide metabolic process	22/473	169/12172	0.130178	3.34994	6.18549	6.26162e-07	2.15707e-05	1.73549e-05	Uchl1/Aldoa/Mdh1/Mdh2/Idh1/Ldha/Aldoc/Tkt/Hk1/Pkm/Eno2/Pfkm/Ogdh/Gpi1/Tpi1/Ldhb/Aldh1l1/Eno1/Prdx5/Got1/Taldo1/Slc25a22	22
BP	GO:0046496	nicotinamide nucleotide metabolic process	22/473	169/12172	0.130178	3.34994	6.18549	6.26162e-07	2.15707e-05	1.73549e-05	Uchl1/Aldoa/Mdh1/Mdh2/Idh1/Ldha/Aldoc/Tkt/Hk1/Pkm/Eno2/Pfkm/Ogdh/Gpi1/Tpi1/Ldhb/Aldh1l1/Eno1/Prdx5/Got1/Taldo1/Slc25a22	22
BP	GO:0051646	mitochondrion localization	12/473	53/12172	0.226415	5.82648	7.08034	6.44332e-07	2.20102e-05	1.77084e-05	Mapt/Uchl1/Map1b/Fez1/Hap1/Sybu/Nefl/Hsbp1/Wasf1/Map6/Kif1b/Dnm1l	12
BP	GO:0006887	exocytosis	32/473	316/12172	0.101266	2.60594	5.81597	6.81057e-07	2.30708e-05	1.85618e-05	Snap47/Rab3a/Prepl/Gnao1/Snap25/Stxbp1/Hap1/Syn1/Vsnl1/Rab3b/Septin5/Nsf/Myo5a/Rab11a/Myh10/Coro1a/Snca/Prkcb/Camk2a/Clasp2/Vamp2/Syn2/Ywhaz/Cops5/Cadps/Ncam1/Ppp3cb/S100a10/Rph3a/Dnm1l/Stx1a/Epb41l1	32
BP	GO:0009260	ribonucleotide biosynthetic process	19/473	131/12172	0.145038	3.73236	6.3221	6.91882e-07	2.32438e-05	1.8701e-05	Aldoa/Atp6v1a/Ndufs2/Ndufv1/Tmsb4x/Ndufs1/Gucy1b1/Eno1/Ndufa9/Sdhb/Ndufa11/Ndufa10/Sdha/Ndufs8/Ndufb10/Atp5pb/Ndufs7/Papss1/Ndufb8	19
BP	GO:0051084	'de novo' post-translational protein folding	10/473	36/12172	0.277778	7.14823	7.42818	7.30537e-07	2.43412e-05	1.95839e-05	Hspa8/Cct8/Tcp1/Cct3/Cct7/Cct5/Cct2/Hsph1/Cct4/Dnajc7	10
BP	GO:0043484	regulation of RNA splicing	22/473	171/12172	0.128655	3.31076	6.11875	7.67952e-07	2.53799e-05	2.04196e-05	Hnrnpa2b1/Hnrnph1/Fus/Hnrnpl/Hspa8/Celf2/Ddx5/Usp22/Hnrnpu/Celf4/Prpf19/Puf60/Hnrnpk/Snrnp70/Rbfox2/Rbfox1/Srsf2/Ptbp2/Srsf7/Sf1/Khdrbs1/Rbm39	22
BP	GO:0031346	positive regulation of cell projection organization	37/473	399/12172	0.0927318	2.38633	5.66145	8.11122e-07	2.65904e-05	2.13935e-05	Dpysl3/Mapt/Camk2b/Dcx/Gdi1/Ndrg4/Stmn2/Map1b/Dbn1/Fez1/Snap91/Caprin1/Hsp90aa1/Tubb2b/Hap1/Gsk3b/Apoe/Fscn1/Ap2a1/Apbb1/Cfl1/Pfn1/Hnrnpk/Cdc42/Nckap1/Rpl4/Arpc2/Rufy3/Nefl/Ahi1/Map6/Abi2/Tnik/Kdm1a/Fnbp1l/Dnm1l/Pafah1b1	37
BP	GO:0050806	positive regulation of synaptic transmission	22/473	172/12172	0.127907	3.29151	6.08576	8.49371e-07	2.76215e-05	2.22231e-05	Camk2b/Snap47/Rab3a/Snap25/Stxbp1/Mapk1/Sqstm1/Nsg1/Prkar1b/Dbi/Hap1/Gsk3b/Apoe/Glul/Hnrnpk/Snca/Ckap5/Vamp2/Plk2/Dnm1l/Stx1a/Paip2	22
BP	GO:0048813	dendrite morphogenesis	23/473	186/12172	0.123656	3.18211	6.02998	8.76166e-07	2.82668e-05	2.27423e-05	Camk2b/Dcx/Dbn1/Kif1a/Dpysl5/Nedd4/Ppp3ca/Caprin1/Gsk3b/Septin7/Dclk1/Cfl1/Ctnna2/Cdc42/Rbfox2/Camk2a/Mapk8/Map6/Abi2/Ywhah/Tnik/Dnm1l/Pafah1b1	23
BP	GO:1901879	regulation of protein depolymerization	15/473	86/12172	0.174419	4.48842	6.52764	9.58123e-07	3.06675e-05	2.46737e-05	Map2/Stmn2/Map1b/Sptan1/Add1/Cfl1/Tmod2/Capzb/Map1a/Wdr1/Arpc2/Add2/Clasp2/Add3/Wdr47	15
BP	GO:0048268	clathrin coat assembly	8/473	22/12172	0.363636	9.35768	7.88911	9.68978e-07	3.07726e-05	2.47583e-05	Cltc/Ap2b1/Dnm1/Snap91/Nsg1/Clta/Ap1b1/Dnajc6	8
BP	GO:0031109	microtubule polymerization or depolymerization	19/473	134/12172	0.141791	3.6488	6.19931	9.8627e-07	3.1079e-05	2.50048e-05	Mapt/Map2/Tuba1a/Stmn4/Stmn2/Map1b/Dctn1/Zfp207/Map1a/Stmn1/Clip3/Snca/Ckap5/Clasp2/Mapre2/Mapk8/Fkbp4/Rps3/Wdr47	19
BP	GO:0072583	clathrin-dependent endocytosis	11/473	46/12172	0.23913	6.15369	7.04138	1.05624e-06	3.27538e-05	2.63523e-05	Cltc/Ap2b1/Dnm1/Snap91/Clta/Ap2a1/Ap2s1/Smap1/Cltb/Fnbp1l/Dnajc6	11
BP	GO:0019896	axonal transport of mitochondrion	7/473	16/12172	0.4375	11.2585	8.25593	1.07971e-06	3.27538e-05	2.63523e-05	Uchl1/Fez1/Hap1/Sybu/Nefl/Hsbp1/Map6	7
BP	GO:0072350	tricarboxylic acid metabolic process	7/473	16/12172	0.4375	11.2585	8.25593	1.07971e-06	3.27538e-05	2.63523e-05	Idh1/Acly/Idh3a/Idh3g/Idh3b/Aco2/Glud1	7
BP	GO:0098840	protein transport along microtubule	7/473	16/12172	0.4375	11.2585	8.25593	1.07971e-06	3.27538e-05	2.63523e-05	Kif1a/Kif5a/Kif3a/Myo5a/Map1a/Clip3/Mapk8ip3	7
BP	GO:0099118	microtubule-based protein transport	7/473	16/12172	0.4375	11.2585	8.25593	1.07971e-06	3.27538e-05	2.63523e-05	Kif1a/Kif5a/Kif3a/Myo5a/Map1a/Clip3/Mapk8ip3	7
BP	GO:0000380	alternative mRNA splicing, via spliceosome	14/473	76/12172	0.184211	4.7404	6.57694	1.11211e-06	3.3487e-05	2.69422e-05	Hnrnpl/Celf2/Ddx5/Dhx9/Hnrnpu/Celf4/Puf60/Hnrnpm/Rbfox2/Rbfox1/Sfpq/Srsf2/Hnrnpa1/Khdrbs1	14
BP	GO:0072522	purine-containing compound biosynthetic process	23/473	189/12172	0.121693	3.1316	5.93846	1.16295e-06	3.47603e-05	2.79667e-05	Acot7/Aldoa/Vdac1/Atp6v1a/Acly/Ndufs2/Ndufv1/Tmsb4x/Ndufs1/Snca/Gucy1b1/Eno1/Ndufa9/Sdhb/Ndufa11/Ndufa10/Sdha/Ndufs8/Ndufb10/Atp5pb/Ndufs7/Papss1/Ndufb8	23
BP	GO:0051054	positive regulation of DNA metabolic process	29/473	278/12172	0.104317	2.68444	5.7126	1.25218e-06	3.71542e-05	2.98927e-05	Actb/Ctnnb1/Hnrnpa2b1/Cct6a/Fus/Cct8/Mapk1/Tcp1/Cct3/Cct7/Cct5/Cct2/Prmt1/Gsk3b/Ddx39b/Dhx9/Apbb1/Cct4/Hnrnpd/Fam168a/Pfn1/Cdc42/Trim28/Smarcb1/Mapk8/Smarca4/Smarcc2/Oga/Rps3	29
BP	GO:0006458	'de novo' protein folding	10/473	38/12172	0.263158	6.772	7.16532	1.26682e-06	3.73161e-05	3.00229e-05	Hspa8/Cct8/Tcp1/Cct3/Cct7/Cct5/Cct2/Hsph1/Cct4/Dnajc7	10
BP	GO:0072524	pyridine-containing compound metabolic process	22/473	177/12172	0.124294	3.19853	5.92431	1.38833e-06	4.03756e-05	3.24845e-05	Uchl1/Aldoa/Mdh1/Mdh2/Idh1/Ldha/Aldoc/Tkt/Hk1/Pkm/Eno2/Pfkm/Ogdh/Gpi1/Tpi1/Ldhb/Aldh1l1/Eno1/Prdx5/Got1/Taldo1/Slc25a22	22
BP	GO:0046390	ribose phosphate biosynthetic process	19/473	137/12172	0.138686	3.5689	6.07999	1.39055e-06	4.03756e-05	3.24845e-05	Aldoa/Atp6v1a/Ndufs2/Ndufv1/Tmsb4x/Ndufs1/Gucy1b1/Eno1/Ndufa9/Sdhb/Ndufa11/Ndufa10/Sdha/Ndufs8/Ndufb10/Atp5pb/Ndufs7/Papss1/Ndufb8	19
BP	GO:0006120	mitochondrial electron transport, NADH to ubiquinone	8/473	23/12172	0.347826	8.95082	7.67406	1.43555e-06	4.13866e-05	3.32979e-05	Park7/Ndufs2/Ndufv1/Ndufs1/Ndufa10/Ndufs8/Ndufs7/Ndufb8	8
BP	GO:0046785	microtubule polymerization	15/473	89/12172	0.168539	4.33713	6.3533	1.50795e-06	4.31678e-05	3.4731e-05	Mapt/Map2/Tuba1a/Stmn2/Map1b/Dctn1/Zfp207/Stmn1/Clip3/Snca/Ckap5/Clasp2/Mapk8/Fkbp4/Rps3	15
BP	GO:0043161	proteasome-mediated ubiquitin-dependent protein catabolic process	36/473	393/12172	0.0916031	2.35728	5.49959	1.53227e-06	4.35485e-05	3.50373e-05	Hsp90ab1/Ctnnb1/Pcbp2/Rack1/Csnk1a1/Pja2/Gsk3b/Ddb1/Psmc3/Csnk2b/Psma6/Park7/Usp5/Psmd4/Bag6/Map1a/Psmb4/Psma1/Trim28/Psmc5/Psmd1/Psma7/Psmb6/Trpc4ap/Psmd6/Psmc2/Psmc4/Mapk8/Psmb2/Psmd2/Psmb7/Plk2/Trim2/Usp14/Psmc6/Psmd14	36
BP	GO:0043242	negative regulation of protein-containing complex disassembly	14/473	78/12172	0.179487	4.61885	6.44693	1.54268e-06	4.35485e-05	3.50373e-05	Map2/Stmn2/Map1b/Sptan1/Add1/Cfl1/Tmod2/Capzb/Map1a/Arpc2/Add2/Clasp2/Add3/Wdr47	14
BP	GO:0106027	neuron projection organization	17/473	114/12172	0.149123	3.83747	6.12019	1.80037e-06	5.02487e-05	4.0428e-05	Camk2b/Dbn1/Kif1a/Caprin1/Gsk3b/Apoe/Septin7/Dctn1/Cfl1/Map1a/Cdc42/Ckap5/Atp1a3/Abi2/Rph3a/Dnm1l/Pafah1b1	17
BP	GO:0099518	vesicle cytoskeletal trafficking	12/473	58/12172	0.206897	5.3242	6.63735	1.80475e-06	5.02487e-05	4.0428e-05	Map2/Kif1a/Kif5a/Hap1/Dync1i1/Myo5a/Ap3b2/Sybu/Rab1a/Kif1b/Fnbp1l/Pafah1b1	12
BP	GO:0032386	regulation of intracellular transport	27/473	253/12172	0.106719	2.74628	5.64381	1.88724e-06	5.21881e-05	4.19883e-05	Hsp90ab1/Mapt/Ywhae/Map2/Ndrg4/Map1b/Dbn1/Nedd4/Fez1/Mapk1/Kif3a/Hsp90aa1/Rangap1/Hap1/Gsk3b/Dctn1/Dhx9/Park7/Rab11a/Cdc42/Trim28/Rufy3/Vamp2/Sar1a/Mapk8/Khdrbs1/Ipo5	27
BP	GO:0061615	glycolytic process through fructose-6-phosphate	8/473	24/12172	0.333333	8.57787	7.47171	2.08058e-06	5.71456e-05	4.59769e-05	Aldoa/Hk1/Pkm/Eno2/Pfkm/Gpi1/Tpi1/Eno1	8
BP	GO:0009306	protein secretion	31/473	318/12172	0.0974843	2.50862	5.48127	2.29622e-06	6.26451e-05	5.04016e-05	Gnas/Rab3a/Gnao1/Snap25/Ppp3ca/Ppia/Apoe/Apbb1/Oxct1/Vsnl1/Park7/Prkar1a/Glul/Nnat/Myo5a/Pfkm/Myh10/Sybu/Prkcb/Copg1/Ahi1/Map4k4/Ppp3cb/Glud1/Ap1b1/Oga/Dnm1l/Rap1gds1/Pafah1b1/Stx1a/Slc25a22	31
BP	GO:0070198	protein localization to chromosome, telomeric region	9/473	32/12172	0.28125	7.23758	7.10397	2.36391e-06	6.40619e-05	5.15415e-05	Cct6a/Cct8/Tcp1/Cct3/Cct7/Cct5/Cct2/Cct4/Gnl3l	9
BP	GO:0006164	purine nucleotide biosynthetic process	19/473	142/12172	0.133803	3.44323	5.88837	2.40897e-06	6.48507e-05	5.21761e-05	Aldoa/Atp6v1a/Ndufs2/Ndufv1/Tmsb4x/Ndufs1/Gucy1b1/Eno1/Ndufa9/Sdhb/Ndufa11/Ndufa10/Sdha/Ndufs8/Ndufb10/Atp5pb/Ndufs7/Papss1/Ndufb8	19
BP	GO:0035592	establishment of protein localization to extracellular region	31/473	319/12172	0.0971787	2.50076	5.46149	2.45297e-06	6.56009e-05	5.27797e-05	Gnas/Rab3a/Gnao1/Snap25/Ppp3ca/Ppia/Apoe/Apbb1/Oxct1/Vsnl1/Park7/Prkar1a/Glul/Nnat/Myo5a/Pfkm/Myh10/Sybu/Prkcb/Copg1/Ahi1/Map4k4/Ppp3cb/Glud1/Ap1b1/Oga/Dnm1l/Rap1gds1/Pafah1b1/Stx1a/Slc25a22	31
BP	GO:0002181	cytoplasmic translation	20/473	156/12172	0.128205	3.29918	5.81132	2.58003e-06	6.85479e-05	5.51507e-05	Rpl8/Rps5/Eif4a2/Eef2/Pkm/Dhx9/Hnrnpd/Eif3k/Hnrnpu/Rps9/Eif3l/Rpl4/Cnbp/Ckap5/Eif3d/Uba52/Eif4a1/Rps3/Csde1/Eif3a	20
BP	GO:0007338	single fertilization	14/473	82/12172	0.170732	4.39354	6.19964	2.87342e-06	7.58472e-05	6.10234e-05	Camk2b/Aldoa/Rab3a/Cct6a/Cct8/Stxbp1/Tcp1/Cct3/Cct7/Cct5/Cct2/Cct4/Park7/Vdac2	14
BP	GO:0071692	protein localization to extracellular region	31/473	322/12172	0.0962733	2.47746	5.40261	2.98443e-06	7.8269e-05	6.29719e-05	Gnas/Rab3a/Gnao1/Snap25/Ppp3ca/Ppia/Apoe/Apbb1/Oxct1/Vsnl1/Park7/Prkar1a/Glul/Nnat/Myo5a/Pfkm/Myh10/Sybu/Prkcb/Copg1/Ahi1/Map4k4/Ppp3cb/Glud1/Ap1b1/Oga/Dnm1l/Rap1gds1/Pafah1b1/Stx1a/Slc25a22	31
BP	GO:0043244	regulation of protein-containing complex disassembly	17/473	119/12172	0.142857	3.67623	5.89887	3.29987e-06	8.59869e-05	6.91814e-05	Map2/Stmn2/Map1b/Sptan1/Add1/Eif5a/Cfl1/Tmod2/Capzb/Map1a/Wdr1/Arpc2/Add2/Clasp2/Oga/Add3/Wdr47	17
BP	GO:0016050	vesicle organization	31/473	324/12172	0.095679	2.46217	5.36372	3.39564e-06	8.79189e-05	7.07359e-05	Snap47/Rab3a/Dnm1/Snap25/Stxbp1/Sqstm1/Snap91/Atp6v1h/Atp6v1e1/Atp6v1a/Apoe/Atp6v1b2/Ap3b2/Rab11a/Coro1a/Snca/Vamp2/Sar1a/Cadps/Rab1a/Ap1b1/Snx10/Ap1m1/Atp6v1c1/S100a10/Atp6v0d1/Fnbp1l/Rph3a/Rab14/Pafah1b1/Stx1a	31
BP	GO:0006898	receptor-mediated endocytosis	24/473	216/12172	0.111111	2.85929	5.54371	3.49635e-06	8.99537e-05	7.23729e-05	Cltc/Ap2b1/Dnm1/Ncdn/Nedd4/Snap91/Kif3a/Clta/Hap1/Apoe/Ap2a1/Nsf/Hpca/Hnrnpk/Snca/Cap1/Ahi1/Wasf1/Ap2s1/Plk2/Smap1/Cltb/Fnbp1l/Dnajc6	24
BP	GO:0031334	positive regulation of protein-containing complex assembly	21/473	173/12172	0.121387	3.12373	5.65679	3.53406e-06	9.0352e-05	7.26934e-05	Mapt/Map1b/Rack1/Snap91/Hsp90aa1/Gsk3b/Fscn1/Dctn1/Park7/Pfn1/Snca/Nckap1/Arpc2/Ckap5/Mapk8/Gnl3l/Eif4g1/Rps3/Psmc6/Bin1/Atat1	21
BP	GO:2000278	regulation of DNA biosynthetic process	15/473	96/12172	0.15625	4.02088	5.97484	4.02605e-06	0.000102287	8.22957e-05	Ctnnb1/Cct6a/Cct8/Mapk1/Tcp1/Cct3/Cct7/Cct5/Cct2/Gsk3b/Ddx39b/Cct4/Hnrnpd/Hnrnpu/Gnl3l	15
BP	GO:0098935	dendritic transport	7/473	19/12172	0.368421	9.48081	7.4386	4.29547e-06	0.000108454	8.72574e-05	Kif5a/Kif3a/Kifap3/Hnrnpu/Kif2a/Sfpq/Wasf1	7
BP	GO:0006457	protein folding	19/473	148/12172	0.128378	3.30364	5.66944	4.49605e-06	0.000112818	9.07682e-05	Hsp90ab1/Cct6a/Hspa8/Cct8/Tcp1/Cct3/Cct7/Cct5/Cct2/Ppia/Hsp90aa1/Dnajc5/Hsph1/Cct4/Dnajc7/Hspa4/Sgta/Fkbp4/Ahsa1	19
BP	GO:0031345	negative regulation of cell projection organization	22/473	192/12172	0.114583	2.94864	5.47235	5.40481e-06	0.000134789	0.000108445	Dpysl3/Crmp1/Gdi1/Map2/Stmn2/Dync1i2/Dpysl5/Ppp3ca/Gsk3b/Apoe/Cfl1/Vim/Capzb/Ttc3/Rufy3/Trim32/Gdi2/Hdac2/Fkbp4/Ywhah/Map4k4/Pafah1b1	22
BP	GO:0016188	synaptic vesicle maturation	8/473	27/12172	0.296296	7.62477	6.92905	5.66561e-06	0.000140431	0.000112985	Rab3a/Stxbp1/Atp6v1h/Atp6v1e1/Atp6v1a/Atp6v1b2/Atp6v1c1/Atp6v0d1	8
BP	GO:0043648	dicarboxylic acid metabolic process	13/473	77/12172	0.168831	4.34464	5.91985	7.38535e-06	0.000181948	0.000146388	Mdh1/Mdh2/Idh1/Acly/Glul/Ogdh/Sucla2/Aldh1l1/Sdhb/Got1/Gad1/Glud1/Sdha	13
BP	GO:0097479	synaptic vesicle localization	12/473	66/12172	0.181818	4.67884	6.02562	7.51021e-06	0.00018391	0.000147966	Ctnnb1/Map2/Rab3a/Dnm1/Kif1a/Kif5a/Snap91/Syn1/Ap3b2/Snca/Syn2/Kif1b	12
BP	GO:1901950	dense core granule transport	6/473	14/12172	0.428571	11.0287	7.54912	7.67876e-06	0.000186911	0.000150381	Map2/Kif1a/Kif5a/Sybu/Mapk8/Kif1b	6
BP	GO:1901293	nucleoside phosphate biosynthetic process	25/473	242/12172	0.103306	2.65843	5.23967	8.09344e-06	0.000195832	0.000157558	Acot7/Aldoa/Mapk1/Vdac1/Atp6v1a/Hk1/Acly/Ndufs2/Ndufv1/Tmsb4x/Ndufs1/Snca/Gucy1b1/Eno1/Ndufa9/Sdhb/Ndufa11/Ndufa10/Sdha/Ndufs8/Ndufb10/Atp5pb/Ndufs7/Papss1/Ndufb8	25
BP	GO:0023061	signal release	38/473	459/12172	0.0827887	2.13045	4.96414	8.73955e-06	0.000210215	0.00016913	Gnas/Snap47/Rab3a/Prepl/Gnao1/Snap25/Stxbp1/Mef2c/Snap91/Ppp3ca/Syn1/Nisch/Oxct1/Vsnl1/Septin5/Park7/Prkar1a/Glul/Nnat/Myo5a/Pfkm/Sybu/Snca/Prkcb/Camk2a/Vamp2/Syn2/Ywhaz/Cadps/Map4k4/Rab1a/Ppp3cb/Glud1/Oga/Rph3a/Dnm1l/Stx1a/Slc25a22	38
BP	GO:1903311	regulation of mRNA metabolic process	26/473	260/12172	0.1	2.57336	5.15635	9.62088e-06	0.000230052	0.00018509	Hnrnpa2b1/Fus/Hnrnpl/Hspa8/Celf2/Caprin1/Hnrnpab/Ddx5/Dhx9/Hnrnpd/Vim/Hnrnpu/Celf4/Prpf19/Puf60/Hnrnpk/Snrnp70/Rbfox2/Rbfox1/Srsf2/Srsf7/Sf1/Safb/Khdrbs1/Csde1/Rbm39	26
BP	GO:0008380	RNA splicing	35/473	409/12172	0.0855746	2.20214	4.97254	9.80297e-06	0.000233035	0.00018749	Hnrnpa2b1/Hnrnph1/Fus/Hnrnpl/Hspa8/Celf2/Prmt1/Ddx39b/Ddx5/Dhx9/Usp22/Hnrnpu/Celf4/Prpf19/Puf60/Hnrnpk/Snrnp70/Hnrnpm/Rbfox2/Prpf8/Rbfox1/Sfpq/Srsf2/Hnrnpa1/Ptbp2/Hnrnpa3/Srsf7/Ik/Srrm2/Sf3b2/Sf1/Khdrbs1/Dhx15/Psip1/Rbm39	35
BP	GO:0047496	vesicle transport along microtubule	10/473	47/12172	0.212766	5.47524	6.18078	1.01325e-05	0.00023947	0.000192667	Map2/Kif1a/Kif5a/Hap1/Dync1i1/Ap3b2/Sybu/Rab1a/Kif1b/Pafah1b1	10
BP	GO:0110053	regulation of actin filament organization	24/473	232/12172	0.103448	2.6621	5.13946	1.19871e-05	0.000281662	0.000226613	Actg1/Dbn1/Sptan1/Arpc3/Add1/Cfl1/Pfn1/Ctnna2/Tmod2/Capzb/Stmn1/Cdc42/Coro1a/Nckap1/Wdr1/Arpc2/Add2/Clasp2/Wasf1/Abi2/Cyfip2/S100a10/Add3/Bin1	24
BP	GO:0031115	negative regulation of microtubule polymerization	6/473	15/12172	0.4	10.2934	7.2415	1.23791e-05	0.0002892	0.000232678	Map2/Stmn2/Stmn1/Clip3/Snca/Fkbp4	6
BP	GO:0051693	actin filament capping	8/473	30/12172	0.266667	6.8623	6.46402	1.34763e-05	0.000313034	0.000251854	Sptan1/Add1/Cfl1/Tmod2/Capzb/Arpc2/Add2/Add3	8
BP	GO:0050708	regulation of protein secretion	24/473	234/12172	0.102564	2.63935	5.09134	1.38537e-05	0.000319974	0.000257437	Gnas/Gnao1/Snap25/Ppp3ca/Ppia/Apoe/Apbb1/Oxct1/Vsnl1/Prkar1a/Glul/Nnat/Pfkm/Myh10/Sybu/Prkcb/Ahi1/Map4k4/Ppp3cb/Glud1/Oga/Dnm1l/Rap1gds1/Slc25a22	24
BP	GO:0090066	regulation of anatomical structure size	37/473	452/12172	0.0818584	2.10651	4.82038	1.48093e-05	0.000340111	0.000273639	Hsp90ab1/Mapt/Dcx/Gdi1/Map2/Map1b/Dnm1/Dbn1/Sptan1/Arpc3/Add1/Hsp90aa1/Gsk3b/Apoe/Rab3b/Cfl1/Pfn1/Tmod2/Capzb/Coro1a/Ttc3/Rbfox2/Nckap1/Rpl4/Wdr1/Arpc2/Add2/Rufy3/Clasp2/Nefl/Cyfip2/Kdm1a/Add3/Rap1gds1/Bin1/Pafah1b1/Hp1bp3	37
BP	GO:0009165	nucleotide biosynthetic process	20/473	175/12172	0.114286	2.94098	5.20025	1.49751e-05	0.00034058	0.000274016	Aldoa/Mapk1/Atp6v1a/Ndufs2/Ndufv1/Tmsb4x/Ndufs1/Gucy1b1/Eno1/Ndufa9/Sdhb/Ndufa11/Ndufa10/Sdha/Ndufs8/Ndufb10/Atp5pb/Ndufs7/Papss1/Ndufb8	20
BP	GO:0031111	negative regulation of microtubule polymerization or depolymerization	10/473	49/12172	0.204082	5.25176	5.99627	1.49973e-05	0.00034058	0.000274016	Map2/Stmn2/Map1b/Map1a/Stmn1/Clip3/Snca/Clasp2/Fkbp4/Wdr47	10
BP	GO:0032388	positive regulation of intracellular transport	17/473	134/12172	0.126866	3.26471	5.30039	1.66952e-05	0.00037495	0.000301669	Hsp90ab1/Ywhae/Map2/Nedd4/Fez1/Mapk1/Kif3a/Hsp90aa1/Gsk3b/Dctn1/Dhx9/Cdc42/Trim28/Rufy3/Vamp2/Khdrbs1/Ipo5	17
BP	GO:0060996	dendritic spine development	17/473	134/12172	0.126866	3.26471	5.30039	1.66952e-05	0.00037495	0.000301669	Camk2b/Dbn1/Kif1a/Mef2c/Caprin1/Apoe/Septin7/Cfl1/Hnrnpk/Cdc42/Camk2a/Hdac2/Abi2/Plk2/Dnm1l/Pafah1b1/Arf4	17
BP	GO:0008037	cell recognition	14/473	95/12172	0.147368	3.79232	5.49373	1.68252e-05	0.000375794	0.000302348	Aldoa/Cct6a/Cct8/Tcp1/Cct3/Cct7/Cct5/Cct2/Cct4/Casp3/Vdac2/Ywhaz/Ncam1/Gap43	14
BP	GO:0019320	hexose catabolic process	9/473	40/12172	0.225	5.79006	6.10133	1.74669e-05	0.000387993	0.000312163	Aldoa/Ldha/Hk1/Pkm/Eno2/Pfkm/Gpi1/Tpi1/Eno1	9
BP	GO:0050769	positive regulation of neurogenesis	26/473	269/12172	0.0966543	2.48726	4.9597	1.76052e-05	0.000388941	0.000312926	Mapt/Ctnnb1/Camk2b/Dcx/Gdi1/Map1b/Dbn1/Snap91/Caprin1/Hap1/Gsk3b/Apoe/Vim/Prpf19/Rpl4/Rufy3/Trim32/Nefl/Hdac2/Mapk8/Map6/Tnik/Kdm1a/Dnm1l/Bin1/Pafah1b1	26
BP	GO:0007015	actin filament organization	33/473	386/12172	0.0854922	2.20002	4.81748	1.80166e-05	0.000395878	0.000318507	Dpysl3/Actg1/Dbn1/Sptan1/Arpc3/Add1/Fscn1/Arpc1a/Cfl1/Pfn1/Ctnna2/Tmod2/Myo5a/Capzb/Tmsb4x/Stmn1/Myh10/Cdc42/Coro1a/Nckap1/Cap1/Wdr1/Arpc2/Add2/Rufy3/Clasp2/Wasf1/Abi2/Rac3/Cyfip2/S100a10/Add3/Bin1	33
BP	GO:0032956	regulation of actin cytoskeleton organization	28/473	302/12172	0.0927152	2.3859	4.90375	1.82254e-05	0.00039676	0.000319216	Actg1/Dbn1/Mef2c/Sptan1/Arpc3/Add1/Fscn1/Cfl1/Pfn1/Ctnna2/Tmod2/Capzb/Stmn1/Cdc42/Coro1a/Nckap1/Wdr1/Arpc2/Add2/Clasp2/Hdac2/Wasf1/Abi2/Rac3/Cyfip2/S100a10/Add3/Bin1	28
BP	GO:0008090	retrograde axonal transport	7/473	23/12172	0.304348	7.83197	6.59415	1.82519e-05	0.00039676	0.000319216	Kif1a/Kif5a/Hap1/Map1a/Nefl/Kif1b/Pafah1b1	7
BP	GO:1902414	protein localization to cell junction	17/473	135/12172	0.125926	3.24053	5.26354	1.8429e-05	0.000398477	0.000320598	Actb/Mapt/Snap47/Actg1/Kif5a/Nsg1/Klc1/Kif3a/Gsk3b/Rab11a/Map1a/Mapk8ip3/Camk2a/Vamp2/Mapk8/Tnik/Epb41l1	17
BP	GO:0021766	hippocampus development	14/473	96/12172	0.145833	3.75282	5.44466	1.90104e-05	0.000406723	0.000327232	Ywhae/Dcx/Tuba1a/Fez1/Kif3a/Gsk3b/Casp3/Ogdh/Nefl/Hdac2/Uqcrq/Pafah1b1/Atat1/Zbtb18	14
BP	GO:0140029	exocytic process	14/473	96/12172	0.145833	3.75282	5.44466	1.90104e-05	0.000406723	0.000327232	Snap47/Rab3a/Gnao1/Snap25/Stxbp1/Septin5/Snca/Camk2a/Vamp2/Ywhaz/Cadps/Ncam1/Rph3a/Stx1a	14
BP	GO:0050714	positive regulation of protein secretion	17/473	136/12172	0.125	3.2167	5.22703	2.03213e-05	0.000432493	0.000347966	Gnas/Snap25/Ppia/Apbb1/Oxct1/Vsnl1/Prkar1a/Glul/Nnat/Pfkm/Myh10/Sybu/Prkcb/Ppp3cb/Glud1/Oga/Dnm1l	17
BP	GO:1903421	regulation of synaptic vesicle recycling	9/473	41/12172	0.219512	5.64884	5.99526	2.16186e-05	0.000457706	0.000368251	Actb/Actg1/Dnm1/Arpc3/Snap91/Park7/Vamp2/Ppp3cb/Dnm1l	9
BP	GO:0048489	synaptic vesicle transport	10/473	51/12172	0.196078	5.04581	5.82157	2.17486e-05	0.000458072	0.000368546	Ctnnb1/Map2/Rab3a/Dnm1/Kif1a/Kif5a/Snap91/Ap3b2/Snca/Kif1b	10
BP	GO:1900242	regulation of synaptic vesicle endocytosis	8/473	32/12172	0.25	6.4334	6.18809	2.26144e-05	0.000470904	0.000378869	Actb/Actg1/Dnm1/Arpc3/Snap91/Park7/Ppp3cb/Dnm1l	8
BP	GO:0051052	regulation of DNA metabolic process	36/473	443/12172	0.0812641	2.09122	4.70438	2.26533e-05	0.000470904	0.000378869	Actb/Ctnnb1/Hnrnpa2b1/Cct6a/Fus/Cct8/Mapk1/Tcp1/Cct3/Cct7/Cct5/Cct2/Prmt1/Gsk3b/Ddx39b/Dhx9/Apbb1/Usp22/Cct4/Hnrnpd/Hnrnpu/Fam168a/Pfn1/Sub1/Cdc42/Trim28/Smarcb1/Ndfip1/Mapk8/Gnl3l/Smarca4/Smarcc2/Otub1/Oga/Kdm1a/Rps3	36
BP	GO:0099175	regulation of postsynapse organization	20/473	180/12172	0.111111	2.85929	5.05309	2.27053e-05	0.000470904	0.000378869	Crmp1/Camk2b/Dcx/Map1b/Dbn1/Kif1a/Hspa8/Caprin1/Apoe/Dclk1/Cfl1/Hnrnpk/Hnrnpm/Cdc42/Abi2/Rac3/Cyfip2/Dnm1l/Pafah1b1/Arf4	20
BP	GO:0006081	aldehyde metabolic process	11/473	62/12172	0.177419	4.56564	5.65954	2.29389e-05	0.000473332	0.000380823	Aldoa/Mdh1/Mdh2/Idh1/Tkt/Park7/Akr1a1/Tpi1/Eno1/Taldo1/Adh5	11
BP	GO:0021761	limbic system development	16/473	124/12172	0.129032	3.32047	5.22213	2.38133e-05	0.000487307	0.000392067	Ctnnb1/Ywhae/Dcx/Tuba1a/Fez1/Kif3a/Hap1/Gsk3b/Casp3/Ogdh/Nefl/Hdac2/Uqcrq/Pafah1b1/Atat1/Zbtb18	16
BP	GO:0010038	response to metal ion	27/473	290/12172	0.0931034	2.39589	4.83754	2.38559e-05	0.000487307	0.000392067	Mapt/Camk2b/Gdi1/Tuba1a/Calm2/Fus/Hspa8/Mef2c/Calm1/Mapk1/Ppp3ca/Add1/Gsk3b/Hnrnpd/Calm3/Park7/Casp3/Hpca/Snca/Gpi1/Atp1a3/Ppp1ca/Hnrnpa1/Mapk8/Rasgrp2/Ncam1/Glud1	27
BP	GO:0017157	regulation of exocytosis	20/473	181/12172	0.110497	2.84349	5.02426	2.46246e-05	0.000500495	0.000402677	Rab3a/Prepl/Stxbp1/Hap1/Syn1/Vsnl1/Rab3b/Septin5/Nsf/Myo5a/Snca/Prkcb/Clasp2/Vamp2/Cadps/S100a10/Rph3a/Dnm1l/Stx1a/Epb41l1	20
BP	GO:0032206	positive regulation of telomere maintenance	12/473	74/12172	0.162162	4.17302	5.50492	2.52485e-05	0.000510624	0.000410826	Ctnnb1/Hnrnpa2b1/Cct6a/Cct8/Mapk1/Tcp1/Cct3/Cct7/Cct5/Cct2/Cct4/Hnrnpd	12
BP	GO:0051047	positive regulation of secretion	27/473	292/12172	0.0924658	2.37948	4.79753	2.69542e-05	0.00054242	0.000436408	Gnas/Rab3a/Snap25/Stxbp1/Ppp3ca/Ppia/Apbb1/Oxct1/Vsnl1/Septin5/Prkar1a/Glul/Nnat/Pfkm/Myh10/Sybu/Snca/Prkcb/Clasp2/Cadps/Ppp3cb/Glud1/Oga/S100a10/Rph3a/Dnm1l/Stx1a	27
BP	GO:0030833	regulation of actin filament polymerization	15/473	112/12172	0.133929	3.44647	5.22991	2.73125e-05	0.000546923	0.000440031	Dbn1/Sptan1/Arpc3/Add1/Cfl1/Pfn1/Tmod2/Capzb/Coro1a/Nckap1/Arpc2/Add2/Cyfip2/Add3/Bin1	15
BP	GO:0019682	glyceraldehyde-3-phosphate metabolic process	6/473	17/12172	0.352941	9.08245	6.70516	2.86411e-05	0.000569226	0.000457975	Mdh1/Mdh2/Tkt/Tpi1/Eno1/Taldo1	6
BP	GO:0050767	regulation of neurogenesis	33/473	395/12172	0.0835443	2.1499	4.67153	2.87633e-05	0.000569226	0.000457975	Mapt/Ctnnb1/Camk2b/Dcx/Gdi1/Map2/Map1b/Dbn1/Dpysl5/Snap91/Ppp3ca/Caprin1/Hap1/Gsk3b/Apoe/Kifap3/Vim/Prpf19/Ttc3/Rpl4/Rufy3/Trim32/Nefl/Hdac2/Mapk8/Map6/Ywhah/Tnik/Kdm1a/S100a10/Dnm1l/Bin1/Pafah1b1	33
BP	GO:0016082	synaptic vesicle priming	8/473	33/12172	0.242424	6.23845	6.05882	2.88464e-05	0.000569226	0.000457975	Snap47/Rab3a/Snap25/Stxbp1/Snca/Cadps/Rph3a/Stx1a	8
BP	GO:0010720	positive regulation of cell development	34/473	413/12172	0.0823245	2.11851	4.64994	2.94503e-05	0.000578336	0.000465305	Actb/Mapt/Gnas/Ctnnb1/Camk2b/Dcx/Gdi1/Map1b/Dbn1/Snap91/Ppp3ca/Add1/Caprin1/Hsp90aa1/Hap1/Gsk3b/Apoe/Vim/Prpf19/Rpl4/Smarcb1/Rufy3/Trim32/Nefl/Hdac2/Mapk8/Map6/Smarca4/Smarcc2/Tnik/Kdm1a/Dnm1l/Bin1/Pafah1b1	34
BP	GO:0032204	regulation of telomere maintenance	14/473	100/12172	0.14	3.60271	5.25478	3.04559e-05	0.000595208	0.000478879	Ctnnb1/Hnrnpa2b1/Cct6a/Cct8/Mapk1/Tcp1/Cct3/Cct7/Cct5/Cct2/Cct4/Hnrnpd/Hnrnpu/Gnl3l	14
BP	GO:1903532	positive regulation of secretion by cell	26/473	278/12172	0.0935252	2.40674	4.77081	3.12002e-05	0.000606836	0.000488234	Gnas/Rab3a/Snap25/Stxbp1/Ppia/Apbb1/Oxct1/Vsnl1/Septin5/Prkar1a/Glul/Nnat/Pfkm/Myh10/Sybu/Snca/Prkcb/Clasp2/Cadps/Ppp3cb/Glud1/Oga/S100a10/Rph3a/Dnm1l/Stx1a	26
BP	GO:0099173	postsynapse organization	27/473	295/12172	0.0915254	2.35528	4.73812	3.22884e-05	0.000624028	0.000502066	Actb/Crmp1/Camk2b/Dcx/Map1b/Dbn1/Kif1a/Hspa8/Caprin1/Apoe/Septin7/Dclk1/Cfl1/Hnrnpk/Hnrnpm/Myh10/Cdc42/Ckap5/Nefl/Abi2/Rac3/Gap43/Cyfip2/Rph3a/Dnm1l/Pafah1b1/Arf4	27
BP	GO:0046365	monosaccharide catabolic process	9/473	43/12172	0.209302	5.38611	5.79322	3.24733e-05	0.000624028	0.000502066	Aldoa/Ldha/Hk1/Pkm/Eno2/Pfkm/Gpi1/Tpi1/Eno1	9
BP	GO:0032402	melanosome transport	5/473	11/12172	0.454545	11.6971	7.13669	3.30052e-05	0.000624028	0.000502066	Dctn1/Myo5a/Rab11a/Dctn2/Rab1a	5
BP	GO:0046166	glyceraldehyde-3-phosphate biosynthetic process	5/473	11/12172	0.454545	11.6971	7.13669	3.30052e-05	0.000624028	0.000502066	Mdh1/Mdh2/Tkt/Tpi1/Eno1	5
BP	GO:0075522	IRES-dependent viral translational initiation	5/473	11/12172	0.454545	11.6971	7.13669	3.30052e-05	0.000624028	0.000502066	Pcbp2/Ssb/Eif3d/Csde1/Eif3a	5
BP	GO:0099640	axo-dendritic protein transport	5/473	11/12172	0.454545	11.6971	7.13669	3.30052e-05	0.000624028	0.000502066	Kif5a/Kif3a/Myo5a/Map1a/Mapk8ip3	5
BP	GO:0001764	neuron migration	21/473	200/12172	0.105	2.70203	4.87998	3.35424e-05	0.000628341	0.000505536	Mapt/Ctnnb1/Camk2b/Ywhae/Dcx/Tuba1a/Mef2c/Hsp90aa1/Tubb2b/Gsk3b/Dclk1/Apbb1/Ctnna2/Myh10/Mapk8ip3/Camk2a/Nav1/Mapk8/Abi2/Elp3/Pafah1b1	21
BP	GO:0030073	insulin secretion	21/473	200/12172	0.105	2.70203	4.87998	3.35424e-05	0.000628341	0.000505536	Gnas/Rab3a/Gnao1/Snap25/Ppp3ca/Oxct1/Vsnl1/Park7/Prkar1a/Glul/Nnat/Myo5a/Pfkm/Sybu/Prkcb/Map4k4/Ppp3cb/Glud1/Oga/Stx1a/Slc25a22	21
BP	GO:0030834	regulation of actin filament depolymerization	9/473	44/12172	0.204545	5.26369	5.69688	3.94372e-05	0.000735378	0.000591654	Sptan1/Add1/Cfl1/Tmod2/Capzb/Wdr1/Arpc2/Add2/Add3	9
BP	GO:0016079	synaptic vesicle exocytosis	15/473	116/12172	0.12931	3.32762	5.06476	4.15419e-05	0.000767885	0.000617808	Snap47/Rab3a/Prepl/Snap25/Stxbp1/Syn1/Septin5/Snca/Prkcb/Camk2a/Vamp2/Cadps/Rph3a/Dnm1l/Stx1a	15
BP	GO:0097401	synaptic vesicle lumen acidification	6/473	18/12172	0.333333	8.57787	6.46909	4.15584e-05	0.000767885	0.000617808	Atp6v1h/Atp6v1e1/Atp6v1a/Atp6v1b2/Atp6v1c1/Atp6v0d1	6
BP	GO:0010592	positive regulation of lamellipodium assembly	7/473	26/12172	0.269231	6.92828	6.08441	4.42516e-05	0.000813948	0.000654868	Hsp90aa1/Fscn1/Cfl1/Cdc42/Nckap1/Arpc2/Abi2	7
BP	GO:0010591	regulation of lamellipodium assembly	8/473	35/12172	0.228571	5.88197	5.81558	4.56652e-05	0.000836166	0.000672744	Hsp90aa1/Fscn1/Cfl1/Capzb/Cdc42/Nckap1/Arpc2/Abi2	8
BP	GO:0000723	telomere maintenance	17/473	145/12172	0.117241	3.01704	4.91293	4.68308e-05	0.000848264	0.000682477	Hsp90ab1/Ctnnb1/Hnrnpa2b1/Cct6a/Cct8/Mapk1/Tcp1/Cct3/Cct7/Cct5/Cct2/Hsp90aa1/Cct4/Hnrnpd/Hnrnpu/Ppp1ca/Gnl3l	17
BP	GO:0032200	telomere organization	17/473	145/12172	0.117241	3.01704	4.91293	4.68308e-05	0.000848264	0.000682477	Hsp90ab1/Ctnnb1/Hnrnpa2b1/Cct6a/Cct8/Mapk1/Tcp1/Cct3/Cct7/Cct5/Cct2/Hsp90aa1/Cct4/Hnrnpd/Hnrnpu/Ppp1ca/Gnl3l	17
BP	GO:0050772	positive regulation of axonogenesis	13/473	91/12172	0.142857	3.67623	5.15243	4.69519e-05	0.000848264	0.000682477	Mapt/Dcx/Gdi1/Map1b/Dbn1/Snap91/Gsk3b/Apoe/Rpl4/Rufy3/Nefl/Map6/Pafah1b1	13
BP	GO:0008064	regulation of actin polymerization or depolymerization	16/473	131/12172	0.122137	3.14304	4.95853	4.72494e-05	0.000849863	0.000683763	Dbn1/Sptan1/Arpc3/Add1/Cfl1/Pfn1/Tmod2/Capzb/Coro1a/Nckap1/Wdr1/Arpc2/Add2/Cyfip2/Add3/Bin1	16
BP	GO:0007269	neurotransmitter secretion	18/473	160/12172	0.1125	2.89503	4.85164	4.90875e-05	0.000875179	0.000704132	Snap47/Rab3a/Prepl/Snap25/Stxbp1/Mef2c/Snap91/Syn1/Septin5/Snca/Prkcb/Camk2a/Vamp2/Syn2/Cadps/Rph3a/Dnm1l/Stx1a	18
BP	GO:0099643	signal release from synapse	18/473	160/12172	0.1125	2.89503	4.85164	4.90875e-05	0.000875179	0.000704132	Snap47/Rab3a/Prepl/Snap25/Stxbp1/Mef2c/Snap91/Syn1/Septin5/Snca/Prkcb/Camk2a/Vamp2/Syn2/Cadps/Rph3a/Dnm1l/Stx1a	18
BP	GO:0016032	viral process	23/473	237/12172	0.0970464	2.49736	4.68066	5.02311e-05	0.000891658	0.00071739	Hsp90ab1/Eef1a1/Pcbp2/Hspa8/Nedd4/Ppia/Apoe/Ddb1/Ddx5/Dhx9/Csnk2b/Cfl1/Pfn1/Ssb/Eif3l/Trim28/Smarcb1/Trim32/Smarca4/Eif3d/Rab1a/Csde1/Eif3a	23
BP	GO:0032401	establishment of melanosome localization	5/473	12/12172	0.416667	10.7223	6.77507	5.47764e-05	0.000959767	0.000772188	Dctn1/Myo5a/Rab11a/Dctn2/Rab1a	5
BP	GO:0051904	pigment granule transport	5/473	12/12172	0.416667	10.7223	6.77507	5.47764e-05	0.000959767	0.000772188	Dctn1/Myo5a/Rab11a/Dctn2/Rab1a	5
BP	GO:0099519	dense core granule cytoskeletal transport	5/473	12/12172	0.416667	10.7223	6.77507	5.47764e-05	0.000959767	0.000772188	Map2/Kif1a/Kif5a/Sybu/Kif1b	5
BP	GO:0030835	negative regulation of actin filament depolymerization	8/473	36/12172	0.222222	5.71858	5.70091	5.6739e-05	0.000984453	0.000792049	Sptan1/Add1/Cfl1/Tmod2/Capzb/Arpc2/Add2/Add3	8
BP	GO:1903170	negative regulation of calcium ion transmembrane transport	8/473	36/12172	0.222222	5.71858	5.70091	5.6739e-05	0.000984453	0.000792049	Ywhae/Calm2/Calm1/Vdac1/Ppp3ca/Calm3/Ppp3cb/Bin1	8
BP	GO:0030832	regulation of actin filament length	16/473	133/12172	0.120301	3.09577	4.88646	5.69118e-05	0.000984453	0.000792049	Dbn1/Sptan1/Arpc3/Add1/Cfl1/Pfn1/Tmod2/Capzb/Coro1a/Nckap1/Wdr1/Arpc2/Add2/Cyfip2/Add3/Bin1	16
BP	GO:0051495	positive regulation of cytoskeleton organization	18/473	162/12172	0.111111	2.85929	4.79019	5.78777e-05	0.000996919	0.000802079	Mapt/Stmn2/Map1b/Dctn1/Cfl1/Pfn1/Cdc42/Nckap1/Wdr1/Arpc2/Ckap5/Wasf1/Mapk8/Abi2/S100a10/Add3/Rps3/Bin1	18
BP	GO:0000381	regulation of alternative mRNA splicing, via spliceosome	10/473	57/12172	0.175439	4.51467	5.34785	5.96445e-05	0.00102302	0.000823076	Hnrnpl/Celf2/Ddx5/Hnrnpu/Celf4/Puf60/Rbfox2/Rbfox1/Srsf2/Khdrbs1	10
BP	GO:0140056	organelle localization by membrane tethering	11/473	69/12172	0.15942	4.10246	5.19641	6.44124e-05	0.00110015	0.000885136	Ndrg4/Calm2/Gnao1/Stxbp1/Calm1/Calm3/Septin5/Camk2a/Vamp2/Ncam1/Stx1a	11
BP	GO:0032024	positive regulation of insulin secretion	13/473	94/12172	0.138298	3.5589	5.00772	6.63459e-05	0.00112844	0.000907891	Gnas/Snap25/Oxct1/Vsnl1/Prkar1a/Glul/Nnat/Pfkm/Sybu/Prkcb/Ppp3cb/Glud1/Oga	13
BP	GO:0099010	modification of postsynaptic structure	9/473	47/12172	0.191489	4.92771	5.42459	6.83449e-05	0.00115759	0.000931349	Gsk3b/Cfl1/Pfn1/Ctnna2/Myh10/Cdc42/Cap1/Camkv/Wasf1	9
BP	GO:0071897	DNA biosynthetic process	17/473	151/12172	0.112583	2.89716	4.71674	7.83918e-05	0.00131679	0.00105943	Hsp90ab1/Ctnnb1/Cct6a/Cct8/Mapk1/Tcp1/Cct3/Cct7/Cct5/Cct2/Hsp90aa1/Gsk3b/Ddx39b/Cct4/Hnrnpd/Hnrnpu/Gnl3l	17
BP	GO:1902905	positive regulation of supramolecular fiber organization	17/473	151/12172	0.112583	2.89716	4.71674	7.83918e-05	0.00131679	0.00105943	Mapt/Stmn2/Map1b/Dctn1/Cfl1/Pfn1/Cdc42/Nckap1/Wdr1/Arpc2/Ckap5/Wasf1/Mapk8/Abi2/S100a10/Rps3/Bin1	17
BP	GO:1990138	neuron projection extension	19/473	181/12172	0.104972	2.70132	4.63678	7.91215e-05	0.00132358	0.00106489	Mapt/Ctnnb1/Dcx/Gdi1/Map2/Map1b/Dbn1/Gsk3b/Apoe/Dclk1/Hnrnpk/Ttc3/Rpl4/Rufy3/Clasp2/Wasf1/Cyfip2/Kdm1a/Pafah1b1	19
BP	GO:0030042	actin filament depolymerization	9/473	48/12172	0.1875	4.82505	5.33893	8.12645e-05	0.00134833	0.00108481	Sptan1/Add1/Cfl1/Tmod2/Capzb/Wdr1/Arpc2/Add2/Add3	9
BP	GO:0051926	negative regulation of calcium ion transport	9/473	48/12172	0.1875	4.82505	5.33893	8.12645e-05	0.00134833	0.00108481	Ywhae/Calm2/Gnao1/Calm1/Vdac1/Ppp3ca/Calm3/Ppp3cb/Bin1	9
BP	GO:0045727	positive regulation of translation	15/473	123/12172	0.121951	3.13825	4.79241	8.2498e-05	0.00136323	0.0010968	Mapk1/Prmt1/Ddx39b/Eef2/Pkm/Dhx9/Eif5a/Hnrnpd/Hnrnpu/Ssb/Cnbp/Eif3d/Eif4g1/Khdrbs1/Csde1	15
BP	GO:0019080	viral gene expression	11/473	71/12172	0.15493	3.9869	5.07526	8.43208e-05	0.00138771	0.00111649	Pcbp2/Dhx9/Pfn1/Ssb/Eif3l/Smarcb1/Trim32/Smarca4/Eif3d/Csde1/Eif3a	11
BP	GO:0033044	regulation of chromosome organization	22/473	229/12172	0.0960699	2.47223	4.52225	8.4793e-05	0.00138985	0.00111822	Actb/Ctnnb1/Hnrnpa2b1/Zwint/Cct6a/Cct8/Mapk1/Tcp1/Cct3/Cct7/Cct5/Cct2/Cct4/Hnrnpd/Hnrnpu/Zfp207/Smarcb1/Sfpq/Ik/Gnl3l/Smarca4/Smarcc2	22
BP	GO:0051905	establishment of pigment granule localization	5/473	13/12172	0.384615	9.89754	6.45375	8.61763e-05	0.00140685	0.0011319	Dctn1/Myo5a/Rab11a/Dctn2/Rab1a	5
BP	GO:0030072	peptide hormone secretion	22/473	230/12172	0.0956522	2.46148	4.49921	9.04475e-05	0.00146686	0.00118018	Gnas/Rab3a/Gnao1/Snap25/Ppp3ca/Oxct1/Vsnl1/Park7/Prkar1a/Glul/Nnat/Myo5a/Pfkm/Sybu/Prkcb/Map4k4/Rab1a/Ppp3cb/Glud1/Oga/Stx1a/Slc25a22	22
BP	GO:1903169	regulation of calcium ion transmembrane transport	15/473	124/12172	0.120968	3.11294	4.7551	9.05738e-05	0.00146686	0.00118018	Ywhae/Calm2/Calm1/Vdac1/Dbi/Ppp3ca/Hap1/Calm3/Myo5a/Hpca/Coro1a/Snca/Ppp3cb/Oga/Bin1	15
BP	GO:0060998	regulation of dendritic spine development	12/473	84/12172	0.142857	3.67623	4.94886	9.14397e-05	0.00147501	0.00118673	Camk2b/Dbn1/Kif1a/Mef2c/Caprin1/Apoe/Cfl1/Hnrnpk/Hdac2/Plk2/Dnm1l/Pafah1b1	12
BP	GO:0009566	fertilization	14/473	111/12172	0.126126	3.24568	4.779	9.80999e-05	0.00157619	0.00126814	Camk2b/Aldoa/Rab3a/Cct6a/Cct8/Stxbp1/Tcp1/Cct3/Cct7/Cct5/Cct2/Cct4/Park7/Vdac2	14
BP	GO:0120032	regulation of plasma membrane bounded cell projection assembly	19/473	185/12172	0.102703	2.64291	4.52756	0.000106149	0.00169881	0.00136679	Dpysl3/Dbn1/Hsp90aa1/Hap1/Gsk3b/Fscn1/Cfl1/Pfn1/Capzb/Rab11a/Cdc42/Nckap1/Arpc2/Trim32/Gdi2/Abi2/Gap43/Fnbp1l/Arf4	19
BP	GO:0002790	peptide secretion	22/473	233/12172	0.0944206	2.42978	4.43081	0.000109478	0.00174521	0.00140412	Gnas/Rab3a/Gnao1/Snap25/Ppp3ca/Oxct1/Vsnl1/Park7/Prkar1a/Glul/Nnat/Myo5a/Pfkm/Sybu/Prkcb/Map4k4/Rab1a/Ppp3cb/Glud1/Oga/Stx1a/Slc25a22	22
BP	GO:0030837	negative regulation of actin filament polymerization	9/473	50/12172	0.18	4.63205	5.17451	0.000113312	0.00179927	0.00144762	Sptan1/Add1/Cfl1/Pfn1/Tmod2/Capzb/Arpc2/Add2/Add3	9
BP	GO:0021543	pallium development	20/473	202/12172	0.0990099	2.54788	4.46053	0.000116992	0.00185047	0.00148881	Ctnnb1/Ywhae/Dcx/Tuba1a/Fez1/Kif3a/Tubb2b/Gsk3b/Casp3/Hnrnpk/Ogdh/Atp1a3/Nefl/Hdac2/Uqcrq/Kdm1a/Pafah1b1/Atat1/Wdr47/Zbtb18	20
BP	GO:0044089	positive regulation of cellular component biogenesis	35/473	462/12172	0.0757576	1.94952	4.18374	0.000122097	0.00192258	0.00154682	Dpysl3/Mapt/Map1b/G3bp2/Rack1/Snap91/Caprin1/Hsp90aa1/Hap1/Gsk3b/Apoe/Fscn1/Dctn1/Cfl1/Park7/Pfn1/Cdc42/Snca/Nckap1/Arpc2/Psmc5/Ckap5/Trim32/Clasp2/Mapk8/Gnl3l/Abi2/Map4k4/Eif4g1/S100a10/Fnbp1l/Rps3/Psmc6/Bin1/Atat1	35
BP	GO:0060491	regulation of cell projection assembly	19/473	187/12172	0.101604	2.61465	4.47402	0.000122496	0.00192258	0.00154682	Dpysl3/Dbn1/Hsp90aa1/Hap1/Gsk3b/Fscn1/Cfl1/Pfn1/Capzb/Rab11a/Cdc42/Nckap1/Arpc2/Trim32/Gdi2/Abi2/Gap43/Fnbp1l/Arf4	19
BP	GO:0032970	regulation of actin filament-based process	28/473	337/12172	0.0830861	2.1381	4.26022	0.000127226	0.00198914	0.00160037	Actg1/Dbn1/Mef2c/Sptan1/Arpc3/Add1/Fscn1/Cfl1/Pfn1/Ctnna2/Tmod2/Capzb/Stmn1/Cdc42/Coro1a/Nckap1/Wdr1/Arpc2/Add2/Clasp2/Hdac2/Wasf1/Abi2/Rac3/Cyfip2/S100a10/Add3/Bin1	28
BP	GO:0032400	melanosome localization	5/473	14/12172	0.357143	9.19058	6.16548	0.000129786	0.00202138	0.00162632	Dctn1/Myo5a/Rab11a/Dctn2/Rab1a	5
BP	GO:0072594	establishment of protein localization to organelle	31/473	391/12172	0.0792839	2.04026	4.20396	0.000132401	0.00205424	0.00165276	Hsp90ab1/Mapt/Cct6a/Hspa8/Cct8/Nedd4/Mapk1/Tcp1/Cct3/Sqstm1/Cct7/Cct5/Ppp3ca/Cct2/Hsp90aa1/Ddx5/Hk1/Cct4/Cfl1/Rab11a/Bag6/Trim28/Vps28/Mtch1/Wbp2/Hspa4/Ywhaz/Sgta/Cse1l/Ipo7/Ipo5	31
BP	GO:0045773	positive regulation of axon extension	9/473	51/12172	0.176471	4.54123	5.09552	0.000132933	0.00205464	0.00165308	Mapt/Gdi1/Map1b/Dbn1/Gsk3b/Apoe/Rpl4/Rufy3/Pafah1b1	9
BP	GO:0006836	neurotransmitter transport	20/473	204/12172	0.0980392	2.5229	4.41058	0.00013392	0.00206206	0.00165905	Snap47/Rab3a/Prepl/Snap25/Stxbp1/Mef2c/Snap91/Syn1/Rab3b/Septin5/Park7/Snca/Prkcb/Camk2a/Vamp2/Syn2/Cadps/Rph3a/Dnm1l/Stx1a	20
BP	GO:0019081	viral translation	6/473	22/12172	0.272727	7.01826	5.68085	0.00014629	0.0022356	0.00179867	Pcbp2/Ssb/Eif3l/Eif3d/Csde1/Eif3a	6
BP	GO:0051016	barbed-end actin filament capping	6/473	22/12172	0.272727	7.01826	5.68085	0.00014629	0.0022356	0.00179867	Add1/Cfl1/Capzb/Arpc2/Add2/Add3	6
BP	GO:0006403	RNA localization	17/473	159/12172	0.106918	2.75139	4.46967	0.000148788	0.00225681	0.00181573	Mapt/Hnrnpa2b1/G3bp2/Tcp1/Cct2/Caprin1/Ddx39b/Hnrnpab/Dhx9/Cct4/Hnrnpu/Ssb/Ckap5/Hnrnpa1/Hnrnpa3/Srsf7/Khdrbs1	17
BP	GO:0099072	regulation of postsynaptic membrane neurotransmitter receptor levels	17/473	159/12172	0.106918	2.75139	4.46967	0.000148788	0.00225681	0.00181573	Ywhae/Snap47/Ap2b1/Ncdn/Nedd4/Nsg1/Hsp90aa1/Hap1/Gsk3b/Ap2a1/Rab11a/Hpca/Camk2a/Vamp2/Ap2s1/Tnik/Epb41l1	17
BP	GO:0032273	positive regulation of protein polymerization	11/473	76/12172	0.144737	3.7246	4.7908	0.00015836	0.00239306	0.00192535	Mapt/Map1b/Hsp90aa1/Dctn1/Pfn1/Nckap1/Arpc2/Ckap5/Mapk8/Rps3/Bin1	11
BP	GO:0097061	dendritic spine organization	13/473	103/12172	0.126214	3.24793	4.60665	0.000171609	0.00258367	0.00207871	Camk2b/Dbn1/Kif1a/Caprin1/Apoe/Septin7/Cfl1/Cdc42/Ckap5/Abi2/Rph3a/Dnm1l/Pafah1b1	13
BP	GO:0007163	establishment or maintenance of cell polarity	20/473	208/12172	0.0961538	2.47439	4.31245	0.000174381	0.00261572	0.0021045	Actb/Map2/Map1b/Rack1/Fez1/Snap91/Kif3a/Gsk3b/Fscn1/Dctn1/Cfl1/Cdc42/Nckap1/Wdr1/Rufy3/Ckap5/Clasp2/Rac3/Pafah1b1/Arf4	20
BP	GO:0022406	membrane docking	11/473	77/12172	0.142857	3.67623	4.7368	0.000178412	0.00266635	0.00214523	Ndrg4/Calm2/Gnao1/Stxbp1/Calm1/Calm3/Septin5/Camk2a/Vamp2/Ncam1/Stx1a	11
BP	GO:1902745	positive regulation of lamellipodium organization	7/473	32/12172	0.21875	5.62923	5.27222	0.000184966	0.00275417	0.00221589	Hsp90aa1/Fscn1/Cfl1/Cdc42/Nckap1/Arpc2/Abi2	7
BP	GO:0046824	positive regulation of nucleocytoplasmic transport	10/473	65/12172	0.153846	3.95902	4.80956	0.000187264	0.0027681	0.00222709	Hsp90ab1/Ywhae/Nedd4/Mapk1/Hsp90aa1/Gsk3b/Dhx9/Trim28/Khdrbs1/Ipo5	10
BP	GO:0051937	catecholamine transport	10/473	65/12172	0.153846	3.95902	4.80956	0.000187264	0.0027681	0.00222709	Actb/Rab3a/Nisch/Rab3b/Park7/Myo5a/Snca/Prkcb/Cadps/Stx1a	10
BP	GO:0051875	pigment granule localization	5/473	15/12172	0.333333	8.57787	5.90472	0.00018849	0.00277612	0.00223355	Dctn1/Myo5a/Rab11a/Dctn2/Rab1a	5
BP	GO:2001252	positive regulation of chromosome organization	13/473	104/12172	0.125	3.2167	4.56484	0.000189331	0.00277845	0.00223543	Ctnnb1/Hnrnpa2b1/Cct6a/Cct8/Mapk1/Tcp1/Cct3/Cct7/Cct5/Cct2/Cct4/Hnrnpd/Sfpq	13
BP	GO:0048675	axon extension	14/473	118/12172	0.118644	3.05314	4.50623	0.000190027	0.00277863	0.00223557	Mapt/Dcx/Gdi1/Map2/Map1b/Dbn1/Gsk3b/Apoe/Dclk1/Ttc3/Rpl4/Rufy3/Clasp2/Pafah1b1	14
BP	GO:0046184	aldehyde biosynthetic process	6/473	23/12172	0.26087	6.71312	5.51425	0.00019148	0.00278985	0.00224459	Aldoa/Mdh1/Mdh2/Tkt/Tpi1/Eno1	6
BP	GO:0035418	protein localization to synapse	13/473	105/12172	0.12381	3.18607	4.52353	0.000208601	0.00302081	0.00243041	Mapt/Snap47/Kif5a/Nsg1/Klc1/Gsk3b/Rab11a/Map1a/Mapk8ip3/Camk2a/Vamp2/Tnik/Epb41l1	13
BP	GO:0010257	NADH dehydrogenase complex assembly	9/473	54/12172	0.166667	4.28894	4.8703	0.000209562	0.00302081	0.00243041	Ndufs2/Ndufs1/Ndufa9/Ndufa11/Ndufa10/Ndufs8/Ndufb10/Ndufs7/Ndufb8	9
BP	GO:0032981	mitochondrial respiratory chain complex I assembly	9/473	54/12172	0.166667	4.28894	4.8703	0.000209562	0.00302081	0.00243041	Ndufs2/Ndufs1/Ndufa9/Ndufa11/Ndufa10/Ndufs8/Ndufb10/Ndufs7/Ndufb8	9
BP	GO:0060560	developmental growth involved in morphogenesis	22/473	244/12172	0.0901639	2.32024	4.18875	0.000213273	0.00306345	0.00246472	Mapt/Ctnnb1/Dcx/Gdi1/Map2/Map1b/Dbn1/Gsk3b/Apoe/Septin7/Dclk1/Cfl1/Hnrnpk/Ttc3/Rpl4/Trim28/Rufy3/Clasp2/Wasf1/Cyfip2/Kdm1a/Pafah1b1	22
BP	GO:0050905	neuromuscular process	17/473	164/12172	0.103659	2.66751	4.32289	0.000216701	0.00310173	0.00249552	Uchl1/Camk2b/Fabp7/Tuba1a/Dbn1/Hsp90aa1/Dctn1/Ctnna2/Myo5a/Map1a/Myh10/Rbfox2/Atp1a3/Nefl/Rbfox1/Rac3/Pafah1b1	17
BP	GO:0030900	forebrain development	32/473	421/12172	0.0760095	1.956	4.01403	0.000224102	0.0031964	0.00257169	Ctnnb1/Ywhae/Dcx/Fabp7/Tuba1a/Kif1a/Hspa8/Fez1/Kif3a/Dbi/Tubb2b/Hap1/Gsk3b/Dclk1/Casp3/Hnrnpk/Myh10/Ogdh/Mapk8ip3/Atp1a3/Nefl/Hdac2/Smarca4/Ncam1/Uqcrq/Rac3/Kdm1a/Pafah1b1/Atat1/Wdr47/Dmxl2/Zbtb18	32
BP	GO:2000765	regulation of cytoplasmic translation	7/473	33/12172	0.212121	5.45865	5.15689	0.000226999	0.0032264	0.00259582	Eef2/Pkm/Dhx9/Hnrnpd/Hnrnpu/Cnbp/Csde1	7
BP	GO:0099563	modification of synaptic structure	9/473	55/12172	0.163636	4.21096	4.79885	0.000242089	0.00342889	0.00275874	Gsk3b/Cfl1/Pfn1/Ctnna2/Myh10/Cdc42/Cap1/Camkv/Wasf1	9
BP	GO:0050796	regulation of insulin secretion	17/473	166/12172	0.10241	2.63537	4.2657	0.000250631	0.00353755	0.00284616	Gnas/Gnao1/Snap25/Ppp3ca/Oxct1/Vsnl1/Prkar1a/Glul/Nnat/Pfkm/Sybu/Prkcb/Map4k4/Ppp3cb/Glud1/Oga/Slc25a22	17
BP	GO:0034605	cellular response to heat	8/473	44/12172	0.181818	4.67884	4.91543	0.000252938	0.00355493	0.00286015	Hsp90ab1/Mapt/Ywhae/Hspa8/Hsp90aa1/Dhx9/Rbbp7/Hsbp1	8
BP	GO:0048588	developmental cell growth	22/473	247/12172	0.0890688	2.29206	4.12498	0.000253611	0.00355493	0.00286015	Mapt/Ctnnb1/Dcx/Gdi1/Map2/Slc25a4/Map1b/Dbn1/Gsk3b/Apoe/Septin7/Ddx39b/Dclk1/Hnrnpk/Ttc3/Rpl4/Rufy3/Clasp2/Wasf1/Cyfip2/Kdm1a/Pafah1b1	22
BP	GO:0032409	regulation of transporter activity	16/473	151/12172	0.10596	2.72674	4.29304	0.000256591	0.00358055	0.00288076	Actb/Ywhae/Calm2/Tcaf1/Calm1/Nedd4/Ndufa4/Hap1/Calm3/Park7/Myo5a/Hpca/Snca/Ndfip1/Vamp2/Ywhah	16
BP	GO:0008361	regulation of cell size	18/473	182/12172	0.0989011	2.54508	4.22277	0.000257201	0.00358055	0.00288076	Hsp90ab1/Mapt/Dcx/Gdi1/Map2/Map1b/Dbn1/Add1/Hsp90aa1/Gsk3b/Apoe/Cfl1/Ttc3/Rpl4/Rufy3/Clasp2/Kdm1a/Pafah1b1	18
BP	GO:1905475	regulation of protein localization to membrane	19/473	198/12172	0.0959596	2.46939	4.19149	0.0002584	0.00358497	0.00288431	Actb/Camk2b/Gdi1/Cltc/Ap2b1/Dbn1/Rack1/Tcaf1/Sqstm1/Gsk3b/Myo5a/Rab11a/Hpca/Clip3/Arpc2/Camk2a/Clasp2/Tnik/Epb41l1	19
BP	GO:0007611	learning or memory	25/473	299/12172	0.083612	2.15164	4.05407	0.000263353	0.00364126	0.0029296	Mapt/Tuba1a/Ndrg4/Snap25/Mef2c/Pja2/Prkar1b/Vdac1/Dbi/Apoe/Amph/Casp3/Tmod2/Map1a/Gpi1/Ckap5/Atp1a3/Abi2/Plk2/Ncam1/Glud1/Thra/Pafah1b1/Arf4/Paip2	25
BP	GO:0035493	SNARE complex assembly	5/473	16/12172	0.3125	8.04175	5.66715	0.000265458	0.00365792	0.00294301	Snap25/Stxbp1/Snca/Vamp2/Stx1a	5
BP	GO:0015833	peptide transport	22/473	248/12172	0.0887097	2.28282	4.10393	0.000268475	0.003687	0.0029664	Gnas/Rab3a/Gnao1/Snap25/Ppp3ca/Oxct1/Vsnl1/Park7/Prkar1a/Glul/Nnat/Myo5a/Pfkm/Sybu/Prkcb/Map4k4/Rab1a/Ppp3cb/Glud1/Oga/Stx1a/Slc25a22	22
BP	GO:0030516	regulation of axon extension	12/473	94/12172	0.12766	3.28514	4.47197	0.000272034	0.00371081	0.00298556	Mapt/Gdi1/Map2/Map1b/Dbn1/Gsk3b/Apoe/Ttc3/Rpl4/Rufy3/Clasp2/Pafah1b1	12
BP	GO:0090316	positive regulation of intracellular protein transport	12/473	94/12172	0.12766	3.28514	4.47197	0.000272034	0.00371081	0.00298556	Hsp90ab1/Ywhae/Mapk1/Kif3a/Hsp90aa1/Gsk3b/Dctn1/Cdc42/Trim28/Rufy3/Vamp2/Ipo5	12
BP	GO:0051924	regulation of calcium ion transport	18/473	183/12172	0.0983607	2.53118	4.19641	0.000275249	0.00372963	0.0030007	Ctnnb1/Ywhae/Calm2/Gnao1/Calm1/Vdac1/Dbi/Ppp3ca/Hap1/Calm3/Myo5a/Hpca/Coro1a/Snca/Camk2a/Ppp3cb/Oga/Bin1	18
BP	GO:0071826	protein-RNA complex organization	18/473	183/12172	0.0983607	2.53118	4.19641	0.000275249	0.00372963	0.0030007	Hsp90ab1/Celf2/Klc1/Hsp90aa1/Rps5/Ddx39b/Dhx9/Eif3k/Celf4/Prpf19/Puf60/Eif3l/Prpf8/Ckap5/Ptbp2/Eif3d/Psip1/Eif3a	18
BP	GO:0030041	actin filament polymerization	15/473	137/12172	0.109489	2.81755	4.30173	0.000277828	0.00375206	0.00301875	Dbn1/Sptan1/Arpc3/Add1/Cfl1/Pfn1/Tmod2/Capzb/Coro1a/Nckap1/Arpc2/Add2/Cyfip2/Add3/Bin1	15
BP	GO:0030307	positive regulation of cell growth	17/473	168/12172	0.10119	2.604	4.20934	0.000289087	0.00389119	0.00313069	Mapt/Dcx/Gdi1/Slc25a4/Map1b/Dbn1/Gsk3b/Apoe/Ddx39b/Cfl1/Hnrnpk/Cdc42/Rpl4/Rufy3/Trim32/Eif4g1/Pafah1b1	17
BP	GO:0006090	pyruvate metabolic process	14/473	123/12172	0.113821	2.92903	4.3235	0.000294494	0.00395089	0.00317871	Uchl1/Aldoa/Vdac1/Ldha/Aldoc/Hk1/Pkm/Eno2/Pfkm/Ogdh/Gpi1/Tpi1/Ldhb/Eno1	14
BP	GO:0046879	hormone secretion	24/473	284/12172	0.084507	2.17467	4.02755	0.000297311	0.00396278	0.00318828	Gnas/Rab3a/Gnao1/Snap25/Ppp3ca/Oxct1/Vsnl1/Park7/Prkar1a/Glul/Nnat/Myo5a/Pfkm/Sybu/Prkcb/Vamp2/Ywhaz/Map4k4/Rab1a/Ppp3cb/Glud1/Oga/Stx1a/Slc25a22	24
BP	GO:1902743	regulation of lamellipodium organization	8/473	45/12172	0.177778	4.57486	4.83068	0.00029733	0.00396278	0.00318828	Hsp90aa1/Fscn1/Cfl1/Capzb/Cdc42/Nckap1/Arpc2/Abi2	8
BP	GO:0048545	response to steroid hormone	22/473	250/12172	0.088	2.26456	4.06213	0.000300518	0.00398356	0.00320501	Hspa8/Idh1/Nedd4/Mapk1/Gsk3b/Ddx5/Park7/Hnrnpu/Casp3/Rbfox2/Asns/Gpi1/Rbbp7/Nefl/Wbp2/Rnf14/Got1/Fkbp4/Smarca4/Ywhah/Safb/Lmo3	22
BP	GO:0010977	negative regulation of neuron projection development	15/473	138/12172	0.108696	2.79713	4.26908	0.00030085	0.00398356	0.00320501	Dpysl3/Crmp1/Gdi1/Map2/Stmn2/Dync1i2/Gsk3b/Apoe/Vim/Ttc3/Rufy3/Hdac2/Fkbp4/Map4k4/Pafah1b1	15
BP	GO:0061387	regulation of extent of cell growth	13/473	109/12172	0.119266	3.06915	4.36311	0.00030343	0.00400468	0.003222	Mapt/Dcx/Gdi1/Map2/Map1b/Dbn1/Gsk3b/Apoe/Ttc3/Rpl4/Rufy3/Clasp2/Pafah1b1	13
BP	GO:0090407	organophosphate biosynthetic process	34/473	466/12172	0.0729614	1.87756	3.88405	0.00030858	0.00405947	0.00326608	Hmgcs1/Acot7/Ckb/Aldoa/Mdh1/Mdh2/Idh1/Mapk1/Vdac1/Atp6v1a/Tkt/Hk1/Ckmt1/Acly/Ndufs2/Ndufv1/Tmsb4x/Ndufs1/Snca/Gucy1b1/Akr1a1/Tpi1/Eno1/Ndufa9/Sdhb/Ndufa11/Ndufa10/Sdha/Ndufs8/Ndufb10/Atp5pb/Ndufs7/Papss1/Ndufb8	34
BP	GO:0045921	positive regulation of exocytosis	11/473	82/12172	0.134146	3.45207	4.47967	0.000314036	0.0041131	0.00330923	Rab3a/Stxbp1/Vsnl1/Septin5/Snca/Clasp2/Cadps/S100a10/Rph3a/Dnm1l/Stx1a	11
BP	GO:0050821	protein stabilization	18/473	185/12172	0.0972973	2.50381	4.14422	0.00031468	0.0041131	0.00330923	Hsp90ab1/Cct6a/Cct8/Stxbp1/Tcp1/Cct3/Cct7/Cct5/Cct2/Hsp90aa1/Apbb1/Cct4/Park7/Pfn1/Bag6/Zfp207/Nckap1/Mapk8ip3	18
BP	GO:0042176	regulation of protein catabolic process	26/473	321/12172	0.0809969	2.08434	3.95878	0.000328266	0.00427692	0.00344103	Hsp90ab1/Rack1/Nedd4/Csnk1a1/Hsp90aa1/Gsk3b/Apoe/Ddb1/Csnk2b/Nsf/Park7/Usp5/Bag6/Map1a/Snca/Psmd1/Vps28/Ndfip1/Trim32/Psme1/Mapk8/Psmd2/Sgta/Plk2/Usp14/Psmd14	26
BP	GO:0090277	positive regulation of peptide hormone secretion	13/473	110/12172	0.118182	3.04125	4.32415	0.000332192	0.00431425	0.00347106	Gnas/Snap25/Oxct1/Vsnl1/Prkar1a/Glul/Nnat/Pfkm/Sybu/Prkcb/Ppp3cb/Glud1/Oga	13
BP	GO:0033059	cellular pigmentation	8/473	46/12172	0.173913	4.47541	4.74838	0.000347884	0.00450366	0.00362345	Apoe/Dctn1/Myo5a/Rab11a/Dctn2/Rab1a/Ap1b1/Ap1m1	8
BP	GO:0051962	positive regulation of nervous system development	26/473	323/12172	0.0804954	2.07144	3.92416	0.000361339	0.00466299	0.00375165	Mapt/Ctnnb1/Camk2b/Dcx/Gdi1/Map1b/Dbn1/Snap91/Caprin1/Hap1/Gsk3b/Apoe/Vim/Prpf19/Rpl4/Rufy3/Trim32/Nefl/Hdac2/Mapk8/Map6/Tnik/Kdm1a/Dnm1l/Bin1/Pafah1b1	26
BP	GO:0045055	regulated exocytosis	19/473	204/12172	0.0931373	2.39676	4.04525	0.000377712	0.00485886	0.00390924	Snap47/Rab3a/Prepl/Snap25/Stxbp1/Syn1/Septin5/Coro1a/Snca/Prkcb/Camk2a/Vamp2/Syn2/Ywhaz/Cadps/Ppp3cb/Rph3a/Dnm1l/Stx1a	19
BP	GO:0009914	hormone transport	24/473	289/12172	0.083045	2.13705	3.93354	0.000384301	0.00492802	0.00396488	Gnas/Rab3a/Gnao1/Snap25/Ppp3ca/Oxct1/Vsnl1/Park7/Prkar1a/Glul/Nnat/Myo5a/Pfkm/Sybu/Prkcb/Vamp2/Ywhaz/Map4k4/Rab1a/Ppp3cb/Glud1/Oga/Stx1a/Slc25a22	24
BP	GO:0006397	mRNA processing	33/473	453/12172	0.0728477	1.87463	3.81461	0.000388214	0.00496254	0.00399265	Hnrnpa2b1/Hnrnph1/Hnrnpl/Hspa8/Celf2/Ddx39b/Ddx5/Dhx9/Hnrnpu/Celf4/Prpf19/Puf60/Hnrnpk/Snrnp70/Hnrnpm/Rbfox2/Prpf8/Rbfox1/Sfpq/Srsf2/Hnrnpa1/Ptbp2/Hnrnpa3/Srsf7/Ik/Srrm2/Sf3b2/Sf1/Safb/Khdrbs1/Dhx15/Psip1/Rbm39	33
BP	GO:0043490	malate-aspartate shuttle	4/473	10/12172	0.4	10.2934	5.91144	0.000392245	0.00499835	0.00402146	Mdh1/Mdh2/Got1/Slc25a22	4
BP	GO:0051281	positive regulation of release of sequestered calcium ion into cytosol	6/473	26/12172	0.230769	5.93853	5.06859	0.000395499	0.00500843	0.00402957	Calm2/Calm1/Dbi/Hap1/Calm3/Snca	6
BP	GO:0098877	neurotransmitter receptor transport to plasma membrane	6/473	26/12172	0.230769	5.93853	5.06859	0.000395499	0.00500843	0.00402957	Snap47/Nsg1/Rab11a/Camk2a/Vamp2/Epb41l1	6
BP	GO:0002793	positive regulation of peptide secretion	13/473	112/12172	0.116071	2.98694	4.24755	0.000396734	0.00500846	0.00402959	Gnas/Snap25/Oxct1/Vsnl1/Prkar1a/Glul/Nnat/Pfkm/Sybu/Prkcb/Ppp3cb/Glud1/Oga	13
BP	GO:0031112	positive regulation of microtubule polymerization or depolymerization	7/473	36/12172	0.194444	5.00376	4.83727	0.000401028	0.00504699	0.00406059	Mapt/Stmn2/Map1b/Dctn1/Ckap5/Mapk8/Rps3	7
BP	GO:0034504	protein localization to nucleus	24/473	290/12172	0.0827586	2.12968	3.91497	0.000404162	0.00507074	0.0040797	Hsp90ab1/Ywhae/Maged1/Hspa8/Mapk1/Sqstm1/Ppp3ca/Hsp90aa1/Rangap1/Gsk3b/Ddx5/Dclk1/Cfl1/Park7/Hnrnpu/Glul/Hnrnpm/Trim28/Ywhaz/Cse1l/Ppp3cb/Ipo7/Ipo5/Rap1gds1	24
BP	GO:0022618	protein-RNA complex assembly	17/473	174/12172	0.0977011	2.5142	4.04505	0.000436753	0.00546277	0.00439512	Hsp90ab1/Celf2/Hsp90aa1/Rps5/Ddx39b/Dhx9/Eif3k/Celf4/Prpf19/Puf60/Eif3l/Prpf8/Ckap5/Ptbp2/Eif3d/Psip1/Eif3a	17
BP	GO:0030162	regulation of proteolysis	26/473	328/12172	0.0792683	2.03986	3.83868	0.000457206	0.00570105	0.00458682	Hsp90ab1/Hspa8/Rack1/Csnk1a1/Gsk3b/Apoe/Csnk2b/Cfl1/Park7/Usp5/Bag6/Map1a/Trim32/Psme1/Eno1/Hdac2/Mapk8/Prkacb/Sgta/Plk2/Cyfip2/Oga/S100a10/Usp14/Bin1/Psmd14	26
BP	GO:0022898	regulation of transmembrane transporter activity	15/473	144/12172	0.104167	2.68058	4.0791	0.000476486	0.00592329	0.00476563	Actb/Ywhae/Calm2/Tcaf1/Calm1/Nedd4/Ndufa4/Hap1/Calm3/Park7/Myo5a/Hpca/Snca/Vamp2/Ywhah	15
BP	GO:0098885	modification of postsynaptic actin cytoskeleton	6/473	27/12172	0.222222	5.71858	4.9353	0.000491997	0.00609747	0.00490576	Cfl1/Pfn1/Ctnna2/Myh10/Cap1/Wasf1	6
BP	GO:0008154	actin polymerization or depolymerization	16/473	160/12172	0.1	2.57336	4.0281	0.000493654	0.0060994	0.00490732	Dbn1/Sptan1/Arpc3/Add1/Cfl1/Pfn1/Tmod2/Capzb/Coro1a/Nckap1/Wdr1/Arpc2/Add2/Cyfip2/Add3/Bin1	16
BP	GO:0045862	positive regulation of proteolysis	17/473	176/12172	0.0965909	2.48563	3.9918	0.00049866	0.00614258	0.00494206	Hspa8/Rack1/Csnk1a1/Gsk3b/Apoe/Cfl1/Usp5/Bag6/Trim32/Eno1/Hdac2/Mapk8/Sgta/Plk2/Cyfip2/Oga/S100a10	17
BP	GO:0030518	nuclear receptor-mediated steroid hormone signaling pathway	12/473	101/12172	0.118812	3.05746	4.17484	0.000531381	0.00650621	0.00523462	Nedd4/Mapk1/Ddx5/Park7/Rbfox2/Wbp2/Rnf14/Fkbp4/Smarca4/Ywhah/Safb/Lmo3	12
BP	GO:0097120	receptor localization to synapse	12/473	101/12172	0.118812	3.05746	4.17484	0.000531381	0.00650621	0.00523462	Snap47/Dbn1/Kif5a/Nsg1/Kif3a/Gsk3b/Kifap3/Rab11a/Camk2a/Vamp2/Tnik/Epb41l1	12
BP	GO:1904063	negative regulation of cation transmembrane transport	9/473	61/12172	0.147541	3.79676	4.40301	0.00053728	0.00655869	0.00527685	Ywhae/Calm2/Calm1/Nedd4/Vdac1/Ppp3ca/Calm3/Ppp3cb/Bin1	9
BP	GO:0031647	regulation of protein stability	25/473	314/12172	0.0796178	2.04885	3.78611	0.000548658	0.0066746	0.0053701	Hsp90ab1/Cct6a/Hspa8/Cct8/Stxbp1/Mapk1/Tcp1/Cct3/Cct7/Cct5/Cct2/Hsp90aa1/Apbb1/Cct4/Park7/Usp5/Pfn1/Casp3/Bag6/Zfp207/Snca/Nckap1/Mapk8ip3/Ywhaz/Gnl3l	25
BP	GO:1904062	regulation of monoatomic cation transmembrane transport	20/473	227/12172	0.0881057	2.26728	3.87535	0.000550059	0.0066746	0.0053701	Ywhae/Gnb2/Calm2/Calm1/Nedd4/Vdac1/Dbi/Ppp3ca/Ndufa4/Hap1/Calm3/Myo5a/Hpca/Coro1a/Snca/Vamp2/Ywhah/Ppp3cb/Oga/Bin1	20
BP	GO:0051960	regulation of nervous system development	34/473	482/12172	0.0705394	1.81523	3.67213	0.000568318	0.00687563	0.00553184	Mapt/Ctnnb1/Camk2b/Dcx/Gdi1/Map2/Map1b/Dbn1/Dpysl5/Snap91/Ppp3ca/Caprin1/Hap1/Gsk3b/Apoe/Kifap3/Vim/Prpf19/Hnrnpk/Ttc3/Rpl4/Rufy3/Trim32/Nefl/Hdac2/Mapk8/Map6/Ywhah/Tnik/Kdm1a/S100a10/Dnm1l/Bin1/Pafah1b1	34
BP	GO:0045927	positive regulation of growth	21/473	245/12172	0.0857143	2.20574	3.83345	0.000580582	0.00700317	0.00563445	Mapt/Dcx/Gdi1/Slc25a4/Map1b/Dbn1/Mef2c/Mapk1/Gsk3b/Apoe/Ddx39b/Cfl1/Hnrnpk/Cdc42/Rpl4/Rufy3/Trim32/Ahi1/Ncam1/Eif4g1/Pafah1b1	21
BP	GO:0006122	mitochondrial electron transport, ubiquinol to cytochrome c	4/473	11/12172	0.363636	9.35768	5.57592	0.000597525	0.00712287	0.00573076	Uqcrc1/Uqcrc2/Cyc1/Uqcrq	4
BP	GO:0050774	negative regulation of dendrite morphogenesis	4/473	11/12172	0.363636	9.35768	5.57592	0.000597525	0.00712287	0.00573076	Dpysl5/Ppp3ca/Gsk3b/Ywhah	4
BP	GO:0070934	CRD-mediated mRNA stabilization	4/473	11/12172	0.363636	9.35768	5.57592	0.000597525	0.00712287	0.00573076	Dhx9/Hnrnpd/Hnrnpu/Csde1	4
BP	GO:0090493	catecholamine uptake	4/473	11/12172	0.363636	9.35768	5.57592	0.000597525	0.00712287	0.00573076	Actb/Rab3b/Park7/Snca	4
BP	GO:0044282	small molecule catabolic process	22/473	263/12172	0.0836502	2.15262	3.79967	0.000603227	0.00712287	0.00573076	Acot7/Aldoa/Dbi/Ldha/Apoe/Hk1/Pkm/Oxct1/Park7/Eno2/Pfkm/Akr1a1/Gpi1/Tpi1/Aldh1l1/Eno1/Got1/Acox1/Gad1/Adh5/Glud1/Blmh	22
BP	GO:0009636	response to toxic substance	16/473	163/12172	0.0981595	2.526	3.94379	0.000606249	0.00712287	0.00573076	Map1b/Prdx2/Mapk1/Apoe/Park7/Asns/Akr1a1/Gstm5/Lancl1/Nefl/Prdx1/Prdx5/Adh5/Kdm1a/Dhx15/Blmh	16
BP	GO:0050770	regulation of axonogenesis	16/473	163/12172	0.0981595	2.526	3.94379	0.000606249	0.00712287	0.00573076	Mapt/Dcx/Gdi1/Map2/Map1b/Dbn1/Snap91/Gsk3b/Apoe/Vim/Ttc3/Rpl4/Rufy3/Nefl/Map6/Pafah1b1	16
BP	GO:0051651	maintenance of location in cell	16/473	163/12172	0.0981595	2.526	3.94379	0.000606249	0.00712287	0.00573076	Calm2/Dbn1/Calm1/Dbi/Rangap1/Hap1/Apoe/Hk1/Calm3/Park7/Hnrnpu/Myo5a/Coro1a/Snca/Ghitm/Pafah1b1	16
BP	GO:0048259	regulation of receptor-mediated endocytosis	13/473	117/12172	0.111111	2.85929	4.06327	0.000606277	0.00712287	0.00573076	Ncdn/Nedd4/Snap91/Kif3a/Hap1/Ap2a1/Nsf/Hpca/Hnrnpk/Ahi1/Plk2/Smap1/Dnajc6	13
BP	GO:0140694	membraneless organelle assembly	28/473	371/12172	0.0754717	1.94216	3.70571	0.000612772	0.00717844	0.00577547	Tubb5/Ppp2r1a/Actg1/Fus/Cltc/G3bp2/Mef2c/Sqstm1/Caprin1/Rps5/Fscn1/Ddb1/Hnrnpu/Prkar1a/Tmod2/Rab11a/Zfp207/Myh10/Wdr1/Arpc2/Clasp2/Kif2a/Mapre2/Hdac2/Mapk8/Plk2/Rps3/Csde1	28
BP	GO:2000059	negative regulation of ubiquitin-dependent protein catabolic process	8/473	50/12172	0.16	4.11738	4.44127	0.000624801	0.00729832	0.00587192	Hsp90ab1/Csnk2b/Park7/Usp5/Bag6/Map1a/Sgta/Usp14	8
BP	GO:0098693	regulation of synaptic vesicle cycle	5/473	19/12172	0.263158	6.772	5.06269	0.000641571	0.00747274	0.00601225	Prkar1b/Dnajc5/Syn1/Rab3b/Casp3	5
BP	GO:0034765	regulation of monoatomic ion transmembrane transport	21/473	247/12172	0.0850202	2.18788	3.79237	0.000645759	0.00750003	0.00603421	Ywhae/Gnb2/Calm2/Tcaf1/Calm1/Nedd4/Vdac1/Dbi/Ppp3ca/Ndufa4/Hap1/Calm3/Myo5a/Hpca/Coro1a/Snca/Vamp2/Ywhah/Ppp3cb/Oga/Bin1	21
BP	GO:1900180	regulation of protein localization to nucleus	14/473	133/12172	0.105263	2.7088	3.9842	0.000656128	0.0075913	0.00610763	Hsp90ab1/Maged1/Mapk1/Hsp90aa1/Gsk3b/Dclk1/Park7/Glul/Hnrnpm/Trim28/Ywhaz/Ppp3cb/Ipo7/Ipo5	14
BP	GO:0050890	cognition	26/473	336/12172	0.077381	1.99129	3.705	0.000657352	0.0075913	0.00610763	Mapt/Gnas/Tuba1a/Ndrg4/Snap25/Mef2c/Pja2/Prkar1b/Vdac1/Dbi/Apoe/Amph/Casp3/Tmod2/Map1a/Gpi1/Ckap5/Atp1a3/Abi2/Plk2/Ncam1/Glud1/Thra/Pafah1b1/Arf4/Paip2	26
BP	GO:0030521	androgen receptor signaling pathway	7/473	39/12172	0.179487	4.61885	4.55133	0.000668178	0.00769446	0.00619064	Mapk1/Ddx5/Park7/Rnf14/Fkbp4/Smarca4/Safb	7
BP	GO:0060997	dendritic spine morphogenesis	10/473	76/12172	0.131579	3.386	4.19543	0.000682242	0.00783422	0.00630308	Camk2b/Dbn1/Kif1a/Caprin1/Septin7/Cfl1/Cdc42/Abi2/Dnm1l/Pafah1b1	10
BP	GO:1904427	positive regulation of calcium ion transmembrane transport	9/473	63/12172	0.142857	3.67623	4.28212	0.000684658	0.00783981	0.00630758	Calm2/Calm1/Dbi/Ppp3ca/Hap1/Calm3/Snca/Ppp3cb/Oga	9
BP	GO:0055001	muscle cell development	16/473	165/12172	0.0969697	2.49538	3.88862	0.000692951	0.00789977	0.00635582	Uchl1/Slc25a4/Actg1/Mef2c/Ppp3ca/Gsk3b/Ddx39b/Hnrnpu/Prkar1a/Tmod2/Myh10/Wdr1/Hdac2/Ppp3cb/Kdm1a/Bin1	16
BP	GO:0120034	positive regulation of plasma membrane bounded cell projection assembly	12/473	104/12172	0.115385	2.96926	4.05529	0.00069378	0.00789977	0.00635582	Dpysl3/Hsp90aa1/Hap1/Gsk3b/Fscn1/Cfl1/Pfn1/Cdc42/Nckap1/Arpc2/Abi2/Fnbp1l	12
BP	GO:0051489	regulation of filopodium assembly	8/473	51/12172	0.156863	4.03665	4.36948	0.000716311	0.00813354	0.0065439	Dpysl3/Dbn1/Fscn1/Capzb/Cdc42/Arpc2/Gap43/Fnbp1l	8
BP	GO:0099188	postsynaptic cytoskeleton organization	6/473	29/12172	0.206897	5.3242	4.68771	0.000739173	0.00836974	0.00673394	Actb/Dbn1/Myh10/Nefl/Abi2/Rac3	6
BP	GO:0021700	developmental maturation	24/473	303/12172	0.0792079	2.03831	3.68009	0.000757248	0.0085506	0.00687945	Ctnnb1/Camk2b/Rab3a/Ppp2r1a/Map1b/Stxbp1/Atp6v1h/Atp6v1e1/Atp6v1a/Gsk3b/Atp6v1b2/Pfn1/Myo5a/Hnrnpk/Sybu/Trpc4ap/Nefl/Ywhaz/Rac3/Snx10/Ap1m1/Atp6v1c1/Kdm1a/Atp6v0d1	24
BP	GO:1903828	negative regulation of protein localization	18/473	200/12172	0.09	2.31603	3.77325	0.000800938	0.00901888	0.0072562	Mapt/Gdi1/Maged1/Cltc/Gnao1/Ppp3ca/Rangap1/Gsk3b/Apoe/Dclk1/Vsnl1/Park7/Map1a/Ndfip1/Gdi2/Ywhaz/Plk2/Map4k4	18
BP	GO:0045010	actin nucleation	8/473	52/12172	0.153846	3.95902	4.29949	0.000818311	0.00918905	0.00739312	Arpc3/Arpc1a/Ctnna2/Coro1a/Nckap1/Arpc2/Wasf1/Abi2	8
BP	GO:0051900	regulation of mitochondrial depolarization	5/473	20/12172	0.25	6.4334	4.8897	0.000828361	0.00925079	0.00744279	Rack1/Mllt11/Rbfox2/Got1/Oga	5
BP	GO:0097091	synaptic vesicle clustering	5/473	20/12172	0.25	6.4334	4.8897	0.000828361	0.00925079	0.00744279	Ctnnb1/Rab3a/Snap91/Syn1/Syn2	5
BP	GO:0042886	amide transport	22/473	270/12172	0.0814815	2.09681	3.66458	0.000856702	0.00954108	0.00767635	Gnas/Rab3a/Gnao1/Snap25/Ppp3ca/Oxct1/Vsnl1/Park7/Prkar1a/Glul/Nnat/Myo5a/Pfkm/Sybu/Prkcb/Map4k4/Rab1a/Ppp3cb/Glud1/Oga/Stx1a/Slc25a22	22
BP	GO:0050885	neuromuscular process controlling balance	9/473	65/12172	0.138462	3.56312	4.16606	0.000863478	0.00957201	0.00770124	Camk2b/Myo5a/Myh10/Rbfox2/Atp1a3/Nefl/Rbfox1/Rac3/Pafah1b1	9
BP	GO:0043649	dicarboxylic acid catabolic process	4/473	12/12172	0.333333	8.57787	5.28069	0.000868899	0.00957201	0.00770124	Aldh1l1/Got1/Gad1/Glud1	4
BP	GO:0099525	presynaptic dense core vesicle exocytosis	4/473	12/12172	0.333333	8.57787	5.28069	0.000868899	0.00957201	0.00770124	Rab3a/Snap25/Stxbp1/Cadps	4
BP	GO:1900152	negative regulation of nuclear-transcribed mRNA catabolic process, deadenylation-dependent decay	4/473	12/12172	0.333333	8.57787	5.28069	0.000868899	0.00957201	0.00770124	Dhx9/Hnrnpd/Hnrnpu/Csde1	4
BP	GO:0042743	hydrogen peroxide metabolic process	6/473	30/12172	0.2	5.14672	4.57235	0.000894049	0.00982246	0.00790273	Prdx2/Park7/Snca/Prdx1/Prdx5/Acox1	6
BP	GO:0034314	Arp2/3 complex-mediated actin nucleation	7/473	41/12172	0.170732	4.39354	4.37639	0.000913388	0.0100079	0.00805191	Arpc3/Arpc1a/Ctnna2/Nckap1/Arpc2/Wasf1/Abi2	7
BP	GO:0015844	monoamine transport	10/473	79/12172	0.126582	3.25742	4.04742	0.000928361	0.0101261	0.00814707	Actb/Rab3a/Nisch/Rab3b/Park7/Myo5a/Snca/Prkcb/Cadps/Stx1a	10
BP	GO:0048278	vesicle docking	8/473	53/12172	0.150943	3.88432	4.23124	0.000931655	0.0101261	0.00814707	Ndrg4/Gnao1/Stxbp1/Septin5/Camk2a/Vamp2/Ncam1/Stx1a	8
BP	GO:1900271	regulation of long-term synaptic potentiation	8/473	53/12172	0.150943	3.88432	4.23124	0.000931655	0.0101261	0.00814707	Rab3a/Sqstm1/Nsg1/Prkar1b/Gsk3b/Apoe/Hnrnpk/Paip2	8
BP	GO:0006417	regulation of translation	24/473	308/12172	0.0779221	2.00522	3.59285	0.000951769	0.0103172	0.00830076	Serbp1/Rack1/Mapk1/Caprin1/Prmt1/Ddx39b/Eef2/Pkm/Dhx9/Eif5a/Hnrnpd/Eif3k/Hnrnpu/Rps9/Ssb/Cnbp/Ppp1ca/Eif3d/Eif4g1/Khdrbs1/Rps3/Csde1/Bzw2/Paip2	24
BP	GO:0034766	negative regulation of monoatomic ion transmembrane transport	9/473	66/12172	0.136364	3.50913	4.10974	0.000966157	0.0104453	0.00840383	Ywhae/Calm2/Calm1/Nedd4/Vdac1/Ppp3ca/Calm3/Ppp3cb/Bin1	9
BP	GO:0021537	telencephalon development	23/473	291/12172	0.0790378	2.03393	3.58947	0.000997499	0.0107555	0.00865344	Ctnnb1/Ywhae/Dcx/Tuba1a/Fez1/Kif3a/Dbi/Tubb2b/Gsk3b/Casp3/Hnrnpk/Myh10/Ogdh/Atp1a3/Nefl/Hdac2/Uqcrq/Kdm1a/Pafah1b1/Atat1/Wdr47/Dmxl2/Zbtb18	23
CC	GO:0043209	myelin sheath	70/478	186/12291	0.376344	9.67708	23.986	4.44231e-51	2.38552e-48	1.49636e-48	Actb/Uchl1/Gdi1/Eef1a1/Ckb/Tuba1a/Aldoa/Mdh1/Gnb2/Mdh2/Slc25a3/Ywhag/Slc25a4/Calm2/Actg1/Cltc/Dnm1/Gnb1/Gnao1/Hspa8/Snap25/Stxbp1/Sptan1/Prdx2/Calm1/Tcp1/Cct3/Vdac1/Cct5/Cct2/Atp6v1a/Uqcrc1/Ppia/Hsp90aa1/Septin7/Tkt/Uqcrc2/Fscn1/Syn1/Pkm/Ckmt1/Atp6v1b2/Calm3/Nsf/Glul/Eno2/Ndufs1/Vdac2/Cdc42/Cox5a/Actr1a/Wdr1/Idh3a/Gpi1/Immt/Ldhb/Atp1a3/Nefl/Sucla2/Prdx1/Gdi2/Syn2/Pitpna/Eno1/Ncam1/Aco2/Ndufa10/Ub…	70
CC	GO:0150034	distal axon	66/478	374/12291	0.176471	4.53766	13.9758	6.55426e-26	1.75982e-23	1.10388e-23	Actb/Dpysl3/Hsp90ab1/Mapt/Crmp1/Tubb3/Ywhae/Dcx/Map2/Stmn4/Stmn2/Rab3a/Calm2/Actg1/Map1b/Dbn1/Kif5a/Hspa8/Snap25/Calm1/Fez1/Arpc3/Snap91/Klc1/Sncb/Hsp90aa1/Hap1/Gsk3b/Septin7/Copa/Fscn1/Dclk1/Ndrg2/Apbb1/Calm3/Septin5/Cfl1/Amph/Glul/Eno2/Tmod2/Hnrnpk/Myh10/Snca/Prkcb/Arpc2/Mapk8ip3/Rufy3/Dctn2/Clasp2/Atp1a3/Nefl/Ptbp2/Septin6/Eno1/Got1/Fkbp4/Gad1/Ncam1/Gprin1/Rac3/Gap43/Atp6v0d1/Bin1/Pafah1b1/Wdr…	66
CC	GO:0030426	growth cone	49/478	227/12291	0.215859	5.55047	13.9198	2.24546e-23	4.01937e-21	2.52122e-21	Dpysl3/Hsp90ab1/Mapt/Crmp1/Tubb3/Ywhae/Dcx/Map2/Stmn4/Stmn2/Calm2/Map1b/Dbn1/Kif5a/Snap25/Calm1/Fez1/Arpc3/Klc1/Sncb/Hsp90aa1/Hap1/Gsk3b/Copa/Fscn1/Dclk1/Ndrg2/Apbb1/Calm3/Cfl1/Eno2/Tmod2/Myh10/Snca/Arpc2/Mapk8ip3/Rufy3/Dctn2/Clasp2/Nefl/Ptbp2/Eno1/Fkbp4/Ncam1/Gprin1/Rac3/Gap43/Pafah1b1/Wdr47	49
CC	GO:0030427	site of polarized growth	49/478	233/12291	0.2103	5.40754	13.663	7.62041e-23	1.02304e-20	6.41719e-21	Dpysl3/Hsp90ab1/Mapt/Crmp1/Tubb3/Ywhae/Dcx/Map2/Stmn4/Stmn2/Calm2/Map1b/Dbn1/Kif5a/Snap25/Calm1/Fez1/Arpc3/Klc1/Sncb/Hsp90aa1/Hap1/Gsk3b/Copa/Fscn1/Dclk1/Ndrg2/Apbb1/Calm3/Cfl1/Eno2/Tmod2/Myh10/Snca/Arpc2/Mapk8ip3/Rufy3/Dctn2/Clasp2/Nefl/Ptbp2/Eno1/Fkbp4/Ncam1/Gprin1/Rac3/Gap43/Pafah1b1/Wdr47	49
CC	GO:0005874	microtubule	61/478	410/12291	0.14878	3.82565	11.7056	5.05088e-20	5.42465e-18	3.4027e-18	Tubb5/Mapt/Tubb3/Dcx/Map2/Tuba1a/Cct6a/Calm2/Dync1i2/Cltc/Map1b/Dnm1/Kif1a/Kif5a/Hspa8/Cct8/Calm1/Fez1/Tcp1/Cct3/Klc1/Cct7/Kif3a/Cct5/Cct2/Tubb2b/Gsk3b/Apoe/Hsph1/Dctn1/Kifap3/Gabarapl1/Cct4/Calm3/Hnrnpu/Dync1i1/Rab11a/Zfp207/Tuba4a/Map1a/Stmn1/Sybu/Clip3/Dctn2/Dynlrb1/Ckap5/Clasp2/Kif2a/Rusc1/Mapre2/Nav1/Map6/Fkbp4/Cep170/Kif1b/Dnm1l/Bin1/Pafah1b1/Atat1/Wdr47/Eif3a	61
CC	GO:0008021	synaptic vesicle	45/478	254/12291	0.177165	4.55552	11.5178	5.91008e-18	5.13403e-16	3.2204e-16	Rab3a/Calm2/Cltc/Dnm1/Kif1a/Hspa8/Snap25/Calm1/Snap91/Atp6v1h/Atp6v1e1/Vdac1/Dbi/Atp6v1a/Clta/Hap1/Dnajc5/Syn1/Ap2a1/Atp6v1b2/Calm3/Rab3b/Septin5/Park7/Amph/Myo5a/Vdac2/Snca/Arpc2/Vamp2/Syn2/Septin6/Cops5/Sgta/Ap1b1/Cltb/Kif1b/Atp6v1c1/Atp6v0d1/Rph3a/Dnm1l/Bin1/Rab14/Dmxl2/Stx1a	45
CC	GO:0070382	exocytic vesicle	46/478	266/12291	0.172932	4.44668	11.4316	6.6924e-18	5.13403e-16	3.2204e-16	Dpysl3/Rab3a/Calm2/Cltc/Dnm1/Kif1a/Hspa8/Snap25/Calm1/Snap91/Atp6v1h/Atp6v1e1/Vdac1/Dbi/Atp6v1a/Clta/Hap1/Dnajc5/Syn1/Ap2a1/Atp6v1b2/Calm3/Rab3b/Septin5/Park7/Amph/Myo5a/Vdac2/Snca/Arpc2/Vamp2/Syn2/Septin6/Cops5/Sgta/Ap1b1/Cltb/Kif1b/Atp6v1c1/Atp6v0d1/Rph3a/Dnm1l/Bin1/Rab14/Dmxl2/Stx1a	46
CC	GO:0030133	transport vesicle	52/478	368/12291	0.141304	3.63341	10.3172	3.33407e-16	2.23799e-14	1.40382e-14	Dpysl3/Gnas/Rab3a/Calm2/Cltc/Dnm1/Kif1a/Hspa8/Snap25/Calm1/Snap91/Atp6v1h/Atp6v1e1/Vdac1/Dbi/Atp6v1a/Clta/Hap1/Dnajc5/Syn1/Ap2a1/Atp6v1b2/Calm3/Rab3b/Septin5/Park7/Dync1i1/Amph/Myo5a/Rab11a/Vdac2/Snca/Arpc2/Vamp2/Syn2/Septin6/Sar1a/Cops5/Map6/Sgta/Ap1b1/Cltb/Kif1b/Ap1m1/Atp6v1c1/Atp6v0d1/Rph3a/Dnm1l/Bin1/Rab14/Dmxl2/Stx1a	52
CC	GO:0120111	neuron projection cytoplasm	26/478	95/12291	0.273684	7.03735	11.8825	1.3745e-15	8.20118e-14	5.14432e-14	Uchl1/Hnrnpa2b1/Map2/Kif1a/Kif5a/Mapk1/Kif3a/Rangap1/Hap1/Hnrnpab/Kifap3/Gabarapl1/Dync1i1/Ap3b2/Hpca/Map1a/Sybu/Mapk8ip3/Camk2a/Ckap5/Nefl/Hsbp1/Mapk8/Kif1b/Pafah1b1/Arl8a	26
CC	GO:0000502	proteasome complex	21/478	63/12291	0.333333	8.57113	12.1189	9.58158e-15	5.14531e-13	3.22748e-13	Psmc3/Psma6/Psmd4/Psmb4/Psma1/Psmc5/Psmd1/Psma7/Psmb6/Psmd6/Psme1/Psmd13/Psmc2/Psmc4/Psmb2/Psmd2/Psmb7/Usp14/Psmd12/Psmc6/Psmd14	21
CC	GO:0098803	respiratory chain complex	21/478	71/12291	0.295775	7.60537	11.2279	1.42142e-13	6.9391e-12	4.35267e-12	Uqcrc1/Ndufa4/Cox4i1/Uqcrc2/Ndufs2/Ndufv1/Ndufs1/Cox5a/Ndufa9/Sdhb/Cox6b1/Cyc1/Ndufa11/Uqcrq/Ndufa10/Sdha/Ndufs8/Ndufb10/Atp5pb/Ndufs7/Ndufb8	21
CC	GO:1990204	oxidoreductase complex	26/478	114/12291	0.22807	5.86446	10.4961	1.56968e-13	7.02431e-12	4.40611e-12	Ldha/Uqcrc1/Ndufa4/Cox4i1/Uqcrc2/Ndufs2/Ndufv1/Ndufs1/Cox5a/Ogdh/Idh3a/Ldhb/Idh3g/Idh3b/Ndufa9/Sdhb/Cox6b1/Cyc1/Ndufa11/Uqcrq/Ndufa10/Sdha/Ndufs8/Ndufb10/Ndufs7/Ndufb8	26
CC	GO:0030665	clathrin-coated vesicle membrane	21/478	72/12291	0.291667	7.49974	11.1264	1.93538e-13	7.99461e-12	5.01475e-12	Rab3a/Cltc/Ap2b1/Snap91/Atp6v1h/Atp6v1e1/Atp6v1a/Clta/Dnajc5/Syn1/Ap2a1/Atp6v1b2/Ap3b2/Vamp2/Ap2s1/Gad1/Ap1b1/Cltb/Ap1m1/Atp6v1c1/Atp6v0d1	21
CC	GO:1905369	endopeptidase complex	22/478	85/12291	0.258824	6.65523	10.524	7.63574e-13	2.67158e-11	1.67579e-11	Psmc3/Psma6/Psmd4/Psmb4/Psma1/Psmc5/Psmd1/Psma7/Psmb6/Capns1/Psmd6/Psme1/Psmd13/Psmc2/Psmc4/Psmb2/Psmd2/Psmb7/Usp14/Psmd12/Psmc6/Psmd14	22
CC	GO:0030672	synaptic vesicle membrane	29/478	152/12291	0.190789	4.90584	9.74664	7.96001e-13	2.67158e-11	1.67579e-11	Rab3a/Calm2/Cltc/Calm1/Atp6v1h/Atp6v1e1/Atp6v1a/Clta/Dnajc5/Syn1/Atp6v1b2/Calm3/Rab3b/Amph/Snca/Arpc2/Vamp2/Syn2/Sgta/Cltb/Kif1b/Atp6v1c1/Atp6v0d1/Rph3a/Dnm1l/Bin1/Rab14/Dmxl2/Stx1a	29
CC	GO:0099501	exocytic vesicle membrane	29/478	152/12291	0.190789	4.90584	9.74664	7.96001e-13	2.67158e-11	1.67579e-11	Rab3a/Calm2/Cltc/Calm1/Atp6v1h/Atp6v1e1/Atp6v1a/Clta/Dnajc5/Syn1/Atp6v1b2/Calm3/Rab3b/Amph/Snca/Arpc2/Vamp2/Syn2/Sgta/Cltb/Kif1b/Atp6v1c1/Atp6v0d1/Rph3a/Dnm1l/Bin1/Rab14/Dmxl2/Stx1a	29
CC	GO:0099568	cytoplasmic region	39/478	269/12291	0.144981	3.72796	9.09989	9.04953e-13	2.85859e-11	1.79309e-11	Mapt/Uchl1/Ctnnb1/Hnrnpa2b1/Map2/Tuba1a/Dync1i2/Kif1a/Kif5a/Stxbp1/Mapk1/Kif3a/Clta/Rangap1/Hap1/Septin7/Hnrnpab/Dctn1/Kifap3/Gabarapl1/Dync1i1/Prkar1a/Ctnna2/Ap3b2/Hpca/Map1a/Sybu/Gucy1b1/Mapk8ip3/Camk2a/Ckap5/Clasp2/Nefl/Hsbp1/Mapk8/Cltb/Kif1b/Pafah1b1/Arl8a	39
CC	GO:0099503	secretory vesicle	53/478	463/12291	0.114471	2.94343	8.57461	1.1222e-12	3.34791e-11	2.10003e-11	Dpysl3/Rab3a/Cct6a/Calm2/Cltc/Dnm1/Kif1a/Hspa8/Snap25/Stxbp1/Calm1/Tcp1/Snap91/Atp6v1h/Atp6v1e1/Vdac1/Dbi/Atp6v1a/Clta/Hap1/Dnajc5/Syn1/Ap2a1/Atp6v1b2/Calm3/Rab3b/Septin5/Park7/Amph/Myo5a/Vdac2/Cdc42/Snca/Arpc2/Vamp2/Syn2/Septin6/Cops5/Cadps/Map6/Sgta/Ap1b1/Snx10/Cltb/Kif1b/Atp6v1c1/Atp6v0d1/Rph3a/Dnm1l/Bin1/Rab14/Dmxl2/Stx1a	53
CC	GO:0022624	proteasome accessory complex	13/478	25/12291	0.52	13.371	12.4547	1.34513e-12	3.80175e-11	2.38471e-11	Psmc3/Psmd4/Psmc5/Psmd1/Psmd6/Psme1/Psmd13/Psmc2/Psmc4/Psmd2/Psmd12/Psmc6/Psmd14	13
CC	GO:0030662	coated vesicle membrane	25/478	116/12291	0.215517	5.54168	9.886	1.81161e-12	4.86417e-11	3.05113e-11	Rab3a/Cltc/Ap2b1/Snap91/Atp6v1h/Atp6v1e1/Atp6v1a/Clta/Dnajc5/Copa/Syn1/Ap2a1/Atp6v1b2/Ap3b2/Copg1/Vamp2/Sar1a/Ap2s1/Gad1/Ap1b1/Cltb/Ap1m1/Atp6v1c1/Atp6v0d1/Cope	25
CC	GO:0005838	proteasome regulatory particle	12/478	22/12291	0.545455	14.0255	12.3002	4.74098e-12	1.21234e-10	7.60457e-11	Psmc3/Psmd4/Psmc5/Psmd1/Psmd6/Psmd13/Psmc2/Psmc4/Psmd2/Psmd12/Psmc6/Psmd14	12
CC	GO:0098850	extrinsic component of synaptic vesicle membrane	12/478	23/12291	0.521739	13.4157	11.9883	9.56619e-12	2.33502e-10	1.46468e-10	Cltc/Atp6v1h/Atp6v1e1/Atp6v1a/Syn1/Atp6v1b2/Amph/Syn2/Sgta/Atp6v1c1/Rph3a/Bin1	12
CC	GO:0030658	transport vesicle membrane	33/478	216/12291	0.152778	3.92843	8.73431	1.28606e-11	3.00267e-10	1.88347e-10	Rab3a/Calm2/Cltc/Calm1/Atp6v1h/Atp6v1e1/Atp6v1a/Clta/Dnajc5/Syn1/Atp6v1b2/Calm3/Rab3b/Amph/Snca/Arpc2/Vamp2/Syn2/Sar1a/Map6/Sgta/Ap1b1/Cltb/Kif1b/Ap1m1/Atp6v1c1/Atp6v0d1/Rph3a/Dnm1l/Bin1/Rab14/Dmxl2/Stx1a	33
CC	GO:0005938	cell cortex	40/478	309/12291	0.12945	3.32859	8.33908	1.79572e-11	4.01791e-10	2.5203e-10	Actb/Ctnnb1/Eef1a1/Dbn1/Snap25/Stxbp1/Sptan1/Nedd4/Clta/Septin11/Septin7/Fscn1/Dctn1/Septin5/Cfl1/Septin3/Pfn1/Ctnna2/Eno2/Capzb/Hnrnpk/Myh10/Coro1a/Clip3/Snca/Prkcb/Actr1a/Cap1/Wdr1/Gucy1b1/Crip2/Ndfip1/Clasp2/Septin6/Eno1/Gad1/Cltb/Add3/Fnbp1l/Pafah1b1	40
CC	GO:0019898	extrinsic component of membrane	28/478	165/12291	0.169697	4.36348	8.74948	3.78524e-11	8.13069e-10	5.10011e-10	Gnas/Ctnnb1/Gnb2/Cltc/Ap2b1/Gnb1/Gnao1/Snap25/Stxbp1/Snap91/Atp6v1h/Atp6v1e1/Gng2/Atp6v1a/Apoe/Syn1/Atp6v1b2/Amph/Ctnna2/Syn2/Ap2s1/Cadps/Sgta/Snx10/Atp6v1c1/Dnajc6/Rph3a/Bin1	28
CC	GO:1905368	peptidase complex	23/478	113/12291	0.20354	5.2337	9.09454	4.90658e-11	1.0134e-09	6.35671e-10	Psmc3/Usp22/Psma6/Psmd4/Psmb4/Psma1/Psmc5/Psmd1/Psma7/Psmb6/Capns1/Psmd6/Psme1/Psmd13/Psmc2/Psmc4/Psmb2/Psmd2/Psmb7/Usp14/Psmd12/Psmc6/Psmd14	23
CC	GO:0031312	extrinsic component of organelle membrane	14/478	40/12291	0.35	8.99969	10.1936	1.37439e-10	2.73351e-09	1.71464e-09	Cltc/Atp6v1h/Atp6v1e1/Atp6v1a/Syn1/Atp6v1b2/Amph/Syn2/Cadps/Sgta/Snx10/Atp6v1c1/Rph3a/Bin1	14
CC	GO:1904115	axon cytoplasm	16/478	56/12291	0.285714	7.34668	9.57522	2.11472e-10	4.05573e-09	2.54402e-09	Uchl1/Kif1a/Kif5a/Kif3a/Rangap1/Hap1/Dync1i1/Ap3b2/Map1a/Sybu/Mapk8ip3/Nefl/Hsbp1/Kif1b/Pafah1b1/Arl8a	16
CC	GO:0098833	presynaptic endocytic zone	10/478	18/12291	0.555556	14.2852	11.3459	2.38505e-10	4.41646e-09	2.77029e-09	Cltc/Ap2b1/Dnm1/Snap91/Clta/Amph/Ap2s1/Cltb/Dnajc6/Dnm1l	10
CC	GO:0098835	presynaptic endocytic zone membrane	9/478	14/12291	0.642857	16.53	11.695	3.18055e-10	5.69319e-09	3.57115e-09	Cltc/Ap2b1/Dnm1/Snap91/Clta/Ap2s1/Cltb/Dnajc6/Dnm1l	9
CC	GO:0098984	neuron to neuron synapse	50/478	500/12291	0.1	2.57134	7.21588	6.76996e-10	1.17273e-08	7.35615e-09	Mapt/Ctnnb1/Hnrnpa2b1/Camk2b/Map2/Snap47/Hnrnph1/Map1b/Dbn1/Pcbp2/Hspa8/Mapk1/Snap91/Pja2/Rpl8/Prkar1b/Vdac1/Add1/Septin11/Gsk3b/Syn1/Dclk1/Hnrnpd/Cfl1/Elavl2/Ctnna2/Casp3/Capzb/Map1a/Hnrnpm/Rpl4/Add2/Camk2a/Atp1a3/Rusc1/Syn2/Ywhaz/Hnrnpa3/Rtn1/Ywhah/Gap43/Tnik/Add3/Arfgap1/Dnajc6/Rps3/Dnm1l/Eif3a/Stx1a/Epb41l1	50
CC	GO:0032838	plasma membrane bounded cell projection cytoplasm	31/478	231/12291	0.134199	3.45071	7.56371	1.50018e-09	2.51749e-08	1.57914e-08	Mapt/Uchl1/Hnrnpa2b1/Map2/Tuba1a/Dync1i2/Kif1a/Kif5a/Mapk1/Kif3a/Rangap1/Hap1/Septin7/Hnrnpab/Kifap3/Gabarapl1/Dync1i1/Prkar1a/Ap3b2/Hpca/Map1a/Sybu/Mapk8ip3/Camk2a/Ckap5/Nefl/Hsbp1/Mapk8/Kif1b/Pafah1b1/Arl8a	31
CC	GO:0030136	clathrin-coated vesicle	24/478	145/12291	0.165517	4.25601	7.93346	1.63446e-09	2.58148e-08	1.61928e-08	Rab3a/Cltc/Ap2b1/Dnm1/Snap91/Atp6v1h/Atp6v1e1/Atp6v1a/Clta/Dnajc5/Syn1/Ap2a1/Atp6v1b2/Ap3b2/Vamp2/Ap2s1/Gad1/Ap1b1/Cltb/Ap1m1/Atp6v1c1/Atp6v0d1/Dnajc6/Rab14	24
CC	GO:0098685	Schaffer collateral - CA1 synapse	24/478	145/12291	0.165517	4.25601	7.93346	1.63446e-09	2.58148e-08	1.61928e-08	Actb/Ctnnb1/Actg1/Snap91/Prkar1b/Ppp3ca/Tubb2b/Gsk3b/Syn1/Apbb1/Pfn1/Myo5a/Capzb/Rab11a/Cdc42/Arpc2/Camk2a/Nefl/Syn2/Mapk8/Ncam1/Apba2/Pafah1b1/Stx1a	24
CC	GO:0008540	proteasome regulatory particle, base subcomplex	8/478	12/12291	0.666667	17.1423	11.2534	2.1314e-09	3.27018e-08	2.05128e-08	Psmc3/Psmd4/Psmc5/Psmd1/Psmc2/Psmc4/Psmd2/Psmc6	8
CC	GO:0030135	coated vesicle	30/478	224/12291	0.133929	3.44376	7.42493	2.91375e-09	4.34635e-08	2.72632e-08	Gnas/Rab3a/Cltc/Ap2b1/Dnm1/Snap91/Atp6v1h/Atp6v1e1/Atp6v1a/Clta/Dnajc5/Copa/Syn1/Ap2a1/Atp6v1b2/Ap3b2/Actr1a/Copg1/Vamp2/Sar1a/Ap2s1/Gad1/Ap1b1/Cltb/Ap1m1/Atp6v1c1/Atp6v0d1/Cope/Dnajc6/Rab14	30
CC	GO:0032279	asymmetric synapse	46/478	463/12291	0.0993521	2.55468	6.85938	4.21705e-09	6.12041e-08	3.83913e-08	Mapt/Ctnnb1/Hnrnpa2b1/Camk2b/Map2/Snap47/Hnrnph1/Map1b/Dbn1/Pcbp2/Hspa8/Mapk1/Snap91/Pja2/Rpl8/Vdac1/Add1/Gsk3b/Syn1/Dclk1/Hnrnpd/Cfl1/Elavl2/Ctnna2/Casp3/Capzb/Map1a/Hnrnpm/Rpl4/Add2/Camk2a/Rusc1/Syn2/Hnrnpa3/Rtn1/Ywhah/Gap43/Tnik/Add3/Arfgap1/Dnajc6/Rps3/Dnm1l/Eif3a/Stx1a/Epb41l1	46
CC	GO:0014069	postsynaptic density	44/478	439/12291	0.100228	2.5772	6.76912	7.16978e-09	1.0132e-07	6.35549e-08	Mapt/Ctnnb1/Hnrnpa2b1/Camk2b/Map2/Snap47/Hnrnph1/Map1b/Dbn1/Pcbp2/Hspa8/Mapk1/Snap91/Pja2/Rpl8/Vdac1/Add1/Gsk3b/Syn1/Dclk1/Hnrnpd/Cfl1/Ctnna2/Casp3/Capzb/Map1a/Hnrnpm/Rpl4/Add2/Camk2a/Rusc1/Syn2/Hnrnpa3/Rtn1/Gap43/Tnik/Add3/Arfgap1/Dnajc6/Rps3/Dnm1l/Eif3a/Stx1a/Epb41l1	44
CC	GO:0099522	cytosolic region	16/478	70/12291	0.228571	5.87735	8.23169	7.61179e-09	1.04809e-07	6.57429e-08	Hnrnpa2b1/Gdi1/Calm2/Fus/Dbn1/Kif5a/Hspa8/Stxbp1/Nedd4/Sncb/Aldoc/Hap1/Hnrnpab/Prkcb/Camk2a/Usp14	16
CC	GO:0099572	postsynaptic specialization	46/478	481/12291	0.0956341	2.45908	6.56652	1.39428e-08	1.87182e-07	1.17413e-07	Mapt/Ctnnb1/Hnrnpa2b1/Camk2b/Map2/Snap47/Hnrnph1/Map1b/Dbn1/Pcbp2/Hspa8/Mapk1/Snap91/Pja2/Rpl8/Vdac1/Add1/Septin11/Gsk3b/Syn1/Dclk1/Hnrnpd/Cfl1/Ctnna2/Casp3/Capzb/Map1a/Hnrnpm/Rpl4/Add2/Camk2a/Rusc1/Syn2/Ywhaz/Hnrnpa3/Rtn1/Gap43/Tnik/Add3/Arfgap1/Dnajc6/Rps3/Dnm1l/Eif3a/Stx1a/Epb41l1	46
CC	GO:0044306	neuron projection terminus	26/478	188/12291	0.138298	3.55611	7.1043	1.72072e-08	2.25372e-07	1.41368e-07	Actb/Uchl1/Rab3a/Calm2/Actg1/Hspa8/Calm1/Snap91/Sncb/Hap1/Septin7/Calm3/Septin5/Amph/Glul/Hnrnpk/Snca/Prkcb/Arpc2/Atp1a3/Vamp2/Septin6/Got1/Gad1/Atp6v0d1/Bin1	26
CC	GO:0043679	axon terminus	24/478	169/12291	0.142012	3.65161	6.98192	3.65732e-08	4.67615e-07	2.93319e-07	Actb/Rab3a/Calm2/Actg1/Hspa8/Calm1/Snap91/Sncb/Hap1/Septin7/Calm3/Septin5/Amph/Glul/Hnrnpk/Snca/Prkcb/Arpc2/Atp1a3/Septin6/Got1/Gad1/Atp6v0d1/Bin1	24
CC	GO:0031252	cell leading edge	41/478	422/12291	0.0971564	2.49822	6.29991	5.7634e-08	7.19754e-07	4.51478e-07	Actb/Dpysl3/Mapt/Gnas/Tubb3/Ctnnb1/Eef1a1/Map2/Stmn2/Dbn1/Snap25/Arpc3/Caprin1/Fscn1/Dctn1/Apbb1/Atp6v1b2/Gabarapl1/Cfl1/Vim/Amph/Ctnna2/Myo5a/Capzb/Hpca/Myh10/Cdc42/Coro1a/Nckap1/Arpc2/Mapk8ip3/Rufy3/Clasp2/Ywhaz/Wasf1/Rasgrp2/Abi2/Rac3/Rps3/Pafah1b1/Arf4	41
CC	GO:0005819	spindle	38/478	390/12291	0.0974359	2.50541	6.07721	1.67114e-07	2.03955e-06	1.27934e-06	Tubb5/Crmp1/Tubb3/Ctnnb1/Camk2b/Calm2/Cltc/Calm1/Mapk1/Csnk1a1/Kif3a/Clta/Rangap1/Tubb2b/Gsk3b/Septin7/Dctn1/Kifap3/Calm3/Hnrnpu/Dync1i1/Prpf19/Rab11a/Zfp207/Myh10/Cdc42/Ckap5/Clasp2/Kif2a/Mapre2/Septin6/Ik/Plk2/Cep170/Rps3/Pafah1b1/Atat1/Arl8a	38
CC	GO:0030120	vesicle coat	13/478	57/12291	0.22807	5.86446	7.40453	2.02207e-07	2.413e-06	1.51359e-06	Cltc/Ap2b1/Snap91/Clta/Copa/Ap2a1/Copg1/Sar1a/Ap2s1/Ap1b1/Cltb/Ap1m1/Cope	13
CC	GO:0030964	NADH dehydrogenase complex	11/478	41/12291	0.268293	6.89871	7.61011	3.00931e-07	3.4383e-06	2.15673e-06	Ndufa4/Ndufs2/Ndufv1/Ndufs1/Ndufa9/Ndufa11/Ndufa10/Ndufs8/Ndufb10/Ndufs7/Ndufb8	11
CC	GO:0045271	respiratory chain complex I	11/478	41/12291	0.268293	6.89871	7.61011	3.00931e-07	3.4383e-06	2.15673e-06	Ndufa4/Ndufs2/Ndufv1/Ndufs1/Ndufa9/Ndufa11/Ndufa10/Ndufs8/Ndufb10/Ndufs7/Ndufb8	11
CC	GO:0101031	protein folding chaperone complex	10/478	34/12291	0.294118	7.56276	7.70804	4.07436e-07	4.5582e-06	2.8592e-06	Hsp90ab1/Cct6a/Hspa8/Cct8/Tcp1/Cct3/Cct7/Cct5/Cct2/Cct4	10
CC	GO:0015629	actin cytoskeleton	40/478	438/12291	0.0913242	2.34825	5.77969	4.37453e-07	4.79413e-06	3.0072e-06	Actb/Dpysl3/Crmp1/Eef1a1/Map2/Aldoa/Actg1/Dbn1/Snap25/Sptan1/Arpc3/Add1/Septin11/Septin7/Fscn1/Dhx9/Arpc1a/Septin5/Cfl1/Ctnna2/Tmod2/Myo5a/Capzb/Hnrnpk/Myh10/Coro1a/Snca/Nckap1/Prkcb/Actr1a/Cap1/Wdr1/Arpc2/Add2/Dctn2/Mapk8/Abi2/Myl6/Rac3/Stx1a	40
CC	GO:0035770	ribonucleoprotein granule	27/478	238/12291	0.113445	2.91707	6.00741	5.78133e-07	6.20914e-06	3.89479e-06	Actb/Tubb5/Mapt/Hnrnpa2b1/Tuba1a/Kif5a/G3bp2/Hnrnpl/Sqstm1/Caprin1/Hnrnpab/Dhx9/Psmc3/Psma6/Hnrnpu/Dync1i1/Ssb/Hnrnpk/Cdc42/Ckap5/Rbfox1/Eid1/Hnrnpa3/Psmc2/Eif4g1/Eif4a1/Csde1	27
CC	GO:0043197	dendritic spine	26/478	224/12291	0.116071	2.98459	6.02983	6.01992e-07	6.33862e-06	3.976e-06	Fus/Map1b/Dbn1/Hspa8/Nedd4/Ppp3ca/Add1/Septin11/Hap1/Gsk3b/Apbb1/Cfl1/Capzb/Hpca/Hnrnpk/Myh10/Cdc42/Arpc2/Camk2a/Atp1a3/Ppp1ca/Psmc2/Abi2/Apba2/Rph3a/Arf4	26
CC	GO:0005875	microtubule associated complex	18/478	119/12291	0.151261	3.88942	6.37108	7.3224e-07	7.56178e-06	4.74325e-06	Ywhae/Map2/Dync1i2/Map1b/Kif1a/Kif5a/Klc1/Kif3a/Dctn1/Kifap3/Dync1i1/Map1a/Actr1a/Dctn2/Dynlrb1/Kif2a/Kif1b/Pafah1b1	18
CC	GO:1902495	transmembrane transporter complex	32/478	320/12291	0.1	2.57134	5.72914	9.19569e-07	9.17715e-06	5.75652e-06	Calm2/Snap25/Calm1/Atp6v1h/Atp6v1e1/Atp6v1a/Uqcrc1/Ndufa4/Cox4i1/Uqcrc2/Atp6v1b2/Calm3/Ndufs2/Ndufv1/Ndufs1/Cox5a/Atp1a3/Vamp2/Ndufa9/Cox6b1/Cyc1/Ndufa11/Uqcrq/Ndufa10/Atp6v1c1/Atp6v0d1/Ndufs8/Ndufb10/Atp5pb/Ndufs7/Ndufb8/Stx1a	32
CC	GO:0044309	neuron spine	26/478	229/12291	0.113537	2.91942	5.89778	9.22842e-07	9.17715e-06	5.75652e-06	Fus/Map1b/Dbn1/Hspa8/Nedd4/Ppp3ca/Add1/Septin11/Hap1/Gsk3b/Apbb1/Cfl1/Capzb/Hpca/Hnrnpk/Myh10/Cdc42/Arpc2/Camk2a/Atp1a3/Ppp1ca/Psmc2/Abi2/Apba2/Rph3a/Arf4	26
CC	GO:0042470	melanosome	15/478	87/12291	0.172414	4.43334	6.46451	1.12972e-06	1.08332e-05	6.79531e-06	Hsp90ab1/Ywhae/Cltc/Hspa8/Fasn/Hsp90aa1/Dnajc5/Apoe/Atp6v1b2/Cct4/Myo5a/Ywhaz/Ywhab/Rab1a/Snd1	15
CC	GO:0048770	pigment granule	15/478	87/12291	0.172414	4.43334	6.46451	1.12972e-06	1.08332e-05	6.79531e-06	Hsp90ab1/Ywhae/Cltc/Hspa8/Fasn/Hsp90aa1/Dnajc5/Apoe/Atp6v1b2/Cct4/Myo5a/Ywhaz/Ywhab/Rab1a/Snd1	15
CC	GO:0036464	cytoplasmic ribonucleoprotein granule	25/478	220/12291	0.113636	2.92198	5.78625	1.47252e-06	1.38727e-05	8.7019e-06	Actb/Tubb5/Mapt/Hnrnpa2b1/Tuba1a/Kif5a/G3bp2/Sqstm1/Caprin1/Hnrnpab/Dhx9/Psmc3/Psma6/Hnrnpu/Dync1i1/Ssb/Hnrnpk/Cdc42/Ckap5/Rbfox1/Eid1/Psmc2/Eif4g1/Eif4a1/Csde1	25
CC	GO:0099523	presynaptic cytosol	11/478	48/12291	0.229167	5.89265	6.83173	1.68161e-06	1.55694e-05	9.76614e-06	Gdi1/Calm2/Fus/Hspa8/Stxbp1/Sncb/Hap1/Hnrnpab/Prkcb/Camk2a/Usp14	11
CC	GO:0030125	clathrin vesicle coat	9/478	31/12291	0.290323	7.46518	7.2498	1.77157e-06	1.57075e-05	9.85276e-06	Cltc/Ap2b1/Snap91/Clta/Ap2a1/Ap2s1/Ap1b1/Cltb/Ap1m1	9
CC	GO:0005839	proteasome core complex	7/478	17/12291	0.411765	10.5879	7.95725	1.78427e-06	1.57075e-05	9.85276e-06	Psma6/Psmb4/Psma1/Psma7/Psmb6/Psmb2/Psmb7	7
CC	GO:0098888	extrinsic component of presynaptic membrane	7/478	17/12291	0.411765	10.5879	7.95725	1.78427e-06	1.57075e-05	9.85276e-06	Ap2b1/Snap25/Stxbp1/Snap91/Ctnna2/Ap2s1/Dnajc6	7
CC	GO:0030117	membrane coat	15/478	93/12291	0.16129	4.14732	6.12841	2.70543e-06	2.30606e-05	1.44651e-05	Cltc/Ap2b1/Dnm1/Snap91/Clta/Copa/Ap2a1/Ap3b2/Copg1/Sar1a/Ap2s1/Ap1b1/Cltb/Ap1m1/Cope	15
CC	GO:0048475	coated membrane	15/478	93/12291	0.16129	4.14732	6.12841	2.70543e-06	2.30606e-05	1.44651e-05	Cltc/Ap2b1/Dnm1/Snap91/Clta/Copa/Ap2a1/Ap3b2/Copg1/Sar1a/Ap2s1/Ap1b1/Cltb/Ap1m1/Cope	15
CC	GO:1990351	transporter complex	32/478	337/12291	0.0949555	2.44163	5.39785	2.8294e-06	2.37404e-05	1.48916e-05	Calm2/Snap25/Calm1/Atp6v1h/Atp6v1e1/Atp6v1a/Uqcrc1/Ndufa4/Cox4i1/Uqcrc2/Atp6v1b2/Calm3/Ndufs2/Ndufv1/Ndufs1/Cox5a/Atp1a3/Vamp2/Ndufa9/Cox6b1/Cyc1/Ndufa11/Uqcrq/Ndufa10/Atp6v1c1/Atp6v0d1/Ndufs8/Ndufb10/Atp5pb/Ndufs7/Ndufb8/Stx1a	32
CC	GO:0030027	lamellipodium	23/478	200/12291	0.115	2.95704	5.61298	3.15968e-06	2.61038e-05	1.6374e-05	Actb/Dpysl3/Tubb3/Ctnnb1/Stmn2/Dbn1/Snap25/Arpc3/Caprin1/Fscn1/Apbb1/Cfl1/Ctnna2/Capzb/Myh10/Cdc42/Coro1a/Nckap1/Arpc2/Rufy3/Wasf1/Abi2/Rac3	23
CC	GO:0099571	postsynaptic cytoskeleton	8/478	26/12291	0.307692	7.91181	7.09667	4.15218e-06	3.37837e-05	2.11914e-05	Actb/Actg1/Dbn1/Septin7/Myo5a/Myh10/Nefl/Abi2	8
CC	GO:0030132	clathrin coat of coated pit	7/478	19/12291	0.368421	9.47335	7.43506	4.31946e-06	3.46201e-05	2.17161e-05	Cltc/Ap2b1/Snap91/Clta/Ap2a1/Ap2s1/Cltb	7
CC	GO:0032839	dendrite cytoplasm	9/478	35/12291	0.257143	6.61201	6.68788	5.40027e-06	4.26462e-05	2.67505e-05	Map2/Kif5a/Mapk1/Kif3a/Kifap3/Gabarapl1/Hpca/Camk2a/Mapk8	9
CC	GO:0070069	cytochrome complex	8/478	27/12291	0.296296	7.61878	6.92554	5.70119e-06	4.43701e-05	2.78319e-05	Uqcrc1/Ndufa4/Cox4i1/Uqcrc2/Cox5a/Cox6b1/Cyc1/Uqcrq	8
CC	GO:0034399	nuclear periphery	19/478	151/12291	0.125828	3.23546	5.55976	6.13988e-06	4.71017e-05	2.95453e-05	Actb/Mapt/Hnrnpa2b1/Matr3/Map2/Ddx39b/Csnk2b/Cfl1/Psma6/Vim/Hnrnpu/Anp32a/Hnrnpm/Smarcb1/Sfpq/Smarca4/Smarcc2/S100a10/Psip1	19
CC	GO:0005743	mitochondrial inner membrane	37/478	454/12291	0.0814978	2.09558	4.78479	1.66895e-05	0.000126229	7.91791e-05	Mdh2/Slc25a3/Slc25a4/Bdh1/Vdac1/Uqcrc1/Ndufa4/Cox4i1/Uqcrc2/Ckmt1/Ndufs2/Ndufv1/Ndufs1/Vdac2/Cox5a/Snca/Immt/Ldhb/Ndufa9/Sdhb/Cox6b1/Cyc1/Ndufa11/Glud1/Uqcrq/Ndufa10/Sdha/Dap3/Ndufs8/Ndufb10/Ghitm/Atp5pb/Ndufs7/Rps3/Csde1/Ndufb8/Slc25a22	37
CC	GO:0000776	kinetochore	19/478	163/12291	0.116564	2.99727	5.16351	1.86669e-05	0.00013021	8.16766e-05	Actb/Zwint/Csnk1a1/Rangap1/Septin7/Dctn1/Hnrnpu/Dync1i1/Zfp207/Smarcb1/Dctn2/Ckap5/Clasp2/Septin6/Cbx5/Smarca4/Plk2/Smarcc2/Pafah1b1	19
CC	GO:0000221	vacuolar proton-transporting V-type ATPase, V1 domain	5/478	10/12291	0.5	12.8567	7.54495	1.86708e-05	0.00013021	8.16766e-05	Atp6v1h/Atp6v1e1/Atp6v1a/Atp6v1b2/Atp6v1c1	5
CC	GO:0005940	septin ring	5/478	10/12291	0.5	12.8567	7.54495	1.86708e-05	0.00013021	8.16766e-05	Septin11/Septin7/Septin5/Septin3/Septin6	5
CC	GO:0031105	septin complex	5/478	10/12291	0.5	12.8567	7.54495	1.86708e-05	0.00013021	8.16766e-05	Septin11/Septin7/Septin5/Septin3/Septin6	5
CC	GO:0033178	proton-transporting two-sector ATPase complex, catalytic domain	5/478	10/12291	0.5	12.8567	7.54495	1.86708e-05	0.00013021	8.16766e-05	Atp6v1h/Atp6v1e1/Atp6v1a/Atp6v1b2/Atp6v1c1	5
CC	GO:0033180	proton-transporting V-type ATPase, V1 domain	5/478	10/12291	0.5	12.8567	7.54495	1.86708e-05	0.00013021	8.16766e-05	Atp6v1h/Atp6v1e1/Atp6v1a/Atp6v1b2/Atp6v1c1	5
CC	GO:0016363	nuclear matrix	16/478	124/12291	0.129032	3.31786	5.21814	2.40742e-05	0.000165741	0.000103964	Actb/Hnrnpa2b1/Matr3/Ddx39b/Csnk2b/Cfl1/Psma6/Vim/Hnrnpu/Anp32a/Hnrnpm/Smarcb1/Sfpq/Smarca4/Smarcc2/S100a10	16
CC	GO:0043204	perikaryon	20/478	182/12291	0.10989	2.82565	4.99124	2.70369e-05	0.000183783	0.000115281	Crmp1/Hnrnpa2b1/Camk2b/Fus/Map1b/Ncdn/Kif5a/Hspa8/Rack1/Mapk1/Ckmt1/Glul/Eno2/Hpca/Arpc2/Rufy3/Ckap5/Ppp1ca/Mapk8/Gap43	20
CC	GO:0016469	proton-transporting two-sector ATPase complex	7/478	25/12291	0.28	7.19975	6.24169	3.3629e-05	0.000225735	0.000141596	Atp6v1h/Atp6v1e1/Atp6v1a/Atp6v1b2/Atp6v1c1/Atp6v0d1/Atp5pb	7
CC	GO:0044305	calyx of Held	8/478	34/12291	0.235294	6.05021	5.93153	3.66738e-05	0.000243134	0.00015251	Actb/Calm2/Actg1/Calm1/Calm3/Septin5/Prkcb/Atp1a3	8
CC	GO:0000779	condensed chromosome, centromeric region	19/478	173/12291	0.109827	2.82401	4.8601	4.31307e-05	0.000282454	0.000177174	Actb/Zwint/Csnk1a1/Rangap1/Septin7/Dctn1/Hnrnpu/Dync1i1/Zfp207/Smarcb1/Dctn2/Ckap5/Clasp2/Septin6/Cbx5/Smarca4/Plk2/Smarcc2/Pafah1b1	19
CC	GO:0005871	kinesin complex	9/478	45/12291	0.2	5.14268	5.60016	4.79398e-05	0.000306472	0.00019224	Ywhae/Kif1a/Kif5a/Klc1/Kif3a/Kifap3/Kif2a/Kif1b/Pafah1b1	9
CC	GO:0099524	postsynaptic cytosol	9/478	45/12291	0.2	5.14268	5.60016	4.79398e-05	0.000306472	0.00019224	Hnrnpa2b1/Fus/Dbn1/Kif5a/Hspa8/Nedd4/Aldoc/Hap1/Camk2a	9
CC	GO:0032156	septin cytoskeleton	5/478	12/12291	0.416667	10.7139	6.77194	5.49926e-05	0.000347424	0.000217927	Septin11/Septin7/Septin5/Septin3/Septin6	5
CC	GO:0016234	inclusion body	11/478	68/12291	0.161765	4.15952	5.25529	5.65114e-05	0.000352868	0.000221342	Hsp90ab1/Mapt/Sqstm1/Sncb/Rangap1/Hap1/Eef2/Snca/Psmc5/Psmc4/Psmc6	11
CC	GO:0098871	postsynaptic actin cytoskeleton	6/478	19/12291	0.315789	8.12002	6.24755	5.90299e-05	0.000362796	0.00022757	Actb/Actg1/Dbn1/Myo5a/Myh10/Abi2	6
CC	GO:0019897	extrinsic component of plasma membrane	14/478	106/12291	0.132075	3.39611	4.98375	5.94526e-05	0.000362796	0.00022757	Gnas/Ctnnb1/Gnb2/Ap2b1/Gnb1/Gnao1/Snap25/Stxbp1/Snap91/Gng2/Apoe/Ctnna2/Ap2s1/Dnajc6	14
CC	GO:0005681	spliceosomal complex	20/478	194/12291	0.103093	2.65086	4.66212	6.7496e-05	0.000407251	0.000255455	Hnrnpa2b1/Hnrnph1/Hspa8/Ddx39b/Ddx5/Hnrnpu/Prpf19/Hnrnpk/Snrnp70/Hnrnpm/Prpf8/Srsf2/Hnrnpa1/Ptbp2/Hnrnpa3/Ik/Srrm2/Sf3b2/Sf1/Dhx15	20
CC	GO:0098858	actin-based cell projection	20/478	195/12291	0.102564	2.63727	4.63582	7.25543e-05	0.000432907	0.000271548	Tubb3/Ctnnb1/Map2/Dbn1/Snap25/Nedd4/Atp6v1e1/Atp6v1a/Fscn1/Ap2a1/Apbb1/Atp6v1b2/Cfl1/Myo5a/Cdc42/Coro1a/Rufy3/Abi2/Gap43/Pafah1b1	20
CC	GO:0030118	clathrin coat	9/478	48/12291	0.1875	4.82126	5.33572	8.17968e-05	0.000482691	0.000302776	Cltc/Ap2b1/Snap91/Clta/Ap2a1/Ap2s1/Ap1b1/Cltb/Ap1m1	9
CC	GO:0019866	organelle inner membrane	37/478	490/12291	0.0755102	1.94162	4.27884	8.53432e-05	0.000498145	0.00031247	Mdh2/Slc25a3/Slc25a4/Bdh1/Vdac1/Uqcrc1/Ndufa4/Cox4i1/Uqcrc2/Ckmt1/Ndufs2/Ndufv1/Ndufs1/Vdac2/Cox5a/Snca/Immt/Ldhb/Ndufa9/Sdhb/Cox6b1/Cyc1/Ndufa11/Glud1/Uqcrq/Ndufa10/Sdha/Dap3/Ndufs8/Ndufb10/Ghitm/Atp5pb/Ndufs7/Rps3/Csde1/Ndufb8/Slc25a22	37
CC	GO:0030130	clathrin coat of trans-Golgi network vesicle	5/478	13/12291	0.384615	9.88977	6.45072	8.6514e-05	0.000499549	0.00031335	Cltc/Clta/Ap1b1/Cltb/Ap1m1	5
CC	GO:0005798	Golgi-associated vesicle	12/478	84/12291	0.142857	3.67334	4.94538	9.2196e-05	0.000526694	0.000330378	Gnas/Cltc/Clta/Copa/Actr1a/Copg1/Map6/Ap1b1/Cltb/Ap1m1/Cope/Rab14	12
CC	GO:0099738	cell cortex region	8/478	39/12291	0.205128	5.27454	5.37809	0.000104736	0.000592035	0.000371364	Ctnnb1/Stxbp1/Clta/Dctn1/Ctnna2/Gucy1b1/Clasp2/Cltb	8
CC	GO:0000793	condensed chromosome	23/478	249/12291	0.0923695	2.37513	4.40966	0.000108732	0.000608222	0.000381517	Actb/Tuba1a/Zwint/Csnk1a1/Rangap1/Septin7/Syn1/Dctn1/Kifap3/Hnrnpu/Dync1i1/Zfp207/Smarcb1/Dctn2/Ckap5/Clasp2/Septin6/Cbx5/Smarca4/Plk2/Smarcc2/Add3/Pafah1b1	23
CC	GO:0016471	vacuolar proton-transporting V-type ATPase complex	6/478	21/12291	0.285714	7.34668	5.85523	0.00011048	0.000611625	0.000383652	Atp6v1h/Atp6v1e1/Atp6v1a/Atp6v1b2/Atp6v1c1/Atp6v0d1	6
CC	GO:0005876	spindle microtubule	11/478	74/12291	0.148649	3.82226	4.89824	0.000124884	0.000684314	0.000429247	Calm2/Cltc/Calm1/Kif3a/Kifap3/Calm3/Hnrnpu/Rab11a/Clasp2/Kif2a/Pafah1b1	11
CC	GO:0031253	cell projection membrane	25/478	285/12291	0.0877193	2.25556	4.31391	0.000126677	0.000687126	0.000431011	Hsp90ab1/Mapt/Ctnnb1/Eef1a1/Map2/Ndrg4/Gnb1/Hsp90aa1/Fscn1/Arpc1a/Gabarapl1/Cfl1/Hpca/Cdc42/Nckap1/Prkcb/Arpc2/Mapk8ip3/Gpi1/Clasp2/Rasgrp2/Gap43/Cltb/Rps3/Arf4	25
CC	GO:0071013	catalytic step 2 spliceosome	12/478	89/12291	0.134831	3.46697	4.69844	0.000162459	0.000872403	0.000547229	Hnrnpa2b1/Hnrnph1/Ddx5/Hnrnpu/Prpf19/Hnrnpk/Hnrnpm/Prpf8/Hnrnpa1/Hnrnpa3/Srrm2/Sf3b2	12
CC	GO:0030660	Golgi-associated vesicle membrane	8/478	42/12291	0.190476	4.89779	5.08982	0.000181369	0.000964311	0.00060488	Cltc/Clta/Copa/Copg1/Ap1b1/Cltb/Ap1m1/Cope	8
CC	GO:0045239	tricarboxylic acid cycle heteromeric enzyme complex	5/478	15/12291	0.333333	8.57113	5.90184	0.000189217	0.000996173	0.000624866	Ogdh/Idh3a/Idh3g/Sucla2/Idh3b	5
CC	GO:0030175	filopodium	13/478	105/12291	0.12381	3.18356	4.52001	0.000210382	0.00109685	0.000688015	Tubb3/Map2/Dbn1/Snap25/Fscn1/Ap2a1/Apbb1/Cfl1/Myo5a/Cdc42/Rufy3/Abi2/Gap43	13
CC	GO:0033176	proton-transporting V-type ATPase complex	6/478	24/12291	0.25	6.42835	5.35444	0.000248115	0.00128113	0.000803612	Atp6v1h/Atp6v1e1/Atp6v1a/Atp6v1b2/Atp6v1c1/Atp6v0d1	6
CC	GO:0005905	clathrin-coated pit	10/478	68/12291	0.147059	3.78138	4.62632	0.000275981	0.00141144	0.000885351	Cltc/Ap2b1/Dnm1/Snap91/Clta/Ap2a1/Ap2s1/Cltb/Dnm1l/Atat1	10
CC	GO:0090533	cation-transporting ATPase complex	7/478	35/12291	0.2	5.14268	4.93686	0.00033578	0.00168518	0.00105706	Atp6v1h/Atp6v1e1/Atp6v1a/Atp6v1b2/Atp1a3/Atp6v1c1/Atp6v0d1	7
CC	GO:0098533	ATPase dependent transmembrane transport complex	7/478	35/12291	0.2	5.14268	4.93686	0.00033578	0.00168518	0.00105706	Atp6v1h/Atp6v1e1/Atp6v1a/Atp6v1b2/Atp1a3/Atp6v1c1/Atp6v0d1	7
CC	GO:0012510	trans-Golgi network transport vesicle membrane	5/478	17/12291	0.294118	7.56276	5.44663	0.000365517	0.00180076	0.00112955	Cltc/Clta/Ap1b1/Cltb/Ap1m1	5
CC	GO:0045277	respiratory chain complex IV	5/478	17/12291	0.294118	7.56276	5.44663	0.000365517	0.00180076	0.00112955	Ndufa4/Cox4i1/Uqcrc2/Cox5a/Cox6b1	5
CC	GO:0019774	proteasome core complex, beta-subunit complex	4/478	10/12291	0.4	10.2854	5.90869	0.000393466	0.00190352	0.00119402	Psmb4/Psmb6/Psmb2/Psmb7	4
CC	GO:0045275	respiratory chain complex III	4/478	10/12291	0.4	10.2854	5.90869	0.000393466	0.00190352	0.00119402	Uqcrc1/Uqcrc2/Cyc1/Uqcrq	4
CC	GO:0099243	extrinsic component of synaptic membrane	7/478	36/12291	0.194444	4.99983	4.83443	0.000403053	0.0019325	0.00121219	Ap2b1/Snap25/Stxbp1/Snap91/Ctnna2/Ap2s1/Dnajc6	7
CC	GO:0042734	presynaptic membrane	21/478	239/12291	0.0878661	2.25934	3.95476	0.00042307	0.00201052	0.00126113	Ctnnb1/Cltc/Ap2b1/Dnm1/Gnao1/Snap25/Stxbp1/Snap91/Vdac1/Clta/Septin7/Apbb1/Septin3/Ctnna2/Atp1a3/Ap2s1/Ncam1/Cltb/Dnajc6/Dnm1l/Stx1a	21
CC	GO:0030131	clathrin adaptor complex	6/478	27/12291	0.222222	5.71409	4.93257	0.000494167	0.00232779	0.00146014	Ap2b1/Snap91/Ap2a1/Ap2s1/Ap1b1/Ap1m1	6
CC	GO:0030141	secretory granule	22/478	260/12291	0.0846154	2.17575	3.85443	0.000522694	0.00244075	0.001531	Rab3a/Cct6a/Dnm1/Kif1a/Stxbp1/Tcp1/Atp6v1a/Dnajc5/Ap2a1/Rab3b/Myo5a/Vdac2/Cdc42/Snca/Arpc2/Vamp2/Cadps/Snx10/Rph3a/Rab14/Dmxl2/Stx1a	22
CC	GO:0043292	contractile muscle fiber	18/478	193/12291	0.0932642	2.39814	3.93806	0.000531132	0.00245878	0.00154231	Ctnnb1/Aldoa/Calm2/Actg1/Mef2c/Sptan1/Calm1/Sqstm1/Dbi/Ppp3ca/Calm3/Psma6/Tmod2/Capzb/Rpl4/Trim32/Ppp3cb/Bin1	18
CC	GO:1904949	ATPase complex	13/478	120/12291	0.108333	2.78562	3.9539	0.000778205	0.00357176	0.00224044	Actb/Atp6v1h/Atp6v1e1/Atp6v1a/Atp6v1b2/Smarcb1/Rbbp7/Hdac2/Gatad2b/Smarca4/Smarcc2/Atp6v1c1/Atp6v0d1	13
CC	GO:0030017	sarcomere	16/478	168/12291	0.0952381	2.44889	3.80361	0.000850615	0.00386798	0.00242626	Ctnnb1/Aldoa/Calm2/Mef2c/Sptan1/Calm1/Sqstm1/Ppp3ca/Calm3/Psma6/Tmod2/Capzb/Rpl4/Trim32/Ppp3cb/Bin1	16
CC	GO:0030122	AP-2 adaptor complex	4/478	12/12291	0.333333	8.57113	5.27812	0.000871557	0.00386798	0.00242626	Ap2b1/Snap91/Ap2a1/Ap2s1	4
CC	GO:0031209	SCAR complex	4/478	12/12291	0.333333	8.57113	5.27812	0.000871557	0.00386798	0.00242626	Nckap1/Wasf1/Abi2/Cyfip2	4
CC	GO:0098843	postsynaptic endocytic zone	4/478	12/12291	0.333333	8.57113	5.27812	0.000871557	0.00386798	0.00242626	Cltc/Clta/Ap2a1/Cltb	4
CC	GO:0030016	myofibril	17/478	185/12291	0.0918919	2.36285	3.75702	0.000888274	0.00390986	0.00245252	Ctnnb1/Aldoa/Calm2/Actg1/Mef2c/Sptan1/Calm1/Sqstm1/Ppp3ca/Calm3/Psma6/Tmod2/Capzb/Rpl4/Trim32/Ppp3cb/Bin1	17
CC	GO:0098687	chromosomal region	26/478	343/12291	0.0758017	1.94912	3.58617	0.000903418	0.00394419	0.00247406	Actb/Hnrnpa2b1/Zwint/Ppp2r1a/Csnk1a1/Rangap1/Septin7/Dctn1/Hnrnpu/Dync1i1/Zfp207/Smarcb1/Dctn2/Ckap5/Clasp2/Rbbp7/Ppp1ca/Septin6/Cbx5/Hdac2/Gatad2b/Smarca4/Plk2/Smarcc2/Kdm1a/Pafah1b1	26
CC	GO:0044304	main axon	10/478	79/12291	0.126582	3.25486	4.04436	0.000934382	0.00402418	0.00252424	Mapt/Map2/Map1b/Dnm1/Sptan1/Apbb1/Map1a/Mapk8ip3/Nav1/Bin1	10
CC	GO:0070062	extracellular exosome	8/478	53/12291	0.150943	3.88127	4.2284	0.000936728	0.00402418	0.00252424	Hnrnpa2b1/Aldoa/Actg1/Hspa8/Apoe/Rab11a/Bag6/Hspa4	8
CC	GO:0044295	axonal growth cone	7/478	42/12291	0.166667	4.28556	4.29036	0.00106516	0.00451984	0.00283515	Hsp90ab1/Mapt/Dbn1/Snap25/Hsp90aa1/Clasp2/Fkbp4	7
CC	GO:0030140	trans-Golgi network transport vesicle	6/478	31/12291	0.193548	4.97678	4.45941	0.00107736	0.00451984	0.00283515	Cltc/Clta/Ap1b1/Cltb/Ap1m1/Rab14	6
CC	GO:0097470	ribbon synapse	6/478	31/12291	0.193548	4.97678	4.45941	0.00107736	0.00451984	0.00283515	Cltc/Dnm1/Hspa8/Snap25/Kif3a/Amph	6
CC	GO:0030128	clathrin coat of endocytic vesicle	4/478	13/12291	0.307692	7.91181	5.01545	0.00122046	0.00493077	0.00309291	Ap2b1/Snap91/Ap2a1/Ap2s1	4
CC	GO:0030669	clathrin-coated endocytic vesicle membrane	4/478	13/12291	0.307692	7.91181	5.01545	0.00122046	0.00493077	0.00309291	Ap2b1/Snap91/Ap2a1/Ap2s1	4
CC	GO:0061827	sperm head	4/478	13/12291	0.307692	7.91181	5.01545	0.00122046	0.00493077	0.00309291	Hsp90ab1/Aldoa/Park7/Arpc2	4
CC	GO:0071564	npBAF complex	4/478	13/12291	0.307692	7.91181	5.01545	0.00122046	0.00493077	0.00309291	Actb/Smarcb1/Smarca4/Smarcc2	4
CC	GO:0001917	photoreceptor inner segment	7/478	43/12291	0.162791	4.1859	4.20963	0.0012304	0.00493077	0.00309291	Dnm1/Gnb1/Hspa8/Snap25/Kifap3/Eno2/Atp1a3	7
CC	GO:0030119	AP-type membrane coat adaptor complex	7/478	43/12291	0.162791	4.1859	4.20963	0.0012304	0.00493077	0.00309291	Ap2b1/Snap91/Ap2a1/Ap3b2/Ap2s1/Ap1b1/Ap1m1	7
CC	GO:0000775	chromosome, centromeric region	20/478	245/12291	0.0816327	2.09905	3.49534	0.00143389	0.0057037	0.00357774	Actb/Zwint/Ppp2r1a/Csnk1a1/Rangap1/Septin7/Dctn1/Hnrnpu/Dync1i1/Zfp207/Smarcb1/Dctn2/Ckap5/Clasp2/Septin6/Cbx5/Smarca4/Plk2/Smarcc2/Pafah1b1	20
CC	GO:0031941	filamentous actin	6/478	33/12291	0.181818	4.67516	4.25239	0.00151749	0.00599187	0.0037585	Dpysl3/Actg1/Arpc3/Nckap1/Arpc2/Rac3	6
CC	GO:0030863	cortical cytoskeleton	11/478	99/12291	0.111111	2.85704	3.73174	0.00157584	0.00617682	0.00387451	Actb/Eef1a1/Dbn1/Sptan1/Cfl1/Capzb/Coro1a/Prkcb/Cap1/Wdr1/Clasp2	11
CC	GO:0045334	clathrin-coated endocytic vesicle	5/478	23/12291	0.217391	5.58987	4.43187	0.00163876	0.00637692	0.00400003	Cltc/Ap2b1/Snap91/Ap2a1/Ap2s1	5
CC	GO:0016586	RSC-type complex	4/478	15/12291	0.266667	6.8569	4.56557	0.0021901	0.00846105	0.00530733	Actb/Smarcb1/Smarca4/Smarcc2	4
CC	GO:0035371	microtubule plus-end	5/478	25/12291	0.2	5.14268	4.1707	0.00242694	0.00930904	0.00583925	Dctn1/Clip3/Ckap5/Clasp2/Mapre2	5
CC	GO:0005852	eukaryotic translation initiation factor 3 complex	4/478	16/12291	0.25	6.42835	4.37045	0.00283131	0.0107071	0.00671624	Eif3k/Eif3l/Eif3d/Eif3a	4
CC	GO:0071565	nBAF complex	4/478	16/12291	0.25	6.42835	4.37045	0.00283131	0.0107071	0.00671624	Actb/Smarcb1/Smarca4/Smarcc2	4
CC	GO:1903561	extracellular vesicle	8/478	64/12291	0.125	3.21417	3.57233	0.00322422	0.0121077	0.00759477	Hnrnpa2b1/Aldoa/Actg1/Hspa8/Apoe/Rab11a/Bag6/Hspa4	8
CC	GO:0031256	leading edge membrane	15/478	175/12291	0.0857143	2.204	3.22684	0.00343603	0.0128113	0.00803611	Mapt/Eef1a1/Map2/Gabarapl1/Cfl1/Amph/Hpca/Cdc42/Nckap1/Arpc2/Mapk8ip3/Clasp2/Rasgrp2/Rps3/Arf4	15
CC	GO:0005834	heterotrimeric G-protein complex	5/478	27/12291	0.185185	4.76174	3.93608	0.00345929	0.0128113	0.00803611	Gnas/Gnb2/Gnb1/Gnao1/Gng2	5
CC	GO:0098684	photoreceptor ribbon synapse	4/478	17/12291	0.235294	6.05021	4.19132	0.00359002	0.0132044	0.00828267	Cltc/Dnm1/Hspa8/Amph	4
CC	GO:0036126	sperm flagellum	12/478	126/12291	0.0952381	2.44889	3.28833	0.00365405	0.0133485	0.00837306	Tuba1a/Aldoa/Calm1/Sqstm1/Ldha/Hsp90aa1/Septin7/Pfkm/Vdac2/Gstm5/Kif2a/Septin6	12
CC	GO:0005903	brush border	9/478	80/12291	0.1125	2.89276	3.41644	0.00377446	0.0136952	0.00859051	Actb/Hsp90ab1/Hsp90aa1/Capzb/Myh10/Prkcb/Myl6/Add3/Dnm1l	9
CC	GO:0030137	COPI-coated vesicle	5/478	28/12291	0.178571	4.59168	3.82726	0.00407903	0.0147009	0.00922139	Gnas/Copa/Actr1a/Copg1/Cope	5
CC	GO:0048786	presynaptic active zone	12/478	129/12291	0.0930233	2.39194	3.19686	0.0044233	0.0158123	0.00991851	Ctnnb1/Snap47/Rab3a/Snap25/Stxbp1/Snap91/Vdac1/Syn1/Ctnna2/Gucy1b1/Gad1/Stx1a	12
CC	GO:0005868	cytoplasmic dynein complex	4/478	18/12291	0.222222	5.71409	4.02595	0.00447573	0.0158123	0.00991851	Dync1i2/Dctn1/Dync1i1/Dynlrb1	4
CC	GO:0033290	eukaryotic 48S preinitiation complex	4/478	18/12291	0.222222	5.71409	4.02595	0.00447573	0.0158123	0.00991851	Eif3k/Eif3l/Eif3d/Eif3a	4

## Sheet: FMR1- Abundance
Type	ID	Description	GeneRatio	BgRatio	RichFactor	FoldEnrichment	zScore	pvalue	p.adjust	qvalue	geneID	Count
MF	GO:0003729	mRNA binding	42/467	310/12075	0.135484	3.50314	8.95521	9.64367e-13	6.91451e-10	5.42076e-10	Hnrnpa2b1/Eef1a1/Fus/Serbp1/Hnrnpl/G3bp2/Pcbp2/Celf2/Cct5/Caprin1/Hsp90aa1/Ddx39b/Ddx5/Copa/Dhx9/Rps5/Hnrnpd/Hnrnpu/Snrnp70/Hnrnpm/Pkm/Park7/Ssb/Celf4/Hnrnpk/Myh10/Rbfox2/Hnrnpa3/Srsf7/Cnbp/Ptbp2/Rbfox1/Hnrnpa1/Srrm2/Eif3d/Khdrbs1/Sf1/Eif4g1/Eif3a/Paip2/Khsrp/Cirbp	42
MF	GO:0140662	ATP-dependent protein folding chaperone	13/467	27/12075	0.481481	12.4494	11.9458	4.49106e-12	1.61005e-09	1.26222e-09	Hsp90ab1/Cct6a/Cct8/Hspa8/Cct3/Tcp1/Cct5/Cct7/Hsp90aa1/Cct2/Hsph1/Cct4/Hspa4	13
MF	GO:0044183	protein folding chaperone	15/467	56/12075	0.267857	6.92586	8.9149	1.95674e-09	3.77782e-07	2.96169e-07	Hsp90ab1/Cct6a/Cct8/Hspa8/Cct3/Tcp1/Cct5/Cct7/Hsp90aa1/Cct2/Hsph1/Cct4/Hspa4/Anp32e/Khsrp	15
MF	GO:0015078	proton transmembrane transporter activity	17/467	74/12075	0.22973	5.94001	8.5495	2.17157e-09	3.77782e-07	2.96169e-07	Slc25a3/Slc25a4/Atp6v1e1/Atp6v1h/Atp6v1a/Atp6v1b2/Ndufv1/Ndufs1/Ndufs2/Cox5a/Cyc1/Ndufs8/Ndufa10/Ndufs7/Ghitm/Atp5pb/Atp6v0d1	17
MF	GO:0140657	ATP-dependent activity	46/467	459/12075	0.100218	2.59129	6.97159	2.63446e-09	3.77782e-07	2.96169e-07	Actb/Hsp90ab1/Uba1/Cct6a/Kif1a/Kif5a/Cct8/Hspa8/Cct3/Kif3a/Tcp1/Atp6v1e1/Cct5/Cct7/Hsp90aa1/Atp6v1h/Atp6v1a/Cct2/Ddx39b/Ddx5/Dhx9/Psmc3/Hsph1/Atp6v1b2/Cct4/Eif4a2/Nsf/Dync1i1/Myh10/Sub1/Myo5a/Psmc5/Hspa4/Kif2a/Psmc2/Psmc4/Smarca4/Atp1a3/Nav1/Psmc6/Kif1b/Myl6/Eif4a1/Dhx15/Atp5pb/Atp6v0d1	46
MF	GO:0005525	GTP binding	34/467	295/12075	0.115254	2.98007	6.90598	1.11819e-08	1.33623e-06	1.04757e-06	Tubb5/Hsp90ab1/Gnas/Tubb3/Eef1a1/Tuba1a/Rab3a/Gnao1/Dnm1/Hsp90aa1/Septin11/Tubb2b/Septin7/Eef2/Septin5/Rab11a/Rab3b/Cdc42/Septin3/Arf5/Gucy1b1/Tuba4a/Septin6/Gnl3l/Sar1a/Glud1/Rab1a/Fkbp4/Rac3/Arf4/Dnm1l/Rab14/Eif5/Dnm3	34
MF	GO:0015631	tubulin binding	37/467	346/12075	0.106936	2.765	6.68127	1.88389e-08	1.92965e-06	1.51278e-06	Mapt/Gnas/Dcx/Stmn4/Map2/Stmn2/Map1b/Kif1a/Kif5a/Dnm1/Ncald/Fez1/Kif3a/Klc1/Cct5/Sncb/Dctn1/Hsph1/Stmn1/Dync1i1/Zfp207/Rab11a/Sybu/Clip3/Ckap5/Clasp2/Snca/Map1a/Kif2a/Mapre2/Map6/Map4k4/Strbp/Kif1b/Dnm1l/Dnm3/Mast1	37
MF	GO:0031625	ubiquitin protein ligase binding	32/467	275/12075	0.116364	3.00876	6.75863	2.43093e-08	2.14509e-06	1.68168e-06	Tubb5/Hsp90ab1/Uchl1/Ctnnb1/Ywhae/Ckb/Actg1/Hspa8/Pcbp2/Tcp1/Sqstm1/Hsp90aa1/Cct2/Uqcrc1/Rangap1/Gsk3b/Apbb1/Prkar1a/Gabarapl1/Bag6/Ndufs2/Trim28/Psmd1/Ywhaz/Tpi1/Prkacb/Abi2/Gpi1/Otub1/Uba52/Nedd8/Dnm1l	32
MF	GO:0043008	ATP-dependent protein binding	7/467	11/12075	0.636364	16.4542	10.2849	3.57085e-08	2.14509e-06	1.68168e-06	Hsp90ab1/Ddx39b/Dnajc5/Nsf/Myo5a/Plk2/Stx1a	7
MF	GO:0005200	structural constituent of cytoskeleton	14/467	59/12075	0.237288	6.13545	7.93103	3.71314e-08	2.14509e-06	1.68168e-06	Actb/Tubb5/Tubb3/Camk2b/Tuba1a/Actg1/Arpc3/Add1/Tubb2b/Vim/Add2/Arpc2/Tuba4a/Nefl	14
MF	GO:0022853	active monoatomic ion transmembrane transporter activity	14/467	59/12075	0.237288	6.13545	7.93103	3.71314e-08	2.14509e-06	1.68168e-06	Atp6v1e1/Atp6v1h/Atp6v1a/Atp6v1b2/Ndufv1/Ndufs1/Ndufs2/Cox5a/Atp1a3/Cyc1/Ndufs8/Ndufa10/Ndufs7/Atp6v0d1	14
MF	GO:0019001	guanyl nucleotide binding	34/467	310/12075	0.109677	2.83588	6.56801	3.88928e-08	2.14509e-06	1.68168e-06	Tubb5/Hsp90ab1/Gnas/Tubb3/Eef1a1/Tuba1a/Rab3a/Gnao1/Dnm1/Hsp90aa1/Septin11/Tubb2b/Septin7/Eef2/Septin5/Rab11a/Rab3b/Cdc42/Septin3/Arf5/Gucy1b1/Tuba4a/Septin6/Gnl3l/Sar1a/Glud1/Rab1a/Fkbp4/Rac3/Arf4/Dnm1l/Rab14/Eif5/Dnm3	34
MF	GO:0032561	guanyl ribonucleotide binding	34/467	310/12075	0.109677	2.83588	6.56801	3.88928e-08	2.14509e-06	1.68168e-06	Tubb5/Hsp90ab1/Gnas/Tubb3/Eef1a1/Tuba1a/Rab3a/Gnao1/Dnm1/Hsp90aa1/Septin11/Tubb2b/Septin7/Eef2/Septin5/Rab11a/Rab3b/Cdc42/Septin3/Arf5/Gucy1b1/Tuba4a/Septin6/Gnl3l/Sar1a/Glud1/Rab1a/Fkbp4/Rac3/Arf4/Dnm1l/Rab14/Eif5/Dnm3	34
MF	GO:0016887	ATP hydrolysis activity	34/467	320/12075	0.10625	2.74726	6.35368	8.49099e-08	4.3486e-06	3.40916e-06	Actb/Hsp90ab1/Cct6a/Kif1a/Kif5a/Cct8/Hspa8/Cct3/Kif3a/Tcp1/Cct5/Cct7/Hsp90aa1/Atp6v1a/Cct2/Ddx39b/Ddx5/Dhx9/Psmc3/Cct4/Eif4a2/Nsf/Psmc5/Kif2a/Psmc2/Psmc4/Smarca4/Atp1a3/Nav1/Psmc6/Kif1b/Eif4a1/Dhx15/Atp5pb	34
MF	GO:0035254	glutamate receptor binding	15/467	73/12075	0.205479	5.31299	7.41341	9.55475e-08	4.51324e-06	3.53824e-06	Gnas/Ctnnb1/Calm2/Fus/Nedd4/Nsg1/Calm1/Sqstm1/Gsk3b/Calm3/Nsf/Map1a/Arpc2/Camk2a/Dnm3	15
MF	GO:0044389	ubiquitin-like protein ligase binding	32/467	292/12075	0.109589	2.83359	6.36168	1.00714e-07	4.51324e-06	3.53824e-06	Tubb5/Hsp90ab1/Uchl1/Ctnnb1/Ywhae/Ckb/Actg1/Hspa8/Pcbp2/Tcp1/Sqstm1/Hsp90aa1/Cct2/Uqcrc1/Rangap1/Gsk3b/Apbb1/Prkar1a/Gabarapl1/Bag6/Ndufs2/Trim28/Psmd1/Ywhaz/Tpi1/Prkacb/Abi2/Gpi1/Otub1/Uba52/Nedd8/Dnm1l	32
MF	GO:0030276	clathrin binding	12/467	47/12075	0.255319	6.60167	7.71747	1.48072e-07	6.24515e-06	4.896e-06	Ap2b1/Cltc/Nsg1/Ncald/Clta/Snap91/Plk2/Cltb/Ap1b1/Smap1/Dnm1l/Dnajc6	12
MF	GO:0048306	calcium-dependent protein binding	13/467	61/12075	0.213115	5.51041	7.08341	4.40625e-07	1.68946e-05	1.32448e-05	Stmn2/Calm2/Snap25/Calm1/Ddx5/Syn1/Calm3/Hnrnpm/Myo5a/Vamp2/Syn2/Rac3/Stx1a	13
MF	GO:0003924	GTPase activity	28/467	251/12075	0.111554	2.88439	6.05106	4.47695e-07	1.68946e-05	1.32448e-05	Tubb5/Gnas/Tubb3/Eef1a1/Gnb2/Rab3a/Gnao1/Dnm1/Gnb1/Gng2/Septin11/Tubb2b/Septin7/Eef2/Septin5/Rab11a/Rab3b/Cdc42/Septin3/Arf5/Septin6/Sar1a/Rab1a/Rac3/Arf4/Dnm1l/Rab14/Dnm3	28
MF	GO:0003954	NADH dehydrogenase activity	7/467	15/12075	0.466667	12.0664	8.60167	6.08188e-07	2.18035e-05	1.70933e-05	Ndufv1/Ndufs1/Ndufs2/Ndufa9/Ndufs8/Ndufa10/Ndufs7	7
MF	GO:0009055	electron transfer activity	10/467	37/12075	0.27027	6.98825	7.31693	9.25028e-07	2.91259e-05	2.28338e-05	Ndufv1/Ndufs1/Ndufs2/Cox5a/Sdhb/Cyc1/Sdha/Ndufs8/Ndufa10/Ndufs7	10
MF	GO:0015453	oxidoreduction-driven active transmembrane transporter activity	8/467	22/12075	0.363636	9.40237	7.91172	9.34304e-07	2.91259e-05	2.28338e-05	Ndufv1/Ndufs1/Ndufs2/Cox5a/Cyc1/Ndufs8/Ndufa10/Ndufs7	8
MF	GO:0120283	protein serine/threonine kinase binding	8/467	22/12075	0.363636	9.40237	7.91172	9.34304e-07	2.91259e-05	2.28338e-05	Cltc/Dnm1/Gsk3b/Nsf/Mapk8/Ap1b1/Dnm1l/Dnm3	8
MF	GO:0036002	pre-mRNA binding	10/467	38/12075	0.263158	6.80435	7.18773	1.21245e-06	3.62219e-05	2.83969e-05	Hnrnpa2b1/Hnrnpl/Celf2/Ddx5/Hnrnpu/Celf4/Hnrnpk/Prpf8/Srsf2/Hnrnpa1	10
MF	GO:0008137	NADH dehydrogenase (ubiquinone) activity	6/467	11/12075	0.545455	14.1036	8.72058	1.2693e-06	3.64036e-05	2.85392e-05	Ndufv1/Ndufs1/Ndufs2/Ndufs8/Ndufa10/Ndufs7	6
MF	GO:0008017	microtubule binding	27/467	250/12075	0.108	2.79251	5.74427	1.36284e-06	3.74235e-05	2.93388e-05	Mapt/Dcx/Map2/Map1b/Kif1a/Kif5a/Dnm1/Kif3a/Dctn1/Dync1i1/Zfp207/Rab11a/Sybu/Clip3/Ckap5/Clasp2/Snca/Map1a/Kif2a/Mapre2/Map6/Map4k4/Strbp/Kif1b/Dnm1l/Dnm3/Mast1	27
MF	GO:0043021	ribonucleoprotein complex binding	22/467	178/12075	0.123596	3.19575	5.91943	1.40925e-06	3.74235e-05	2.93388e-05	Uchl1/Serbp1/Rack1/Prmt1/Ddx5/Dhx9/Hnrnpu/Eif5a/Snrnp70/Eef2/Eif3k/Csnk2b/Bag6/Hnrnpk/Ckap5/Cbx5/Ppp1ca/Csde1/Rbm39/Snrpn/Snd1/Eif4h	22
MF	GO:0003779	actin binding	34/467	368/12075	0.0923913	2.38892	5.42729	2.23333e-06	5.71892e-05	4.48345e-05	Map2/Ywhag/Map1b/Dbn1/Sptan1/Ncald/Arpc3/Add1/Fscn1/Hnrnpu/Syn1/Tmsb4x/Cfl1/Eef2/Arpc1a/Pfn1/Ctnna2/Myh10/Tmod2/Add2/Myo5a/Capzb/Cap1/Rusc1/Clasp2/Snca/Map1a/Coro1a/Hpca/Arpc2/Wdr1/Ywhah/Wasf1/Epb41l1	34
MF	GO:0050998	nitric-oxide synthase binding	7/467	18/12075	0.388889	10.0553	7.71127	2.71798e-06	6.71997e-05	5.26824e-05	Actb/Ctnnb1/Calm2/Dnm1/Calm1/Calm3/Dnm3	7
MF	GO:0017022	myosin binding	12/467	62/12075	0.193548	5.00449	6.34049	3.61071e-06	8.62959e-05	6.76532e-05	Fus/Rab3a/Snap25/Hap1/Rab11a/Rab3b/Trim32/Coro1a/Vamp2/Trim2/Stx1a/Rab14	12
MF	GO:0003730	mRNA 3'-UTR binding	15/467	98/12075	0.153061	3.95763	5.89642	4.93656e-06	0.000114178	8.95117e-05	Hnrnpa2b1/Fus/Serbp1/Hnrnpl/Celf2/Cct5/Ddx5/Hnrnpd/Hnrnpu/Hnrnpk/Hnrnpa3/Rbfox1/Hnrnpa1/Khsrp/Cirbp	15
MF	GO:0008135	translation factor activity, RNA binding	13/467	75/12075	0.173333	4.4818	6.06665	5.18189e-06	0.000116107	9.1024e-05	Eef1a1/Eif5a/Eef2/Eif3k/Eif4a2/Eif3l/Eif3d/Eif4g1/Eif3a/Eif4a1/Eif3g/Eif5/Eif4h	13
MF	GO:0180051	translation factor activity	13/467	76/12075	0.171053	4.42283	6.00378	6.03455e-06	0.000131114	0.000102789	Eef1a1/Eif5a/Eef2/Eif3k/Eif4a2/Eif3l/Eif3d/Eif4g1/Eif3a/Eif4a1/Eif3g/Eif5/Eif4h	13
MF	GO:0015399	primary active transmembrane transporter activity	14/467	89/12075	0.157303	4.06732	5.82535	7.35751e-06	0.000155157	0.000121638	Atp6v1e1/Atp6v1h/Atp6v1a/Atp6v1b2/Ndufv1/Ndufs1/Ndufs2/Cox5a/Atp1a3/Cyc1/Ndufs8/Ndufa10/Ndufs7/Atp6v0d1	14
MF	GO:0003743	translation initiation factor activity	10/467	47/12075	0.212766	5.50139	6.20161	9.71303e-06	0.000198978	0.000155993	Eif3k/Eif4a2/Eif3l/Eif3d/Eif4g1/Eif3a/Eif4a1/Eif3g/Eif5/Eif4h	10
MF	GO:0030507	spectrin binding	7/467	23/12075	0.304348	7.86938	6.61389	1.76913e-05	0.000342805	0.000268749	Sptan1/Gnb1/Kif3a/Add1/Dync1i1/Add2/Dctn2	7
MF	GO:0048156	tau protein binding	7/467	23/12075	0.304348	7.86938	6.61389	1.76913e-05	0.000342805	0.000268749	Hsp90ab1/Hsp90aa1/Gsk3b/Apoe/Apbb1/Snca/Fkbp4	7
MF	GO:0032050	clathrin heavy chain binding	5/467	10/12075	0.5	12.9283	7.56866	1.81682e-05	0.000342805	0.000268749	Clta/Snap91/Plk2/Cltb/Dnajc6	5
MF	GO:0019855	calcium channel inhibitor activity	5/467	12/12075	0.416667	10.7736	6.79393	5.35327e-05	0.000984178	0.000771564	Ywhae/Calm2/Calm1/Calm3/Stx1a	5
MF	GO:0051287	NAD binding	10/467	57/12075	0.175439	4.53623	5.36744	5.72749e-05	0.00102665	0.000804863	Mdh1/Idh1/Ldha/Ndufv1/Ndufs2/Idh3a/Ldhb/Idh3b/Idh3g/Glud1	10
MF	GO:0016616	oxidoreductase activity, acting on the CH-OH group of donors, NAD or NADP as acceptor	12/467	82/12075	0.146341	3.78388	5.0734	6.86737e-05	0.00120095	0.000941509	Mdh1/Mdh2/Idh1/Fasn/Bdh1/Ldha/Akr1a1/Idh3a/Ldhb/Adh5/Idh3b/Idh3g	12
MF	GO:0035255	ionotropic glutamate receptor binding	9/467	48/12075	0.1875	4.8481	5.35789	7.83096e-05	0.00133686	0.00104805	Gnas/Ctnnb1/Fus/Nedd4/Nsg1/Sqstm1/Gsk3b/Nsf/Map1a	9
MF	GO:0106222	lncRNA binding	7/467	29/12075	0.241379	6.24123	5.66782	9.20673e-05	0.00153517	0.00120352	Pcbp2/Celf2/Hnrnpu/Eef2/Smarca4/Csde1/Kdm1a	7
MF	GO:0051219	phosphoprotein binding	13/467	98/12075	0.132653	3.42995	4.84441	9.78991e-05	0.00156454	0.00122655	Dpysl3/Crmp1/Ywhae/Nedd4/Csnk1a1/Mapk1/Pfn1/Ywhaz/Snca/Ywhab/Dpysl4/Gprin1/Fkbp4	13
MF	GO:0003727	single-stranded RNA binding	12/467	85/12075	0.141176	3.65033	4.9182	9.81928e-05	0.00156454	0.00122655	Dhx9/Hnrnpu/Ssb/Rbfox2/Cnbp/Hnrnpa1/Khdrbs1/Strbp/Paip2/Thra/Cirbp/Eif4h	12
MF	GO:0016614	oxidoreductase activity, acting on CH-OH group of donors	12/467	87/12075	0.137931	3.56642	4.81858	0.000123436	0.00192398	0.00150834	Mdh1/Mdh2/Idh1/Fasn/Bdh1/Ldha/Akr1a1/Idh3a/Ldhb/Adh5/Idh3b/Idh3g	12
MF	GO:0051082	unfolded protein binding	11/467	75/12075	0.146667	3.79229	4.86526	0.000134422	0.00205065	0.00160764	Hsp90ab1/Cct6a/Cct8/Hspa8/Cct3/Tcp1/Cct5/Cct7/Hsp90aa1/Cct2/Cct4	11
MF	GO:0003725	double-stranded RNA binding	10/467	63/12075	0.15873	4.10421	4.95472	0.000137754	0.0020577	0.00161317	Hsp90ab1/Cltc/Dhx9/Vim/Hnrnpu/Ilf2/Strbp/Eif4a1/Dhx15/Eif4h	10
MF	GO:0016655	oxidoreductase activity, acting on NAD(P)H, quinone or similar compound as acceptor	6/467	23/12075	0.26087	6.74518	5.53151	0.000186532	0.00272945	0.0021398	Ndufv1/Ndufs1/Ndufs2/Ndufs8/Ndufa10/Ndufs7	6
MF	GO:0003774	cytoskeletal motor activity	14/467	119/12075	0.117647	3.04194	4.48983	0.000197749	0.00283571	0.00222311	Kif1a/Kif5a/Dnm1/Kif3a/Dync1i1/Myh10/Cdc42/Myo5a/Kif2a/Kif1b/Myl6/Rac3/Dnm1l/Dnm3	14
MF	GO:0051539	4 iron, 4 sulfur cluster binding	8/467	43/12075	0.186047	4.81052	5.02059	0.000207197	0.00291295	0.00228366	Ndufv1/Ndufs1/Ndufs2/Sdhb/Aco2/Ndufs8/Elp3/Ndufs7	8
MF	GO:0016491	oxidoreductase activity	35/467	481/12075	0.0727651	1.88145	3.95695	0.000241805	0.00333412	0.00261385	Mdh1/Mdh2/Idh1/Prdx2/Fasn/Bdh1/Ldha/Ndufv1/Park7/Akr1a1/Ndufs1/Ndufs2/Ogdh/Cox5a/Aldh1l1/Snca/Fth1/Idh3a/Ldhb/Adh5/Prdx1/Idh3b/Sdhb/Idh3g/Ndufa9/Prdx5/Glud1/Acox1/Kdm1a/Cyc1/Sdha/Ndufs8/Ndufa10/Ndufs7/Fto	35
MF	GO:0031072	heat shock protein binding	14/467	125/12075	0.112	2.89593	4.27365	0.000331714	0.00425596	0.00333654	Hsp90ab1/Mapt/Cltc/Hspa8/Bag6/Dnajc7/Hnrnpk/Ogdh/Snca/Gucy1b1/Hdac2/Eno1/Fkbp4/Dnajc6	14
MF	GO:0044325	transmembrane transporter binding	15/467	140/12075	0.107143	2.77034	4.22586	0.000334258	0.00425596	0.00333654	Hsp90ab1/Ctnnb1/Ywhae/Calm2/Snap25/Tcaf1/Calm1/Vdac1/Hsp90aa1/Hap1/Calm3/Ywhaz/Vamp2/Ywhah/Stx1a	15
MF	GO:0005198	structural molecule activity	33/467	452/12075	0.0730088	1.88776	3.85841	0.000341884	0.00425596	0.00333654	Actb/Tubb5/Tubb3/Camk2b/Tuba1a/Actg1/Cltc/Arpc3/Rpl8/Clta/Add1/Copa/Tubb2b/Rps5/Septin7/Vim/Rps9/Ctnna2/Add2/Rpl4/Psmd13/Copg1/Arpc2/Tuba4a/H2bc18/Nefl/Cltb/Myl6/Cope/Uba52/Dap3/Epb41l1/Dnm3	33
MF	GO:0033218	amide binding	16/467	156/12075	0.102564	2.65195	4.16529	0.000352379	0.00425596	0.00333654	Acot7/Dbi/Fasn/Vdac1/Ppia/Apoe/Ppp3ca/Apbb1/Clip3/Vdac2/Gstm5/Lancl1/Pitpna/Atp1a3/Gprasp2/Apba2	16
MF	GO:0031489	myosin V binding	5/467	17/12075	0.294118	7.60486	5.46583	0.000356147	0.00425596	0.00333654	Fus/Rab3a/Rab11a/Rab3b/Rab14	5
MF	GO:0042625	ATPase-coupled ion transmembrane transporter activity	5/467	17/12075	0.294118	7.60486	5.46583	0.000356147	0.00425596	0.00333654	Atp6v1e1/Atp6v1h/Atp6v1a/Atp6v1b2/Atp6v0d1	5
MF	GO:0044769	ATPase activity, coupled to transmembrane movement of ions, rotational mechanism	5/467	17/12075	0.294118	7.60486	5.46583	0.000356147	0.00425596	0.00333654	Atp6v1e1/Atp6v1h/Atp6v1a/Atp6v1b2/Atp6v0d1	5
MF	GO:0046961	proton-transporting ATPase activity, rotational mechanism	5/467	17/12075	0.294118	7.60486	5.46583	0.000356147	0.00425596	0.00333654	Atp6v1e1/Atp6v1h/Atp6v1a/Atp6v1b2/Atp6v0d1	5
MF	GO:0010854	adenylate cyclase regulator activity	4/467	10/12075	0.4	10.3426	5.92802	0.000385132	0.00438696	0.00343924	Gnas/Calm2/Calm1/Calm3	4
MF	GO:0050815	phosphoserine residue binding	4/467	10/12075	0.4	10.3426	5.92802	0.000385132	0.00438696	0.00343924	Ywhae/Nedd4/Ywhaz/Ywhab	4
MF	GO:0099186	structural constituent of postsynapse	6/467	26/12075	0.230769	5.96689	5.08512	0.000385465	0.00438696	0.00343924	Actb/Camk2b/Actg1/Septin7/Nefl/Dnm3	6
MF	GO:0019894	kinesin binding	8/467	48/12075	0.166667	4.30942	4.60786	0.000455204	0.00509971	0.00399801	Actb/Kif5a/Kif3a/Klc1/Kifap3/Mapk8ip3/Snca/Mapk8	8
MF	GO:0005246	calcium channel regulator activity	7/467	37/12075	0.189189	4.89178	4.75529	0.000464666	0.00512562	0.00401832	Ywhae/Calm2/Gnb2/Calm1/Calm3/Prkcb/Stx1a	7
MF	GO:0140297	DNA-binding transcription factor binding	33/467	461/12075	0.0715835	1.8509	3.73632	0.000485489	0.00527417	0.00413479	Actb/Ctnnb1/Fus/Mef2c/Add1/Ddx5/Dhx9/Gsk3b/Psma6/Tcf4/Apbb1/Gabarapl1/Park7/Csnk2b/Pbx1/Sub1/Rbfox2/Smarcb1/Psmc5/Cbx5/Ywhaz/Hspa4/Wbp2/Hdac2/Prkcb/Smarca4/Gtf2i/Fkbp4/Rnf14/Ywhah/Kdm1a/Psip1/Lmo3	33
MF	GO:0003713	transcription coactivator activity	19/467	211/12075	0.0900474	2.32831	3.90419	0.000542106	0.00580135	0.00454807	Ctnnb1/Maged1/Fus/Zcchc12/Dhx9/Usp22/Pkm/Park7/Sub1/Trim28/Smarcb1/Trim32/Wbp2/Tsc22d1/Smarca4/Cops5/Kdm1a/Psip1/Lmo3	19
MF	GO:0008200	ion channel inhibitor activity	7/467	38/12075	0.184211	4.76305	4.65991	0.000550893	0.00580868	0.00455382	Ywhae/Calm2/Nedd4/Rack1/Calm1/Calm3/Stx1a	7
MF	GO:0005516	calmodulin binding	16/467	163/12075	0.0981595	2.53806	3.96535	0.000575349	0.00592564	0.00464552	Camk2b/Map2/Eef1a1/Sptan1/Add1/Ddx5/Ppp3ca/Myh10/Add2/Myo5a/Vamp2/Map6/Gap43/Ppp3cb/Camkv/Camk2a	16
MF	GO:0010851	cyclase regulator activity	4/467	11/12075	0.363636	9.40237	5.59188	0.000586779	0.00592564	0.00464552	Gnas/Calm2/Calm1/Calm3	4
MF	GO:0016812	hydrolase activity, acting on carbon-nitrogen (but not peptide) bonds, in cyclic amides	4/467	11/12075	0.363636	9.40237	5.59188	0.000586779	0.00592564	0.00464552	Dpysl3/Crmp1/Dpysl5/Dpysl4	4
MF	GO:0016248	channel inhibitor activity	7/467	39/12075	0.179487	4.64092	4.5678	0.000649376	0.00637811	0.00500024	Ywhae/Calm2/Nedd4/Rack1/Calm1/Calm3/Stx1a	7
MF	GO:0141110	transporter inhibitor activity	7/467	39/12075	0.179487	4.64092	4.5678	0.000649376	0.00637811	0.00500024	Ywhae/Calm2/Nedd4/Rack1/Calm1/Calm3/Stx1a	7
MF	GO:0051015	actin filament binding	17/467	184/12075	0.0923913	2.38892	3.80787	0.000784542	0.00760158	0.0059594	Dbn1/Sptan1/Arpc3/Add1/Fscn1/Cfl1/Eef2/Arpc1a/Ctnna2/Myh10/Add2/Myo5a/Capzb/Clasp2/Coro1a/Arpc2/Wdr1	17
MF	GO:0050681	nuclear androgen receptor binding	6/467	30/12075	0.2	5.17131	4.58812	0.000871928	0.00833563	0.00653487	Ddx5/Park7/Prkcb/Smarca4/Rnf14/Kdm1a	6
MF	GO:0016651	oxidoreductase activity, acting on NAD(P)H	7/467	43/12075	0.162791	4.2092	4.22832	0.0011908	0.0112342	0.0088073	Ndufv1/Ndufs1/Ndufs2/Ndufa9/Ndufs8/Ndufa10/Ndufs7	7
MF	GO:0017075	syntaxin-1 binding	5/467	22/12075	0.227273	5.87648	4.59173	0.00129157	0.0120267	0.00942857	Snap25/Stxbp1/Nsf/Myo5a/Vamp2	5
BP	GO:0099003	vesicle-mediated transport in synapse	52/473	296/12172	0.175676	4.52077	12.3301	1.83327e-20	7.37523e-17	5.95715e-17	Actb/Ctnnb1/Calm2/Snap47/Actg1/Ap2b1/Rab3a/Cltc/Prepl/Nedd4/Dnm1/Ncdn/Nsg1/Snap25/Calm1/Arpc3/Stxbp1/Atp6v1e1/Prkar1b/Atp6v1h/Atp6v1a/Hap1/Dnajc5/Sncb/Snap91/Atp6v1b2/Syn1/Calm3/Ap2a1/Casp3/Park7/Septin5/Rab11a/Rab3b/Amph/Ap3b2/Snca/Hpca/Vamp2/Prkcb/Cadps/Ap2s1/Syn2/Cltb/Ppp3cb/Camk2a/Rph3a/Dnm1l/Stx1a/Dnajc6/Dnm3/Atp6v0d1	52
BP	GO:1903829	positive regulation of protein localization	60/473	446/12172	0.134529	3.46192	10.6509	1.4813e-17	2.97963e-14	2.40672e-14	Hsp90ab1/Mapt/Gnas/Ywhae/Cct6a/Ap2b1/Cct8/Snap25/Rack1/Tcaf1/Cct3/Kif3a/Tcp1/Sqstm1/Cct5/Cct7/Mapk1/Hsp90aa1/Ppia/Cct2/Dctn1/Gsk3b/Nnat/Apoe/Cct4/Apbb1/Prkar1a/Cfl1/Oxct1/Hnrnpm/Park7/Vsnl1/Hnrnpk/Glul/Myh10/Rab11a/Cdc42/Rufy3/Pfkm/Sybu/Trim28/Myo5a/Clip3/Clasp2/Snca/Map1a/Vps28/Hpca/Vamp2/Arpc2/Prkcb/Gnl3l/Glud1/Ppp3cb/Eif4g1/Ipo7/Ipo5/Dnm1l/Fto/Oga	60
BP	GO:0099504	synaptic vesicle cycle	43/473	242/12172	0.177686	4.5725	11.287	2.87035e-17	3.84914e-14	3.10904e-14	Actb/Ctnnb1/Snap47/Actg1/Ap2b1/Rab3a/Cltc/Prepl/Dnm1/Snap25/Arpc3/Stxbp1/Atp6v1e1/Prkar1b/Atp6v1h/Atp6v1a/Dnajc5/Sncb/Snap91/Atp6v1b2/Syn1/Ap2a1/Casp3/Park7/Septin5/Rab3b/Amph/Ap3b2/Snca/Vamp2/Prkcb/Cadps/Ap2s1/Syn2/Cltb/Ppp3cb/Camk2a/Rph3a/Dnm1l/Stx1a/Dnajc6/Dnm3/Atp6v0d1	43
BP	GO:1904951	positive regulation of establishment of protein localization	45/473	288/12172	0.15625	4.02088	10.432	8.05777e-16	8.1041e-13	6.54588e-13	Hsp90ab1/Gnas/Ywhae/Cct6a/Cct8/Snap25/Rack1/Tcaf1/Cct3/Kif3a/Tcp1/Cct5/Cct7/Mapk1/Hsp90aa1/Ppia/Cct2/Dctn1/Gsk3b/Nnat/Apoe/Cct4/Apbb1/Prkar1a/Oxct1/Hnrnpm/Vsnl1/Glul/Myh10/Cdc42/Rufy3/Pfkm/Sybu/Trim28/Vps28/Hpca/Vamp2/Arpc2/Prkcb/Glud1/Ppp3cb/Ipo5/Dnm1l/Fto/Oga	45
BP	GO:0006091	generation of precursor metabolites and energy	53/473	392/12172	0.135204	3.47929	10.0327	1.08925e-15	8.76409e-13	7.07896e-13	Gnas/Uchl1/Mdh1/Mdh2/Aldoa/Idh1/Uqcrc1/Ldha/Aldoc/Gsk3b/Tkt/Uqcrc2/Hk1/Cox4i1/Oxct1/Pkm/Ndufv1/Gabarapl1/Park7/Ndufs1/Ndufs2/Pfkm/Eno2/Ogdh/Cox5a/Aldh1l1/Snca/Idh3a/Ppp1ca/Sucla2/Tpi1/Idh3b/Sdhb/Idh3g/Ndufa9/Cox6b1/Gpi1/Uqcrq/Acox1/Eno1/Aco2/Taldo1/Cyc1/Ndufb10/Ndufc2/Sdha/Ndufs8/Ndufb8/Pygb/Ndufa10/Ndufs7/Atp5pb/Ndufa11	53
BP	GO:0009060	aerobic respiration	32/473	152/12172	0.210526	5.4176	11.0198	2.59523e-15	1.7401e-12	1.40552e-12	Mdh1/Mdh2/Idh1/Uqcrc1/Uqcrc2/Cox4i1/Ndufv1/Park7/Ndufs1/Ndufs2/Ogdh/Cox5a/Snca/Idh3a/Sucla2/Idh3b/Sdhb/Idh3g/Ndufa9/Cox6b1/Uqcrq/Aco2/Cyc1/Ndufb10/Ndufc2/Sdha/Ndufs8/Ndufb8/Ndufa10/Ndufs7/Atp5pb/Ndufa11	32
BP	GO:0140238	presynaptic endocytosis	24/473	86/12172	0.27907	7.18147	11.567	1.04845e-14	6.02558e-12	4.86701e-12	Actb/Calm2/Actg1/Ap2b1/Cltc/Dnm1/Calm1/Arpc3/Sncb/Snap91/Calm3/Ap2a1/Park7/Amph/Ap3b2/Snca/Vamp2/Ap2s1/Cltb/Ppp3cb/Dnm1l/Stx1a/Dnajc6/Dnm3	24
BP	GO:0070201	regulation of establishment of protein localization	57/473	479/12172	0.118998	3.06225	9.25901	2.56807e-14	1.29142e-11	1.04311e-11	Hsp90ab1/Mapt/Gnas/Ywhae/Gdi1/Cct6a/Cct8/Gnao1/Snap25/Rack1/Tcaf1/Cct3/Kif3a/Tcp1/Cct5/Cct7/Mapk1/Hsp90aa1/Ppia/Cct2/Snap91/Rangap1/Dctn1/Gsk3b/Nnat/Apoe/Cct4/Ppp3ca/Apbb1/Prkar1a/Oxct1/Hnrnpm/Park7/Vsnl1/Glul/Myh10/Rab11a/Cdc42/Rufy3/Pfkm/Sybu/Trim28/Ndfip1/Vps28/Ahi1/Hpca/Vamp2/Arpc2/Prkcb/Map4k4/Glud1/Ppp3cb/Ipo5/Dnm1l/Fto/Oga/Epb41l1	57
BP	GO:0008088	axo-dendritic transport	24/473	92/12172	0.26087	6.71312	11.0599	5.49822e-14	2.4577e-11	1.98515e-11	Mapt/Uchl1/Map2/Kif1a/Kif5a/Hspa8/Fez1/Kif3a/Klc1/Hap1/Kifap3/Hnrnpu/Ap3b2/Sybu/Myo5a/Sfpq/Mapk8ip3/Map1a/Kif2a/Map6/Nefl/Hsbp1/Kif1b/Wasf1	24
BP	GO:0010970	transport along microtubule	32/473	173/12172	0.184971	4.75998	10.0151	1.20796e-13	4.85962e-11	3.92523e-11	Mapt/Uchl1/Map2/Tuba1a/Dync1i2/Map1b/Kif1a/Kif5a/Hspa8/Fez1/Kif3a/Klc1/Hap1/Kifap3/Hnrnpu/Dync1i1/Cdc42/Ap3b2/Sybu/Myo5a/Clip3/Sfpq/Mapk8ip3/Map1a/Copg1/Kif2a/Map6/Nefl/Hsbp1/Rab1a/Kif1b/Wasf1	32
BP	GO:0060627	regulation of vesicle-mediated transport	56/473	493/12172	0.11359	2.92309	8.76474	3.18379e-13	1.1644e-10	9.40512e-11	Actb/Dcx/Ndrg4/Actg1/Ap2b1/Rab3a/Prepl/Hspa8/Nedd4/Dnm1/Ncdn/Rack1/Arpc3/Stxbp1/Kif3a/Prkar1b/Mapk1/Hap1/Add1/Dnajc5/Snap91/Apoe/Syn1/Ppp3ca/Ap2a1/Casp3/Park7/Vsnl1/Nsf/Septin5/Hnrnpk/Rab11a/Rab3b/Cdc42/Amph/Myo5a/Clip3/Ckap5/Clasp2/Snca/Vps28/Coro1a/Ahi1/Hpca/Vamp2/Prkcb/Plk2/Cadps/Arfgap1/Ppp3cb/Rph3a/Smap1/Dnm1l/Stx1a/Dnajc6/Epb41l1	56
BP	GO:0030705	cytoskeleton-dependent intracellular transport	33/473	193/12172	0.170984	4.40005	9.57354	5.03589e-13	1.68828e-10	1.36367e-10	Mapt/Uchl1/Map2/Tuba1a/Dync1i2/Map1b/Kif1a/Kif5a/Hspa8/Fez1/Kif3a/Klc1/Hap1/Kifap3/Hnrnpu/Dync1i1/Cdc42/Ap3b2/Sybu/Myo5a/Clip3/Sfpq/Mapk8ip3/Map1a/Copg1/Kif2a/Map6/Nefl/Hsbp1/Fnbp1l/Rab1a/Kif1b/Wasf1	33
BP	GO:0043254	regulation of protein-containing complex assembly	47/473	374/12172	0.125668	3.2339	8.82298	7.87753e-13	2.43779e-10	1.96906e-10	Mapt/Map2/Stmn2/Rab3a/Map1b/Dbn1/Sptan1/Hspa8/Rack1/Arpc3/Stxbp1/Csnk1a1/Hsp90aa1/Add1/Fscn1/Snap91/Dctn1/Gsk3b/Apoe/Cfl1/Pfn1/Park7/Stmn1/Tmod2/Cdc42/Add2/Clip3/Capzb/Ckap5/Vdac2/Clasp2/Snca/Coro1a/Arpc2/Nckap1/Gnl3l/Sar1a/Ncam1/Mapk8/Psmc6/Fkbp4/Eif4g1/Atat1/Thra/Stx1a/Dnajc6/Cyfip2	47
BP	GO:0048488	synaptic vesicle endocytosis	21/473	80/12172	0.2625	6.75507	10.384	1.85941e-12	5.34314e-10	4.31578e-10	Actb/Actg1/Ap2b1/Cltc/Dnm1/Arpc3/Sncb/Snap91/Ap2a1/Park7/Amph/Ap3b2/Snca/Vamp2/Ap2s1/Cltb/Ppp3cb/Dnm1l/Stx1a/Dnajc6/Dnm3	21
BP	GO:0045333	cellular respiration	32/473	191/12172	0.167539	4.31139	9.2747	2.03506e-12	5.45804e-10	4.40859e-10	Mdh1/Mdh2/Idh1/Uqcrc1/Uqcrc2/Cox4i1/Ndufv1/Park7/Ndufs1/Ndufs2/Ogdh/Cox5a/Snca/Idh3a/Sucla2/Idh3b/Sdhb/Idh3g/Ndufa9/Cox6b1/Uqcrq/Aco2/Cyc1/Ndufb10/Ndufc2/Sdha/Ndufs8/Ndufb8/Ndufa10/Ndufs7/Atp5pb/Ndufa11	32
BP	GO:0072521	purine-containing compound metabolic process	52/473	461/12172	0.112798	2.90271	8.37423	3.16456e-12	7.95689e-10	6.42697e-10	Uchl1/Hmgcs1/Acot7/Mdh1/Mdh2/Aldoa/Idh1/Hspa8/Fasn/Vdac1/Atp6v1a/Ldha/Aldoc/Tkt/Acly/Hk1/Atp6v1b2/Tmsb4x/Pkm/Ndufv1/Ndufs1/Ndufs2/Pfkm/Eno2/Ogdh/Aldh1l1/Snca/Gucy1b1/Ldhb/Sucla2/Tpi1/Sdhb/Ndufa9/Prdx5/Gpi1/Papss1/Eno1/Taldo1/Got1/Kdm1a/Ndufb10/Ndufc2/Sdha/Ndufs8/Ndufb8/Dnm1l/Ndufa10/Ndufs7/Atp5pb/Oga/Ndufa11/Hint1	52
BP	GO:0015980	energy derivation by oxidation of organic compounds	39/473	281/12172	0.13879	3.57157	8.76923	3.54952e-12	8.39984e-10	6.78475e-10	Gnas/Mdh1/Mdh2/Idh1/Uqcrc1/Ldha/Gsk3b/Uqcrc2/Cox4i1/Ndufv1/Gabarapl1/Park7/Ndufs1/Ndufs2/Pfkm/Ogdh/Cox5a/Snca/Idh3a/Ppp1ca/Sucla2/Idh3b/Sdhb/Idh3g/Ndufa9/Cox6b1/Uqcrq/Aco2/Cyc1/Ndufb10/Ndufc2/Sdha/Ndufs8/Ndufb8/Pygb/Ndufa10/Ndufs7/Atp5pb/Ndufa11	39
BP	GO:0006163	purine nucleotide metabolic process	44/473	354/12172	0.124294	3.19853	8.44075	6.48699e-12	1.41007e-09	1.13895e-09	Uchl1/Mdh1/Mdh2/Aldoa/Idh1/Hspa8/Atp6v1a/Ldha/Aldoc/Tkt/Hk1/Atp6v1b2/Tmsb4x/Pkm/Ndufv1/Ndufs1/Ndufs2/Pfkm/Eno2/Ogdh/Aldh1l1/Gucy1b1/Ldhb/Tpi1/Sdhb/Ndufa9/Prdx5/Gpi1/Papss1/Eno1/Taldo1/Got1/Ndufb10/Ndufc2/Sdha/Ndufs8/Ndufb8/Dnm1l/Ndufa10/Ndufs7/Atp5pb/Oga/Ndufa11/Hint1	44
BP	GO:0036465	synaptic vesicle recycling	22/473	94/12172	0.234043	6.02276	9.82943	6.75917e-12	1.41007e-09	1.13895e-09	Actb/Actg1/Ap2b1/Rab3a/Cltc/Dnm1/Arpc3/Sncb/Snap91/Ap2a1/Park7/Amph/Ap3b2/Snca/Vamp2/Ap2s1/Cltb/Ppp3cb/Dnm1l/Stx1a/Dnajc6/Dnm3	22
BP	GO:0019646	aerobic electron transport chain	17/473	53/12172	0.320755	8.25418	10.6417	7.01003e-12	1.41007e-09	1.13895e-09	Uqcrc1/Uqcrc2/Cox4i1/Ndufv1/Park7/Ndufs1/Ndufs2/Cox5a/Sdhb/Uqcrq/Cyc1/Ndufc2/Sdha/Ndufs8/Ndufb8/Ndufa10/Ndufs7	17
BP	GO:0042773	ATP synthesis coupled electron transport	18/473	63/12172	0.285714	7.35246	10.1643	1.52071e-11	2.78083e-09	2.24614e-09	Uqcrc1/Uqcrc2/Cox4i1/Ndufv1/Park7/Ndufs1/Ndufs2/Cox5a/Snca/Sdhb/Uqcrq/Cyc1/Ndufc2/Sdha/Ndufs8/Ndufb8/Ndufa10/Ndufs7	18
BP	GO:0042775	mitochondrial ATP synthesis coupled electron transport	18/473	63/12172	0.285714	7.35246	10.1643	1.52071e-11	2.78083e-09	2.24614e-09	Uqcrc1/Uqcrc2/Cox4i1/Ndufv1/Park7/Ndufs1/Ndufs2/Cox5a/Snca/Sdhb/Uqcrq/Cyc1/Ndufc2/Sdha/Ndufs8/Ndufb8/Ndufa10/Ndufs7	18
BP	GO:0009117	nucleotide metabolic process	46/473	402/12172	0.114428	2.94464	7.97231	3.80014e-11	6.64695e-09	5.3689e-09	Uchl1/Mdh1/Mdh2/Aldoa/Idh1/Hspa8/Mapk1/Atp6v1a/Ldha/Aldoc/Tkt/Hk1/Atp6v1b2/Tmsb4x/Pkm/Ndufv1/Park7/Ndufs1/Ndufs2/Pfkm/Eno2/Ogdh/Aldh1l1/Gucy1b1/Ldhb/Tpi1/Sdhb/Ndufa9/Prdx5/Gpi1/Papss1/Eno1/Taldo1/Got1/Ndufb10/Ndufc2/Sdha/Ndufs8/Ndufb8/Dnm1l/Ndufa10/Ndufs7/Atp5pb/Oga/Ndufa11/Hint1	46
BP	GO:0051222	positive regulation of protein transport	34/473	238/12172	0.142857	3.67623	8.38375	4.07094e-11	6.82392e-09	5.51184e-09	Hsp90ab1/Gnas/Ywhae/Snap25/Rack1/Kif3a/Mapk1/Hsp90aa1/Ppia/Dctn1/Gsk3b/Nnat/Apoe/Apbb1/Prkar1a/Oxct1/Hnrnpm/Vsnl1/Glul/Myh10/Cdc42/Rufy3/Pfkm/Sybu/Trim28/Vps28/Vamp2/Prkcb/Glud1/Ppp3cb/Ipo5/Dnm1l/Fto/Oga	34
BP	GO:0072384	organelle transport along microtubule	20/473	84/12172	0.238095	6.12705	9.4809	4.42939e-11	7.12778e-09	5.75728e-09	Mapt/Uchl1/Map2/Tuba1a/Map1b/Kif1a/Kif5a/Fez1/Hap1/Dync1i1/Cdc42/Ap3b2/Sybu/Copg1/Map6/Nefl/Hsbp1/Rab1a/Kif1b/Wasf1	20
BP	GO:0099111	microtubule-based transport	32/473	214/12172	0.149533	3.84802	8.45161	4.60947e-11	7.13227e-09	5.76091e-09	Mapt/Uchl1/Map2/Tuba1a/Dync1i2/Map1b/Kif1a/Kif5a/Hspa8/Fez1/Kif3a/Klc1/Hap1/Kifap3/Hnrnpu/Dync1i1/Cdc42/Ap3b2/Sybu/Myo5a/Clip3/Sfpq/Mapk8ip3/Map1a/Copg1/Kif2a/Map6/Nefl/Hsbp1/Rab1a/Kif1b/Wasf1	32
BP	GO:0006119	oxidative phosphorylation	23/473	113/12172	0.20354	5.23782	9.10007	4.81197e-11	7.16984e-09	5.79125e-09	Uqcrc1/Uqcrc2/Cox4i1/Ndufv1/Park7/Ndufs1/Ndufs2/Cox5a/Snca/Sdhb/Ndufa9/Cox6b1/Uqcrq/Cyc1/Ndufb10/Ndufc2/Sdha/Ndufs8/Ndufb8/Ndufa10/Ndufs7/Atp5pb/Ndufa11	23
BP	GO:0046034	ATP metabolic process	30/473	192/12172	0.15625	4.02088	8.48349	6.20548e-11	8.91595e-09	7.20163e-09	Uchl1/Aldoa/Hspa8/Atp6v1a/Aldoc/Hk1/Atp6v1b2/Tmsb4x/Pkm/Ndufv1/Ndufs1/Ndufs2/Pfkm/Eno2/Ogdh/Tpi1/Sdhb/Ndufa9/Gpi1/Eno1/Ndufb10/Ndufc2/Sdha/Ndufs8/Ndufb8/Dnm1l/Ndufa10/Ndufs7/Atp5pb/Ndufa11	30
BP	GO:0015986	proton motive force-driven ATP synthesis	15/473	45/12172	0.333333	8.57787	10.2399	6.58397e-11	9.13356e-09	7.37739e-09	Atp6v1a/Ndufv1/Ndufs1/Ndufs2/Sdhb/Ndufa9/Ndufb10/Ndufc2/Sdha/Ndufs8/Ndufb8/Ndufa10/Ndufs7/Atp5pb/Ndufa11	15
BP	GO:0006754	ATP biosynthetic process	18/473	70/12172	0.257143	6.61722	9.47678	1.05872e-10	1.41274e-08	1.1411e-08	Aldoa/Atp6v1a/Tmsb4x/Ndufv1/Ndufs1/Ndufs2/Sdhb/Ndufa9/Eno1/Ndufb10/Ndufc2/Sdha/Ndufs8/Ndufb8/Ndufa10/Ndufs7/Atp5pb/Ndufa11	18
BP	GO:0007339	binding of sperm to zona pellucida	10/473	17/12172	0.588235	15.1374	11.7283	1.08861e-10	1.41274e-08	1.1411e-08	Cct6a/Aldoa/Cct8/Cct3/Tcp1/Cct5/Cct7/Cct2/Cct4/Vdac2	10
BP	GO:1904816	positive regulation of protein localization to chromosome, telomeric region	9/473	13/12172	0.692308	17.8156	12.197	1.16725e-10	1.46745e-08	1.1853e-08	Cct6a/Cct8/Cct3/Tcp1/Cct5/Cct7/Cct2/Cct4/Gnl3l	9
BP	GO:1904851	positive regulation of establishment of protein localization to telomere	8/473	10/12172	0.8	20.5869	12.459	2.06223e-10	2.51405e-08	2.03066e-08	Cct6a/Cct8/Cct3/Tcp1/Cct5/Cct7/Cct2/Cct4	8
BP	GO:0035036	sperm-egg recognition	10/473	18/12172	0.555556	14.2965	11.3509	2.36475e-10	2.79805e-08	2.26005e-08	Cct6a/Aldoa/Cct8/Cct3/Tcp1/Cct5/Cct7/Cct2/Cct4/Vdac2	10
BP	GO:0051656	establishment of organelle localization	46/473	429/12172	0.107226	2.75932	7.45937	3.42005e-10	3.93111e-08	3.17525e-08	Mapt/Uchl1/Ctnnb1/Map2/Zwint/Tuba1a/Rab3a/Map1b/Kif1a/Kif5a/Dnm1/Snap25/Fez1/Stxbp1/Hap1/Snap91/Dctn1/Hnrnpu/Cfl1/Dync1i1/Myh10/Zfp207/Rab11a/Cdc42/Ap3b2/Sybu/Myo5a/Ywhaz/Clasp2/Snca/Dctn2/Copg1/Ahi1/Map6/Sar1a/Nefl/Hsbp1/Cadps/Cops5/Fnbp1l/Mapk8/Rab1a/Kif1b/Wasf1/Dnm1l/Dnm3	46
BP	GO:0051648	vesicle localization	30/473	207/12172	0.144928	3.72951	7.96403	4.13618e-10	4.62219e-08	3.73345e-08	Ctnnb1/Map2/Rab3a/Kif1a/Kif5a/Dnm1/Snap25/Stxbp1/Hap1/Snap91/Dctn1/Syn1/Dync1i1/Rab11a/Ap3b2/Sybu/Myo5a/Clasp2/Snca/Dctn2/Ahi1/Sar1a/Cadps/Cops5/Syn2/Fnbp1l/Mapk8/Rab1a/Kif1b/Dnm3	30
BP	GO:0032271	regulation of protein polymerization	27/473	172/12172	0.156977	4.03958	8.07247	5.15796e-10	5.60824e-08	4.52991e-08	Mapt/Map2/Stmn2/Map1b/Dbn1/Sptan1/Arpc3/Hsp90aa1/Add1/Dctn1/Cfl1/Pfn1/Stmn1/Tmod2/Add2/Clip3/Capzb/Ckap5/Vdac2/Clasp2/Snca/Coro1a/Arpc2/Nckap1/Mapk8/Fkbp4/Cyfip2	27
BP	GO:0009144	purine nucleoside triphosphate metabolic process	31/473	222/12172	0.13964	3.59343	7.84128	5.40541e-10	5.72263e-08	4.6223e-08	Uchl1/Aldoa/Hspa8/Atp6v1a/Aldoc/Hk1/Atp6v1b2/Tmsb4x/Pkm/Ndufv1/Ndufs1/Ndufs2/Pfkm/Eno2/Ogdh/Tpi1/Sdhb/Ndufa9/Gpi1/Eno1/Ndufb10/Ndufc2/Sdha/Ndufs8/Ndufb8/Dnm1l/Ndufa10/Ndufs7/Atp5pb/Oga/Ndufa11	31
BP	GO:0042776	proton motive force-driven mitochondrial ATP synthesis	14/473	44/12172	0.318182	8.18797	9.60411	5.83017e-10	6.01405e-08	4.85769e-08	Ndufv1/Ndufs1/Ndufs2/Sdhb/Ndufa9/Ndufb10/Ndufc2/Sdha/Ndufs8/Ndufb8/Ndufa10/Ndufs7/Atp5pb/Ndufa11	14
BP	GO:0051223	regulation of protein transport	44/473	407/12172	0.108108	2.78201	7.35244	6.54378e-10	6.58141e-08	5.31596e-08	Hsp90ab1/Gnas/Ywhae/Gnao1/Snap25/Rack1/Kif3a/Mapk1/Hsp90aa1/Ppia/Snap91/Rangap1/Dctn1/Gsk3b/Nnat/Apoe/Ppp3ca/Apbb1/Prkar1a/Oxct1/Hnrnpm/Park7/Vsnl1/Glul/Myh10/Rab11a/Cdc42/Rufy3/Pfkm/Sybu/Trim28/Ndfip1/Vps28/Ahi1/Vamp2/Prkcb/Map4k4/Glud1/Ppp3cb/Ipo5/Dnm1l/Fto/Oga/Epb41l1	44
BP	GO:0034643	establishment of mitochondrion localization, microtubule-mediated	11/473	25/12172	0.44	11.3228	10.3885	7.40297e-10	7.02087e-08	5.67093e-08	Mapt/Uchl1/Map1b/Fez1/Hap1/Sybu/Map6/Nefl/Hsbp1/Kif1b/Wasf1	11
BP	GO:0047497	mitochondrion transport along microtubule	11/473	25/12172	0.44	11.3228	10.3885	7.40297e-10	7.02087e-08	5.67093e-08	Mapt/Uchl1/Map1b/Fez1/Hap1/Sybu/Map6/Nefl/Hsbp1/Kif1b/Wasf1	11
BP	GO:0051650	establishment of vesicle localization	28/473	187/12172	0.149733	3.85316	7.90583	7.50429e-10	7.02087e-08	5.67093e-08	Ctnnb1/Map2/Rab3a/Kif1a/Kif5a/Dnm1/Snap25/Stxbp1/Hap1/Snap91/Dctn1/Dync1i1/Rab11a/Ap3b2/Sybu/Myo5a/Clasp2/Snca/Dctn2/Ahi1/Sar1a/Cadps/Cops5/Fnbp1l/Mapk8/Rab1a/Kif1b/Dnm3	28
BP	GO:0030100	regulation of endocytosis	34/473	266/12172	0.12782	3.28926	7.59053	8.54089e-10	7.80909e-08	6.30759e-08	Actb/Dcx/Actg1/Ap2b1/Hspa8/Nedd4/Dnm1/Ncdn/Rack1/Arpc3/Kif3a/Hap1/Add1/Snap91/Apoe/Ppp3ca/Ap2a1/Park7/Nsf/Hnrnpk/Cdc42/Amph/Clip3/Ckap5/Snca/Vps28/Ahi1/Hpca/Plk2/Arfgap1/Ppp3cb/Smap1/Dnm1l/Dnajc6	34
BP	GO:0009205	purine ribonucleoside triphosphate metabolic process	30/473	215/12172	0.139535	3.59074	7.70639	1.05324e-09	9.24308e-08	7.46586e-08	Uchl1/Aldoa/Hspa8/Atp6v1a/Aldoc/Hk1/Atp6v1b2/Tmsb4x/Pkm/Ndufv1/Ndufs1/Ndufs2/Pfkm/Eno2/Ogdh/Tpi1/Sdhb/Ndufa9/Gpi1/Eno1/Ndufb10/Ndufc2/Sdha/Ndufs8/Ndufb8/Dnm1l/Ndufa10/Ndufs7/Atp5pb/Ndufa11	30
BP	GO:0048167	regulation of synaptic plasticity	31/473	228/12172	0.135965	3.49887	7.6587	1.05688e-09	9.24308e-08	7.46586e-08	Mapt/Camk2b/Ywhag/Snap47/Rab3a/Map1b/Dbn1/Ncdn/Nsg1/Snap25/Dbi/Mef2c/Stxbp1/Sqstm1/Prkar1b/Mapk1/Gsk3b/Apoe/Syn1/Cfl1/Hnrnpk/Rab11a/Ckap5/Snca/Map1a/Vamp2/Plk2/Atp1a3/Camk2a/Paip2/Calb2	31
BP	GO:0022904	respiratory electron transport chain	18/473	80/12172	0.225	5.79006	8.64284	1.13071e-09	9.67842e-08	7.8175e-08	Uqcrc1/Uqcrc2/Cox4i1/Ndufv1/Park7/Ndufs1/Ndufs2/Cox5a/Snca/Sdhb/Uqcrq/Cyc1/Ndufc2/Sdha/Ndufs8/Ndufb8/Ndufa10/Ndufs7	18
BP	GO:0061077	chaperone-mediated protein folding	15/473	54/12172	0.277778	7.14823	9.10438	1.19645e-09	1.00278e-07	8.09968e-08	Hsp90ab1/Cct6a/Cct8/Hspa8/Cct3/Tcp1/Cct5/Cct7/Cct2/Dnajc5/Hsph1/Cct4/Dnajc7/Sgta/Fkbp4	15
BP	GO:0009206	purine ribonucleoside triphosphate biosynthetic process	18/473	81/12172	0.222222	5.71858	8.56726	1.40233e-09	1.15134e-07	9.29967e-08	Aldoa/Atp6v1a/Tmsb4x/Ndufv1/Ndufs1/Ndufs2/Sdhb/Ndufa9/Eno1/Ndufb10/Ndufc2/Sdha/Ndufs8/Ndufb8/Ndufa10/Ndufs7/Atp5pb/Ndufa11	18
BP	GO:0009199	ribonucleoside triphosphate metabolic process	30/473	219/12172	0.136986	3.52515	7.58212	1.65025e-09	1.3217e-07	1.06757e-07	Uchl1/Aldoa/Hspa8/Atp6v1a/Aldoc/Hk1/Atp6v1b2/Tmsb4x/Pkm/Ndufv1/Ndufs1/Ndufs2/Pfkm/Eno2/Ogdh/Tpi1/Sdhb/Ndufa9/Gpi1/Eno1/Ndufb10/Ndufc2/Sdha/Ndufs8/Ndufb8/Dnm1l/Ndufa10/Ndufs7/Atp5pb/Ndufa11	30
BP	GO:1904814	regulation of protein localization to chromosome, telomeric region	9/473	16/12172	0.5625	14.4752	10.8447	1.68203e-09	1.3217e-07	1.06757e-07	Cct6a/Cct8/Cct3/Tcp1/Cct5/Cct7/Cct2/Cct4/Gnl3l	9
BP	GO:0009145	purine nucleoside triphosphate biosynthetic process	18/473	82/12172	0.219512	5.64884	8.49294	1.73316e-09	1.3217e-07	1.06757e-07	Aldoa/Atp6v1a/Tmsb4x/Ndufv1/Ndufs1/Ndufs2/Sdhb/Ndufa9/Eno1/Ndufb10/Ndufc2/Sdha/Ndufs8/Ndufb8/Ndufa10/Ndufs7/Atp5pb/Ndufa11	18
BP	GO:0051654	establishment of mitochondrion localization	12/473	33/12172	0.363636	9.35768	9.66653	1.74125e-09	1.3217e-07	1.06757e-07	Mapt/Uchl1/Map1b/Fez1/Hap1/Sybu/Map6/Nefl/Hsbp1/Kif1b/Wasf1/Dnm1l	12
BP	GO:0050803	regulation of synapse structure or activity	40/473	360/12172	0.111111	2.85929	7.20039	1.84137e-09	1.37182e-07	1.10805e-07	Tubb5/Crmp1/Ctnnb1/Dcx/Camk2b/Tuba1a/Map1b/Dbn1/Kif1a/Hspa8/Nedd4/Snap25/Mef2c/Caprin1/Septin11/Snap91/Dctn1/Gsk3b/Dclk1/Apoe/Elavl2/Cfl1/Hnrnpm/Ctnna2/Hnrnpk/Myh10/Cdc42/Sybu/Ywhaz/Snca/Nefl/Abi2/Camkv/Eif4g1/Rac3/Arf4/Nedd8/Dnm1l/Cyfip2/Dnm3	40
BP	GO:0070203	regulation of establishment of protein localization to telomere	8/473	12/12172	0.666667	17.1557	11.2582	2.11705e-09	1.54852e-07	1.25078e-07	Cct6a/Cct8/Cct3/Tcp1/Cct5/Cct7/Cct2/Cct4	8
BP	GO:0009141	nucleoside triphosphate metabolic process	31/473	235/12172	0.131915	3.39465	7.45328	2.23975e-09	1.60902e-07	1.29965e-07	Uchl1/Aldoa/Hspa8/Atp6v1a/Aldoc/Hk1/Atp6v1b2/Tmsb4x/Pkm/Ndufv1/Ndufs1/Ndufs2/Pfkm/Eno2/Ogdh/Tpi1/Sdhb/Ndufa9/Gpi1/Eno1/Ndufb10/Ndufc2/Sdha/Ndufs8/Ndufb8/Dnm1l/Ndufa10/Ndufs7/Atp5pb/Oga/Ndufa11	31
BP	GO:0032984	protein-containing complex disassembly	31/473	237/12172	0.130802	3.366	7.396	2.75953e-09	1.94765e-07	1.57316e-07	Stmn4/Map2/Stmn2/Calm2/Map1b/Cltc/Sptan1/Hspa8/Calm1/Klc1/Add1/Eif5a/Calm3/Cfl1/Gabarapl1/Nsf/Stmn1/Tmod2/Add2/Smarcb1/Capzb/Clasp2/Map1a/Arpc2/Wdr1/Smarca4/Ssrp1/Smarcc2/Dnajc6/Oga/Wdr47	31
BP	GO:0009201	ribonucleoside triphosphate biosynthetic process	18/473	85/12172	0.211765	5.44947	8.2771	3.2074e-09	2.22472e-07	1.79696e-07	Aldoa/Atp6v1a/Tmsb4x/Ndufv1/Ndufs1/Ndufs2/Sdhb/Ndufa9/Eno1/Ndufb10/Ndufc2/Sdha/Ndufs8/Ndufb8/Ndufa10/Ndufs7/Atp5pb/Ndufa11	18
BP	GO:0050807	regulation of synapse organization	39/473	354/12172	0.110169	2.83506	7.04529	3.78188e-09	2.57873e-07	2.0829e-07	Tubb5/Crmp1/Ctnnb1/Dcx/Camk2b/Tuba1a/Map1b/Dbn1/Kif1a/Hspa8/Nedd4/Snap25/Mef2c/Caprin1/Septin11/Snap91/Dctn1/Gsk3b/Dclk1/Apoe/Elavl2/Cfl1/Hnrnpm/Ctnna2/Hnrnpk/Myh10/Cdc42/Ywhaz/Snca/Nefl/Abi2/Camkv/Eif4g1/Rac3/Arf4/Nedd8/Dnm1l/Cyfip2/Dnm3	39
BP	GO:0051258	protein polymerization	31/473	243/12172	0.127572	3.28289	7.22779	5.08418e-09	3.40894e-07	2.75349e-07	Mapt/Map2/Tuba1a/Stmn2/Map1b/Dbn1/Sptan1/Arpc3/Hsp90aa1/Add1/Dctn1/Cfl1/Pfn1/Stmn1/Zfp207/Tmod2/Add2/Clip3/Capzb/Ckap5/Vdac2/Clasp2/Trim32/Snca/Coro1a/Arpc2/Nckap1/Nefl/Mapk8/Fkbp4/Cyfip2	31
BP	GO:0070202	regulation of establishment of protein localization to chromosome	8/473	13/12172	0.615385	15.8361	10.7612	5.31756e-09	3.50697e-07	2.83267e-07	Cct6a/Cct8/Cct3/Tcp1/Cct5/Cct7/Cct2/Cct4	8
BP	GO:0009150	purine ribonucleotide metabolic process	33/473	272/12172	0.121324	3.12209	7.11696	5.79457e-09	3.74428e-07	3.02434e-07	Uchl1/Aldoa/Hspa8/Atp6v1a/Aldoc/Hk1/Atp6v1b2/Tmsb4x/Pkm/Ndufv1/Ndufs1/Ndufs2/Pfkm/Eno2/Ogdh/Gucy1b1/Tpi1/Sdhb/Ndufa9/Gpi1/Papss1/Eno1/Ndufb10/Ndufc2/Sdha/Ndufs8/Ndufb8/Dnm1l/Ndufa10/Ndufs7/Atp5pb/Ndufa11/Hint1	33
BP	GO:0031333	negative regulation of protein-containing complex assembly	22/473	131/12172	0.167939	4.32168	7.68566	5.86352e-09	3.74428e-07	3.02434e-07	Map2/Stmn2/Sptan1/Hspa8/Stxbp1/Csnk1a1/Add1/Gsk3b/Cfl1/Pfn1/Park7/Stmn1/Tmod2/Cdc42/Add2/Clip3/Capzb/Vdac2/Snca/Arpc2/Fkbp4/Thra	22
BP	GO:0022900	electron transport chain	18/473	89/12172	0.202247	5.20455	8.00473	6.97856e-09	4.31919e-07	3.48871e-07	Uqcrc1/Uqcrc2/Cox4i1/Ndufv1/Park7/Ndufs1/Ndufs2/Cox5a/Snca/Sdhb/Uqcrq/Cyc1/Ndufc2/Sdha/Ndufs8/Ndufb8/Ndufa10/Ndufs7	18
BP	GO:1902600	proton transmembrane transport	18/473	89/12172	0.202247	5.20455	8.00473	6.97856e-09	4.31919e-07	3.48871e-07	Slc25a3/Slc25a4/Atp6v1e1/Atp6v1h/Atp6v1a/Ndufa4/Atp6v1b2/Ndufv1/Ndufs1/Ndufs2/Atp1a3/Cyc1/Ndufs8/Ndufa10/Ndufs7/Ghitm/Atp5pb/Atp6v0d1	18
BP	GO:0051493	regulation of cytoskeleton organization	46/473	472/12172	0.0974576	2.50794	6.71863	7.48353e-09	4.56155e-07	3.68448e-07	Mapt/Stmn4/Map2/Stmn2/Actg1/Map1b/Cltc/Dbn1/Sptan1/Mef2c/Arpc3/Mapk1/Add1/Fscn1/Dctn1/Gsk3b/Hsph1/Hnrnpu/Cfl1/Pfn1/Ctnna2/Stmn1/Tmod2/Cdc42/Add2/Clip3/Capzb/Ckap5/Clasp2/Snca/Map1a/Coro1a/Hdac2/Arpc2/Nckap1/Mapre2/Wdr1/Map6/Abi2/Mapk8/Fkbp4/Wasf1/Atat1/Rac3/Cyfip2/Wdr47	46
BP	GO:0006099	tricarboxylic acid cycle	11/473	30/12172	0.366667	9.43566	9.30152	7.60326e-09	4.56536e-07	3.68755e-07	Mdh1/Mdh2/Idh1/Ogdh/Idh3a/Sucla2/Idh3b/Sdhb/Idh3g/Aco2/Sdha	11
BP	GO:0006278	RNA-templated DNA biosynthetic process	15/473	62/12172	0.241935	6.22587	8.29473	9.6581e-09	5.63109e-07	4.54837e-07	Hsp90ab1/Ctnnb1/Cct6a/Cct8/Cct3/Tcp1/Cct5/Cct7/Mapk1/Hsp90aa1/Cct2/Hnrnpd/Hnrnpu/Cct4/Gnl3l	15
BP	GO:0007004	telomere maintenance via telomerase	15/473	62/12172	0.241935	6.22587	8.29473	9.6581e-09	5.63109e-07	4.54837e-07	Hsp90ab1/Ctnnb1/Cct6a/Cct8/Cct3/Tcp1/Cct5/Cct7/Mapk1/Hsp90aa1/Cct2/Hnrnpd/Hnrnpu/Cct4/Gnl3l	15
BP	GO:0000375	RNA splicing, via transesterification reactions	32/473	265/12172	0.120755	3.10746	6.97428	1.11351e-08	6.22172e-07	5.02543e-07	Hnrnpa2b1/Hnrnpl/Hspa8/Celf2/Ddx39b/Ddx5/Dhx9/Hnrnpu/Snrnp70/Hnrnpm/Celf4/Hnrnpk/Puf60/Prpf19/Rbfox2/Sfpq/Hnrnpa3/Ik/Prpf8/Srsf7/Ptbp2/Srsf2/Rbfox1/Hnrnpa1/Sf3b2/Srrm2/Khdrbs1/Sf1/Rbm39/Snrpn/Psip1/Cirbp	32
BP	GO:0000377	RNA splicing, via transesterification reactions with bulged adenosine as nucleophile	32/473	265/12172	0.120755	3.10746	6.97428	1.11351e-08	6.22172e-07	5.02543e-07	Hnrnpa2b1/Hnrnpl/Hspa8/Celf2/Ddx39b/Ddx5/Dhx9/Hnrnpu/Snrnp70/Hnrnpm/Celf4/Hnrnpk/Puf60/Prpf19/Rbfox2/Sfpq/Hnrnpa3/Ik/Prpf8/Srsf7/Ptbp2/Srsf2/Rbfox1/Hnrnpa1/Sf3b2/Srrm2/Khdrbs1/Sf1/Rbm39/Snrpn/Psip1/Cirbp	32
BP	GO:0000398	mRNA splicing, via spliceosome	32/473	265/12172	0.120755	3.10746	6.97428	1.11351e-08	6.22172e-07	5.02543e-07	Hnrnpa2b1/Hnrnpl/Hspa8/Celf2/Ddx39b/Ddx5/Dhx9/Hnrnpu/Snrnp70/Hnrnpm/Celf4/Hnrnpk/Puf60/Prpf19/Rbfox2/Sfpq/Hnrnpa3/Ik/Prpf8/Srsf7/Ptbp2/Srsf2/Rbfox1/Hnrnpa1/Sf3b2/Srrm2/Khdrbs1/Sf1/Rbm39/Snrpn/Psip1/Cirbp	32
BP	GO:0009142	nucleoside triphosphate biosynthetic process	18/473	92/12172	0.195652	5.03484	7.81099	1.21349e-08	6.68752e-07	5.40167e-07	Aldoa/Atp6v1a/Tmsb4x/Ndufv1/Ndufs1/Ndufs2/Sdhb/Ndufa9/Eno1/Ndufb10/Ndufc2/Sdha/Ndufs8/Ndufb8/Ndufa10/Ndufs7/Atp5pb/Ndufa11	18
BP	GO:0022411	cellular component disassembly	39/473	370/12172	0.105405	2.71246	6.7261	1.31267e-08	7.08572e-07	5.7233e-07	Stmn4/Map2/Stmn2/Calm2/Map1b/Cltc/Sptan1/Hspa8/Rack1/Calm1/Klc1/Add1/Fscn1/Septin7/Dctn1/Eif5a/Calm3/Cfl1/Gabarapl1/Nsf/Stmn1/Tmod2/Add2/Smarcb1/Tcf25/Capzb/Clasp2/Map1a/Arpc2/Mapre2/Wdr1/Smarca4/Ssrp1/Smarcc2/Map4k4/Rnf14/Dnajc6/Oga/Wdr47	39
BP	GO:0048024	regulation of mRNA splicing, via spliceosome	19/473	103/12172	0.184466	4.74698	7.67862	1.32098e-08	7.08572e-07	5.7233e-07	Hnrnpa2b1/Hnrnpl/Hspa8/Celf2/Ddx5/Hnrnpu/Snrnp70/Celf4/Hnrnpk/Puf60/Prpf19/Rbfox2/Srsf7/Srsf2/Rbfox1/Khdrbs1/Sf1/Rbm39/Cirbp	19
BP	GO:0050684	regulation of mRNA processing	21/473	126/12172	0.166667	4.28894	7.46171	1.50011e-08	7.94073e-07	6.41392e-07	Hnrnpa2b1/Hnrnpl/Hspa8/Celf2/Ddx5/Dhx9/Hnrnpu/Snrnp70/Celf4/Hnrnpk/Puf60/Prpf19/Rbfox2/Srsf7/Srsf2/Rbfox1/Safb/Khdrbs1/Sf1/Rbm39/Cirbp	21
BP	GO:1902903	regulation of supramolecular fiber organization	37/473	343/12172	0.107872	2.77593	6.70839	1.70267e-08	8.89588e-07	7.18542e-07	Mapt/Map2/Stmn2/Actg1/Map1b/Dbn1/Sptan1/Hspa8/Mef2c/Arpc3/Add1/Dctn1/Apoe/Cfl1/Pfn1/Ctnna2/Stmn1/Tmod2/Cdc42/Add2/Clip3/Capzb/Ckap5/Clasp2/Snca/Map1a/Coro1a/Hdac2/Arpc2/Nckap1/Wdr1/Abi2/Mapk8/Fkbp4/Wasf1/Cyfip2/Wdr47	37
BP	GO:0009152	purine ribonucleotide biosynthetic process	20/473	117/12172	0.17094	4.39891	7.42794	2.12673e-08	1.08861e-06	8.79294e-07	Aldoa/Atp6v1a/Tmsb4x/Ndufv1/Ndufs1/Ndufs2/Gucy1b1/Sdhb/Ndufa9/Papss1/Eno1/Ndufb10/Ndufc2/Sdha/Ndufs8/Ndufb8/Ndufa10/Ndufs7/Atp5pb/Ndufa11	20
BP	GO:1904358	positive regulation of telomere maintenance via telomere lengthening	12/473	40/12172	0.3	7.72008	8.55969	2.13862e-08	1.08861e-06	8.79294e-07	Hnrnpa2b1/Ctnnb1/Cct6a/Cct8/Cct3/Tcp1/Cct5/Cct7/Mapk1/Cct2/Hnrnpd/Cct4	12
BP	GO:0010833	telomere maintenance via telomere lengthening	16/473	75/12172	0.213333	5.48984	7.84227	2.16477e-08	1.08861e-06	8.79294e-07	Hsp90ab1/Hnrnpa2b1/Ctnnb1/Cct6a/Cct8/Cct3/Tcp1/Cct5/Cct7/Mapk1/Hsp90aa1/Cct2/Hnrnpd/Hnrnpu/Cct4/Gnl3l	16
BP	GO:0032272	negative regulation of protein polymerization	15/473	66/12172	0.227273	5.84855	7.9415	2.41368e-08	1.19879e-06	9.68293e-07	Map2/Stmn2/Sptan1/Add1/Cfl1/Pfn1/Stmn1/Tmod2/Add2/Clip3/Capzb/Vdac2/Snca/Arpc2/Fkbp4	15
BP	GO:1902904	negative regulation of supramolecular fiber organization	23/473	154/12172	0.149351	3.84333	7.13988	2.65433e-08	1.30224e-06	1.05185e-06	Map2/Stmn2/Map1b/Dbn1/Sptan1/Hspa8/Add1/Apoe/Cfl1/Pfn1/Ctnna2/Stmn1/Tmod2/Add2/Clip3/Capzb/Clasp2/Snca/Map1a/Coro1a/Arpc2/Fkbp4/Wdr47	23
BP	GO:0009259	ribonucleotide metabolic process	33/473	290/12172	0.113793	2.92831	6.68267	2.85445e-08	1.38355e-06	1.11753e-06	Uchl1/Aldoa/Hspa8/Atp6v1a/Aldoc/Hk1/Atp6v1b2/Tmsb4x/Pkm/Ndufv1/Ndufs1/Ndufs2/Pfkm/Eno2/Ogdh/Gucy1b1/Tpi1/Sdhb/Ndufa9/Gpi1/Papss1/Eno1/Ndufb10/Ndufc2/Sdha/Ndufs8/Ndufb8/Dnm1l/Ndufa10/Ndufs7/Atp5pb/Ndufa11/Hint1	33
BP	GO:0032252	secretory granule localization	11/473	34/12172	0.323529	8.32558	8.60057	3.45759e-08	1.65594e-06	1.33754e-06	Map2/Rab3a/Kif1a/Kif5a/Snap25/Stxbp1/Sybu/Myo5a/Cadps/Mapk8/Kif1b	11
BP	GO:0098930	axonal transport	15/473	68/12172	0.220588	5.67653	7.77559	3.71438e-08	1.75799e-06	1.41997e-06	Uchl1/Map2/Kif1a/Kif5a/Fez1/Kif3a/Hap1/Ap3b2/Sybu/Mapk8ip3/Map1a/Map6/Nefl/Hsbp1/Kif1b	15
BP	GO:0006734	NADH metabolic process	12/473	42/12172	0.285714	7.35246	8.29193	3.94316e-08	1.84457e-06	1.48991e-06	Mdh1/Mdh2/Aldoa/Hk1/Pkm/Pfkm/Eno2/Ogdh/Tpi1/Gpi1/Eno1/Got1	12
BP	GO:0045807	positive regulation of endocytosis	21/473	134/12172	0.156716	4.03288	7.09823	4.57608e-08	2.11604e-06	1.70918e-06	Dcx/Ap2b1/Hspa8/Dnm1/Kif3a/Add1/Snap91/Apoe/Ppp3ca/Ap2a1/Nsf/Hnrnpk/Cdc42/Amph/Clip3/Ckap5/Snca/Vps28/Ahi1/Plk2/Dnm1l	21
BP	GO:0019693	ribose phosphate metabolic process	33/473	297/12172	0.111111	2.85929	6.52271	5.09982e-08	2.33143e-06	1.88315e-06	Uchl1/Aldoa/Hspa8/Atp6v1a/Aldoc/Hk1/Atp6v1b2/Tmsb4x/Pkm/Ndufv1/Ndufs1/Ndufs2/Pfkm/Eno2/Ogdh/Gucy1b1/Tpi1/Sdhb/Ndufa9/Gpi1/Papss1/Eno1/Ndufb10/Ndufc2/Sdha/Ndufs8/Ndufb8/Dnm1l/Ndufa10/Ndufs7/Atp5pb/Ndufa11/Hint1	33
BP	GO:0032212	positive regulation of telomere maintenance via telomerase	11/473	36/12172	0.305556	7.86305	8.29182	6.76623e-08	3.05849e-06	2.47041e-06	Ctnnb1/Cct6a/Cct8/Cct3/Tcp1/Cct5/Cct7/Mapk1/Cct2/Hnrnpd/Cct4	11
BP	GO:0007409	axonogenesis	42/473	442/12172	0.0950226	2.44528	6.22346	7.17294e-08	3.20631e-06	2.58981e-06	Actb/Mapt/Uchl1/Tubb3/Dcx/Gdi1/Map2/Actg1/Rab3a/Map1b/Dbn1/Kif5a/Dpysl5/Snap25/Mef2c/Stxbp1/Tubb2b/Snap91/Septin7/Vim/Gsk3b/Dclk1/Apoe/Apbb1/Ctnna2/Stmn1/Myh10/Rufy3/Rpl4/Ttc3/Mapk8ip3/Clasp2/Map1a/Map6/Nefl/Pitpna/Ncam1/Gap43/Rac3/Cyfip2/Wdr47/Zeb2	42
BP	GO:0032253	dense core granule localization	10/473	29/12172	0.344828	8.87366	8.53556	7.35644e-08	3.25219e-06	2.62687e-06	Map2/Rab3a/Kif1a/Kif5a/Snap25/Stxbp1/Sybu/Cadps/Mapk8/Kif1b	10
BP	GO:0061621	canonical glycolysis	8/473	17/12172	0.470588	12.1099	9.21675	8.75007e-08	3.78511e-06	3.05733e-06	Aldoa/Hk1/Pkm/Pfkm/Eno2/Tpi1/Gpi1/Eno1	8
BP	GO:0061718	glucose catabolic process to pyruvate	8/473	17/12172	0.470588	12.1099	9.21675	8.75007e-08	3.78511e-06	3.05733e-06	Aldoa/Hk1/Pkm/Pfkm/Eno2/Tpi1/Gpi1/Eno1	8
BP	GO:0060291	long-term synaptic potentiation	18/473	104/12172	0.173077	4.45389	7.11259	8.90737e-08	3.81217e-06	3.07918e-06	Camk2b/Snap47/Rab3a/Nsg1/Snap25/Dbi/Sqstm1/Prkar1b/Mapk1/Gsk3b/Apoe/Hnrnpk/Ckap5/Snca/Vamp2/Plk2/Paip2/Calb2	18
BP	GO:0006120	mitochondrial electron transport, NADH to ubiquinone	9/473	23/12172	0.391304	10.0697	8.75396	9.41538e-08	3.98716e-06	3.22053e-06	Ndufv1/Park7/Ndufs1/Ndufs2/Ndufc2/Ndufs8/Ndufb8/Ndufa10/Ndufs7	9
BP	GO:1904356	regulation of telomere maintenance via telomere lengthening	14/473	63/12172	0.222222	5.71858	7.55	9.61746e-08	4.03032e-06	3.25538e-06	Hnrnpa2b1/Ctnnb1/Cct6a/Cct8/Cct3/Tcp1/Cct5/Cct7/Mapk1/Cct2/Hnrnpd/Hnrnpu/Cct4/Gnl3l	14
BP	GO:0032210	regulation of telomere maintenance via telomerase	13/473	54/12172	0.240741	6.19513	7.69302	1.00793e-07	4.18032e-06	3.37654e-06	Ctnnb1/Cct6a/Cct8/Cct3/Tcp1/Cct5/Cct7/Mapk1/Cct2/Hnrnpd/Hnrnpu/Cct4/Gnl3l	13
BP	GO:0051261	protein depolymerization	19/473	118/12172	0.161017	4.14355	6.89946	1.29258e-07	5.30617e-06	4.28592e-06	Stmn4/Map2/Stmn2/Map1b/Cltc/Sptan1/Hspa8/Add1/Cfl1/Stmn1/Tmod2/Add2/Capzb/Clasp2/Map1a/Arpc2/Wdr1/Dnajc6/Wdr47	19
BP	GO:0009260	ribonucleotide biosynthetic process	20/473	131/12172	0.152672	3.9288	6.77662	1.49459e-07	6.00167e-06	4.84769e-06	Aldoa/Atp6v1a/Tmsb4x/Ndufv1/Ndufs1/Ndufs2/Gucy1b1/Sdhb/Ndufa9/Papss1/Eno1/Ndufb10/Ndufc2/Sdha/Ndufs8/Ndufb8/Ndufa10/Ndufs7/Atp5pb/Ndufa11	20
BP	GO:0002181	cytoplasmic translation	22/473	156/12172	0.141026	3.6291	6.64521	1.51852e-07	6.00167e-06	4.84769e-06	Rpl8/Dhx9/Rps5/Hnrnpd/Hnrnpu/Eef2/Eif3k/Eif4a2/Pkm/Rps9/Eif3l/Rpl4/Ckap5/Cnbp/Eif3d/Csde1/Eif3a/Eif4a1/Uba52/Eif3g/Eif5/Eif4h	22
BP	GO:0009988	cell-cell recognition	10/473	31/12172	0.322581	8.30117	8.18399	1.51863e-07	6.00167e-06	4.84769e-06	Cct6a/Aldoa/Cct8/Cct3/Tcp1/Cct5/Cct7/Cct2/Cct4/Vdac2	10
BP	GO:0070200	establishment of protein localization to telomere	8/473	18/12172	0.444444	11.4372	8.91001	1.52168e-07	6.00167e-06	4.84769e-06	Cct6a/Cct8/Cct3/Tcp1/Cct5/Cct7/Cct2/Cct4	8
BP	GO:0070507	regulation of microtubule cytoskeleton organization	22/473	157/12172	0.140127	3.60598	6.60814	1.70335e-07	6.65299e-06	5.37378e-06	Mapt/Stmn4/Map2/Stmn2/Map1b/Cltc/Dctn1/Gsk3b/Hsph1/Hnrnpu/Stmn1/Clip3/Ckap5/Clasp2/Snca/Map1a/Mapre2/Map6/Mapk8/Fkbp4/Atat1/Wdr47	22
BP	GO:2000767	positive regulation of cytoplasmic translation	7/473	13/12172	0.538462	13.8566	9.32539	1.79333e-07	6.9371e-06	5.60326e-06	Dhx9/Hnrnpd/Hnrnpu/Eef2/Pkm/Cnbp/Csde1	7
BP	GO:0043484	regulation of RNA splicing	23/473	171/12172	0.134503	3.46125	6.51724	1.91147e-07	7.32366e-06	5.91549e-06	Hnrnpa2b1/Hnrnph1/Fus/Hnrnpl/Hspa8/Celf2/Ddx5/Usp22/Hnrnpu/Snrnp70/Celf4/Hnrnpk/Puf60/Prpf19/Rbfox2/Srsf7/Ptbp2/Srsf2/Rbfox1/Khdrbs1/Sf1/Rbm39/Cirbp	23
BP	GO:0050806	positive regulation of synaptic transmission	23/473	172/12172	0.133721	3.44112	6.4831	2.12823e-07	8.07725e-06	6.52419e-06	Camk2b/Snap47/Rab3a/Nsg1/Snap25/Dbi/Stxbp1/Sqstm1/Prkar1b/Mapk1/Hap1/Gsk3b/Apoe/Hnrnpk/Glul/Ckap5/Snca/Vamp2/Plk2/Paip2/Dnm1l/Stx1a/Calb2	23
BP	GO:0016358	dendrite development	32/473	302/12172	0.10596	2.72674	6.10977	2.45187e-07	9.21859e-06	7.44608e-06	Dcx/Camk2b/Map2/Map1b/Dbn1/Kif1a/Dpysl5/Nedd4/Mef2c/Caprin1/Septin7/Gsk3b/Dclk1/Apoe/Ppp3ca/Cfl1/Ctnna2/Hnrnpk/Cdc42/Rbfox2/Map1a/Hdac2/Map6/Plk2/Abi2/Mapk8/Ywhah/Tnik/Camk2a/Arf4/Dnm1l/Dnm3	32
BP	GO:0031346	positive regulation of cell projection organization	38/473	399/12172	0.0952381	2.45082	5.92483	2.9226e-07	1.08867e-05	8.79343e-06	Dpysl3/Mapt/Dcx/Gdi1/Camk2b/Stmn2/Ndrg4/Map1b/Dbn1/Fez1/Caprin1/Hsp90aa1/Hap1/Tubb2b/Fscn1/Snap91/Gsk3b/Apoe/Apbb1/Cfl1/Ap2a1/Pfn1/Hnrnpk/Cdc42/Rufy3/Rpl4/Ahi1/Arpc2/Nckap1/Map6/Nefl/Abi2/Fnbp1l/Tnik/Kdm1a/Dnm1l/Dnm3/Zeb2	38
BP	GO:0072522	purine-containing compound biosynthetic process	24/473	189/12172	0.126984	3.26776	6.31778	3.08634e-07	1.13067e-05	9.1327e-06	Acot7/Aldoa/Vdac1/Atp6v1a/Acly/Tmsb4x/Ndufv1/Ndufs1/Ndufs2/Snca/Gucy1b1/Sdhb/Ndufa9/Papss1/Eno1/Ndufb10/Ndufc2/Sdha/Ndufs8/Ndufb8/Ndufa10/Ndufs7/Atp5pb/Ndufa11	24
BP	GO:1903311	regulation of mRNA metabolic process	29/473	260/12172	0.111538	2.87029	6.12946	3.09157e-07	1.13067e-05	9.1327e-06	Hnrnpa2b1/Fus/Hnrnpl/Hspa8/Celf2/Caprin1/Hnrnpab/Ddx5/Dhx9/Vim/Hnrnpd/Hnrnpu/Snrnp70/Celf4/Hnrnpk/Puf60/Prpf19/Rbfox2/Srsf7/Srsf2/Rbfox1/Safb/Khdrbs1/Sf1/Csde1/Rbm39/Khsrp/Fto/Cirbp	29
BP	GO:0046390	ribose phosphate biosynthetic process	20/473	137/12172	0.145985	3.75673	6.52456	3.16353e-07	1.14657e-05	9.26109e-06	Aldoa/Atp6v1a/Tmsb4x/Ndufv1/Ndufs1/Ndufs2/Gucy1b1/Sdhb/Ndufa9/Papss1/Eno1/Ndufb10/Ndufc2/Sdha/Ndufs8/Ndufb8/Ndufa10/Ndufs7/Atp5pb/Ndufa11	20
BP	GO:0006007	glucose catabolic process	9/473	26/12172	0.346154	8.90779	8.11605	3.24333e-07	1.15061e-05	9.29376e-06	Aldoa/Ldha/Hk1/Pkm/Pfkm/Eno2/Tpi1/Gpi1/Eno1	9
BP	GO:0070199	establishment of protein localization to chromosome	9/473	26/12172	0.346154	8.90779	8.11605	3.24333e-07	1.15061e-05	9.29376e-06	Cct6a/Cct8/Cct3/Tcp1/Cct5/Cct7/Cct2/Cct4/Wbp2	9
BP	GO:0008089	anterograde axonal transport	12/473	50/12172	0.24	6.17607	7.37424	3.26049e-07	1.15061e-05	9.29376e-06	Map2/Kif1a/Kif5a/Fez1/Kif3a/Hap1/Ap3b2/Sybu/Mapk8ip3/Map1a/Nefl/Kif1b	12
BP	GO:0061620	glycolytic process through glucose-6-phosphate	8/473	20/12172	0.4	10.2934	8.36348	4.08908e-07	1.43047e-05	1.15542e-05	Aldoa/Hk1/Pkm/Pfkm/Eno2/Tpi1/Gpi1/Eno1	8
BP	GO:0051494	negative regulation of cytoskeleton organization	21/473	152/12172	0.138158	3.5553	6.37428	4.14196e-07	1.43647e-05	1.16028e-05	Map2/Stmn2/Map1b/Dbn1/Sptan1/Add1/Cfl1/Pfn1/Ctnna2/Stmn1/Tmod2/Add2/Clip3/Capzb/Clasp2/Snca/Map1a/Coro1a/Arpc2/Fkbp4/Wdr47	21
BP	GO:2000573	positive regulation of DNA biosynthetic process	13/473	61/12172	0.213115	5.48421	7.05961	4.65644e-07	1.6011e-05	1.29324e-05	Ctnnb1/Cct6a/Cct8/Cct3/Tcp1/Cct5/Cct7/Mapk1/Cct2/Ddx39b/Gsk3b/Hnrnpd/Cct4	13
BP	GO:0031110	regulation of microtubule polymerization or depolymerization	16/473	93/12172	0.172043	4.42729	6.67108	5.05679e-07	1.72402e-05	1.39253e-05	Mapt/Stmn4/Map2/Stmn2/Map1b/Dctn1/Stmn1/Clip3/Ckap5/Clasp2/Snca/Map1a/Mapre2/Mapk8/Fkbp4/Wdr47	16
BP	GO:0008380	RNA splicing	38/473	409/12172	0.0929095	2.3909	5.7533	5.46073e-07	1.84609e-05	1.49113e-05	Hnrnpa2b1/Hnrnph1/Fus/Hnrnpl/Hspa8/Celf2/Prmt1/Ddx39b/Ddx5/Dhx9/Usp22/Hnrnpu/Snrnp70/Hnrnpm/Celf4/Hnrnpk/Puf60/Prpf19/Rbfox2/Sfpq/Hnrnpa3/Ik/Prpf8/Srsf7/Ptbp2/Srsf2/Rbfox1/Hnrnpa1/Sf3b2/Srrm2/Khdrbs1/Sf1/Rbm39/Dhx15/Snrpn/Psip1/Khsrp/Cirbp	38
BP	GO:0043161	proteasome-mediated ubiquitin-dependent protein catabolic process	37/473	393/12172	0.0941476	2.42276	5.76491	5.59822e-07	1.8768e-05	1.51594e-05	Hsp90ab1/Ctnnb1/Pcbp2/Rack1/Csnk1a1/Pja2/Ddb1/Gsk3b/Psmc3/Psma6/Usp5/Park7/Csnk2b/Bag6/Psmd4/Psmb4/Trim28/Psma1/Psmc5/Psmd1/Psmd6/Map1a/Trpc4ap/Psmb6/Psma7/Psmc2/Psmc4/Plk2/Trim2/Psmd2/Psmb2/Mapk8/Psmc6/Psmb7/Psmd14/Usp14/Klhl7	37
BP	GO:0006164	purine nucleotide biosynthetic process	20/473	142/12172	0.140845	3.62445	6.32513	5.71072e-07	1.8987e-05	1.53362e-05	Aldoa/Atp6v1a/Tmsb4x/Ndufv1/Ndufs1/Ndufs2/Gucy1b1/Sdhb/Ndufa9/Papss1/Eno1/Ndufb10/Ndufc2/Sdha/Ndufs8/Ndufb8/Ndufa10/Ndufs7/Atp5pb/Ndufa11	20
BP	GO:0051646	mitochondrion localization	12/473	53/12172	0.226415	5.82648	7.08034	6.44332e-07	2.12471e-05	1.71618e-05	Mapt/Uchl1/Map1b/Fez1/Hap1/Sybu/Map6/Nefl/Hsbp1/Kif1b/Wasf1/Dnm1l	12
BP	GO:0051084	'de novo' post-translational protein folding	10/473	36/12172	0.277778	7.14823	7.42818	7.30537e-07	2.38939e-05	1.92997e-05	Cct8/Hspa8/Cct3/Tcp1/Cct5/Cct7/Cct2/Hsph1/Cct4/Dnajc7	10
BP	GO:0048813	dendrite morphogenesis	23/473	186/12172	0.123656	3.18211	6.02998	8.76166e-07	2.84259e-05	2.29603e-05	Dcx/Camk2b/Dbn1/Kif1a/Dpysl5/Nedd4/Caprin1/Septin7/Gsk3b/Dclk1/Ppp3ca/Cfl1/Ctnna2/Cdc42/Rbfox2/Map6/Abi2/Mapk8/Ywhah/Tnik/Camk2a/Dnm1l/Dnm3	23
BP	GO:0010639	negative regulation of organelle organization	33/473	336/12172	0.0982143	2.52741	5.70876	9.10625e-07	2.93075e-05	2.36724e-05	Mapt/Map2/Zwint/Stmn2/Slc25a4/Map1b/Dbn1/Sptan1/Fez1/Add1/Hnrnpu/Cfl1/Pfn1/Ctnna2/Stmn1/Zfp207/Tmod2/Add2/Clip3/Capzb/Ik/Clasp2/Trim32/Snca/Map1a/Coro1a/Arpc2/Gdi2/Gnl3l/Fkbp4/Dnm1l/Ghitm/Wdr47	33
BP	GO:0048268	clathrin coat assembly	8/473	22/12172	0.363636	9.35768	7.88911	9.68978e-07	3.09381e-05	2.49894e-05	Ap2b1/Cltc/Dnm1/Nsg1/Clta/Snap91/Ap1b1/Dnajc6	8
BP	GO:0006898	receptor-mediated endocytosis	25/473	216/12172	0.115741	2.97843	5.89893	1.02872e-06	3.25869e-05	2.63212e-05	Ap2b1/Cltc/Nedd4/Dnm1/Ncdn/Kif3a/Clta/Hap1/Snap91/Apoe/Ap2a1/Nsf/Hnrnpk/Cap1/Snca/Ahi1/Hpca/Plk2/Ap2s1/Fnbp1l/Cltb/Wasf1/Smap1/Dnajc6/Dnm3	25
BP	GO:0072583	clathrin-dependent endocytosis	11/473	46/12172	0.23913	6.15369	7.04138	1.05624e-06	3.29065e-05	2.65794e-05	Ap2b1/Cltc/Dnm1/Clta/Snap91/Ap2a1/Ap2s1/Fnbp1l/Cltb/Smap1/Dnajc6	11
BP	GO:0019896	axonal transport of mitochondrion	7/473	16/12172	0.4375	11.2585	8.25593	1.07971e-06	3.29065e-05	2.65794e-05	Uchl1/Fez1/Hap1/Sybu/Map6/Nefl/Hsbp1	7
BP	GO:0072350	tricarboxylic acid metabolic process	7/473	16/12172	0.4375	11.2585	8.25593	1.07971e-06	3.29065e-05	2.65794e-05	Idh1/Acly/Idh3a/Idh3b/Idh3g/Glud1/Aco2	7
BP	GO:0098840	protein transport along microtubule	7/473	16/12172	0.4375	11.2585	8.25593	1.07971e-06	3.29065e-05	2.65794e-05	Kif1a/Kif5a/Kif3a/Myo5a/Clip3/Mapk8ip3/Map1a	7
BP	GO:0099118	microtubule-based protein transport	7/473	16/12172	0.4375	11.2585	8.25593	1.07971e-06	3.29065e-05	2.65794e-05	Kif1a/Kif5a/Kif3a/Myo5a/Clip3/Mapk8ip3/Map1a	7
BP	GO:0000380	alternative mRNA splicing, via spliceosome	14/473	76/12172	0.184211	4.7404	6.57694	1.11211e-06	3.36394e-05	2.71713e-05	Hnrnpl/Celf2/Ddx5/Dhx9/Hnrnpu/Hnrnpm/Celf4/Puf60/Rbfox2/Sfpq/Srsf2/Rbfox1/Hnrnpa1/Khdrbs1	14
BP	GO:0031113	regulation of microtubule polymerization	12/473	56/12172	0.214286	5.51435	6.80814	1.21282e-06	3.61822e-05	2.92252e-05	Mapt/Map2/Stmn2/Map1b/Dctn1/Stmn1/Clip3/Ckap5/Clasp2/Snca/Mapk8/Fkbp4	12
BP	GO:0097479	synaptic vesicle localization	13/473	66/12172	0.19697	5.06874	6.66425	1.21417e-06	3.61822e-05	2.92252e-05	Ctnnb1/Map2/Rab3a/Kif1a/Kif5a/Dnm1/Snap91/Syn1/Ap3b2/Snca/Syn2/Kif1b/Dnm3	13
BP	GO:0006458	'de novo' protein folding	10/473	38/12172	0.263158	6.772	7.16532	1.26682e-06	3.74736e-05	3.02684e-05	Cct8/Hspa8/Cct3/Tcp1/Cct5/Cct7/Cct2/Hsph1/Cct4/Dnajc7	10
BP	GO:0106027	neuron projection organization	17/473	114/12172	0.149123	3.83747	6.12019	1.80037e-06	5.28677e-05	4.27025e-05	Camk2b/Dbn1/Kif1a/Caprin1/Septin7/Dctn1/Gsk3b/Apoe/Cfl1/Cdc42/Ckap5/Map1a/Atp1a3/Abi2/Rph3a/Dnm1l/Dnm3	17
BP	GO:0032386	regulation of intracellular transport	27/473	253/12172	0.106719	2.74628	5.64381	1.88724e-06	5.46933e-05	4.41771e-05	Hsp90ab1/Mapt/Ywhae/Map2/Ndrg4/Map1b/Dbn1/Nedd4/Fez1/Kif3a/Mapk1/Hsp90aa1/Hap1/Dhx9/Rangap1/Dctn1/Gsk3b/Park7/Rab11a/Cdc42/Rufy3/Trim28/Vamp2/Sar1a/Khdrbs1/Mapk8/Ipo5	27
BP	GO:0032886	regulation of microtubule-based process	26/473	238/12172	0.109244	2.81124	5.674	1.88973e-06	5.46933e-05	4.41771e-05	Mapt/Stmn4/Map2/Stmn2/Map1b/Cltc/Fez1/Kif3a/Hap1/Dctn1/Gsk3b/Hsph1/Hnrnpu/Stmn1/Clip3/Ckap5/Clasp2/Snca/Map1a/Mapre2/Map6/Plk2/Mapk8/Fkbp4/Atat1/Wdr47	26
BP	GO:0006887	exocytosis	31/473	316/12172	0.0981013	2.5245	5.52104	2.01006e-06	5.77606e-05	4.66547e-05	Snap47/Rab3a/Prepl/Gnao1/Snap25/Stxbp1/Hap1/Syn1/Vsnl1/Nsf/Septin5/Myh10/Rab11a/Rab3b/Myo5a/Ywhaz/Clasp2/Snca/Coro1a/Vamp2/Prkcb/Cadps/Cops5/Ncam1/Syn2/Ppp3cb/Camk2a/Rph3a/Dnm1l/Stx1a/Epb41l1	31
BP	GO:0061615	glycolytic process through fructose-6-phosphate	8/473	24/12172	0.333333	8.57787	7.47171	2.08058e-06	5.93629e-05	4.79488e-05	Aldoa/Hk1/Pkm/Pfkm/Eno2/Tpi1/Gpi1/Eno1	8
BP	GO:0070198	protein localization to chromosome, telomeric region	9/473	32/12172	0.28125	7.23758	7.10397	2.36391e-06	6.69718e-05	5.40948e-05	Cct6a/Cct8/Cct3/Tcp1/Cct5/Cct7/Cct2/Cct4/Gnl3l	9
BP	GO:0019362	pyridine nucleotide metabolic process	21/473	169/12172	0.12426	3.19767	5.78469	2.42081e-06	6.76312e-05	5.46274e-05	Uchl1/Mdh1/Mdh2/Aldoa/Idh1/Ldha/Aldoc/Tkt/Hk1/Pkm/Pfkm/Eno2/Ogdh/Aldh1l1/Ldhb/Tpi1/Prdx5/Gpi1/Eno1/Taldo1/Got1	21
BP	GO:0046496	nicotinamide nucleotide metabolic process	21/473	169/12172	0.12426	3.19767	5.78469	2.42081e-06	6.76312e-05	5.46274e-05	Uchl1/Mdh1/Mdh2/Aldoa/Idh1/Ldha/Aldoc/Tkt/Hk1/Pkm/Pfkm/Eno2/Ogdh/Aldh1l1/Ldhb/Tpi1/Prdx5/Gpi1/Eno1/Taldo1/Got1	21
BP	GO:1901293	nucleoside phosphate biosynthetic process	26/473	242/12172	0.107438	2.76477	5.57564	2.58432e-06	7.17014e-05	5.79149e-05	Acot7/Aldoa/Vdac1/Mapk1/Atp6v1a/Acly/Hk1/Tmsb4x/Ndufv1/Ndufs1/Ndufs2/Snca/Gucy1b1/Sdhb/Ndufa9/Papss1/Eno1/Ndufb10/Ndufc2/Sdha/Ndufs8/Ndufb8/Ndufa10/Ndufs7/Atp5pb/Ndufa11	26
BP	GO:1903421	regulation of synaptic vesicle recycling	10/473	41/12172	0.243902	6.27649	6.80469	2.70513e-06	7.45392e-05	6.02071e-05	Actb/Actg1/Dnm1/Arpc3/Snap91/Park7/Vamp2/Ppp3cb/Dnm1l/Dnm3	10
BP	GO:0007338	single fertilization	14/473	82/12172	0.170732	4.39354	6.19964	2.87342e-06	7.85313e-05	6.34316e-05	Camk2b/Cct6a/Aldoa/Rab3a/Cct8/Cct3/Stxbp1/Tcp1/Cct5/Cct7/Cct2/Cct4/Park7/Vdac2	14
BP	GO:1901880	negative regulation of protein depolymerization	13/473	71/12172	0.183099	4.71179	6.30698	2.88905e-06	7.85313e-05	6.34316e-05	Map2/Stmn2/Map1b/Sptan1/Add1/Cfl1/Tmod2/Add2/Capzb/Clasp2/Map1a/Arpc2/Wdr47	13
BP	GO:0048489	synaptic vesicle transport	11/473	51/12172	0.215686	5.55039	6.54762	3.16258e-06	8.53897e-05	6.89713e-05	Ctnnb1/Map2/Rab3a/Kif1a/Kif5a/Dnm1/Snap91/Ap3b2/Snca/Kif1b/Dnm3	11
BP	GO:0007018	microtubule-based movement	33/473	358/12172	0.0921788	2.37209	5.29841	3.69189e-06	9.90166e-05	7.99781e-05	Mapt/Uchl1/Map2/Tuba1a/Dync1i2/Map1b/Kif1a/Kif5a/Hspa8/Fez1/Kif3a/Klc1/Hap1/Kifap3/Hnrnpu/Dync1i1/Cdc42/Ap3b2/Sybu/Myo5a/Clip3/Sfpq/Mapk8ip3/Map1a/Copg1/Kif2a/Map6/Nefl/Hsbp1/Dynlrb1/Rab1a/Kif1b/Wasf1	33
BP	GO:0051054	positive regulation of DNA metabolic process	28/473	278/12172	0.100719	2.59187	5.39867	3.80716e-06	0.000101432	8.19288e-05	Actb/Hnrnpa2b1/Ctnnb1/Cct6a/Fus/Cct8/Cct3/Tcp1/Cct5/Cct7/Mapk1/Prmt1/Cct2/Ddx39b/Dhx9/Gsk3b/Hnrnpd/Cct4/Apbb1/Pfn1/Cdc42/Fam168a/Trim28/Smarcb1/Smarca4/Smarcc2/Mapk8/Oga	28
BP	GO:2000278	regulation of DNA biosynthetic process	15/473	96/12172	0.15625	4.02088	5.97484	4.02605e-06	0.000106558	8.60695e-05	Ctnnb1/Cct6a/Cct8/Cct3/Tcp1/Cct5/Cct7/Mapk1/Cct2/Ddx39b/Gsk3b/Hnrnpd/Hnrnpu/Cct4/Gnl3l	15
BP	GO:0031109	microtubule polymerization or depolymerization	18/473	134/12172	0.134328	3.45675	5.74985	4.18702e-06	0.000110094	8.89255e-05	Mapt/Stmn4/Map2/Tuba1a/Stmn2/Map1b/Dctn1/Stmn1/Zfp207/Clip3/Ckap5/Clasp2/Snca/Map1a/Mapre2/Mapk8/Fkbp4/Wdr47	18
BP	GO:0009165	nucleotide biosynthetic process	21/473	175/12172	0.12	3.08803	5.59422	4.24963e-06	0.000111015	8.96692e-05	Aldoa/Mapk1/Atp6v1a/Tmsb4x/Ndufv1/Ndufs1/Ndufs2/Gucy1b1/Sdhb/Ndufa9/Papss1/Eno1/Ndufb10/Ndufc2/Sdha/Ndufs8/Ndufb8/Ndufa10/Ndufs7/Atp5pb/Ndufa11	21
BP	GO:0098935	dendritic transport	7/473	19/12172	0.368421	9.48081	7.4386	4.29547e-06	0.000111488	9.00517e-05	Kif5a/Kif3a/Kifap3/Hnrnpu/Sfpq/Kif2a/Wasf1	7
BP	GO:0072524	pyridine-containing compound metabolic process	21/473	177/12172	0.118644	3.05314	5.53254	5.09431e-06	0.000131374	0.000106114	Uchl1/Mdh1/Mdh2/Aldoa/Idh1/Ldha/Aldoc/Tkt/Hk1/Pkm/Pfkm/Eno2/Ogdh/Aldh1l1/Ldhb/Tpi1/Prdx5/Gpi1/Eno1/Taldo1/Got1	21
BP	GO:1901879	regulation of protein depolymerization	14/473	86/12172	0.162791	4.18919	5.96772	5.14425e-06	0.000131817	0.000106472	Map2/Stmn2/Map1b/Sptan1/Add1/Cfl1/Tmod2/Add2/Capzb/Clasp2/Map1a/Arpc2/Wdr1/Wdr47	14
BP	GO:0050714	positive regulation of protein secretion	18/473	136/12172	0.132353	3.40592	5.67321	5.18241e-06	0.000131955	0.000106583	Gnas/Snap25/Ppia/Nnat/Apbb1/Prkar1a/Oxct1/Vsnl1/Glul/Myh10/Pfkm/Sybu/Prkcb/Glud1/Ppp3cb/Dnm1l/Fto/Oga	18
BP	GO:0031345	negative regulation of cell projection organization	22/473	192/12172	0.114583	2.94864	5.47235	5.40481e-06	0.000136752	0.000110458	Dpysl3/Crmp1/Gdi1/Map2/Stmn2/Dync1i2/Dpysl5/Vim/Gsk3b/Apoe/Ppp3ca/Cfl1/Rufy3/Capzb/Ttc3/Trim32/Hdac2/Gdi2/Map4k4/Fkbp4/Ywhah/Dnm3	22
BP	GO:0010638	positive regulation of organelle organization	39/473	468/12172	0.0833333	2.14447	5.07667	5.67869e-06	0.000142784	0.00011533	Mapt/Hnrnpa2b1/Ctnnb1/Camk2b/Stmn2/Cct6a/Mllt11/Map1b/G3bp2/Cct8/Cct3/Tcp1/Cct5/Cct7/Caprin1/Mapk1/Cct2/Hap1/Fscn1/Dctn1/Gsk3b/Hnrnpd/Cct4/Cfl1/Pfn1/Cdc42/Sfpq/Ckap5/Trim32/Snca/Arpc2/Nckap1/Wdr1/Abi2/Mapk8/Ppp3cb/Wasf1/Rph3a/Dnm1l	39
BP	GO:0032535	regulation of cellular component size	31/473	334/12172	0.0928144	2.38845	5.17349	6.35164e-06	0.000158712	0.000128196	Hsp90ab1/Mapt/Dcx/Gdi1/Map2/Map1b/Dbn1/Sptan1/Dnm1/Arpc3/Hsp90aa1/Add1/Gsk3b/Apoe/Cfl1/Pfn1/Tmod2/Rab3b/Rufy3/Add2/Capzb/Rpl4/Ttc3/Clasp2/Coro1a/Arpc2/Nckap1/Wdr1/Nefl/Kdm1a/Cyfip2	31
BP	GO:0099175	regulation of postsynapse organization	21/473	180/12172	0.116667	3.00226	5.44163	6.64875e-06	0.000165111	0.000133364	Crmp1/Dcx/Camk2b/Map1b/Dbn1/Kif1a/Hspa8/Caprin1/Dclk1/Apoe/Cfl1/Hnrnpm/Hnrnpk/Cdc42/Abi2/Rac3/Arf4/Nedd8/Dnm1l/Cyfip2/Dnm3	21
BP	GO:0043648	dicarboxylic acid metabolic process	13/473	77/12172	0.168831	4.34464	5.91985	7.38535e-06	0.000182278	0.00014723	Mdh1/Mdh2/Idh1/Acly/Glul/Ogdh/Aldh1l1/Sucla2/Sdhb/Gad1/Glud1/Got1/Sdha	13
BP	GO:1901950	dense core granule transport	6/473	14/12172	0.428571	11.0287	7.54912	7.67876e-06	0.000188364	0.000152146	Map2/Kif1a/Kif5a/Sybu/Mapk8/Kif1b	6
BP	GO:0046785	microtubule polymerization	14/473	89/12172	0.157303	4.04798	5.80283	7.77611e-06	0.000189596	0.000153141	Mapt/Map2/Tuba1a/Stmn2/Map1b/Dctn1/Stmn1/Zfp207/Clip3/Ckap5/Clasp2/Snca/Mapk8/Fkbp4	14
BP	GO:0043242	negative regulation of protein-containing complex disassembly	13/473	78/12172	0.166667	4.28894	5.85918	8.55388e-06	0.000207303	0.000167443	Map2/Stmn2/Map1b/Sptan1/Add1/Cfl1/Tmod2/Add2/Capzb/Clasp2/Map1a/Arpc2/Wdr47	13
BP	GO:0071826	protein-RNA complex organization	21/473	183/12172	0.114754	2.95304	5.35259	8.62088e-06	0.000207675	0.000167744	Hsp90ab1/Celf2/Klc1/Hsp90aa1/Ddx39b/Dhx9/Rps5/Eif3k/Celf4/Puf60/Prpf19/Eif3l/Ckap5/Prpf8/Ptbp2/Eif3d/Eif3a/Eif3g/Eif5/Psip1/Eif4h	21
BP	GO:0023061	signal release	38/473	459/12172	0.0827887	2.13045	4.96414	8.73955e-06	0.000209281	0.000169041	Gnas/Snap47/Rab3a/Prepl/Gnao1/Snap25/Mef2c/Stxbp1/Snap91/Nnat/Syn1/Nisch/Ppp3ca/Prkar1a/Oxct1/Park7/Vsnl1/Septin5/Glul/Pfkm/Sybu/Myo5a/Ywhaz/Snca/Vamp2/Prkcb/Cadps/Syn2/Map4k4/Glud1/Rab1a/Ppp3cb/Camk2a/Rph3a/Dnm1l/Stx1a/Fto/Oga	38
BP	GO:0099173	postsynapse organization	28/473	295/12172	0.0949153	2.44251	5.04309	1.17948e-05	0.000279809	0.000226009	Actb/Crmp1/Dcx/Camk2b/Map1b/Dbn1/Kif1a/Hspa8/Caprin1/Septin7/Dclk1/Apoe/Cfl1/Hnrnpm/Hnrnpk/Myh10/Cdc42/Ckap5/Nefl/Abi2/Gap43/Rac3/Rph3a/Arf4/Nedd8/Dnm1l/Cyfip2/Dnm3	28
BP	GO:0099518	vesicle cytoskeletal trafficking	11/473	58/12172	0.189655	4.88051	5.95633	1.18239e-05	0.000279809	0.000226009	Map2/Kif1a/Kif5a/Hap1/Dync1i1/Ap3b2/Sybu/Myo5a/Fnbp1l/Rab1a/Kif1b	11
BP	GO:0001732	formation of cytoplasmic translation initiation complex	6/473	15/12172	0.4	10.2934	7.2415	1.23791e-05	0.00028954	0.000233869	Eif3k/Eif3l/Eif3d/Eif3a/Eif3g/Eif5	6
BP	GO:0031115	negative regulation of microtubule polymerization	6/473	15/12172	0.4	10.2934	7.2415	1.23791e-05	0.00028954	0.000233869	Map2/Stmn2/Stmn1/Clip3/Snca/Fkbp4	6
BP	GO:0019081	viral translation	7/473	22/12172	0.318182	8.18797	6.78498	1.31339e-05	0.00030542	0.000246695	Pcbp2/Ssb/Eif3l/Eif3d/Csde1/Eif3a/Eif3g	7
BP	GO:0022618	protein-RNA complex assembly	20/473	174/12172	0.114943	2.95789	5.23031	1.37493e-05	0.000317894	0.00025677	Hsp90ab1/Celf2/Hsp90aa1/Ddx39b/Dhx9/Rps5/Eif3k/Celf4/Puf60/Prpf19/Eif3l/Ckap5/Prpf8/Ptbp2/Eif3d/Eif3a/Eif3g/Eif5/Psip1/Eif4h	20
BP	GO:0043244	regulation of protein-containing complex disassembly	16/473	119/12172	0.134454	3.45998	5.42222	1.40944e-05	0.00032401	0.00026171	Map2/Stmn2/Map1b/Sptan1/Add1/Eif5a/Cfl1/Tmod2/Add2/Capzb/Clasp2/Map1a/Arpc2/Wdr1/Oga/Wdr47	16
BP	GO:0032024	positive regulation of insulin secretion	14/473	94/12172	0.148936	3.83267	5.54346	1.48645e-05	0.000339772	0.000274442	Gnas/Snap25/Nnat/Prkar1a/Oxct1/Vsnl1/Glul/Pfkm/Sybu/Prkcb/Glud1/Ppp3cb/Fto/Oga	14
BP	GO:0031111	negative regulation of microtubule polymerization or depolymerization	10/473	49/12172	0.204082	5.25176	5.99627	1.49973e-05	0.00034087	0.000275329	Map2/Stmn2/Map1b/Stmn1/Clip3/Clasp2/Snca/Map1a/Fkbp4/Wdr47	10
BP	GO:0019080	viral gene expression	12/473	71/12172	0.169014	4.34934	5.69112	1.63734e-05	0.000370058	0.000298905	Pcbp2/Dhx9/Pfn1/Ssb/Smarcb1/Eif3l/Trim32/Smarca4/Eif3d/Csde1/Eif3a/Eif3g	12
BP	GO:0032388	positive regulation of intracellular transport	17/473	134/12172	0.126866	3.26471	5.30039	1.66952e-05	0.000373138	0.000301392	Hsp90ab1/Ywhae/Map2/Nedd4/Fez1/Kif3a/Mapk1/Hsp90aa1/Dhx9/Dctn1/Gsk3b/Cdc42/Rufy3/Trim28/Vamp2/Khdrbs1/Ipo5	17
BP	GO:0060996	dendritic spine development	17/473	134/12172	0.126866	3.26471	5.30039	1.66952e-05	0.000373138	0.000301392	Camk2b/Dbn1/Kif1a/Mef2c/Caprin1/Septin7/Apoe/Cfl1/Hnrnpk/Cdc42/Hdac2/Plk2/Abi2/Camk2a/Arf4/Dnm1l/Dnm3	17
BP	GO:0008037	cell recognition	14/473	95/12172	0.147368	3.79232	5.49373	1.68252e-05	0.000373966	0.000302061	Cct6a/Aldoa/Cct8/Cct3/Tcp1/Cct5/Cct7/Cct2/Cct4/Casp3/Vdac2/Ywhaz/Ncam1/Gap43	14
BP	GO:0006457	protein folding	18/473	148/12172	0.121622	3.12976	5.24152	1.70529e-05	0.000376945	0.000304467	Hsp90ab1/Cct6a/Cct8/Hspa8/Cct3/Tcp1/Cct5/Cct7/Hsp90aa1/Ppia/Cct2/Dnajc5/Hsph1/Cct4/Dnajc7/Hspa4/Sgta/Fkbp4	18
BP	GO:0016032	viral process	24/473	237/12172	0.101266	2.60594	5.02008	1.71503e-05	0.000377025	0.000304532	Hsp90ab1/Eef1a1/Hspa8/Nedd4/Pcbp2/Ppia/Ddx5/Dhx9/Ddb1/Apoe/Cfl1/Pfn1/Ssb/Csnk2b/Trim28/Smarcb1/Eif3l/Trim32/Smarca4/Eif3d/Rab1a/Csde1/Eif3a/Eif3g	24
BP	GO:0019320	hexose catabolic process	9/473	40/12172	0.225	5.79006	6.10133	1.74669e-05	0.000381898	0.000308468	Aldoa/Ldha/Hk1/Pkm/Pfkm/Eno2/Tpi1/Gpi1/Eno1	9
BP	GO:0009306	protein secretion	29/473	318/12172	0.091195	2.34678	4.89323	1.76815e-05	0.0003845	0.00031057	Gnas/Rab3a/Gnao1/Snap25/Ppia/Nnat/Apoe/Ppp3ca/Apbb1/Prkar1a/Oxct1/Park7/Vsnl1/Glul/Myh10/Pfkm/Sybu/Myo5a/Copg1/Ahi1/Prkcb/Map4k4/Glud1/Ppp3cb/Ap1b1/Dnm1l/Stx1a/Fto/Oga	29
BP	GO:1902414	protein localization to cell junction	17/473	135/12172	0.125926	3.24053	5.26354	1.8429e-05	0.000398601	0.000321959	Actb/Mapt/Snap47/Actg1/Kif5a/Nsg1/Kif3a/Klc1/Gsk3b/Rab11a/Mapk8ip3/Map1a/Vamp2/Mapk8/Tnik/Camk2a/Epb41l1	17
BP	GO:0035592	establishment of protein localization to extracellular region	29/473	319/12172	0.0909091	2.33942	4.87436	1.87586e-05	0.000403561	0.000325966	Gnas/Rab3a/Gnao1/Snap25/Ppia/Nnat/Apoe/Ppp3ca/Apbb1/Prkar1a/Oxct1/Park7/Vsnl1/Glul/Myh10/Pfkm/Sybu/Myo5a/Copg1/Ahi1/Prkcb/Map4k4/Glud1/Ppp3cb/Ap1b1/Dnm1l/Stx1a/Fto/Oga	29
BP	GO:0021766	hippocampus development	14/473	96/12172	0.145833	3.75282	5.44466	1.90104e-05	0.00040465	0.000326846	Dcx/Ywhae/Tuba1a/Fez1/Kif3a/Gsk3b/Casp3/Ogdh/Hdac2/Nefl/Uqcrq/Atat1/Zbtb18/Zeb2	14
BP	GO:0140029	exocytic process	14/473	96/12172	0.145833	3.75282	5.44466	1.90104e-05	0.00040465	0.000326846	Snap47/Rab3a/Gnao1/Snap25/Stxbp1/Septin5/Ywhaz/Snca/Vamp2/Cadps/Ncam1/Camk2a/Rph3a/Stx1a	14
BP	GO:0045727	positive regulation of translation	16/473	123/12172	0.130081	3.34746	5.26132	2.14944e-05	0.000455116	0.000367608	Mapk1/Prmt1/Ddx39b/Dhx9/Hnrnpd/Hnrnpu/Eif5a/Eef2/Pkm/Ssb/Cnbp/Eif3d/Khdrbs1/Eif4g1/Csde1/Cirbp	16
BP	GO:0071692	protein localization to extracellular region	29/473	322/12172	0.0900621	2.31762	4.81814	2.23583e-05	0.000470929	0.000380381	Gnas/Rab3a/Gnao1/Snap25/Ppia/Nnat/Apoe/Ppp3ca/Apbb1/Prkar1a/Oxct1/Park7/Vsnl1/Glul/Myh10/Pfkm/Sybu/Myo5a/Copg1/Ahi1/Prkcb/Map4k4/Glud1/Ppp3cb/Ap1b1/Dnm1l/Stx1a/Fto/Oga	29
BP	GO:1900242	regulation of synaptic vesicle endocytosis	8/473	32/12172	0.25	6.4334	6.18809	2.26144e-05	0.000473843	0.000382734	Actb/Actg1/Dnm1/Arpc3/Snap91/Park7/Ppp3cb/Dnm1l	8
BP	GO:0006081	aldehyde metabolic process	11/473	62/12172	0.177419	4.56564	5.65954	2.29389e-05	0.00047815	0.000386213	Mdh1/Mdh2/Aldoa/Idh1/Tkt/Park7/Akr1a1/Adh5/Tpi1/Eno1/Taldo1	11
BP	GO:0021761	limbic system development	16/473	124/12172	0.129032	3.32047	5.22213	2.38133e-05	0.000492165	0.000397533	Ctnnb1/Dcx/Ywhae/Tuba1a/Fez1/Kif3a/Hap1/Gsk3b/Casp3/Ogdh/Hdac2/Nefl/Uqcrq/Atat1/Zbtb18/Zeb2	16
BP	GO:0010038	response to metal ion	27/473	290/12172	0.0931034	2.39589	4.83754	2.38559e-05	0.000492165	0.000397533	Mapt/Gdi1/Camk2b/Tuba1a/Calm2/Fus/Hspa8/Calm1/Mef2c/Mapk1/Add1/Gsk3b/Hnrnpd/Ppp3ca/Calm3/Casp3/Park7/Snca/Ppp1ca/Hpca/Hnrnpa1/Atp1a3/Ncam1/Gpi1/Glud1/Mapk8/Rasgrp2	27
BP	GO:0016050	vesicle organization	29/473	324/12172	0.0895062	2.30332	4.78101	2.50957e-05	0.000515102	0.00041606	Snap47/Rab3a/Dnm1/Snap25/Stxbp1/Atp6v1e1/Sqstm1/Atp6v1h/Atp6v1a/Snap91/Apoe/Atp6v1b2/Rab11a/Ap3b2/Snca/Coro1a/Vamp2/Sar1a/Cadps/Ap1m1/Fnbp1l/Rab1a/Ap1b1/Rph3a/Stx1a/Rab14/Dnm3/Atp6v0d1/Zeb2	29
BP	GO:0032206	positive regulation of telomere maintenance	12/473	74/12172	0.162162	4.17302	5.50492	2.52485e-05	0.000515609	0.000416469	Hnrnpa2b1/Ctnnb1/Cct6a/Cct8/Cct3/Tcp1/Cct5/Cct7/Mapk1/Cct2/Hnrnpd/Cct4	12
BP	GO:0051047	positive regulation of secretion	27/473	292/12172	0.0924658	2.37948	4.79753	2.69542e-05	0.000547661	0.000442359	Gnas/Rab3a/Snap25/Stxbp1/Ppia/Nnat/Ppp3ca/Apbb1/Prkar1a/Oxct1/Vsnl1/Septin5/Glul/Myh10/Pfkm/Sybu/Clasp2/Snca/Prkcb/Cadps/Glud1/Ppp3cb/Rph3a/Dnm1l/Stx1a/Fto/Oga	27
BP	GO:0019682	glyceraldehyde-3-phosphate metabolic process	6/473	17/12172	0.352941	9.08245	6.70516	2.86411e-05	0.00057901	0.00046768	Mdh1/Mdh2/Tkt/Tpi1/Eno1/Taldo1	6
BP	GO:0016082	synaptic vesicle priming	8/473	33/12172	0.242424	6.23845	6.05882	2.88464e-05	0.000580245	0.000468678	Snap47/Rab3a/Snap25/Stxbp1/Snca/Cadps/Rph3a/Stx1a	8
BP	GO:0032204	regulation of telomere maintenance	14/473	100/12172	0.14	3.60271	5.25478	3.04559e-05	0.000609573	0.000492367	Hnrnpa2b1/Ctnnb1/Cct6a/Cct8/Cct3/Tcp1/Cct5/Cct7/Mapk1/Cct2/Hnrnpd/Hnrnpu/Cct4/Gnl3l	14
BP	GO:1903532	positive regulation of secretion by cell	26/473	278/12172	0.0935252	2.40674	4.77081	3.12002e-05	0.000621378	0.000501902	Gnas/Rab3a/Snap25/Stxbp1/Ppia/Nnat/Apbb1/Prkar1a/Oxct1/Vsnl1/Septin5/Glul/Myh10/Pfkm/Sybu/Clasp2/Snca/Prkcb/Cadps/Glud1/Ppp3cb/Rph3a/Dnm1l/Stx1a/Fto/Oga	26
BP	GO:0046365	monosaccharide catabolic process	9/473	43/12172	0.209302	5.38611	5.79322	3.24733e-05	0.000641448	0.000518113	Aldoa/Ldha/Hk1/Pkm/Pfkm/Eno2/Tpi1/Gpi1/Eno1	9
BP	GO:0032402	melanosome transport	5/473	11/12172	0.454545	11.6971	7.13669	3.30052e-05	0.000641448	0.000518113	Dctn1/Rab11a/Myo5a/Dctn2/Rab1a	5
BP	GO:0046166	glyceraldehyde-3-phosphate biosynthetic process	5/473	11/12172	0.454545	11.6971	7.13669	3.30052e-05	0.000641448	0.000518113	Mdh1/Mdh2/Tkt/Tpi1/Eno1	5
BP	GO:0075522	IRES-dependent viral translational initiation	5/473	11/12172	0.454545	11.6971	7.13669	3.30052e-05	0.000641448	0.000518113	Pcbp2/Ssb/Eif3d/Csde1/Eif3a	5
BP	GO:0099640	axo-dendritic protein transport	5/473	11/12172	0.454545	11.6971	7.13669	3.30052e-05	0.000641448	0.000518113	Kif5a/Kif3a/Myo5a/Mapk8ip3/Map1a	5
BP	GO:0030073	insulin secretion	21/473	200/12172	0.105	2.70203	4.87998	3.35424e-05	0.000648755	0.000524015	Gnas/Rab3a/Gnao1/Snap25/Nnat/Ppp3ca/Prkar1a/Oxct1/Park7/Vsnl1/Glul/Pfkm/Sybu/Myo5a/Prkcb/Map4k4/Glud1/Ppp3cb/Stx1a/Fto/Oga	21
BP	GO:0120032	regulation of plasma membrane bounded cell projection assembly	20/473	185/12172	0.108108	2.78201	4.9109	3.38389e-05	0.000651358	0.000526117	Dpysl3/Dbn1/Hsp90aa1/Hap1/Fscn1/Gsk3b/Cfl1/Pfn1/Rab11a/Cdc42/Capzb/Trim32/Arpc2/Nckap1/Gdi2/Abi2/Fnbp1l/Gap43/Arf4/Dnm3	20
BP	GO:0006397	mRNA processing	36/473	453/12172	0.0794702	2.04506	4.55788	3.64157e-05	0.000696252	0.000562379	Hnrnpa2b1/Hnrnph1/Hnrnpl/Hspa8/Celf2/Ddx39b/Ddx5/Dhx9/Hnrnpu/Snrnp70/Hnrnpm/Celf4/Hnrnpk/Puf60/Prpf19/Rbfox2/Sfpq/Hnrnpa3/Ik/Prpf8/Srsf7/Ptbp2/Srsf2/Rbfox1/Hnrnpa1/Sf3b2/Srrm2/Safb/Khdrbs1/Sf1/Rbm39/Dhx15/Snrpn/Psip1/Khsrp/Cirbp	36
BP	GO:0010257	NADH dehydrogenase complex assembly	10/473	54/12172	0.185185	4.76548	5.57598	3.66904e-05	0.000696252	0.000562379	Ndufs1/Ndufs2/Ndufa9/Ndufb10/Ndufc2/Ndufs8/Ndufb8/Ndufa10/Ndufs7/Ndufa11	10
BP	GO:0032981	mitochondrial respiratory chain complex I assembly	10/473	54/12172	0.185185	4.76548	5.57598	3.66904e-05	0.000696252	0.000562379	Ndufs1/Ndufs2/Ndufa9/Ndufb10/Ndufc2/Ndufs8/Ndufb8/Ndufa10/Ndufs7/Ndufa11	10
BP	GO:0060491	regulation of cell projection assembly	20/473	187/12172	0.106952	2.75226	4.85534	3.95126e-05	0.000746288	0.000602794	Dpysl3/Dbn1/Hsp90aa1/Hap1/Fscn1/Gsk3b/Cfl1/Pfn1/Rab11a/Cdc42/Capzb/Trim32/Arpc2/Nckap1/Gdi2/Abi2/Fnbp1l/Gap43/Arf4/Dnm3	20
BP	GO:0050708	regulation of protein secretion	23/473	234/12172	0.0982906	2.52937	4.74979	4.11462e-05	0.000773511	0.000624783	Gnas/Gnao1/Snap25/Ppia/Nnat/Apoe/Ppp3ca/Apbb1/Prkar1a/Oxct1/Vsnl1/Glul/Myh10/Pfkm/Sybu/Ahi1/Prkcb/Map4k4/Glud1/Ppp3cb/Dnm1l/Fto/Oga	23
BP	GO:0016079	synaptic vesicle exocytosis	15/473	116/12172	0.12931	3.32762	5.06476	4.15419e-05	0.000777317	0.000627858	Snap47/Rab3a/Prepl/Snap25/Stxbp1/Syn1/Septin5/Snca/Vamp2/Prkcb/Cadps/Camk2a/Rph3a/Dnm1l/Stx1a	15
BP	GO:0031334	positive regulation of protein-containing complex assembly	19/473	173/12172	0.109827	2.82624	4.86437	4.26058e-05	0.000793533	0.000640955	Mapt/Map1b/Rack1/Hsp90aa1/Fscn1/Snap91/Dctn1/Gsk3b/Pfn1/Park7/Ckap5/Snca/Arpc2/Nckap1/Gnl3l/Mapk8/Psmc6/Eif4g1/Atat1	19
BP	GO:0010592	positive regulation of lamellipodium assembly	7/473	26/12172	0.269231	6.92828	6.08441	4.42516e-05	0.000820387	0.000662646	Hsp90aa1/Fscn1/Cfl1/Cdc42/Arpc2/Nckap1/Abi2	7
BP	GO:0006403	RNA localization	18/473	159/12172	0.113208	2.91324	4.88272	4.51537e-05	0.000829467	0.00066998	Mapt/Hnrnpa2b1/G3bp2/Tcp1/Caprin1/Cct2/Ddx39b/Hnrnpab/Dhx9/Hnrnpu/Cct4/Ssb/Hnrnpa3/Ckap5/Srsf7/Hnrnpa1/Khdrbs1/Khsrp	18
BP	GO:0099072	regulation of postsynaptic membrane neurotransmitter receptor levels	18/473	159/12172	0.113208	2.91324	4.88272	4.51537e-05	0.000829467	0.00066998	Ywhae/Snap47/Ap2b1/Nedd4/Ncdn/Nsg1/Hsp90aa1/Hap1/Gsk3b/Ap2a1/Rab11a/Hpca/Vamp2/Ap2s1/Tnik/Camk2a/Epb41l1/Dnm3	18
BP	GO:0010591	regulation of lamellipodium assembly	8/473	35/12172	0.228571	5.88197	5.81558	4.56652e-05	0.00083505	0.00067449	Hsp90aa1/Fscn1/Cfl1/Cdc42/Capzb/Arpc2/Nckap1/Abi2	8
BP	GO:0000723	telomere maintenance	17/473	145/12172	0.117241	3.01704	4.91293	4.68308e-05	0.000847029	0.000684165	Hsp90ab1/Hnrnpa2b1/Ctnnb1/Cct6a/Cct8/Cct3/Tcp1/Cct5/Cct7/Mapk1/Hsp90aa1/Cct2/Hnrnpd/Hnrnpu/Cct4/Ppp1ca/Gnl3l	17
BP	GO:0032200	telomere organization	17/473	145/12172	0.117241	3.01704	4.91293	4.68308e-05	0.000847029	0.000684165	Hsp90ab1/Hnrnpa2b1/Ctnnb1/Cct6a/Cct8/Cct3/Tcp1/Cct5/Cct7/Mapk1/Hsp90aa1/Cct2/Hnrnpd/Hnrnpu/Cct4/Ppp1ca/Gnl3l	17
BP	GO:0050772	positive regulation of axonogenesis	13/473	91/12172	0.142857	3.67623	5.15243	4.69519e-05	0.000847029	0.000684165	Mapt/Dcx/Gdi1/Map1b/Dbn1/Snap91/Gsk3b/Apoe/Rufy3/Rpl4/Map6/Nefl/Zeb2	13
BP	GO:0002183	cytoplasmic translational initiation	9/473	45/12172	0.2	5.14672	5.60343	4.7623e-05	0.000855301	0.000690848	Eif3k/Eif4a2/Eif3l/Eif3d/Eif3a/Eif4a1/Eif3g/Eif5/Eif4h	9
BP	GO:0050769	positive regulation of neurogenesis	25/473	269/12172	0.0929368	2.3916	4.64068	4.90799e-05	0.000869952	0.000702681	Mapt/Ctnnb1/Dcx/Gdi1/Camk2b/Map1b/Dbn1/Caprin1/Hap1/Snap91/Vim/Gsk3b/Apoe/Rufy3/Prpf19/Rpl4/Trim32/Hdac2/Map6/Nefl/Mapk8/Tnik/Kdm1a/Dnm1l/Zeb2	25
BP	GO:0007269	neurotransmitter secretion	18/473	160/12172	0.1125	2.89503	4.85164	4.90875e-05	0.000869952	0.000702681	Snap47/Rab3a/Prepl/Snap25/Mef2c/Stxbp1/Snap91/Syn1/Septin5/Snca/Vamp2/Prkcb/Cadps/Syn2/Camk2a/Rph3a/Dnm1l/Stx1a	18
BP	GO:0099643	signal release from synapse	18/473	160/12172	0.1125	2.89503	4.85164	4.90875e-05	0.000869952	0.000702681	Snap47/Rab3a/Prepl/Snap25/Mef2c/Stxbp1/Snap91/Syn1/Septin5/Snca/Vamp2/Prkcb/Cadps/Syn2/Camk2a/Rph3a/Dnm1l/Stx1a	18
BP	GO:0051052	regulation of DNA metabolic process	35/473	443/12172	0.0790068	2.03313	4.45395	5.27052e-05	0.00092997	0.000751159	Actb/Hnrnpa2b1/Ctnnb1/Cct6a/Fus/Cct8/Cct3/Tcp1/Cct5/Cct7/Mapk1/Prmt1/Cct2/Ddx39b/Dhx9/Gsk3b/Usp22/Hnrnpd/Hnrnpu/Cct4/Apbb1/Pfn1/Cdc42/Fam168a/Sub1/Trim28/Smarcb1/Ndfip1/Smarca4/Gnl3l/Smarcc2/Mapk8/Otub1/Kdm1a/Oga	35
BP	GO:0032401	establishment of melanosome localization	5/473	12/12172	0.416667	10.7223	6.77507	5.47764e-05	0.000953962	0.000770538	Dctn1/Rab11a/Myo5a/Dctn2/Rab1a	5
BP	GO:0051904	pigment granule transport	5/473	12/12172	0.416667	10.7223	6.77507	5.47764e-05	0.000953962	0.000770538	Dctn1/Rab11a/Myo5a/Dctn2/Rab1a	5
BP	GO:0099519	dense core granule cytoskeletal transport	5/473	12/12172	0.416667	10.7223	6.77507	5.47764e-05	0.000953962	0.000770538	Map2/Kif1a/Kif5a/Sybu/Kif1b	5
BP	GO:0033059	cellular pigmentation	9/473	46/12172	0.195652	5.03484	5.51272	5.71979e-05	0.000991841	0.000801133	Dctn1/Apoe/Rab11a/Myo5a/Dctn2/Ap1m1/Rab1a/Ap1b1/Zeb2	9
BP	GO:0016188	synaptic vesicle maturation	7/473	27/12172	0.259259	6.67168	5.93218	5.77566e-05	0.000997232	0.000805488	Rab3a/Stxbp1/Atp6v1e1/Atp6v1h/Atp6v1a/Atp6v1b2/Atp6v0d1	7
BP	GO:0000381	regulation of alternative mRNA splicing, via spliceosome	10/473	57/12172	0.175439	4.51467	5.34785	5.96445e-05	0.00102543	0.000828262	Hnrnpl/Celf2/Ddx5/Hnrnpu/Celf4/Puf60/Rbfox2/Srsf2/Rbfox1/Khdrbs1	10
BP	GO:0140056	organelle localization by membrane tethering	11/473	69/12172	0.15942	4.10246	5.19641	6.44124e-05	0.00110269	0.000890665	Calm2/Ndrg4/Gnao1/Calm1/Stxbp1/Calm3/Septin5/Vamp2/Ncam1/Camk2a/Stx1a	11
BP	GO:0047496	vesicle transport along microtubule	9/473	47/12172	0.191489	4.92771	5.42459	6.83449e-05	0.00116013	0.000937067	Map2/Kif1a/Kif5a/Hap1/Dync1i1/Ap3b2/Sybu/Rab1a/Kif1b	9
BP	GO:0099010	modification of postsynaptic structure	9/473	47/12172	0.191489	4.92771	5.42459	6.83449e-05	0.00116013	0.000937067	Gsk3b/Cfl1/Pfn1/Ctnna2/Myh10/Cdc42/Cap1/Camkv/Wasf1	9
BP	GO:0010720	positive regulation of cell development	33/473	413/12172	0.0799031	2.0562	4.3909	6.93826e-05	0.0011728	0.000947298	Actb/Mapt/Gnas/Ctnnb1/Dcx/Gdi1/Camk2b/Map1b/Dbn1/Caprin1/Hsp90aa1/Hap1/Add1/Snap91/Vim/Gsk3b/Apoe/Ppp3ca/Rufy3/Prpf19/Smarcb1/Rpl4/Trim32/Hdac2/Map6/Smarca4/Nefl/Smarcc2/Mapk8/Tnik/Kdm1a/Dnm1l/Zeb2	33
BP	GO:0071897	DNA biosynthetic process	17/473	151/12172	0.112583	2.89716	4.71674	7.83918e-05	0.00131954	0.00106582	Hsp90ab1/Ctnnb1/Cct6a/Cct8/Cct3/Tcp1/Cct5/Cct7/Mapk1/Hsp90aa1/Cct2/Ddx39b/Gsk3b/Hnrnpd/Hnrnpu/Cct4/Gnl3l	17
BP	GO:0017157	regulation of exocytosis	19/473	181/12172	0.104972	2.70132	4.63678	7.91215e-05	0.00132627	0.00107126	Rab3a/Prepl/Stxbp1/Hap1/Syn1/Vsnl1/Nsf/Septin5/Rab3b/Myo5a/Clasp2/Snca/Vamp2/Prkcb/Cadps/Rph3a/Dnm1l/Stx1a/Epb41l1	19
BP	GO:0033044	regulation of chromosome organization	22/473	229/12172	0.0960699	2.47223	4.52225	8.4793e-05	0.00141545	0.00114329	Actb/Hnrnpa2b1/Ctnnb1/Zwint/Cct6a/Cct8/Cct3/Tcp1/Cct5/Cct7/Mapk1/Cct2/Hnrnpd/Hnrnpu/Cct4/Zfp207/Smarcb1/Sfpq/Ik/Smarca4/Gnl3l/Smarcc2	22
BP	GO:0051905	establishment of pigment granule localization	5/473	13/12172	0.384615	9.89754	6.45375	8.61763e-05	0.00143259	0.00115714	Dctn1/Rab11a/Myo5a/Dctn2/Rab1a	5
BP	GO:0090277	positive regulation of peptide hormone secretion	14/473	110/12172	0.127273	3.27519	4.81974	8.88186e-05	0.00147044	0.00118771	Gnas/Snap25/Nnat/Prkar1a/Oxct1/Vsnl1/Glul/Pfkm/Sybu/Prkcb/Glud1/Ppp3cb/Fto/Oga	14
BP	GO:0030072	peptide hormone secretion	22/473	230/12172	0.0956522	2.46148	4.49921	9.04475e-05	0.00149127	0.00120454	Gnas/Rab3a/Gnao1/Snap25/Nnat/Ppp3ca/Prkar1a/Oxct1/Park7/Vsnl1/Glul/Pfkm/Sybu/Myo5a/Prkcb/Map4k4/Glud1/Rab1a/Ppp3cb/Stx1a/Fto/Oga	22
BP	GO:0060998	regulation of dendritic spine development	12/473	84/12172	0.142857	3.67623	4.94886	9.14397e-05	0.00150148	0.00121278	Camk2b/Dbn1/Kif1a/Mef2c/Caprin1/Apoe/Cfl1/Hnrnpk/Hdac2/Plk2/Dnm1l/Dnm3	12
BP	GO:0009566	fertilization	14/473	111/12172	0.126126	3.24568	4.779	9.80999e-05	0.00160429	0.00129583	Camk2b/Cct6a/Aldoa/Rab3a/Cct8/Cct3/Stxbp1/Tcp1/Cct5/Cct7/Cct2/Cct4/Park7/Vdac2	14
BP	GO:0001764	neuron migration	20/473	200/12172	0.1	2.57336	4.51107	0.000101983	0.00166105	0.00134167	Mapt/Ctnnb1/Dcx/Ywhae/Camk2b/Tuba1a/Mef2c/Hsp90aa1/Tubb2b/Gsk3b/Dclk1/Apbb1/Ctnna2/Myh10/Mapk8ip3/Nav1/Abi2/Mapk8/Camk2a/Elp3	20
BP	GO:0007015	actin filament organization	31/473	386/12172	0.0803109	2.06669	4.28221	0.00010474	0.00169907	0.00137238	Dpysl3/Actg1/Dbn1/Sptan1/Arpc3/Add1/Fscn1/Tmsb4x/Cfl1/Arpc1a/Pfn1/Ctnna2/Stmn1/Myh10/Tmod2/Cdc42/Rufy3/Add2/Myo5a/Capzb/Cap1/Clasp2/Coro1a/Arpc2/Nckap1/Wdr1/Abi2/Wasf1/Rac3/Cyfip2/Zeb2	31
BP	GO:0002793	positive regulation of peptide secretion	14/473	112/12172	0.125	3.2167	4.73873	0.000108212	0.00174835	0.00141218	Gnas/Snap25/Nnat/Prkar1a/Oxct1/Vsnl1/Glul/Pfkm/Sybu/Prkcb/Glud1/Ppp3cb/Fto/Oga	14
BP	GO:0002790	peptide secretion	22/473	233/12172	0.0944206	2.42978	4.43081	0.000109478	0.00176172	0.00142299	Gnas/Rab3a/Gnao1/Snap25/Nnat/Ppp3ca/Prkar1a/Oxct1/Park7/Vsnl1/Glul/Pfkm/Sybu/Myo5a/Prkcb/Map4k4/Glud1/Rab1a/Ppp3cb/Stx1a/Fto/Oga	22
BP	GO:0021543	pallium development	20/473	202/12172	0.0990099	2.54788	4.46053	0.000116992	0.00187513	0.00151459	Ctnnb1/Dcx/Ywhae/Tuba1a/Fez1/Kif3a/Tubb2b/Gsk3b/Casp3/Hnrnpk/Ogdh/Hdac2/Nefl/Atp1a3/Uqcrq/Kdm1a/Atat1/Zbtb18/Wdr47/Zeb2	20
BP	GO:0051693	actin filament capping	7/473	30/12172	0.233333	6.00451	5.51819	0.000119668	0.00191041	0.00154309	Sptan1/Add1/Cfl1/Tmod2/Add2/Capzb/Arpc2	7
BP	GO:0032400	melanosome localization	5/473	14/12172	0.357143	9.19058	6.16548	0.000129786	0.00206375	0.00166694	Dctn1/Rab11a/Myo5a/Dctn2/Rab1a	5
BP	GO:0072594	establishment of protein localization to organelle	31/473	391/12172	0.0792839	2.04026	4.20396	0.000132401	0.00209705	0.00169384	Hsp90ab1/Mapt/Cct6a/Cct8/Hspa8/Nedd4/Cct3/Tcp1/Sqstm1/Cct5/Cct7/Mapk1/Hsp90aa1/Cct2/Ddx5/Hk1/Cct4/Ppp3ca/Cfl1/Bag6/Rab11a/Trim28/Ywhaz/Vps28/Hspa4/Wbp2/Mtch1/Cse1l/Sgta/Ipo7/Ipo5	31
BP	GO:0051489	regulation of filopodium assembly	9/473	51/12172	0.176471	4.54123	5.09552	0.000132933	0.00209721	0.00169397	Dpysl3/Dbn1/Fscn1/Cdc42/Capzb/Arpc2/Fnbp1l/Gap43/Dnm3	9
BP	GO:0006836	neurotransmitter transport	20/473	204/12172	0.0980392	2.5229	4.41058	0.00013392	0.00210453	0.00169988	Snap47/Rab3a/Prepl/Snap25/Mef2c/Stxbp1/Snap91/Syn1/Park7/Septin5/Rab3b/Snca/Vamp2/Prkcb/Cadps/Syn2/Camk2a/Rph3a/Dnm1l/Stx1a	20
BP	GO:0090407	organophosphate biosynthetic process	35/473	466/12172	0.0751073	1.93278	4.12846	0.00014451	0.00226211	0.00182716	Hmgcs1/Acot7/Ckb/Mdh1/Mdh2/Aldoa/Idh1/Vdac1/Mapk1/Atp6v1a/Tkt/Acly/Hk1/Tmsb4x/Ckmt1/Ndufv1/Akr1a1/Ndufs1/Ndufs2/Snca/Gucy1b1/Tpi1/Sdhb/Ndufa9/Papss1/Eno1/Ndufb10/Ndufc2/Sdha/Ndufs8/Ndufb8/Ndufa10/Ndufs7/Atp5pb/Ndufa11	35
BP	GO:0050767	regulation of neurogenesis	31/473	395/12172	0.078481	2.0196	4.14219	0.000159075	0.00248046	0.00200352	Mapt/Ctnnb1/Dcx/Gdi1/Camk2b/Map2/Map1b/Dbn1/Dpysl5/Caprin1/Hap1/Snap91/Vim/Gsk3b/Kifap3/Apoe/Ppp3ca/Rufy3/Prpf19/Rpl4/Ttc3/Trim32/Hdac2/Map6/Nefl/Mapk8/Ywhah/Tnik/Kdm1a/Dnm1l/Zeb2	31
BP	GO:0097061	dendritic spine organization	13/473	103/12172	0.126214	3.24793	4.60665	0.000171609	0.00266558	0.00215305	Camk2b/Dbn1/Kif1a/Caprin1/Septin7/Apoe/Cfl1/Cdc42/Ckap5/Abi2/Rph3a/Dnm1l/Dnm3	13
BP	GO:0022406	membrane docking	11/473	77/12172	0.142857	3.67623	4.7368	0.000178412	0.00276059	0.00222979	Calm2/Ndrg4/Gnao1/Calm1/Stxbp1/Calm3/Septin5/Vamp2/Ncam1/Camk2a/Stx1a	11
BP	GO:1900271	regulation of long-term synaptic potentiation	9/473	53/12172	0.169811	4.36986	4.94351	0.00018075	0.00278604	0.00225035	Rab3a/Nsg1/Sqstm1/Prkar1b/Gsk3b/Apoe/Hnrnpk/Paip2/Calb2	9
BP	GO:1902745	positive regulation of lamellipodium organization	7/473	32/12172	0.21875	5.62923	5.27222	0.000184966	0.00284015	0.00229406	Hsp90aa1/Fscn1/Cfl1/Cdc42/Arpc2/Nckap1/Abi2	7
BP	GO:0046824	positive regulation of nucleocytoplasmic transport	10/473	65/12172	0.153846	3.95902	4.80956	0.000187264	0.00285273	0.00230422	Hsp90ab1/Ywhae/Nedd4/Mapk1/Hsp90aa1/Dhx9/Gsk3b/Trim28/Khdrbs1/Ipo5	10
BP	GO:0051937	catecholamine transport	10/473	65/12172	0.153846	3.95902	4.80956	0.000187264	0.00285273	0.00230422	Actb/Rab3a/Nisch/Park7/Rab3b/Myo5a/Snca/Prkcb/Cadps/Stx1a	10
BP	GO:0051875	pigment granule localization	5/473	15/12172	0.333333	8.57787	5.90472	0.00018849	0.00285273	0.00230422	Dctn1/Rab11a/Myo5a/Dctn2/Rab1a	5
BP	GO:0120034	positive regulation of plasma membrane bounded cell projection assembly	13/473	104/12172	0.125	3.2167	4.56484	0.000189331	0.00285273	0.00230422	Dpysl3/Hsp90aa1/Hap1/Fscn1/Gsk3b/Cfl1/Pfn1/Cdc42/Arpc2/Nckap1/Abi2/Fnbp1l/Dnm3	13
BP	GO:2001252	positive regulation of chromosome organization	13/473	104/12172	0.125	3.2167	4.56484	0.000189331	0.00285273	0.00230422	Hnrnpa2b1/Ctnnb1/Cct6a/Cct8/Cct3/Tcp1/Cct5/Cct7/Mapk1/Cct2/Hnrnpd/Cct4/Sfpq	13
BP	GO:0008090	retrograde axonal transport	6/473	23/12172	0.26087	6.71312	5.51425	0.00019148	0.00286367	0.00231305	Kif1a/Kif5a/Hap1/Map1a/Nefl/Kif1b	6
BP	GO:0046184	aldehyde biosynthetic process	6/473	23/12172	0.26087	6.71312	5.51425	0.00019148	0.00286367	0.00231305	Mdh1/Mdh2/Aldoa/Tkt/Tpi1/Eno1	6
BP	GO:0035418	protein localization to synapse	13/473	105/12172	0.12381	3.18607	4.52353	0.000208601	0.00310816	0.00251054	Mapt/Snap47/Kif5a/Nsg1/Klc1/Gsk3b/Rab11a/Mapk8ip3/Map1a/Vamp2/Tnik/Camk2a/Epb41l1	13
BP	GO:0060560	developmental growth involved in morphogenesis	22/473	244/12172	0.0901639	2.32024	4.18875	0.000213273	0.00316605	0.00255729	Mapt/Ctnnb1/Dcx/Gdi1/Map2/Map1b/Dbn1/Septin7/Gsk3b/Dclk1/Apoe/Cfl1/Hnrnpk/Rufy3/Trim28/Rpl4/Ttc3/Clasp2/Kdm1a/Wasf1/Cyfip2/Zeb2	22
BP	GO:2000765	regulation of cytoplasmic translation	7/473	33/12172	0.212121	5.45865	5.15689	0.000226999	0.00335741	0.00271186	Dhx9/Hnrnpd/Hnrnpu/Eef2/Pkm/Cnbp/Csde1	7
BP	GO:1990138	neuron projection extension	18/473	181/12172	0.0994475	2.55914	4.2493	0.000240193	0.00353955	0.00285898	Mapt/Ctnnb1/Dcx/Gdi1/Map2/Map1b/Dbn1/Gsk3b/Dclk1/Apoe/Hnrnpk/Rufy3/Rpl4/Ttc3/Clasp2/Kdm1a/Wasf1/Cyfip2	18
BP	GO:0099563	modification of synaptic structure	9/473	55/12172	0.163636	4.21096	4.79885	0.000242089	0.00355447	0.00287103	Gsk3b/Cfl1/Pfn1/Ctnna2/Myh10/Cdc42/Cap1/Camkv/Wasf1	9
BP	GO:0050796	regulation of insulin secretion	17/473	166/12172	0.10241	2.63537	4.2657	0.000250631	0.0036665	0.00296152	Gnas/Gnao1/Snap25/Nnat/Ppp3ca/Prkar1a/Oxct1/Vsnl1/Glul/Pfkm/Sybu/Prkcb/Map4k4/Glud1/Ppp3cb/Fto/Oga	17
BP	GO:0030834	regulation of actin filament depolymerization	8/473	44/12172	0.181818	4.67884	4.91543	0.000252938	0.00367007	0.0029644	Sptan1/Add1/Cfl1/Tmod2/Add2/Capzb/Arpc2/Wdr1	8
BP	GO:0034605	cellular response to heat	8/473	44/12172	0.181818	4.67884	4.91543	0.000252938	0.00367007	0.0029644	Hsp90ab1/Mapt/Ywhae/Hspa8/Hsp90aa1/Dhx9/Rbbp7/Hsbp1	8
BP	GO:0048588	developmental cell growth	22/473	247/12172	0.0890688	2.29206	4.12498	0.000253611	0.00367007	0.0029644	Mapt/Ctnnb1/Dcx/Gdi1/Map2/Slc25a4/Map1b/Dbn1/Ddx39b/Septin7/Gsk3b/Dclk1/Apoe/Hnrnpk/Rufy3/Rpl4/Ttc3/Clasp2/Kdm1a/Wasf1/Cyfip2/Zeb2	22
BP	GO:0032409	regulation of transporter activity	16/473	151/12172	0.10596	2.72674	4.29304	0.000256591	0.00369988	0.00298848	Actb/Ywhae/Calm2/Nedd4/Tcaf1/Calm1/Hap1/Ndufa4/Calm3/Park7/Myo5a/Ndfip1/Snca/Hpca/Vamp2/Ywhah	16
BP	GO:1905475	regulation of protein localization to membrane	19/473	198/12172	0.0959596	2.46939	4.19149	0.0002584	0.00371265	0.0029988	Actb/Gdi1/Camk2b/Ap2b1/Cltc/Dbn1/Rack1/Tcaf1/Sqstm1/Gsk3b/Rab11a/Myo5a/Clip3/Clasp2/Hpca/Arpc2/Tnik/Camk2a/Epb41l1	19
BP	GO:0035493	SNARE complex assembly	5/473	16/12172	0.3125	8.04175	5.66715	0.000265458	0.00380049	0.00306975	Snap25/Stxbp1/Snca/Vamp2/Stx1a	5
BP	GO:0015833	peptide transport	22/473	248/12172	0.0887097	2.28282	4.10393	0.000268475	0.00383006	0.00309363	Gnas/Rab3a/Gnao1/Snap25/Nnat/Ppp3ca/Prkar1a/Oxct1/Park7/Vsnl1/Glul/Pfkm/Sybu/Myo5a/Prkcb/Map4k4/Glud1/Rab1a/Ppp3cb/Stx1a/Fto/Oga	22
BP	GO:0090316	positive regulation of intracellular protein transport	12/473	94/12172	0.12766	3.28514	4.47197	0.000272034	0.00386712	0.00312357	Hsp90ab1/Ywhae/Kif3a/Mapk1/Hsp90aa1/Dctn1/Gsk3b/Cdc42/Rufy3/Trim28/Vamp2/Ipo5	12
BP	GO:0140694	membraneless organelle assembly	29/473	371/12172	0.0781671	2.01152	3.97853	0.000275836	0.00390735	0.00315606	Tubb5/Ppp2r1a/Fus/Actg1/Cltc/G3bp2/Mef2c/Sqstm1/Caprin1/Fscn1/Rps5/Ddb1/Hnrnpu/Prkar1a/Myh10/Zfp207/Tmod2/Rab11a/Clasp2/Hdac2/Arpc2/Kif2a/Mapre2/Wdr1/Plk2/Mapk8/Csde1/Eif5/Cirbp	29
BP	GO:0006413	translational initiation	13/473	108/12172	0.12037	3.09756	4.40252	0.000276819	0.00390752	0.0031562	Eif3k/Eif4a2/Eif3l/Eif3d/Khdrbs1/Eif4g1/Bzw2/Eif3a/Eif4a1/Paip2/Eif3g/Eif5/Eif4h	13
BP	GO:0110053	regulation of actin filament organization	21/473	232/12172	0.0905172	2.32934	4.11051	0.000279898	0.00393716	0.00318014	Actg1/Dbn1/Sptan1/Arpc3/Add1/Cfl1/Pfn1/Ctnna2/Stmn1/Tmod2/Cdc42/Add2/Capzb/Clasp2/Coro1a/Arpc2/Nckap1/Wdr1/Abi2/Wasf1/Cyfip2	21
BP	GO:0006090	pyruvate metabolic process	14/473	123/12172	0.113821	2.92903	4.3235	0.000294494	0.00412805	0.00333432	Uchl1/Aldoa/Vdac1/Ldha/Aldoc/Hk1/Pkm/Pfkm/Eno2/Ogdh/Ldhb/Tpi1/Gpi1/Eno1	14
BP	GO:0046879	hormone secretion	24/473	284/12172	0.084507	2.17467	4.02755	0.000297311	0.00413896	0.00334314	Gnas/Rab3a/Gnao1/Snap25/Nnat/Ppp3ca/Prkar1a/Oxct1/Park7/Vsnl1/Glul/Pfkm/Sybu/Myo5a/Ywhaz/Vamp2/Prkcb/Map4k4/Glud1/Rab1a/Ppp3cb/Stx1a/Fto/Oga	24
BP	GO:1902743	regulation of lamellipodium organization	8/473	45/12172	0.177778	4.57486	4.83068	0.00029733	0.00413896	0.00334314	Hsp90aa1/Fscn1/Cfl1/Cdc42/Capzb/Arpc2/Nckap1/Abi2	8
BP	GO:0048545	response to steroid hormone	22/473	250/12172	0.088	2.26456	4.06213	0.000300518	0.00415917	0.00335946	Idh1/Hspa8/Nedd4/Mapk1/Ddx5/Gsk3b/Hnrnpu/Casp3/Park7/Rbfox2/Asns/Wbp2/Rbbp7/Smarca4/Nefl/Safb/Gpi1/Fkbp4/Rnf14/Got1/Ywhah/Lmo3	22
BP	GO:0010977	negative regulation of neuron projection development	15/473	138/12172	0.108696	2.79713	4.26908	0.00030085	0.00415917	0.00335946	Dpysl3/Crmp1/Gdi1/Map2/Stmn2/Dync1i2/Vim/Gsk3b/Apoe/Rufy3/Ttc3/Hdac2/Map4k4/Fkbp4/Dnm3	15
BP	GO:0032956	regulation of actin cytoskeleton organization	25/473	302/12172	0.0827815	2.13027	3.99925	0.000306589	0.004224	0.00341182	Actg1/Dbn1/Sptan1/Mef2c/Arpc3/Add1/Fscn1/Cfl1/Pfn1/Ctnna2/Stmn1/Tmod2/Cdc42/Add2/Capzb/Clasp2/Coro1a/Hdac2/Arpc2/Nckap1/Wdr1/Abi2/Wasf1/Rac3/Cyfip2	25
BP	GO:0050821	protein stabilization	18/473	185/12172	0.0972973	2.50381	4.14422	0.00031468	0.00432067	0.00348991	Hsp90ab1/Cct6a/Cct8/Cct3/Stxbp1/Tcp1/Cct5/Cct7/Hsp90aa1/Cct2/Cct4/Apbb1/Pfn1/Park7/Bag6/Zfp207/Mapk8ip3/Nckap1	18
BP	GO:1903169	regulation of calcium ion transmembrane transport	14/473	124/12172	0.112903	2.90541	4.28806	0.000320448	0.0043849	0.00354179	Ywhae/Calm2/Dbi/Calm1/Vdac1/Hap1/Ppp3ca/Calm3/Myo5a/Snca/Coro1a/Hpca/Ppp3cb/Oga	14
BP	GO:0042176	regulation of protein catabolic process	26/473	321/12172	0.0809969	2.08434	3.95878	0.000328266	0.00447665	0.0036159	Hsp90ab1/Nedd4/Rack1/Csnk1a1/Hsp90aa1/Ddb1/Gsk3b/Apoe/Usp5/Park7/Nsf/Csnk2b/Bag6/Psmd1/Ndfip1/Trim32/Snca/Map1a/Vps28/Psme1/Plk2/Psmd2/Mapk8/Sgta/Psmd14/Usp14	26
BP	GO:0045055	regulated exocytosis	19/473	204/12172	0.0931373	2.39676	4.04525	0.000377712	0.00513357	0.00414651	Snap47/Rab3a/Prepl/Snap25/Stxbp1/Syn1/Septin5/Ywhaz/Snca/Coro1a/Vamp2/Prkcb/Cadps/Syn2/Ppp3cb/Camk2a/Rph3a/Dnm1l/Stx1a	19
BP	GO:0009914	hormone transport	24/473	289/12172	0.083045	2.13705	3.93354	0.000384301	0.00520553	0.00420463	Gnas/Rab3a/Gnao1/Snap25/Nnat/Ppp3ca/Prkar1a/Oxct1/Park7/Vsnl1/Glul/Pfkm/Sybu/Myo5a/Ywhaz/Vamp2/Prkcb/Map4k4/Glud1/Rab1a/Ppp3cb/Stx1a/Fto/Oga	24
BP	GO:0043473	pigmentation	11/473	84/12172	0.130952	3.36988	4.38236	0.000388514	0.00524494	0.00423646	Rack1/Mef2c/Dctn1/Apoe/Rab11a/Myo5a/Dctn2/Ap1m1/Rab1a/Ap1b1/Zeb2	11
BP	GO:0051281	positive regulation of release of sequestered calcium ion into cytosol	6/473	26/12172	0.230769	5.93853	5.06859	0.000395499	0.00530253	0.00428298	Calm2/Dbi/Calm1/Hap1/Calm3/Snca	6
BP	GO:0098877	neurotransmitter receptor transport to plasma membrane	6/473	26/12172	0.230769	5.93853	5.06859	0.000395499	0.00530253	0.00428298	Snap47/Nsg1/Rab11a/Vamp2/Camk2a/Epb41l1	6
BP	GO:0030833	regulation of actin filament polymerization	13/473	112/12172	0.116071	2.98694	4.24755	0.000396734	0.00530253	0.00428298	Dbn1/Sptan1/Arpc3/Add1/Cfl1/Pfn1/Tmod2/Add2/Capzb/Coro1a/Arpc2/Nckap1/Cyfip2	13
BP	GO:0030835	negative regulation of actin filament depolymerization	7/473	36/12172	0.194444	5.00376	4.83727	0.000401028	0.00532454	0.00430076	Sptan1/Add1/Cfl1/Tmod2/Add2/Capzb/Arpc2	7
BP	GO:1903170	negative regulation of calcium ion transmembrane transport	7/473	36/12172	0.194444	5.00376	4.83727	0.000401028	0.00532454	0.00430076	Ywhae/Calm2/Calm1/Vdac1/Ppp3ca/Calm3/Ppp3cb	7
BP	GO:0006417	regulation of translation	25/473	308/12172	0.0811688	2.08877	3.89148	0.000412238	0.00545537	0.00440643	Serbp1/Rack1/Caprin1/Mapk1/Prmt1/Ddx39b/Dhx9/Hnrnpd/Hnrnpu/Eif5a/Eef2/Eif3k/Pkm/Rps9/Ssb/Cnbp/Ppp1ca/Eif3d/Khdrbs1/Eif4g1/Bzw2/Csde1/Paip2/Eif5/Cirbp	25
BP	GO:0010608	post-transcriptional regulation of gene expression	32/473	436/12172	0.0733945	1.88871	3.7998	0.00041673	0.00549674	0.00443985	Matr3/Fus/Serbp1/Rack1/Celf2/Caprin1/Mapk1/Prmt1/Ddx39b/Dhx9/Vim/Hnrnpd/Hnrnpu/Eif5a/Eef2/Eif3k/Pkm/Rps9/Ssb/Ckap5/Cnbp/Ppp1ca/Eif3d/Khdrbs1/Eif4g1/Bzw2/Csde1/Paip2/Eif5/Khsrp/Fto/Cirbp	32
BP	GO:1903312	negative regulation of mRNA metabolic process	11/473	85/12172	0.129412	3.33023	4.3348	0.000430986	0.0056662	0.00457672	Hnrnpa2b1/Fus/Hnrnpab/Dhx9/Hnrnpd/Hnrnpu/Celf4/Hnrnpk/Srsf7/Csde1/Cirbp	11
BP	GO:0030042	actin filament depolymerization	8/473	48/12172	0.166667	4.28894	4.59063	0.000470018	0.00609962	0.00492681	Sptan1/Add1/Cfl1/Tmod2/Add2/Capzb/Arpc2/Wdr1	8
BP	GO:0051926	negative regulation of calcium ion transport	8/473	48/12172	0.166667	4.28894	4.59063	0.000470018	0.00609962	0.00492681	Ywhae/Calm2/Gnao1/Calm1/Vdac1/Ppp3ca/Calm3/Ppp3cb	8
BP	GO:0098884	postsynaptic neurotransmitter receptor internalization	8/473	48/12172	0.166667	4.28894	4.59063	0.000470018	0.00609962	0.00492681	Ap2b1/Nedd4/Ncdn/Hap1/Ap2a1/Hpca/Ap2s1/Dnm3	8
BP	GO:0140239	postsynaptic endocytosis	8/473	48/12172	0.166667	4.28894	4.59063	0.000470018	0.00609962	0.00492681	Ap2b1/Nedd4/Ncdn/Hap1/Ap2a1/Hpca/Ap2s1/Dnm3	8
BP	GO:0022898	regulation of transmembrane transporter activity	15/473	144/12172	0.104167	2.68058	4.0791	0.000476486	0.00616368	0.00497855	Actb/Ywhae/Calm2/Nedd4/Tcaf1/Calm1/Hap1/Ndufa4/Calm3/Park7/Myo5a/Snca/Hpca/Vamp2/Ywhah	15
BP	GO:0007163	establishment or maintenance of cell polarity	19/473	208/12172	0.0913462	2.35067	3.95058	0.000481645	0.00621044	0.00501632	Actb/Map2/Map1b/Rack1/Fez1/Kif3a/Fscn1/Snap91/Dctn1/Gsk3b/Cfl1/Cdc42/Rufy3/Ckap5/Clasp2/Nckap1/Wdr1/Rac3/Arf4	19
BP	GO:0030900	forebrain development	31/473	421/12172	0.0736342	1.89487	3.75738	0.000483895	0.00621952	0.00502366	Ctnnb1/Dcx/Ywhae/Fabp7/Tuba1a/Kif1a/Hspa8/Dbi/Fez1/Kif3a/Hap1/Tubb2b/Gsk3b/Dclk1/Casp3/Hnrnpk/Myh10/Ogdh/Mapk8ip3/Hdac2/Smarca4/Nefl/Atp1a3/Ncam1/Uqcrq/Kdm1a/Atat1/Rac3/Zbtb18/Wdr47/Zeb2	31
BP	GO:0097401	synaptic vesicle lumen acidification	5/473	18/12172	0.277778	7.14823	5.24863	0.000488199	0.00625485	0.00505219	Atp6v1e1/Atp6v1h/Atp6v1a/Atp6v1b2/Atp6v0d1	5
BP	GO:0098885	modification of postsynaptic actin cytoskeleton	6/473	27/12172	0.222222	5.71858	4.9353	0.000491997	0.00628351	0.00507534	Cfl1/Pfn1/Ctnna2/Myh10/Cap1/Wasf1	6
BP	GO:0030518	nuclear receptor-mediated steroid hormone signaling pathway	12/473	101/12172	0.118812	3.05746	4.17484	0.000531381	0.00674367	0.00544703	Nedd4/Mapk1/Ddx5/Park7/Rbfox2/Wbp2/Smarca4/Safb/Fkbp4/Rnf14/Ywhah/Lmo3	12
BP	GO:0097120	receptor localization to synapse	12/473	101/12172	0.118812	3.05746	4.17484	0.000531381	0.00674367	0.00544703	Snap47/Dbn1/Kif5a/Nsg1/Kif3a/Gsk3b/Kifap3/Rab11a/Vamp2/Tnik/Camk2a/Epb41l1	12
BP	GO:0031647	regulation of protein stability	25/473	314/12172	0.0796178	2.04885	3.78611	0.000548658	0.00692983	0.00559739	Hsp90ab1/Cct6a/Cct8/Hspa8/Cct3/Stxbp1/Tcp1/Cct5/Cct7/Mapk1/Hsp90aa1/Cct2/Cct4/Apbb1/Casp3/Pfn1/Usp5/Park7/Bag6/Zfp207/Mapk8ip3/Ywhaz/Snca/Nckap1/Gnl3l	25
BP	GO:0044089	positive regulation of cellular component biogenesis	33/473	462/12172	0.0714286	1.83812	3.69288	0.000549494	0.00692983	0.00559739	Dpysl3/Mapt/Map1b/G3bp2/Rack1/Caprin1/Hsp90aa1/Hap1/Fscn1/Snap91/Dctn1/Gsk3b/Apoe/Cfl1/Pfn1/Park7/Cdc42/Psmc5/Ckap5/Clasp2/Trim32/Snca/Arpc2/Nckap1/Gnl3l/Abi2/Fnbp1l/Map4k4/Mapk8/Psmc6/Eif4g1/Atat1/Dnm3	33
BP	GO:0008064	regulation of actin polymerization or depolymerization	14/473	131/12172	0.10687	2.75016	4.04949	0.000563165	0.00708004	0.00571872	Dbn1/Sptan1/Arpc3/Add1/Cfl1/Pfn1/Tmod2/Add2/Capzb/Coro1a/Arpc2/Nckap1/Wdr1/Cyfip2	14
BP	GO:0006122	mitochondrial electron transport, ubiquinol to cytochrome c	4/473	11/12172	0.363636	9.35768	5.57592	0.000597525	0.00741926	0.00599272	Uqcrc1/Uqcrc2/Uqcrq/Cyc1	4
BP	GO:0050774	negative regulation of dendrite morphogenesis	4/473	11/12172	0.363636	9.35768	5.57592	0.000597525	0.00741926	0.00599272	Dpysl5/Gsk3b/Ppp3ca/Ywhah	4
BP	GO:0070934	CRD-mediated mRNA stabilization	4/473	11/12172	0.363636	9.35768	5.57592	0.000597525	0.00741926	0.00599272	Dhx9/Hnrnpd/Hnrnpu/Csde1	4
BP	GO:0090493	catecholamine uptake	4/473	11/12172	0.363636	9.35768	5.57592	0.000597525	0.00741926	0.00599272	Actb/Park7/Rab3b/Snca	4
BP	GO:0044282	small molecule catabolic process	22/473	263/12172	0.0836502	2.15262	3.79967	0.000603227	0.00743613	0.00600634	Acot7/Aldoa/Dbi/Ldha/Apoe/Hk1/Oxct1/Pkm/Park7/Akr1a1/Pfkm/Eno2/Aldh1l1/Adh5/Tpi1/Gad1/Gpi1/Glud1/Acox1/Eno1/Got1/Blmh	22
BP	GO:0009636	response to toxic substance	16/473	163/12172	0.0981595	2.526	3.94379	0.000606249	0.00743613	0.00600634	Map1b/Prdx2/Mapk1/Apoe/Park7/Akr1a1/Gstm5/Asns/Lancl1/Adh5/Prdx1/Nefl/Prdx5/Kdm1a/Blmh/Dhx15	16
BP	GO:0050770	regulation of axonogenesis	16/473	163/12172	0.0981595	2.526	3.94379	0.000606249	0.00743613	0.00600634	Mapt/Dcx/Gdi1/Map2/Map1b/Dbn1/Snap91/Vim/Gsk3b/Apoe/Rufy3/Rpl4/Ttc3/Map6/Nefl/Zeb2	16
BP	GO:0048259	regulation of receptor-mediated endocytosis	13/473	117/12172	0.111111	2.85929	4.06327	0.000606277	0.00743613	0.00600634	Nedd4/Ncdn/Kif3a/Hap1/Snap91/Ap2a1/Nsf/Hnrnpk/Ahi1/Hpca/Plk2/Smap1/Dnajc6	13
BP	GO:0030837	negative regulation of actin filament polymerization	8/473	50/12172	0.16	4.11738	4.44127	0.000624801	0.00761689	0.00615235	Sptan1/Add1/Cfl1/Pfn1/Tmod2/Add2/Capzb/Arpc2	8
BP	GO:2000059	negative regulation of ubiquitin-dependent protein catabolic process	8/473	50/12172	0.16	4.11738	4.44127	0.000624801	0.00761689	0.00615235	Hsp90ab1/Usp5/Park7/Csnk2b/Bag6/Map1a/Sgta/Usp14	8
BP	GO:0007611	learning or memory	24/473	299/12172	0.0802676	2.06557	3.7511	0.000627505	0.00762675	0.00616031	Mapt/Tuba1a/Ndrg4/Snap25/Dbi/Mef2c/Vdac1/Prkar1b/Pja2/Apoe/Casp3/Tmod2/Amph/Ckap5/Map1a/Plk2/Atp1a3/Ncam1/Abi2/Gpi1/Glud1/Paip2/Arf4/Thra	24
BP	GO:0098693	regulation of synaptic vesicle cycle	5/473	19/12172	0.263158	6.772	5.06269	0.000641571	0.00777422	0.00627942	Prkar1b/Dnajc5/Syn1/Casp3/Rab3b	5
BP	GO:0050905	neuromuscular process	16/473	164/12172	0.097561	2.5106	3.91611	0.000648363	0.00783292	0.00632684	Uchl1/Fabp7/Camk2b/Tuba1a/Dbn1/Hsp90aa1/Dctn1/Ctnna2/Myh10/Rbfox2/Myo5a/Map1a/Rbfox1/Nefl/Atp1a3/Rac3	16
BP	GO:0030832	regulation of actin filament length	14/473	133/12172	0.105263	2.7088	3.9842	0.000656128	0.00787613	0.00636174	Dbn1/Sptan1/Arpc3/Add1/Cfl1/Pfn1/Tmod2/Add2/Capzb/Coro1a/Arpc2/Nckap1/Wdr1/Cyfip2	14
BP	GO:1900180	regulation of protein localization to nucleus	14/473	133/12172	0.105263	2.7088	3.9842	0.000656128	0.00787613	0.00636174	Hsp90ab1/Maged1/Mapk1/Hsp90aa1/Gsk3b/Dclk1/Hnrnpm/Park7/Glul/Trim28/Ywhaz/Ppp3cb/Ipo7/Ipo5	14
BP	GO:0048675	axon extension	13/473	118/12172	0.110169	2.83506	4.02759	0.000657812	0.00787613	0.00636174	Mapt/Dcx/Gdi1/Map2/Map1b/Dbn1/Gsk3b/Dclk1/Apoe/Rufy3/Rpl4/Ttc3/Clasp2	13
BP	GO:0030521	androgen receptor signaling pathway	7/473	39/12172	0.179487	4.61885	4.55133	0.000668178	0.0079765	0.00644281	Mapk1/Ddx5/Park7/Smarca4/Safb/Fkbp4/Rnf14	7
BP	GO:0031503	protein-containing complex localization	21/473	248/12172	0.0846774	2.17906	3.77197	0.000680662	0.00809634	0.00653961	Snap47/Ap2b1/Dbn1/Kif5a/Nedd4/Ncdn/Nsg1/Kif3a/Hap1/Gsk3b/Kifap3/Ap2a1/Rab11a/Hpca/Vamp2/Ap2s1/Fkbp4/Tnik/Camk2a/Epb41l1/Dnm3	21
BP	GO:0060997	dendritic spine morphogenesis	10/473	76/12172	0.131579	3.386	4.19543	0.000682242	0.00809634	0.00653961	Camk2b/Dbn1/Kif1a/Caprin1/Septin7/Cfl1/Cdc42/Abi2/Dnm1l/Dnm3	10
BP	GO:1904427	positive regulation of calcium ion transmembrane transport	9/473	63/12172	0.142857	3.67623	4.28212	0.000684658	0.00810111	0.00654346	Calm2/Dbi/Calm1/Hap1/Ppp3ca/Calm3/Snca/Ppp3cb/Oga	9
BP	GO:0032970	regulation of actin filament-based process	26/473	337/12172	0.0771513	1.98538	3.68855	0.000687099	0.00810616	0.00654754	Actg1/Dbn1/Sptan1/Mef2c/Arpc3/Add1/Fscn1/Cfl1/Pfn1/Ctnna2/Stmn1/Tmod2/Cdc42/Add2/Capzb/Clasp2/Coro1a/Hdac2/Arpc2/Nckap1/Wdr1/Abi2/Wasf1/Rac3/Cyfip2/Zeb2	26
BP	GO:0045773	positive regulation of axon extension	8/473	51/12172	0.156863	4.03665	4.36948	0.000716311	0.00842608	0.00680595	Mapt/Gdi1/Map1b/Dbn1/Gsk3b/Apoe/Rufy3/Rpl4	8
BP	GO:0008361	regulation of cell size	17/473	182/12172	0.0934066	2.40369	3.83633	0.000731757	0.00858268	0.00693244	Hsp90ab1/Mapt/Dcx/Gdi1/Map2/Map1b/Dbn1/Hsp90aa1/Add1/Gsk3b/Apoe/Cfl1/Rufy3/Rpl4/Ttc3/Clasp2/Kdm1a	17
BP	GO:0099188	postsynaptic cytoskeleton organization	6/473	29/12172	0.206897	5.3242	4.68771	0.000739173	0.00864445	0.00698233	Actb/Dbn1/Myh10/Nefl/Abi2/Rac3	6
BP	GO:0051881	regulation of mitochondrial membrane potential	10/473	77/12172	0.12987	3.34203	4.14528	0.00075744	0.00883241	0.00713415	Mapt/Mllt11/Rack1/Gsk3b/Park7/Ndufs1/Rbfox2/Got1/Ndufc2/Oga	10
BP	GO:0031623	receptor internalization	14/473	135/12172	0.103704	2.66867	3.92011	0.000761779	0.00885733	0.00715428	Ap2b1/Cltc/Nedd4/Dnm1/Ncdn/Hap1/Ap2a1/Nsf/Snca/Ahi1/Hpca/Plk2/Ap2s1/Dnm3	14
BP	GO:0090066	regulation of anatomical structure size	32/473	452/12172	0.0707965	1.82185	3.58028	0.000772343	0.00895428	0.00723259	Hsp90ab1/Mapt/Dcx/Gdi1/Map2/Map1b/Dbn1/Sptan1/Dnm1/Arpc3/Hsp90aa1/Add1/Gsk3b/Apoe/Cfl1/Pfn1/Tmod2/Rab3b/Rufy3/Add2/Rbfox2/Capzb/Rpl4/Ttc3/Clasp2/Coro1a/Arpc2/Nckap1/Wdr1/Nefl/Kdm1a/Cyfip2	32
BP	GO:0051924	regulation of calcium ion transport	17/473	183/12172	0.0928962	2.39055	3.81102	0.000778508	0.00899982	0.00726937	Ctnnb1/Ywhae/Calm2/Gnao1/Dbi/Calm1/Vdac1/Hap1/Ppp3ca/Calm3/Myo5a/Snca/Coro1a/Hpca/Ppp3cb/Camk2a/Oga	17
BP	GO:1903828	negative regulation of protein localization	18/473	200/12172	0.09	2.31603	3.77325	0.000800938	0.00923259	0.00745739	Mapt/Gdi1/Maged1/Cltc/Gnao1/Rangap1/Gsk3b/Dclk1/Apoe/Ppp3ca/Park7/Vsnl1/Ndfip1/Ywhaz/Map1a/Gdi2/Plk2/Map4k4	18
BP	GO:0045010	actin nucleation	8/473	52/12172	0.153846	3.95902	4.29949	0.000818311	0.0094059	0.00759737	Arpc3/Arpc1a/Ctnna2/Coro1a/Arpc2/Nckap1/Abi2/Wasf1	8
BP	GO:0051962	positive regulation of nervous system development	25/473	323/12172	0.0773994	1.99177	3.63236	0.000827181	0.0094405	0.00762532	Mapt/Ctnnb1/Dcx/Gdi1/Camk2b/Map1b/Dbn1/Caprin1/Hap1/Snap91/Vim/Gsk3b/Apoe/Rufy3/Prpf19/Rpl4/Trim32/Hdac2/Map6/Nefl/Mapk8/Tnik/Kdm1a/Dnm1l/Zeb2	25
BP	GO:0051900	regulation of mitochondrial depolarization	5/473	20/12172	0.25	6.4334	4.8897	0.000828361	0.0094405	0.00762532	Mllt11/Rack1/Rbfox2/Got1/Oga	5
BP	GO:0097091	synaptic vesicle clustering	5/473	20/12172	0.25	6.4334	4.8897	0.000828361	0.0094405	0.00762532	Ctnnb1/Rab3a/Snap91/Syn1/Syn2	5
BP	GO:0030307	positive regulation of cell growth	16/473	168/12172	0.0952381	2.45082	3.80737	0.000842756	0.00957742	0.00773591	Mapt/Dcx/Gdi1/Slc25a4/Map1b/Dbn1/Ddx39b/Gsk3b/Apoe/Cfl1/Hnrnpk/Cdc42/Rufy3/Rpl4/Trim32/Eif4g1	16
BP	GO:0042886	amide transport	22/473	270/12172	0.0814815	2.09681	3.66458	0.000856702	0.00970848	0.00784178	Gnas/Rab3a/Gnao1/Snap25/Nnat/Ppp3ca/Prkar1a/Oxct1/Park7/Vsnl1/Glul/Pfkm/Sybu/Myo5a/Prkcb/Map4k4/Glud1/Rab1a/Ppp3cb/Stx1a/Fto/Oga	22
BP	GO:0043649	dicarboxylic acid catabolic process	4/473	12/12172	0.333333	8.57787	5.28069	0.000868899	0.00973699	0.0078648	Aldh1l1/Gad1/Glud1/Got1	4
BP	GO:0070142	synaptic vesicle budding	4/473	12/12172	0.333333	8.57787	5.28069	0.000868899	0.00973699	0.0078648	Dnm1/Snap91/Ap3b2/Dnm3	4
BP	GO:0099525	presynaptic dense core vesicle exocytosis	4/473	12/12172	0.333333	8.57787	5.28069	0.000868899	0.00973699	0.0078648	Rab3a/Snap25/Stxbp1/Cadps	4
BP	GO:1900152	negative regulation of nuclear-transcribed mRNA catabolic process, deadenylation-dependent decay	4/473	12/12172	0.333333	8.57787	5.28069	0.000868899	0.00973699	0.0078648	Dhx9/Hnrnpd/Hnrnpu/Csde1	4
BP	GO:0046887	positive regulation of hormone secretion	14/473	137/12172	0.10219	2.62971	3.85716	0.000881466	0.00985038	0.00795639	Gnas/Snap25/Nnat/Prkar1a/Oxct1/Vsnl1/Glul/Pfkm/Sybu/Prkcb/Glud1/Ppp3cb/Fto/Oga	14
BP	GO:0042743	hydrogen peroxide metabolic process	6/473	30/12172	0.2	5.14672	4.57235	0.000894049	0.00996332	0.00804761	Prdx2/Park7/Snca/Prdx1/Prdx5/Acox1	6
BP	GO:0034314	Arp2/3 complex-mediated actin nucleation	7/473	41/12172	0.170732	4.39354	4.37639	0.000913388	0.0101507	0.00819898	Arpc3/Arpc1a/Ctnna2/Arpc2/Nckap1/Abi2/Wasf1	7
BP	GO:0015844	monoamine transport	10/473	79/12172	0.126582	3.25742	4.04742	0.000928361	0.0102887	0.00831042	Actb/Rab3a/Nisch/Park7/Rab3b/Myo5a/Snca/Prkcb/Cadps/Stx1a	10
BP	GO:0048278	vesicle docking	8/473	53/12172	0.150943	3.88432	4.23124	0.000931655	0.0102968	0.008317	Ndrg4/Gnao1/Stxbp1/Septin5/Vamp2/Ncam1/Camk2a/Stx1a	8
BP	GO:0034504	protein localization to nucleus	23/473	290/12172	0.0793103	2.04094	3.60745	0.000952243	0.0104955	0.0084775	Hsp90ab1/Ywhae/Maged1/Hspa8/Sqstm1/Mapk1/Hsp90aa1/Ddx5/Rangap1/Gsk3b/Dclk1/Hnrnpu/Ppp3ca/Cfl1/Hnrnpm/Park7/Glul/Trim28/Ywhaz/Cse1l/Ppp3cb/Ipo7/Ipo5	23
BP	GO:0030516	regulation of axon extension	11/473	94/12172	0.117021	3.01138	3.93623	0.0010198	0.0112052	0.00905075	Mapt/Gdi1/Map2/Map1b/Dbn1/Gsk3b/Apoe/Rufy3/Rpl4/Ttc3/Clasp2	11
BP	GO:0046364	monosaccharide biosynthetic process	10/473	80/12172	0.125	3.2167	3.99966	0.00102499	0.0112052	0.00905075	Mdh1/Mdh2/Aldoc/Ddb1/Akr1a1/Eno2/Tpi1/Gpi1/Eno1/Got1	10
BP	GO:0097237	cellular response to toxic substance	10/473	80/12172	0.125	3.2167	3.99966	0.00102499	0.0112052	0.00905075	Prdx2/Mapk1/Apoe/Park7/Akr1a1/Gstm5/Lancl1/Adh5/Prdx1/Prdx5	10
BP	GO:0030162	regulation of proteolysis	25/473	328/12172	0.0762195	1.9614	3.54906	0.00102972	0.0112265	0.00906792	Hsp90ab1/Hspa8/Rack1/Csnk1a1/Gsk3b/Apoe/Cfl1/Usp5/Park7/Csnk2b/Bag6/Trim32/Map1a/Psme1/Hdac2/Plk2/Prkacb/Mapk8/Sgta/Eno1/Psmd14/Usp14/Nedd8/Oga/Cyfip2	25
BP	GO:0061387	regulation of extent of cell growth	12/473	109/12172	0.110092	2.83306	3.86528	0.00105605	0.0114643	0.00926001	Mapt/Dcx/Gdi1/Map2/Map1b/Dbn1/Gsk3b/Apoe/Rufy3/Rpl4/Ttc3/Clasp2	12
BP	GO:0099590	neurotransmitter receptor internalization	8/473	54/12172	0.148148	3.81239	4.16462	0.00105724	0.0114643	0.00926001	Ap2b1/Nedd4/Ncdn/Hap1/Ap2a1/Hpca/Ap2s1/Dnm3	8
BP	GO:0017156	calcium-ion regulated exocytosis	9/473	67/12172	0.134328	3.45675	4.05449	0.00107852	0.0116637	0.00942102	Rab3a/Snap25/Stxbp1/Vamp2/Cadps/Syn2/Ppp3cb/Rph3a/Stx1a	9
BP	GO:0006913	nucleocytoplasmic transport	24/473	312/12172	0.0769231	1.97951	3.52422	0.00113722	0.0122327	0.00988066	Hsp90ab1/Hnrnpa2b1/Ywhae/Hspa8/Nedd4/Sqstm1/Mapk1/Hsp90aa1/Ddx39b/Ddx5/Dhx9/Rangap1/Gsk3b/Ppp3ca/Cfl1/Anp32a/Park7/Ssb/Trim28/Hnrnpa1/Khdrbs1/Cse1l/Ipo7/Ipo5	24
BP	GO:0051169	nuclear transport	24/473	312/12172	0.0769231	1.97951	3.52422	0.00113722	0.0122327	0.00988066	Hsp90ab1/Hnrnpa2b1/Ywhae/Hspa8/Nedd4/Sqstm1/Mapk1/Hsp90aa1/Ddx39b/Ddx5/Dhx9/Rangap1/Gsk3b/Ppp3ca/Cfl1/Anp32a/Park7/Ssb/Trim28/Hnrnpa1/Khdrbs1/Cse1l/Ipo7/Ipo5	24
BP	GO:0043401	steroid hormone receptor signaling pathway	12/473	110/12172	0.109091	2.8073	3.82857	0.00114469	0.0122802	0.00991904	Nedd4/Mapk1/Ddx5/Park7/Rbfox2/Wbp2/Smarca4/Safb/Fkbp4/Rnf14/Ywhah/Lmo3	12
BP	GO:0006006	glucose metabolic process	16/473	173/12172	0.0924855	2.37999	3.67574	0.0011536	0.0123102	0.00994321	Mdh1/Mdh2/Aldoa/Ldha/Aldoc/Ddb1/Hk1/Nisch/Pkm/Pfkm/Eno2/Ppp1ca/Tpi1/Gpi1/Eno1/Got1	16
BP	GO:0061136	regulation of proteasomal protein catabolic process	16/473	173/12172	0.0924855	2.37999	3.67574	0.0011536	0.0123102	0.00994321	Hsp90ab1/Rack1/Csnk1a1/Gsk3b/Apoe/Usp5/Park7/Csnk2b/Bag6/Map1a/Psme1/Plk2/Mapk8/Sgta/Psmd14/Usp14	16
CC	GO:0043209	myelin sheath	70/478	186/12291	0.376344	9.67708	23.986	4.44231e-51	2.38996e-48	1.51039e-48	Actb/Uchl1/Gdi1/Eef1a1/Ckb/Tuba1a/Mdh1/Calm2/Mdh2/Ywhag/Actg1/Aldoa/Slc25a3/Gnb2/Slc25a4/Cltc/Sptan1/Hspa8/Gnao1/Dnm1/Snap25/Gnb1/Cct3/Prdx2/Calm1/Stxbp1/Tcp1/Cct5/Vdac1/Hsp90aa1/Ppia/Atp6v1a/Cct2/Uqcrc1/Fscn1/Septin7/Tkt/Uqcrc2/Atp6v1b2/Syn1/Calm3/Pkm/Ckmt1/Nsf/Glul/Ndufs1/Cdc42/Eno2/Cox5a/Actr1a/Vdac2/Idh3a/Immt/Ldhb/Gdi2/Sucla2/Wdr1/Prdx1/Nefl/Pitpna/Atp1a3/Ncam1/Syn2/Gpi1/Eno1/Aco2/Sdha/Uba52…	70
CC	GO:0150034	distal axon	65/478	374/12291	0.173797	4.4689	13.7042	3.91586e-25	1.05337e-22	6.65696e-23	Actb/Dpysl3/Hsp90ab1/Mapt/Crmp1/Tubb3/Dcx/Ywhae/Stmn4/Map2/Stmn2/Calm2/Actg1/Rab3a/Map1b/Dbn1/Kif5a/Hspa8/Snap25/Calm1/Fez1/Arpc3/Klc1/Hsp90aa1/Hap1/Sncb/Copa/Fscn1/Snap91/Septin7/Gsk3b/Dclk1/Apbb1/Calm3/Cfl1/Ndrg2/Septin5/Hnrnpk/Glul/Myh10/Tmod2/Amph/Rufy3/Eno2/Mapk8ip3/Clasp2/Snca/Dctn2/Ptbp2/Arpc2/Prkcb/Septin6/Nefl/Atp1a3/Gad1/Ncam1/Gap43/Eno1/Gprin1/Fkbp4/Got1/Rac3/Calb2/Atp6v0d1/Wdr47	65
CC	GO:0030426	growth cone	48/478	227/12291	0.211454	5.43719	13.5733	1.67035e-22	2.99549e-20	1.89306e-20	Dpysl3/Hsp90ab1/Mapt/Crmp1/Tubb3/Dcx/Ywhae/Stmn4/Map2/Stmn2/Calm2/Map1b/Dbn1/Kif5a/Snap25/Calm1/Fez1/Arpc3/Klc1/Hsp90aa1/Hap1/Sncb/Copa/Fscn1/Gsk3b/Dclk1/Apbb1/Calm3/Cfl1/Ndrg2/Myh10/Tmod2/Rufy3/Eno2/Mapk8ip3/Clasp2/Snca/Dctn2/Ptbp2/Arpc2/Nefl/Ncam1/Gap43/Eno1/Gprin1/Fkbp4/Rac3/Wdr47	48
CC	GO:0030427	site of polarized growth	48/478	233/12291	0.206009	5.29718	13.3209	5.48274e-22	7.37428e-20	4.66033e-20	Dpysl3/Hsp90ab1/Mapt/Crmp1/Tubb3/Dcx/Ywhae/Stmn4/Map2/Stmn2/Calm2/Map1b/Dbn1/Kif5a/Snap25/Calm1/Fez1/Arpc3/Klc1/Hsp90aa1/Hap1/Sncb/Copa/Fscn1/Gsk3b/Dclk1/Apbb1/Calm3/Cfl1/Ndrg2/Myh10/Tmod2/Rufy3/Eno2/Mapk8ip3/Clasp2/Snca/Dctn2/Ptbp2/Arpc2/Nefl/Ncam1/Gap43/Eno1/Gprin1/Fkbp4/Rac3/Wdr47	48
CC	GO:0005874	microtubule	60/478	410/12291	0.146341	3.76293	11.4458	2.42772e-19	2.61222e-17	1.65085e-17	Tubb5/Mapt/Tubb3/Dcx/Map2/Tuba1a/Calm2/Dync1i2/Cct6a/Map1b/Cltc/Kif1a/Kif5a/Cct8/Hspa8/Dnm1/Cct3/Calm1/Fez1/Kif3a/Tcp1/Klc1/Cct5/Cct7/Cct2/Tubb2b/Dctn1/Gsk3b/Kifap3/Apoe/Hsph1/Hnrnpu/Cct4/Calm3/Gabarapl1/Stmn1/Dync1i1/Zfp207/Rab11a/Sybu/Clip3/Ckap5/Rusc1/Clasp2/Map1a/Dctn2/Kif2a/Mapre2/Tuba4a/Map6/Nav1/Cep170/Dynlrb1/Kif1b/Fkbp4/Eif3a/Atat1/Dnm1l/Dnm3/Wdr47	60
CC	GO:0008021	synaptic vesicle	43/478	254/12291	0.169291	4.35305	10.862	1.90661e-16	1.57116e-14	9.92925e-15	Calm2/Rab3a/Cltc/Kif1a/Hspa8/Dnm1/Snap25/Dbi/Calm1/Atp6v1e1/Vdac1/Atp6v1h/Atp6v1a/Clta/Hap1/Dnajc5/Snap91/Atp6v1b2/Syn1/Calm3/Ap2a1/Park7/Septin5/Rab3b/Amph/Myo5a/Vdac2/Snca/Vamp2/Arpc2/Septin6/Cops5/Syn2/Sgta/Kif1b/Cltb/Ap1b1/Anp32e/Rph3a/Dnm1l/Stx1a/Rab14/Atp6v0d1	43
CC	GO:0070382	exocytic vesicle	44/478	266/12291	0.165414	4.25334	10.7904	2.04426e-16	1.57116e-14	9.92925e-15	Dpysl3/Calm2/Rab3a/Cltc/Kif1a/Hspa8/Dnm1/Snap25/Dbi/Calm1/Atp6v1e1/Vdac1/Atp6v1h/Atp6v1a/Clta/Hap1/Dnajc5/Snap91/Atp6v1b2/Syn1/Calm3/Ap2a1/Park7/Septin5/Rab3b/Amph/Myo5a/Vdac2/Snca/Vamp2/Arpc2/Septin6/Cops5/Syn2/Sgta/Kif1b/Cltb/Ap1b1/Anp32e/Rph3a/Dnm1l/Stx1a/Rab14/Atp6v0d1	44
CC	GO:0030133	transport vesicle	50/478	368/12291	0.13587	3.49367	9.76966	6.43425e-15	4.32703e-13	2.73456e-13	Dpysl3/Gnas/Calm2/Rab3a/Cltc/Kif1a/Hspa8/Dnm1/Snap25/Dbi/Calm1/Atp6v1e1/Vdac1/Atp6v1h/Atp6v1a/Clta/Hap1/Dnajc5/Snap91/Atp6v1b2/Syn1/Calm3/Ap2a1/Park7/Septin5/Dync1i1/Rab11a/Rab3b/Amph/Myo5a/Vdac2/Snca/Vamp2/Arpc2/Map6/Septin6/Sar1a/Cops5/Ap1m1/Syn2/Sgta/Kif1b/Cltb/Ap1b1/Anp32e/Rph3a/Dnm1l/Stx1a/Rab14/Atp6v0d1	50
CC	GO:0000502	proteasome complex	21/478	63/12291	0.333333	8.57113	12.1189	9.58158e-15	5.72766e-13	3.61971e-13	Psmc3/Psma6/Psmd4/Psmb4/Psma1/Psmc5/Psmd1/Psmd6/Psmd13/Psme1/Psmb6/Psma7/Psmc2/Psmc4/Psmd2/Psmb2/Psmc6/Psmb7/Psmd14/Usp14/Psmd12	21
CC	GO:0098803	respiratory chain complex	22/478	71/12291	0.309859	7.96753	11.8436	1.24726e-14	6.71023e-13	4.24067e-13	Ndufa4/Uqcrc1/Uqcrc2/Cox4i1/Ndufv1/Ndufs1/Ndufs2/Cox5a/Sdhb/Ndufa9/Cox6b1/Uqcrq/Cyc1/Ndufb10/Ndufc2/Sdha/Ndufs8/Ndufb8/Ndufa10/Ndufs7/Atp5pb/Ndufa11	22
CC	GO:1990204	oxidoreductase complex	27/478	114/12291	0.236842	6.09001	10.9827	1.95854e-14	9.57906e-13	6.05368e-13	Ndufa4/Uqcrc1/Ldha/Uqcrc2/Cox4i1/Ndufv1/Ndufs1/Ndufs2/Ogdh/Cox5a/Idh3a/Ldhb/Idh3b/Sdhb/Idh3g/Ndufa9/Cox6b1/Uqcrq/Cyc1/Ndufb10/Ndufc2/Sdha/Ndufs8/Ndufb8/Ndufa10/Ndufs7/Ndufa11	27
CC	GO:0120111	neuron projection cytoplasm	24/478	95/12291	0.252632	6.49601	10.8171	1.22069e-13	5.47276e-12	3.45862e-12	Uchl1/Hnrnpa2b1/Map2/Kif1a/Kif5a/Kif3a/Mapk1/Hap1/Hnrnpab/Rangap1/Kifap3/Gabarapl1/Dync1i1/Ap3b2/Sybu/Ckap5/Mapk8ip3/Map1a/Hpca/Nefl/Hsbp1/Mapk8/Kif1b/Camk2a	24
CC	GO:1905369	endopeptidase complex	22/478	85/12291	0.258824	6.65523	10.524	7.63574e-13	3.16002e-11	1.99704e-11	Psmc3/Psma6/Psmd4/Psmb4/Psma1/Psmc5/Psmd1/Psmd6/Capns1/Psmd13/Psme1/Psmb6/Psma7/Psmc2/Psmc4/Psmd2/Psmb2/Psmc6/Psmb7/Psmd14/Usp14/Psmd12	22
CC	GO:0022624	proteasome accessory complex	13/478	25/12291	0.52	13.371	12.4547	1.34513e-12	5.16912e-11	3.26673e-11	Psmc3/Psmd4/Psmc5/Psmd1/Psmd6/Psmd13/Psme1/Psmc2/Psmc4/Psmd2/Psmc6/Psmd14/Psmd12	13
CC	GO:0030665	clathrin-coated vesicle membrane	20/478	72/12291	0.277778	7.14261	10.515	2.02112e-12	7.2491e-11	4.58121e-11	Ap2b1/Rab3a/Cltc/Atp6v1e1/Atp6v1h/Atp6v1a/Clta/Dnajc5/Snap91/Atp6v1b2/Syn1/Ap2a1/Ap3b2/Vamp2/Gad1/Ap2s1/Ap1m1/Cltb/Ap1b1/Atp6v0d1	20
CC	GO:0005838	proteasome regulatory particle	12/478	22/12291	0.545455	14.0255	12.3002	4.74098e-12	1.59415e-10	1.00746e-10	Psmc3/Psmd4/Psmc5/Psmd1/Psmd6/Psmd13/Psmc2/Psmc4/Psmd2/Psmc6/Psmd14/Psmd12	12
CC	GO:0030662	coated vesicle membrane	24/478	116/12291	0.206897	5.32001	9.40349	1.28161e-11	4.05591e-10	2.56321e-10	Ap2b1/Rab3a/Cltc/Atp6v1e1/Atp6v1h/Atp6v1a/Clta/Dnajc5/Copa/Snap91/Atp6v1b2/Syn1/Ap2a1/Ap3b2/Copg1/Vamp2/Sar1a/Gad1/Ap2s1/Ap1m1/Cltb/Cope/Ap1b1/Atp6v0d1	24
CC	GO:0099568	cytoplasmic region	37/478	269/12291	0.137546	3.53679	8.46216	1.76208e-11	5.26665e-10	3.32836e-10	Mapt/Uchl1/Hnrnpa2b1/Ctnnb1/Map2/Tuba1a/Dync1i2/Kif1a/Kif5a/Stxbp1/Kif3a/Mapk1/Clta/Hap1/Hnrnpab/Septin7/Rangap1/Dctn1/Kifap3/Prkar1a/Gabarapl1/Ctnna2/Dync1i1/Ap3b2/Sybu/Ckap5/Mapk8ip3/Clasp2/Map1a/Gucy1b1/Hpca/Nefl/Hsbp1/Mapk8/Kif1b/Cltb/Camk2a	37
CC	GO:0030672	synaptic vesicle membrane	27/478	152/12291	0.177632	4.56751	8.90236	2.85658e-11	7.68419e-10	4.85618e-10	Calm2/Rab3a/Cltc/Calm1/Atp6v1e1/Atp6v1h/Atp6v1a/Clta/Dnajc5/Atp6v1b2/Syn1/Calm3/Rab3b/Amph/Snca/Vamp2/Arpc2/Syn2/Sgta/Kif1b/Cltb/Anp32e/Rph3a/Dnm1l/Stx1a/Rab14/Atp6v0d1	27
CC	GO:0099501	exocytic vesicle membrane	27/478	152/12291	0.177632	4.56751	8.90236	2.85658e-11	7.68419e-10	4.85618e-10	Calm2/Rab3a/Cltc/Calm1/Atp6v1e1/Atp6v1h/Atp6v1a/Clta/Dnajc5/Atp6v1b2/Syn1/Calm3/Rab3b/Amph/Snca/Vamp2/Arpc2/Syn2/Sgta/Kif1b/Cltb/Anp32e/Rph3a/Dnm1l/Stx1a/Rab14/Atp6v0d1	27
CC	GO:0099503	secretory vesicle	50/478	463/12291	0.107991	2.77682	7.83951	4.42006e-11	1.13238e-09	7.15629e-10	Dpysl3/Calm2/Cct6a/Rab3a/Cltc/Kif1a/Hspa8/Dnm1/Snap25/Dbi/Calm1/Stxbp1/Tcp1/Atp6v1e1/Vdac1/Atp6v1h/Atp6v1a/Clta/Hap1/Dnajc5/Snap91/Atp6v1b2/Syn1/Calm3/Ap2a1/Park7/Septin5/Rab3b/Cdc42/Amph/Myo5a/Vdac2/Snca/Vamp2/Arpc2/Map6/Septin6/Cadps/Cops5/Syn2/Sgta/Kif1b/Cltb/Ap1b1/Anp32e/Rph3a/Dnm1l/Stx1a/Rab14/Atp6v0d1	50
CC	GO:1905368	peptidase complex	23/478	113/12291	0.20354	5.2337	9.09454	4.90658e-11	1.19988e-09	7.5829e-10	Usp22/Psmc3/Psma6/Psmd4/Psmb4/Psma1/Psmc5/Psmd1/Psmd6/Capns1/Psmd13/Psme1/Psmb6/Psma7/Psmc2/Psmc4/Psmd2/Psmb2/Psmc6/Psmb7/Psmd14/Usp14/Psmd12	23
CC	GO:0005938	cell cortex	39/478	309/12291	0.126214	3.24538	8.04107	7.06653e-11	1.65295e-09	1.04462e-09	Actb/Ctnnb1/Eef1a1/Dbn1/Sptan1/Nedd4/Snap25/Stxbp1/Clta/Septin11/Fscn1/Septin7/Dctn1/Cfl1/Pfn1/Ctnna2/Septin5/Hnrnpk/Myh10/Septin3/Eno2/Clip3/Capzb/Cap1/Ndfip1/Actr1a/Clasp2/Crip2/Snca/Gucy1b1/Coro1a/Prkcb/Wdr1/Septin6/Gad1/Fnbp1l/Eno1/Cltb/Calb2	39
CC	GO:0098833	presynaptic endocytic zone	10/478	18/12291	0.555556	14.2852	11.3459	2.38505e-10	5.34649e-09	3.37882e-09	Ap2b1/Cltc/Dnm1/Clta/Snap91/Amph/Ap2s1/Cltb/Dnm1l/Dnajc6	10
CC	GO:0030658	transport vesicle membrane	31/478	216/12291	0.143519	3.69035	8.0242	2.76155e-10	5.94286e-09	3.75571e-09	Calm2/Rab3a/Cltc/Calm1/Atp6v1e1/Atp6v1h/Atp6v1a/Clta/Dnajc5/Atp6v1b2/Syn1/Calm3/Rab3b/Amph/Snca/Vamp2/Arpc2/Map6/Sar1a/Ap1m1/Syn2/Sgta/Kif1b/Cltb/Ap1b1/Anp32e/Rph3a/Dnm1l/Stx1a/Rab14/Atp6v0d1	31
CC	GO:0098835	presynaptic endocytic zone membrane	9/478	14/12291	0.642857	16.53	11.695	3.18055e-10	6.5813e-09	4.15919e-09	Ap2b1/Cltc/Dnm1/Clta/Snap91/Ap2s1/Cltb/Dnm1l/Dnajc6	9
CC	GO:0098984	neuron to neuron synapse	50/478	500/12291	0.1	2.57134	7.21588	6.76996e-10	1.34898e-08	8.52513e-09	Mapt/Hnrnpa2b1/Ctnnb1/Camk2b/Map2/Hnrnph1/Snap47/Map1b/Dbn1/Hspa8/Pcbp2/Vdac1/Prkar1b/Pja2/Mapk1/Rpl8/Add1/Septin11/Snap91/Gsk3b/Dclk1/Elavl2/Hnrnpd/Syn1/Cfl1/Casp3/Hnrnpm/Ctnna2/Add2/Capzb/Hnrnpa3/Rpl4/Rusc1/Ywhaz/Map1a/Rtn1/Atp1a3/Syn2/Gap43/Arfgap1/Ywhah/Tnik/Eif3a/Camk2a/Anp32e/Dnm1l/Stx1a/Dnajc6/Epb41l1/Dnm3	50
CC	GO:0008540	proteasome regulatory particle, base subcomplex	8/478	12/12291	0.666667	17.1423	11.2534	2.1314e-09	4.09534e-08	2.58813e-08	Psmc3/Psmd4/Psmc5/Psmd1/Psmc2/Psmc4/Psmd2/Psmc6	8
CC	GO:0032279	asymmetric synapse	46/478	463/12291	0.0993521	2.55468	6.85938	4.21705e-09	7.82335e-08	4.94412e-08	Mapt/Hnrnpa2b1/Ctnnb1/Camk2b/Map2/Hnrnph1/Snap47/Map1b/Dbn1/Hspa8/Pcbp2/Vdac1/Pja2/Mapk1/Rpl8/Add1/Snap91/Gsk3b/Dclk1/Elavl2/Hnrnpd/Syn1/Cfl1/Casp3/Hnrnpm/Ctnna2/Add2/Capzb/Hnrnpa3/Rpl4/Rusc1/Map1a/Rtn1/Syn2/Gap43/Arfgap1/Ywhah/Tnik/Eif3a/Camk2a/Anp32e/Dnm1l/Stx1a/Dnajc6/Epb41l1/Dnm3	46
CC	GO:0019898	extrinsic component of membrane	25/478	165/12291	0.151515	3.89597	7.53333	4.93166e-09	8.84411e-08	5.58922e-08	Gnas/Ctnnb1/Gnb2/Ap2b1/Cltc/Gnao1/Snap25/Gnb1/Stxbp1/Atp6v1e1/Gng2/Atp6v1h/Atp6v1a/Snap91/Apoe/Atp6v1b2/Syn1/Ctnna2/Amph/Cadps/Ap2s1/Syn2/Sgta/Rph3a/Dnajc6	25
CC	GO:0098850	extrinsic component of synaptic vesicle membrane	10/478	23/12291	0.434783	11.1797	9.82932	5.23011e-09	9.07678e-08	5.73625e-08	Cltc/Atp6v1e1/Atp6v1h/Atp6v1a/Atp6v1b2/Syn1/Amph/Syn2/Sgta/Rph3a	10
CC	GO:0014069	postsynaptic density	44/478	439/12291	0.100228	2.5772	6.76912	7.16978e-09	1.20542e-07	7.61789e-08	Mapt/Hnrnpa2b1/Ctnnb1/Camk2b/Map2/Hnrnph1/Snap47/Map1b/Dbn1/Hspa8/Pcbp2/Vdac1/Pja2/Mapk1/Rpl8/Add1/Snap91/Gsk3b/Dclk1/Hnrnpd/Syn1/Cfl1/Casp3/Hnrnpm/Ctnna2/Add2/Capzb/Hnrnpa3/Rpl4/Rusc1/Map1a/Rtn1/Syn2/Gap43/Arfgap1/Tnik/Eif3a/Camk2a/Anp32e/Dnm1l/Stx1a/Dnajc6/Epb41l1/Dnm3	44
CC	GO:0099522	cytosolic region	16/478	70/12291	0.228571	5.87735	8.23169	7.61179e-09	1.24095e-07	7.84245e-08	Hnrnpa2b1/Gdi1/Calm2/Fus/Dbn1/Kif5a/Hspa8/Nedd4/Stxbp1/Hap1/Hnrnpab/Sncb/Aldoc/Prkcb/Usp14/Camk2a	16
CC	GO:0030136	clathrin-coated vesicle	23/478	145/12291	0.158621	4.07868	7.50138	8.36086e-09	1.28518e-07	8.12198e-08	Ap2b1/Rab3a/Cltc/Dnm1/Atp6v1e1/Atp6v1h/Atp6v1a/Clta/Dnajc5/Snap91/Atp6v1b2/Syn1/Ap2a1/Ap3b2/Vamp2/Gad1/Ap2s1/Ap1m1/Cltb/Ap1b1/Dnajc6/Rab14/Atp6v0d1	23
CC	GO:0098685	Schaffer collateral - CA1 synapse	23/478	145/12291	0.158621	4.07868	7.50138	8.36086e-09	1.28518e-07	8.12198e-08	Actb/Ctnnb1/Actg1/Prkar1b/Tubb2b/Snap91/Gsk3b/Syn1/Ppp3ca/Apbb1/Pfn1/Rab11a/Cdc42/Myo5a/Capzb/Arpc2/Nefl/Ncam1/Syn2/Mapk8/Camk2a/Apba2/Stx1a	23
CC	GO:0030135	coated vesicle	29/478	224/12291	0.129464	3.32897	7.07615	1.17477e-08	1.75563e-07	1.1095e-07	Gnas/Ap2b1/Rab3a/Cltc/Dnm1/Atp6v1e1/Atp6v1h/Atp6v1a/Clta/Dnajc5/Copa/Snap91/Atp6v1b2/Syn1/Ap2a1/Ap3b2/Actr1a/Copg1/Vamp2/Sar1a/Gad1/Ap2s1/Ap1m1/Cltb/Cope/Ap1b1/Dnajc6/Rab14/Atp6v0d1	29
CC	GO:0099572	postsynaptic specialization	46/478	481/12291	0.0956341	2.45908	6.56652	1.39428e-08	2.02736e-07	1.28123e-07	Mapt/Hnrnpa2b1/Ctnnb1/Camk2b/Map2/Hnrnph1/Snap47/Map1b/Dbn1/Hspa8/Pcbp2/Vdac1/Pja2/Mapk1/Rpl8/Add1/Septin11/Snap91/Gsk3b/Dclk1/Hnrnpd/Syn1/Cfl1/Casp3/Hnrnpm/Ctnna2/Add2/Capzb/Hnrnpa3/Rpl4/Rusc1/Ywhaz/Map1a/Rtn1/Syn2/Gap43/Arfgap1/Tnik/Eif3a/Camk2a/Anp32e/Dnm1l/Stx1a/Dnajc6/Epb41l1/Dnm3	46
CC	GO:0044306	neuron projection terminus	26/478	188/12291	0.138298	3.55611	7.1043	1.72072e-08	2.43617e-07	1.53959e-07	Actb/Uchl1/Calm2/Actg1/Rab3a/Hspa8/Calm1/Hap1/Sncb/Snap91/Septin7/Calm3/Septin5/Hnrnpk/Glul/Amph/Snca/Vamp2/Arpc2/Prkcb/Septin6/Atp1a3/Gad1/Got1/Calb2/Atp6v0d1	26
CC	GO:1904115	axon cytoplasm	14/478	56/12291	0.25	6.42835	8.18973	1.93902e-08	2.67485e-07	1.69043e-07	Uchl1/Kif1a/Kif5a/Kif3a/Hap1/Rangap1/Dync1i1/Ap3b2/Sybu/Mapk8ip3/Map1a/Nefl/Hsbp1/Kif1b	14
CC	GO:0032838	plasma membrane bounded cell projection cytoplasm	29/478	231/12291	0.125541	3.22809	6.87661	2.36287e-08	3.17806e-07	2.00844e-07	Mapt/Uchl1/Hnrnpa2b1/Map2/Tuba1a/Dync1i2/Kif1a/Kif5a/Kif3a/Mapk1/Hap1/Hnrnpab/Septin7/Rangap1/Kifap3/Prkar1a/Gabarapl1/Dync1i1/Ap3b2/Sybu/Ckap5/Mapk8ip3/Map1a/Hpca/Nefl/Hsbp1/Mapk8/Kif1b/Camk2a	29
CC	GO:0030964	NADH dehydrogenase complex	12/478	41/12291	0.292683	7.52587	8.41922	2.94689e-08	3.77482e-07	2.38557e-07	Ndufa4/Ndufv1/Ndufs1/Ndufs2/Ndufa9/Ndufb10/Ndufc2/Ndufs8/Ndufb8/Ndufa10/Ndufs7/Ndufa11	12
CC	GO:0045271	respiratory chain complex I	12/478	41/12291	0.292683	7.52587	8.41922	2.94689e-08	3.77482e-07	2.38557e-07	Ndufa4/Ndufv1/Ndufs1/Ndufs2/Ndufa9/Ndufb10/Ndufc2/Ndufs8/Ndufb8/Ndufa10/Ndufs7/Ndufa11	12
CC	GO:0043679	axon terminus	24/478	169/12291	0.142012	3.65161	6.98192	3.65732e-08	4.5759e-07	2.89183e-07	Actb/Calm2/Actg1/Rab3a/Hspa8/Calm1/Hap1/Sncb/Snap91/Septin7/Calm3/Septin5/Hnrnpk/Glul/Amph/Snca/Arpc2/Prkcb/Septin6/Atp1a3/Gad1/Got1/Calb2/Atp6v0d1	24
CC	GO:0035770	ribonucleoprotein granule	29/478	238/12291	0.121849	3.13314	6.68453	4.61051e-08	5.6374e-07	3.56267e-07	Actb/Tubb5/Mapt/Hnrnpa2b1/Tuba1a/Hnrnpl/Kif5a/G3bp2/Sqstm1/Caprin1/Hnrnpab/Dhx9/Psmc3/Hnrnpu/Psma6/Ssb/Hnrnpk/Dync1i1/Cdc42/Hnrnpa3/Ckap5/Rbfox1/Psmc2/Eid1/Eif4g1/Csde1/Eif4a1/Khsrp/Cirbp	29
CC	GO:0036464	cytoplasmic ribonucleoprotein granule	27/478	220/12291	0.122727	3.15573	6.49	1.16458e-07	1.39232e-06	8.79904e-07	Actb/Tubb5/Mapt/Hnrnpa2b1/Tuba1a/Kif5a/G3bp2/Sqstm1/Caprin1/Hnrnpab/Dhx9/Psmc3/Hnrnpu/Psma6/Ssb/Hnrnpk/Dync1i1/Cdc42/Ckap5/Rbfox1/Psmc2/Eid1/Eif4g1/Csde1/Eif4a1/Khsrp/Cirbp	27
CC	GO:0015629	actin cytoskeleton	41/478	438/12291	0.0936073	2.40696	6.03135	1.60359e-07	1.8755e-06	1.18526e-06	Actb/Dpysl3/Crmp1/Map2/Eef1a1/Actg1/Aldoa/Dbn1/Sptan1/Snap25/Arpc3/Add1/Septin11/Dhx9/Fscn1/Septin7/Cfl1/Arpc1a/Ctnna2/Septin5/Hnrnpk/Myh10/Tmod2/Add2/Myo5a/Capzb/Cap1/Actr1a/Snca/Dctn2/Coro1a/Arpc2/Nckap1/Prkcb/Wdr1/Abi2/Mapk8/Myl6/Rac3/Stx1a/Calb2	41
CC	GO:0043197	dendritic spine	27/478	224/12291	0.120536	3.09938	6.3786	1.69038e-07	1.93495e-06	1.22283e-06	Fus/Map1b/Dbn1/Hspa8/Nedd4/Hap1/Add1/Septin11/Gsk3b/Ppp3ca/Apbb1/Cfl1/Hnrnpk/Myh10/Cdc42/Capzb/Ppp1ca/Hpca/Arpc2/Psmc2/Atp1a3/Abi2/Camk2a/Rph3a/Apba2/Arf4/Dnm3	27
CC	GO:0030120	vesicle coat	13/478	57/12291	0.22807	5.86446	7.40453	2.02207e-07	2.2664e-06	1.4323e-06	Ap2b1/Cltc/Clta/Copa/Snap91/Ap2a1/Copg1/Sar1a/Ap2s1/Ap1m1/Cltb/Cope/Ap1b1	13
CC	GO:0031312	extrinsic component of organelle membrane	11/478	40/12291	0.275	7.07118	7.73619	2.281e-07	2.50444e-06	1.58273e-06	Cltc/Atp6v1e1/Atp6v1h/Atp6v1a/Atp6v1b2/Syn1/Amph/Cadps/Syn2/Sgta/Rph3a	11
CC	GO:0044309	neuron spine	27/478	229/12291	0.117904	3.03171	6.2428	2.65658e-07	2.85848e-06	1.80647e-06	Fus/Map1b/Dbn1/Hspa8/Nedd4/Hap1/Add1/Septin11/Gsk3b/Ppp3ca/Apbb1/Cfl1/Hnrnpk/Myh10/Cdc42/Capzb/Ppp1ca/Hpca/Arpc2/Psmc2/Atp1a3/Abi2/Camk2a/Rph3a/Apba2/Arf4/Dnm3	27
CC	GO:0101031	protein folding chaperone complex	10/478	34/12291	0.294118	7.56276	7.70804	4.07436e-07	4.29806e-06	2.71624e-06	Hsp90ab1/Cct6a/Cct8/Hspa8/Cct3/Tcp1/Cct5/Cct7/Cct2/Cct4	10
CC	GO:0031252	cell leading edge	39/478	422/12291	0.0924171	2.37636	5.78748	4.52849e-07	4.68525e-06	2.96094e-06	Actb/Dpysl3/Mapt/Gnas/Tubb3/Ctnnb1/Map2/Eef1a1/Stmn2/Dbn1/Snap25/Arpc3/Caprin1/Fscn1/Dctn1/Vim/Atp6v1b2/Apbb1/Cfl1/Gabarapl1/Ctnna2/Myh10/Cdc42/Amph/Rufy3/Myo5a/Capzb/Mapk8ip3/Ywhaz/Clasp2/Coro1a/Hpca/Arpc2/Nckap1/Abi2/Rasgrp2/Wasf1/Rac3/Arf4	39
CC	GO:1902495	transmembrane transporter complex	32/478	320/12291	0.1	2.57134	5.72914	9.19569e-07	9.33449e-06	5.89912e-06	Calm2/Snap25/Calm1/Atp6v1e1/Atp6v1h/Atp6v1a/Ndufa4/Uqcrc1/Uqcrc2/Atp6v1b2/Cox4i1/Calm3/Ndufv1/Ndufs1/Ndufs2/Cox5a/Vamp2/Atp1a3/Ndufa9/Cox6b1/Uqcrq/Cyc1/Ndufb10/Ndufc2/Ndufs8/Ndufb8/Ndufa10/Stx1a/Ndufs7/Atp5pb/Ndufa11/Atp6v0d1	32
CC	GO:0042470	melanosome	15/478	87/12291	0.172414	4.43334	6.46451	1.12972e-06	1.10507e-05	6.98373e-06	Hsp90ab1/Ywhae/Cltc/Hspa8/Fasn/Hsp90aa1/Dnajc5/Apoe/Atp6v1b2/Cct4/Myo5a/Ywhaz/Ywhab/Rab1a/Snd1	15
CC	GO:0048770	pigment granule	15/478	87/12291	0.172414	4.43334	6.46451	1.12972e-06	1.10507e-05	6.98373e-06	Hsp90ab1/Ywhae/Cltc/Hspa8/Fasn/Hsp90aa1/Dnajc5/Apoe/Atp6v1b2/Cct4/Myo5a/Ywhaz/Ywhab/Rab1a/Snd1	15
CC	GO:0099523	presynaptic cytosol	11/478	48/12291	0.229167	5.89265	6.83173	1.68161e-06	1.61554e-05	1.02098e-05	Gdi1/Calm2/Fus/Hspa8/Stxbp1/Hap1/Hnrnpab/Sncb/Prkcb/Usp14/Camk2a	11
CC	GO:0030125	clathrin vesicle coat	9/478	31/12291	0.290323	7.46518	7.2498	1.77157e-06	1.62701e-05	1.02823e-05	Ap2b1/Cltc/Clta/Snap91/Ap2a1/Ap2s1/Ap1m1/Cltb/Ap1b1	9
CC	GO:0005839	proteasome core complex	7/478	17/12291	0.411765	10.5879	7.95725	1.78427e-06	1.62701e-05	1.02823e-05	Psma6/Psmb4/Psma1/Psmb6/Psma7/Psmb2/Psmb7	7
CC	GO:0098888	extrinsic component of presynaptic membrane	7/478	17/12291	0.411765	10.5879	7.95725	1.78427e-06	1.62701e-05	1.02823e-05	Ap2b1/Snap25/Stxbp1/Snap91/Ctnna2/Ap2s1/Dnajc6	7
CC	GO:0030117	membrane coat	15/478	93/12291	0.16129	4.14732	6.12841	2.70543e-06	2.3861e-05	1.50794e-05	Ap2b1/Cltc/Dnm1/Clta/Copa/Snap91/Ap2a1/Ap3b2/Copg1/Sar1a/Ap2s1/Ap1m1/Cltb/Cope/Ap1b1	15
CC	GO:0048475	coated membrane	15/478	93/12291	0.16129	4.14732	6.12841	2.70543e-06	2.3861e-05	1.50794e-05	Ap2b1/Cltc/Dnm1/Clta/Copa/Snap91/Ap2a1/Ap3b2/Copg1/Sar1a/Ap2s1/Ap1m1/Cltb/Cope/Ap1b1	15
CC	GO:1990351	transporter complex	32/478	337/12291	0.0949555	2.44163	5.39785	2.8294e-06	2.45519e-05	1.55161e-05	Calm2/Snap25/Calm1/Atp6v1e1/Atp6v1h/Atp6v1a/Ndufa4/Uqcrc1/Uqcrc2/Atp6v1b2/Cox4i1/Calm3/Ndufv1/Ndufs1/Ndufs2/Cox5a/Vamp2/Atp1a3/Ndufa9/Cox6b1/Uqcrq/Cyc1/Ndufb10/Ndufc2/Ndufs8/Ndufb8/Ndufa10/Stx1a/Ndufs7/Atp5pb/Ndufa11/Atp6v0d1	32
CC	GO:0030027	lamellipodium	23/478	200/12291	0.115	2.95704	5.61298	3.15968e-06	2.69826e-05	1.70522e-05	Actb/Dpysl3/Tubb3/Ctnnb1/Stmn2/Dbn1/Snap25/Arpc3/Caprin1/Fscn1/Apbb1/Cfl1/Ctnna2/Myh10/Cdc42/Rufy3/Capzb/Coro1a/Arpc2/Nckap1/Abi2/Wasf1/Rac3	23
CC	GO:0005875	microtubule associated complex	17/478	119/12291	0.142857	3.67334	5.89463	3.34025e-06	2.8079e-05	1.77451e-05	Ywhae/Map2/Dync1i2/Map1b/Kif1a/Kif5a/Kif3a/Klc1/Dctn1/Kifap3/Dync1i1/Actr1a/Map1a/Dctn2/Kif2a/Dynlrb1/Kif1b	17
CC	GO:0005819	spindle	35/478	390/12291	0.0897436	2.30761	5.27873	3.4987e-06	2.89585e-05	1.83009e-05	Tubb5/Crmp1/Tubb3/Ctnnb1/Camk2b/Calm2/Cltc/Calm1/Kif3a/Csnk1a1/Mapk1/Clta/Tubb2b/Septin7/Rangap1/Dctn1/Gsk3b/Kifap3/Hnrnpu/Calm3/Dync1i1/Myh10/Zfp207/Rab11a/Cdc42/Prpf19/Ckap5/Ik/Clasp2/Kif2a/Mapre2/Septin6/Plk2/Cep170/Atat1	35
CC	GO:0099571	postsynaptic cytoskeleton	8/478	26/12291	0.307692	7.91181	7.09667	4.15218e-06	3.38466e-05	2.139e-05	Actb/Actg1/Dbn1/Septin7/Myh10/Myo5a/Nefl/Abi2	8
CC	GO:0030132	clathrin coat of coated pit	7/478	19/12291	0.368421	9.47335	7.43506	4.31946e-06	3.46846e-05	2.19196e-05	Ap2b1/Cltc/Clta/Snap91/Ap2a1/Ap2s1/Cltb	7
CC	GO:0032839	dendrite cytoplasm	9/478	35/12291	0.257143	6.61201	6.68788	5.40027e-06	4.27256e-05	2.70013e-05	Map2/Kif5a/Kif3a/Mapk1/Kifap3/Gabarapl1/Hpca/Mapk8/Camk2a	9
CC	GO:0070069	cytochrome complex	8/478	27/12291	0.296296	7.61878	6.92554	5.70119e-06	4.44528e-05	2.80928e-05	Ndufa4/Uqcrc1/Uqcrc2/Cox4i1/Cox5a/Cox6b1/Uqcrq/Cyc1	8
CC	GO:0005681	spliceosomal complex	22/478	194/12291	0.113402	2.91595	5.41074	6.49692e-06	4.99335e-05	3.15565e-05	Hnrnpa2b1/Hnrnph1/Hspa8/Ddx39b/Ddx5/Hnrnpu/Snrnp70/Hnrnpm/Hnrnpk/Prpf19/Hnrnpa3/Ik/Prpf8/Ptbp2/Srsf2/Hnrnpa1/Sf3b2/Srrm2/Sf1/Dhx15/Snrpn/Cirbp	22
CC	GO:0005940	septin ring	5/478	10/12291	0.5	12.8567	7.54495	1.86708e-05	0.000139512	8.81674e-05	Septin11/Septin7/Septin5/Septin3/Septin6	5
CC	GO:0031105	septin complex	5/478	10/12291	0.5	12.8567	7.54495	1.86708e-05	0.000139512	8.81674e-05	Septin11/Septin7/Septin5/Septin3/Septin6	5
CC	GO:0034399	nuclear periphery	18/478	151/12291	0.119205	3.06517	5.13624	2.2744e-05	0.00016762	0.000105931	Actb/Mapt/Hnrnpa2b1/Matr3/Map2/Ddx39b/Vim/Hnrnpu/Psma6/Cfl1/Anp32a/Hnrnpm/Csnk2b/Smarcb1/Sfpq/Smarca4/Smarcc2/Psip1	18
CC	GO:0043204	perikaryon	20/478	182/12291	0.10989	2.82565	4.99124	2.70369e-05	0.000196566	0.000124224	Crmp1/Hnrnpa2b1/Camk2b/Fus/Map1b/Kif5a/Hspa8/Ncdn/Rack1/Mapk1/Ckmt1/Glul/Rufy3/Eno2/Ckap5/Ppp1ca/Hpca/Arpc2/Mapk8/Gap43	20
CC	GO:0044305	calyx of Held	8/478	34/12291	0.235294	6.05021	5.93153	3.66738e-05	0.000263073	0.000166255	Actb/Calm2/Actg1/Calm1/Calm3/Septin5/Prkcb/Atp1a3	8
CC	GO:0071013	catalytic step 2 spliceosome	13/478	89/12291	0.146067	3.75589	5.24869	3.72904e-05	0.000263977	0.000166826	Hnrnpa2b1/Hnrnph1/Ddx5/Hnrnpu/Hnrnpm/Hnrnpk/Prpf19/Hnrnpa3/Prpf8/Hnrnpa1/Sf3b2/Srrm2/Snrpn	13
CC	GO:0005743	mitochondrial inner membrane	36/478	454/12291	0.0792952	2.03895	4.53743	3.89322e-05	0.00027202	0.000171909	Mdh2/Slc25a3/Slc25a4/Vdac1/Bdh1/Ndufa4/Uqcrc1/Uqcrc2/Cox4i1/Ckmt1/Ndufv1/Ndufs1/Ndufs2/Cox5a/Vdac2/Snca/Immt/Ldhb/Sdhb/Ndufa9/Cox6b1/Uqcrq/Glud1/Csde1/Cyc1/Ndufb10/Ndufc2/Sdha/Ndufs8/Dap3/Ndufb8/Ndufa10/Ndufs7/Ghitm/Atp5pb/Ndufa11	36
CC	GO:0099524	postsynaptic cytosol	9/478	45/12291	0.2	5.14268	5.60016	4.79398e-05	0.000330661	0.000208968	Hnrnpa2b1/Fus/Dbn1/Kif5a/Hspa8/Nedd4/Hap1/Aldoc/Camk2a	9
CC	GO:0032156	septin cytoskeleton	5/478	12/12291	0.416667	10.7139	6.77194	5.49926e-05	0.000369825	0.000233719	Septin11/Septin7/Septin5/Septin3/Septin6	5
CC	GO:0098843	postsynaptic endocytic zone	5/478	12/12291	0.416667	10.7139	6.77194	5.49926e-05	0.000369825	0.000233719	Cltc/Clta/Ap2a1/Cltb/Dnm3	5
CC	GO:0016234	inclusion body	11/478	68/12291	0.161765	4.15952	5.25529	5.65114e-05	0.000375347	0.000237208	Hsp90ab1/Mapt/Sqstm1/Hap1/Sncb/Rangap1/Eef2/Psmc5/Snca/Psmc4/Psmc6	11
CC	GO:0098871	postsynaptic actin cytoskeleton	6/478	19/12291	0.315789	8.12002	6.24755	5.90299e-05	0.000385367	0.000243541	Actb/Actg1/Dbn1/Myh10/Myo5a/Abi2	6
CC	GO:0019897	extrinsic component of plasma membrane	14/478	106/12291	0.132075	3.39611	4.98375	5.94526e-05	0.000385367	0.000243541	Gnas/Ctnnb1/Gnb2/Ap2b1/Gnao1/Snap25/Gnb1/Stxbp1/Gng2/Snap91/Apoe/Ctnna2/Ap2s1/Dnajc6	14
CC	GO:0000776	kinetochore	18/478	163/12291	0.110429	2.83952	4.75568	6.35036e-05	0.000406725	0.000257038	Actb/Zwint/Csnk1a1/Septin7/Rangap1/Dctn1/Hnrnpu/Dync1i1/Zfp207/Smarcb1/Ckap5/Cbx5/Clasp2/Dctn2/Septin6/Smarca4/Plk2/Smarcc2	18
CC	GO:0098858	actin-based cell projection	20/478	195/12291	0.102564	2.63727	4.63582	7.25543e-05	0.000459226	0.000290217	Tubb3/Ctnnb1/Map2/Dbn1/Nedd4/Snap25/Atp6v1e1/Atp6v1a/Fscn1/Atp6v1b2/Apbb1/Cfl1/Ap2a1/Cdc42/Rufy3/Myo5a/Coro1a/Abi2/Gap43/Calb2	20
CC	GO:0030118	clathrin coat	9/478	48/12291	0.1875	4.82126	5.33572	8.17968e-05	0.000511706	0.000323383	Ap2b1/Cltc/Clta/Snap91/Ap2a1/Ap2s1/Ap1m1/Cltb/Ap1b1	9
CC	GO:0030130	clathrin coat of trans-Golgi network vesicle	5/478	13/12291	0.384615	9.88977	6.45072	8.6514e-05	0.000534995	0.000338101	Cltc/Clta/Ap1m1/Cltb/Ap1b1	5
CC	GO:0016363	nuclear matrix	15/478	124/12291	0.120968	3.11049	4.7513	9.14704e-05	0.00055732	0.00035221	Actb/Hnrnpa2b1/Matr3/Ddx39b/Vim/Hnrnpu/Psma6/Cfl1/Anp32a/Hnrnpm/Csnk2b/Smarcb1/Sfpq/Smarca4/Smarcc2	15
CC	GO:0005798	Golgi-associated vesicle	12/478	84/12291	0.142857	3.67334	4.94538	9.2196e-05	0.00055732	0.00035221	Gnas/Cltc/Clta/Copa/Actr1a/Copg1/Map6/Ap1m1/Cltb/Cope/Ap1b1/Rab14	12
CC	GO:0099738	cell cortex region	8/478	39/12291	0.205128	5.27454	5.37809	0.000104736	0.00062609	0.00039567	Ctnnb1/Stxbp1/Clta/Dctn1/Ctnna2/Clasp2/Gucy1b1/Cltb	8
CC	GO:0000779	condensed chromosome, centromeric region	18/478	173/12291	0.104046	2.67538	4.46407	0.000137414	0.000812405	0.000513416	Actb/Zwint/Csnk1a1/Septin7/Rangap1/Dctn1/Hnrnpu/Dync1i1/Zfp207/Smarcb1/Ckap5/Cbx5/Clasp2/Dctn2/Septin6/Smarca4/Plk2/Smarcc2	18
CC	GO:0030660	Golgi-associated vesicle membrane	8/478	42/12291	0.190476	4.89779	5.08982	0.000181369	0.00106032	0.000670092	Cltc/Clta/Copa/Copg1/Ap1m1/Cltb/Cope/Ap1b1	8
CC	GO:0019866	organelle inner membrane	36/478	490/12291	0.0734694	1.88915	4.04038	0.00018329	0.00106032	0.000670092	Mdh2/Slc25a3/Slc25a4/Vdac1/Bdh1/Ndufa4/Uqcrc1/Uqcrc2/Cox4i1/Ckmt1/Ndufv1/Ndufs1/Ndufs2/Cox5a/Vdac2/Snca/Immt/Ldhb/Sdhb/Ndufa9/Cox6b1/Uqcrq/Glud1/Csde1/Cyc1/Ndufb10/Ndufc2/Sdha/Ndufs8/Dap3/Ndufb8/Ndufa10/Ndufs7/Ghitm/Atp5pb/Ndufa11	36
CC	GO:0045239	tricarboxylic acid cycle heteromeric enzyme complex	5/478	15/12291	0.333333	8.57113	5.90184	0.000189217	0.00108297	0.000684403	Ogdh/Idh3a/Sucla2/Idh3b/Idh3g	5
CC	GO:0030175	filopodium	13/478	105/12291	0.12381	3.18356	4.52001	0.000210382	0.00119143	0.000752946	Tubb3/Map2/Dbn1/Snap25/Fscn1/Apbb1/Cfl1/Ap2a1/Cdc42/Rufy3/Myo5a/Abi2/Gap43	13
CC	GO:0001917	photoreceptor inner segment	8/478	43/12291	0.186047	4.78389	4.99976	0.000215353	0.00120687	0.000762709	Hspa8/Dnm1/Snap25/Gnb1/Kifap3/Eno2/Atp1a3/Dnm3	8
CC	GO:0005852	eukaryotic translation initiation factor 3 complex	5/478	16/12291	0.3125	8.03543	5.66435	0.000266475	0.00147798	0.000934037	Eif3k/Eif3l/Eif3d/Eif3a/Eif3g	5
CC	GO:0005905	clathrin-coated pit	10/478	68/12291	0.147059	3.78138	4.62632	0.000275981	0.00151508	0.000957484	Ap2b1/Cltc/Dnm1/Clta/Snap91/Ap2a1/Ap2s1/Cltb/Atat1/Dnm1l	10
CC	GO:0005871	kinesin complex	8/478	45/12291	0.177778	4.57127	4.82771	0.000299024	0.001625	0.00102695	Ywhae/Kif1a/Kif5a/Kif3a/Klc1/Kifap3/Kif2a/Kif1b	8
CC	GO:0016469	proton-transporting two-sector ATPase complex	6/478	25/12291	0.24	6.17121	5.2062	0.000315848	0.00169057	0.00106839	Atp6v1e1/Atp6v1h/Atp6v1a/Atp6v1b2/Atp5pb/Atp6v0d1	6
CC	GO:0031253	cell projection membrane	24/478	285/12291	0.0842105	2.16534	4.00392	0.000317374	0.00169057	0.00106839	Hsp90ab1/Mapt/Ctnnb1/Map2/Eef1a1/Ndrg4/Gnb1/Hsp90aa1/Fscn1/Cfl1/Arpc1a/Gabarapl1/Cdc42/Mapk8ip3/Clasp2/Hpca/Arpc2/Nckap1/Prkcb/Gpi1/Gap43/Cltb/Rasgrp2/Arf4	24
CC	GO:0012510	trans-Golgi network transport vesicle membrane	5/478	17/12291	0.294118	7.56276	5.44663	0.000365517	0.0019092	0.00120656	Cltc/Clta/Ap1m1/Cltb/Ap1b1	5
CC	GO:0045277	respiratory chain complex IV	5/478	17/12291	0.294118	7.56276	5.44663	0.000365517	0.0019092	0.00120656	Ndufa4/Uqcrc2/Cox4i1/Cox5a/Cox6b1	5
CC	GO:0000221	vacuolar proton-transporting V-type ATPase, V1 domain	4/478	10/12291	0.4	10.2854	5.90869	0.000393466	0.00196004	0.00123869	Atp6v1e1/Atp6v1h/Atp6v1a/Atp6v1b2	4
CC	GO:0019774	proteasome core complex, beta-subunit complex	4/478	10/12291	0.4	10.2854	5.90869	0.000393466	0.00196004	0.00123869	Psmb4/Psmb6/Psmb2/Psmb7	4
CC	GO:0033178	proton-transporting two-sector ATPase complex, catalytic domain	4/478	10/12291	0.4	10.2854	5.90869	0.000393466	0.00196004	0.00123869	Atp6v1e1/Atp6v1h/Atp6v1a/Atp6v1b2	4
CC	GO:0033180	proton-transporting V-type ATPase, V1 domain	4/478	10/12291	0.4	10.2854	5.90869	0.000393466	0.00196004	0.00123869	Atp6v1e1/Atp6v1h/Atp6v1a/Atp6v1b2	4
CC	GO:0045275	respiratory chain complex III	4/478	10/12291	0.4	10.2854	5.90869	0.000393466	0.00196004	0.00123869	Uqcrc1/Uqcrc2/Uqcrq/Cyc1	4
CC	GO:0099243	extrinsic component of synaptic membrane	7/478	36/12291	0.194444	4.99983	4.83443	0.000403053	0.00198938	0.00125723	Ap2b1/Snap25/Stxbp1/Snap91/Ctnna2/Ap2s1/Dnajc6	7
CC	GO:0042734	presynaptic membrane	21/478	239/12291	0.0878661	2.25934	3.95476	0.00042307	0.00206919	0.00130767	Ctnnb1/Ap2b1/Cltc/Gnao1/Dnm1/Snap25/Stxbp1/Vdac1/Clta/Snap91/Septin7/Apbb1/Ctnna2/Septin3/Atp1a3/Ncam1/Ap2s1/Cltb/Dnm1l/Stx1a/Dnajc6	21
CC	GO:0030863	cortical cytoskeleton	12/478	99/12291	0.121212	3.11677	4.25368	0.000445367	0.00215863	0.00136419	Actb/Eef1a1/Dbn1/Sptan1/Cfl1/Capzb/Cap1/Clasp2/Coro1a/Prkcb/Wdr1/Calb2	12
CC	GO:0033290	eukaryotic 48S preinitiation complex	5/478	18/12291	0.277778	7.14261	5.24594	0.000490041	0.00235276	0.00148687	Eif3k/Eif3l/Eif3d/Eif3a/Eif3g	5
CC	GO:0030131	clathrin adaptor complex	6/478	27/12291	0.222222	5.71409	4.93257	0.000494167	0.00235276	0.00148687	Ap2b1/Snap91/Ap2a1/Ap2s1/Ap1m1/Ap1b1	6
CC	GO:0005876	spindle microtubule	10/478	74/12291	0.135135	3.47478	4.29517	0.000553895	0.002614	0.00165197	Calm2/Cltc/Calm1/Kif3a/Kifap3/Hnrnpu/Calm3/Rab11a/Clasp2/Kif2a	10
CC	GO:0016282	eukaryotic 43S preinitiation complex	5/478	19/12291	0.263158	6.76668	5.06005	0.000643974	0.00301268	0.00190392	Eif3k/Eif3l/Eif3d/Eif3a/Eif3g	5
CC	GO:0000793	condensed chromosome	21/478	249/12291	0.0843373	2.1686	3.74736	0.000725468	0.00336467	0.00212637	Actb/Zwint/Tuba1a/Csnk1a1/Septin7/Rangap1/Dctn1/Kifap3/Hnrnpu/Syn1/Dync1i1/Zfp207/Smarcb1/Ckap5/Cbx5/Clasp2/Dctn2/Septin6/Smarca4/Plk2/Smarcc2	21
CC	GO:1904949	ATPase complex	13/478	120/12291	0.108333	2.78562	3.9539	0.000778205	0.00357841	0.00226145	Actb/Atp6v1e1/Atp6v1h/Atp6v1a/Atp6v1b2/Smarcb1/Hdac2/Rbbp7/Smarca4/Gatad2b/Smarcc2/Anp32e/Atp6v0d1	13
CC	GO:0070993	translation preinitiation complex	5/478	20/12291	0.25	6.42835	4.88711	0.00083144	0.0037908	0.00239567	Eif3k/Eif3l/Eif3d/Eif3a/Eif3g	5
CC	GO:0030122	AP-2 adaptor complex	4/478	12/12291	0.333333	8.57113	5.27812	0.000871557	0.00390748	0.00246941	Ap2b1/Snap91/Ap2a1/Ap2s1	4
CC	GO:0031209	SCAR complex	4/478	12/12291	0.333333	8.57113	5.27812	0.000871557	0.00390748	0.00246941	Nckap1/Abi2/Wasf1/Cyfip2	4
CC	GO:0070062	extracellular exosome	8/478	53/12291	0.150943	3.88127	4.2284	0.000936728	0.00416496	0.00263213	Hnrnpa2b1/Actg1/Aldoa/Hspa8/Apoe/Bag6/Rab11a/Hspa4	8
CC	GO:0016471	vacuolar proton-transporting V-type ATPase complex	5/478	21/12291	0.238095	6.12224	4.7256	0.00105674	0.00463694	0.00293041	Atp6v1e1/Atp6v1h/Atp6v1a/Atp6v1b2/Atp6v0d1	5
CC	GO:0044295	axonal growth cone	7/478	42/12291	0.166667	4.28556	4.29036	0.00106516	0.00463694	0.00293041	Hsp90ab1/Mapt/Dbn1/Snap25/Hsp90aa1/Clasp2/Fkbp4	7
CC	GO:0030140	trans-Golgi network transport vesicle	6/478	31/12291	0.193548	4.97678	4.45941	0.00107736	0.00463694	0.00293041	Cltc/Clta/Ap1m1/Cltb/Ap1b1/Rab14	6
CC	GO:0097470	ribbon synapse	6/478	31/12291	0.193548	4.97678	4.45941	0.00107736	0.00463694	0.00293041	Cltc/Hspa8/Dnm1/Snap25/Kif3a/Amph	6
CC	GO:0030128	clathrin coat of endocytic vesicle	4/478	13/12291	0.307692	7.91181	5.01545	0.00122046	0.00505085	0.00319198	Ap2b1/Snap91/Ap2a1/Ap2s1	4
CC	GO:0030669	clathrin-coated endocytic vesicle membrane	4/478	13/12291	0.307692	7.91181	5.01545	0.00122046	0.00505085	0.00319198	Ap2b1/Snap91/Ap2a1/Ap2s1	4
CC	GO:0044327	dendritic spine head	4/478	13/12291	0.307692	7.91181	5.01545	0.00122046	0.00505085	0.00319198	Fus/Hpca/Atp1a3/Dnm3	4
CC	GO:0061827	sperm head	4/478	13/12291	0.307692	7.91181	5.01545	0.00122046	0.00505085	0.00319198	Hsp90ab1/Aldoa/Park7/Arpc2	4
CC	GO:0071564	npBAF complex	4/478	13/12291	0.307692	7.91181	5.01545	0.00122046	0.00505085	0.00319198	Actb/Smarcb1/Smarca4/Smarcc2	4
CC	GO:0030119	AP-type membrane coat adaptor complex	7/478	43/12291	0.162791	4.1859	4.20963	0.0012304	0.00505309	0.0031934	Ap2b1/Snap91/Ap2a1/Ap3b2/Ap2s1/Ap1m1/Ap1b1	7
CC	GO:0043292	contractile muscle fiber	17/478	193/12291	0.0880829	2.26491	3.5628	0.0014177	0.00577821	0.00365166	Ctnnb1/Calm2/Actg1/Aldoa/Sptan1/Dbi/Calm1/Mef2c/Sqstm1/Psma6/Ppp3ca/Calm3/Tmod2/Capzb/Rpl4/Trim32/Ppp3cb	17
CC	GO:0031941	filamentous actin	6/478	33/12291	0.181818	4.67516	4.25239	0.00151749	0.00613843	0.00387931	Dpysl3/Actg1/Arpc3/Arpc2/Nckap1/Rac3	6
CC	GO:0045334	clathrin-coated endocytic vesicle	5/478	23/12291	0.217391	5.58987	4.43187	0.00163876	0.0065795	0.00415805	Ap2b1/Cltc/Snap91/Ap2a1/Ap2s1	5
CC	GO:0010494	cytoplasmic stress granule	10/478	86/12291	0.116279	2.98993	3.72501	0.0018037	0.0071881	0.00454266	G3bp2/Caprin1/Ssb/Hnrnpk/Rbfox1/Eif4g1/Csde1/Eif4a1/Khsrp/Cirbp	10
CC	GO:0098687	chromosomal region	25/478	343/12291	0.0728863	1.87415	3.30291	0.00193878	0.00766958	0.00484695	Actb/Hnrnpa2b1/Zwint/Ppp2r1a/Csnk1a1/Septin7/Rangap1/Dctn1/Hnrnpu/Dync1i1/Zfp207/Smarcb1/Ckap5/Cbx5/Clasp2/Dctn2/Ppp1ca/Hdac2/Rbbp7/Septin6/Smarca4/Plk2/Gatad2b/Smarcc2/Kdm1a	25
CC	GO:0033176	proton-transporting V-type ATPase complex	5/478	24/12291	0.208333	5.35696	4.29763	0.00200472	0.00787255	0.00497522	Atp6v1e1/Atp6v1h/Atp6v1a/Atp6v1b2/Atp6v0d1	5
CC	GO:0090533	cation-transporting ATPase complex	6/478	35/12291	0.171429	4.40801	4.06135	0.00208259	0.00806068	0.00509411	Atp6v1e1/Atp6v1h/Atp6v1a/Atp6v1b2/Atp1a3/Atp6v0d1	6
CC	GO:0098533	ATPase dependent transmembrane transport complex	6/478	35/12291	0.171429	4.40801	4.06135	0.00208259	0.00806068	0.00509411	Atp6v1e1/Atp6v1h/Atp6v1a/Atp6v1b2/Atp1a3/Atp6v0d1	6
CC	GO:0016586	RSC-type complex	4/478	15/12291	0.266667	6.8569	4.56557	0.0021901	0.00841625	0.00531882	Actb/Smarcb1/Smarca4/Smarcc2	4
CC	GO:0030017	sarcomere	15/478	168/12291	0.0892857	2.29584	3.40181	0.00232168	0.00884293	0.00558847	Ctnnb1/Calm2/Aldoa/Sptan1/Calm1/Mef2c/Sqstm1/Psma6/Ppp3ca/Calm3/Tmod2/Capzb/Rpl4/Trim32/Ppp3cb	15
CC	GO:0030016	myofibril	16/478	185/12291	0.0864865	2.22386	3.37386	0.00233401	0.00884293	0.00558847	Ctnnb1/Calm2/Actg1/Aldoa/Sptan1/Calm1/Mef2c/Sqstm1/Psma6/Ppp3ca/Calm3/Tmod2/Capzb/Rpl4/Trim32/Ppp3cb	16
CC	GO:0030864	cortical actin cytoskeleton	9/478	75/12291	0.12	3.08561	3.64425	0.00242413	0.00906731	0.00573027	Eef1a1/Dbn1/Sptan1/Cfl1/Cap1/Coro1a/Prkcb/Wdr1/Calb2	9
CC	GO:0035371	microtubule plus-end	5/478	25/12291	0.2	5.14268	4.1707	0.00242694	0.00906731	0.00573027	Dctn1/Clip3/Ckap5/Clasp2/Mapre2	5
CC	GO:0071565	nBAF complex	4/478	16/12291	0.25	6.42835	4.37045	0.00283131	0.0105051	0.00663894	Actb/Smarcb1/Smarca4/Smarcc2	4
CC	GO:0030141	secretory granule	20/478	260/12291	0.0769231	1.97795	3.206	0.00288671	0.0106373	0.00672247	Cct6a/Rab3a/Kif1a/Dnm1/Stxbp1/Tcp1/Atp6v1a/Dnajc5/Ap2a1/Rab3b/Cdc42/Myo5a/Vdac2/Snca/Vamp2/Arpc2/Cadps/Rph3a/Stx1a/Rab14	20
CC	GO:1903561	extracellular vesicle	8/478	64/12291	0.125	3.21417	3.57233	0.00322422	0.0118002	0.00745737	Hnrnpa2b1/Actg1/Aldoa/Hspa8/Apoe/Bag6/Rab11a/Hspa4	8
CC	GO:0000775	chromosome, centromeric region	19/478	245/12291	0.077551	1.9941	3.16156	0.00332516	0.0120874	0.00763888	Actb/Zwint/Ppp2r1a/Csnk1a1/Septin7/Rangap1/Dctn1/Hnrnpu/Dync1i1/Zfp207/Smarcb1/Ckap5/Cbx5/Clasp2/Dctn2/Septin6/Smarca4/Plk2/Smarcc2	19
CC	GO:0005834	heterotrimeric G-protein complex	5/478	27/12291	0.185185	4.76174	3.93608	0.00345929	0.012431	0.00785601	Gnas/Gnb2/Gnao1/Gnb1/Gng2	5
CC	GO:0044304	main axon	9/478	79/12291	0.113924	2.92937	3.46056	0.00346589	0.012431	0.00785601	Mapt/Map2/Map1b/Sptan1/Dnm1/Apbb1/Mapk8ip3/Map1a/Nav1	9
CC	GO:0098684	photoreceptor ribbon synapse	4/478	17/12291	0.235294	6.05021	4.19132	0.00359002	0.0127909	0.00808349	Cltc/Hspa8/Dnm1/Amph	4
CC	GO:0036126	sperm flagellum	12/478	126/12291	0.0952381	2.44889	3.28833	0.00365405	0.0129334	0.00817354	Tuba1a/Aldoa/Calm1/Sqstm1/Hsp90aa1/Ldha/Septin7/Pfkm/Vdac2/Gstm5/Kif2a/Septin6	12
CC	GO:0030137	COPI-coated vesicle	5/478	28/12291	0.178571	4.59168	3.82726	0.00407903	0.0143432	0.0090645	Gnas/Copa/Actr1a/Copg1/Cope	5
CC	GO:0098688	parallel fiber to Purkinje cell synapse	6/478	40/12291	0.15	3.85701	3.64054	0.0041813	0.0146074	0.00923144	Gnao1/Stxbp1/Snap91/Pfn1/Ctnna2/Calb2	6
CC	GO:0048786	presynaptic active zone	12/478	129/12291	0.0930233	2.39194	3.19686	0.0044233	0.0153531	0.00970273	Ctnnb1/Snap47/Rab3a/Snap25/Stxbp1/Vdac1/Snap91/Syn1/Ctnna2/Gucy1b1/Gad1/Stx1a	12
CC	GO:0005868	cytoplasmic dynein complex	4/478	18/12291	0.222222	5.71409	4.02595	0.00447573	0.0154355	0.00975479	Dync1i2/Dctn1/Dync1i1/Dynlrb1	4

## Sheet: WT Occupancy
Type	ID	Description	GeneRatio	BgRatio	RichFactor	FoldEnrichment	zScore	pvalue	p.adjust	qvalue	geneID	Count
MF-	GO:0003735	structural constituent of ribosome	105/4505	156/14790	0.673077	2.20972	10.0527	1.84394e-21	2.32153e-18	2.18362e-18	Ubb/Rpl41/Rpl36/Rplp1/Rps29/Mrps24/Rsl24d1/Rpl37a/Rps3a1/Rpl13/Rpl29/Rpl18a/Rpsa/Mrpl12/Rplp2/Rps8/Mrps25/Rpl22/Rpl28/Rps28/Rps4x/Rps16/Rpl15/Rps12/Rps23/Rpl26/Rps2/Rplp0/Rps20/Rpl32/Rpl35/Rpl21/Rps26/Rps25/Rpl31/Rps15a/Rps15/Rpl12/Rpl27a/Rpl5/Fau/Mrpl23/Rpl23a/Rps10/Rps21/Rpl6/Rpl19/Rps18/Rpl7a/Rpl17/Rps7/Rpl10a/Mrpl57/Rps6/Rpl11/Rps17/Mrpl41/Rpl24/Rpl3/Rpl9/Rpl27/Rps24/Rps27/Rpl38/Rps14/Rps19/R…	105
MF-	GO:0030527	structural constituent of chromatin	30/4505	34/14790	0.882353	2.89678	7.32803	3.51509e-12	2.21275e-09	2.0813e-09	Hmga1/H2az1/H1f2/H2ac15/H2ax/H2ac10/H2bc14/H1f4/H2bc3/H2ac20/H2aj/H2bc12/H2az2/Cenpa/H2bc9/H1f0/H2ac13/H2ac6/H2bc21/H2ac11/H1f3/H2ac4/Macroh2a2/H2ac8/H1f1/H2ac21/H2bc18/H1f5/H2ac7/H2ac12	30
MF-	GO:0016758	hexosyltransferase activity	84/4505	164/14790	0.512195	1.68155	5.80857	1.98811e-08	8.34343e-06	7.8478e-06	B4galt2/Mgat4b/B3gat1/Mgat3/B3gat3/Chpf2/Pigp/Pomgnt1/Tmtc1/Rfng/Galnt11/C1galt1/Mgat1/Pigq/B4galt6/Mgat4a/Poglut1/Fut9/Chsy1/B4galt7/Pigm/Dpm2/B4galnt1/Galnt10/B3galt1/Pigb/Tymp/Alg13/Large1/Galnt9/Fut11/Ext1/Mgat5b/Csgalnact2/B4galt4/Alg9/Has3/Ugt1a7c/Extl3/Tmtc2/Ugt1a6a/Pofut2/Galntl6/B3gnt9/Fut8/B3gntl1/B4galnt4/Pigv/Galnt13/Epm2a/Lfng/Mgat2/Plod3/B3glct/Pofut1/B4galt5/B4galt3/Fut10/Tmem260/G…	84
MF-	GO:0022843	voltage-gated monoatomic cation channel activity	68/4505	127/14790	0.535433	1.75784	5.6765	4.64799e-08	1.46295e-05	1.37605e-05	Cacng7/Ncs1/Kcnip2/Kcnq3/Cacng4/Kcnb1/Oprm1/Kcnq2/Cacng2/Kcnc4/Kcnk2/Cacnb3/Htr1b/Kcnc1/Lrrc55/Kcnk3/Grin2a/Hcn2/Kcnc2/Cacnb2/Kcnj6/Cacnb4/Grin2d/Tspoap1/Kcnk10/Cacng3/Kcnh3/Kcnn2/Kcnn1/Pkd2/Kcnb2/Kcna2/Kcnd3/Kcnk12/Kcnma1/Cacna1c/Cacna1g/Hcn3/Kcnj9/Kcnn3/Cacna1d/Kcns2/Scn2b/Kcnc3/Cacna1i/Hcn1/Kcnk4/Kcnh7/Kcnj11/Kcnj3/Kcnh6/Kcna3/Kcnh1/Kcnq5/Cacna1a/Kcnt1/Cacnb1/Kcnd2/Cacna1h/Kcnh4/Cacng8/Kcnh5/K…	68
MF-	GO:0005267	potassium channel activity	59/4505	107/14790	0.551402	1.81026	5.56705	9.00777e-08	2.26816e-05	2.13342e-05	Kcnip2/Kcnq3/Kcnb1/Kcnq2/Grik5/Kcnc4/Kcnk2/Kcnc1/Lrrc55/Tmem38a/Kcnk3/Kcnmb4/Hcn2/Kcnc2/Kcnip3/Kcnj6/Kcnk10/Kcnip1/Kcnh3/Kcnn2/Kcnn1/Tmem175/Pkd2/Kcnb2/Grik4/Kcna2/Kcnd3/Kcnk12/Grik3/Kcnma1/Hcn3/Kcnj9/Kcnn3/Kcns2/Scn2b/Kcnc3/Hcn1/Kcnk4/Grik1/Kcnh7/Kcnj11/Kcnj3/Kcnmb2/Kcnh6/Kcna3/Kcnh1/Kcnq5/Grik2/Kcnt1/Kcnd2/Kcnh4/Kcnh5/Kcnh2/Hcn4/Kcna1/Kcns1/Kcnj2/Kcnip4/Kcng1	59
MF-	GO:0022832	voltage-gated channel activity	77/4505	152/14790	0.506579	1.66311	5.43851	1.38608e-07	2.64253e-05	2.48556e-05	Cacng7/Ncs1/Kcnip2/Kcnq3/Cacng4/Kcnb1/Oprm1/Kcnq2/Cacng2/Kcnc4/Kcnk2/Cacnb3/Htr1b/Kcnc1/Lrrc55/Kcnk3/Kcnmb4/Grin2a/Hcn2/Kcnc2/Cacnb2/Kcnj6/Cacnb4/Grin2d/Tpcn1/Tspoap1/Kcnk10/Cacng3/Kcnh3/Kcnn2/Kcnn1/Pkd2/Kcnb2/Trpm4/Kcna2/Kcnd3/Kcnk12/Kcnma1/Cacna1c/Cacna1g/Hcn3/Kcnj9/Kcnn3/Cacna1d/Vdac3/Kcns2/Scn2b/Kcnc3/Cacna1i/Hcn1/Kcnk4/Kcnh7/Kcnj11/Kcnj3/Ano6/Kcnh6/Kcna3/Grin2b/Kcnh1/Clcn2/Kcnq5/Cacna1a/Kcnt…	77
MF-	GO:0008194	UDP-glycosyltransferase activity	66/4505	125/14790	0.528	1.73343	5.44991	1.46924e-07	2.64253e-05	2.48556e-05	B4galt2/Mgat4b/B3gat1/Mgat3/B3gat3/Chpf2/Pigp/Pomgnt1/Rfng/Galnt11/Mgat1/Pigq/B4galt6/Mgat4a/Poglut1/Chsy1/B4galt7/B4galnt1/Galnt10/Xylt1/B3galt1/Alg13/Large1/Galnt9/Ext1/Mgat5b/Csgalnact2/B4galt4/Has3/Ugt1a7c/Extl3/Ugt1a6a/Galntl6/B3gnt9/B3gntl1/B4galnt4/Rxylt1/Galnt13/Epm2a/Lfng/Mgat2/Plod3/B3glct/B4galt5/B4galt3/Galnt7/Xxylt1/Mgat5/Chsy3/Pigyl/Ugcg/B3galnt2/Gcnt2/Extl1/Hexa/B3gnt5/Csgalnact1/G…	66
MF-	GO:0005244	voltage-gated monoatomic ion channel activity	76/4505	151/14790	0.503311	1.65238	5.33271	2.34152e-07	3.68497e-05	3.46606e-05	Cacng7/Ncs1/Kcnip2/Kcnq3/Cacng4/Kcnb1/Oprm1/Kcnq2/Cacng2/Kcnc4/Kcnk2/Cacnb3/Htr1b/Kcnc1/Lrrc55/Kcnk3/Kcnmb4/Grin2a/Hcn2/Kcnc2/Cacnb2/Kcnj6/Cacnb4/Grin2d/Tspoap1/Kcnk10/Cacng3/Kcnh3/Kcnn2/Kcnn1/Pkd2/Kcnb2/Trpm4/Kcna2/Kcnd3/Kcnk12/Kcnma1/Cacna1c/Cacna1g/Hcn3/Kcnj9/Kcnn3/Cacna1d/Vdac3/Kcns2/Scn2b/Kcnc3/Cacna1i/Hcn1/Kcnk4/Kcnh7/Kcnj11/Kcnj3/Ano6/Kcnh6/Kcna3/Grin2b/Kcnh1/Clcn2/Kcnq5/Cacna1a/Kcnt1/Cacn…	76
MF-	GO:0016757	glycosyltransferase activity	106/4505	231/14790	0.458874	1.50649	5.13486	4.86954e-07	6.81195e-05	6.40729e-05	B4galt2/Mgat4b/B3gat1/St6galnac6/Mgat3/B3gat3/Chpf2/Pigp/St3gal2/Pomgnt1/Parp6/Tmtc1/Rfng/Galnt11/C1galt1/Mgat1/St6galnac4/Pigq/St3gal3/B4galt6/Mgat4a/Poglut1/Fut9/St8sia1/St3gal1/Chsy1/B4galt7/Pigm/Dpm2/B4galnt1/St6gal1/St6gal2/Galnt10/Xylt1/B3galt1/Pigb/St3gal4/Tymp/Alg13/Large1/Galnt9/Fut11/Ext1/Mgat5b/St3gal6/Csgalnact2/B4galt4/Alg9/Has3/Ugt1a7c/Extl3/St6galnac3/Tmtc2/Ugt1a6a/Pofut2/Galntl6/B…	106
MF-	GO:0019003	GDP binding	44/4505	76/14790	0.578947	1.9007	5.20995	6.22425e-07	7.83633e-05	7.37082e-05	Rab5b/Rab31/Rragd/Nras/Rab11b/Rap2a/Rab22a/Rab2a/Rab10/Rap2c/Mras/Hras/Rab8b/Arf1/Rhob/Diras1/Nme2/Diras2/Rab27b/Rab21/Rab28/Rab7/Rap1a/Mief1/Arf6/Kras/Rras2/Ralb/Gnai1/Rap2b/Suclg2/Rab5a/Ran/Rhoa/Rap1b/Rab8a/Rala/Rab12/Ucp2/Rab4a/Arl8b/Rab9b/Rab27a/Rras	44
MF-	GO:0003925	G protein activity	34/4505	54/14790	0.62963	2.06709	5.19902	7.9285e-07	9.07452e-05	8.53546e-05	Rasl10b/Rab5b/Gna12/Nras/Rab11b/Rap2a/Rab10/Rap2c/Mras/Hras/Gna13/Gnal/Rab27b/Gnaq/Rab7/Rap1a/Rasl10a/Arf6/Kras/Ralb/Gnai1/Rap2b/Gna11/Rac1/Rab5a/Ran/Rhoa/Rac3/Rap1b/Rala/Rab4a/Cdc42/Arl8b/Rab27a	34
MF-	GO:0005249	voltage-gated potassium channel activity	47/4505	84/14790	0.559524	1.83693	5.0909	1.0216e-06	0.000107183	0.000100816	Kcnip2/Kcnq3/Kcnb1/Kcnq2/Kcnc4/Kcnk2/Kcnc1/Lrrc55/Kcnk3/Hcn2/Kcnc2/Kcnj6/Kcnk10/Kcnh3/Kcnn2/Kcnn1/Pkd2/Kcnb2/Kcna2/Kcnd3/Kcnk12/Kcnma1/Hcn3/Kcnj9/Kcnn3/Kcns2/Scn2b/Kcnc3/Hcn1/Kcnk4/Kcnh7/Kcnj11/Kcnj3/Kcnh6/Kcna3/Kcnh1/Kcnq5/Kcnt1/Kcnd2/Kcnh4/Kcnh5/Kcnh2/Hcn4/Kcna1/Kcns1/Kcnj2/Kcng1	47
MF-	GO:0061650	ubiquitin-like protein conjugating enzyme activity	26/4505	40/14790	0.65	2.13396	4.75277	6.74945e-06	0.000653659	0.000614829	Ube2h/Ube2d2a/Ube2s/Ube2n/Ube2d3/Ube2v1/Ube2q2/Ube2j2/Ube2f/Ube2i/Ube2ql1/Ube2r2/Cdc34/Ube2d1/Aktip/Ube2w/Ube2z/Ube2j1/Ube2m/Ube2e2/Ube2q1/Ube2e3/Ube2e1/Ube2g2/Ube2b/Ube2c	26
MF-	GO:0061631	ubiquitin conjugating enzyme activity	23/4505	34/14790	0.676471	2.22087	4.71669	8.51659e-06	0.000692501	0.000651364	Ube2h/Ube2d2a/Ube2s/Ube2n/Ube2d3/Ube2v1/Ube2q2/Ube2j2/Ube2ql1/Ube2r2/Cdc34/Ube2d1/Aktip/Ube2w/Ube2z/Ube2j1/Ube2e2/Ube2q1/Ube2e3/Ube2e1/Ube2g2/Ube2b/Ube2c	23
MF-	GO:0019706	protein-cysteine S-palmitoyltransferase activity	18/4505	24/14790	0.75	2.46226	4.74476	8.80065e-06	0.000692501	0.000651364	Zdhhc2/Zdhhc3/Zdhhc6/Zdhhc18/Zdhhc8/Ykt6/Zdhhc16/Zdhhc23/Zdhhc22/Zdhhc21/Zdhhc7/Zdhhc14/Zdhhc5/Zdhhc24/Zdhhc20/Zdhhc15/Zdhhc13/Zdhhc12	18
MF-	GO:0019707	protein-cysteine S-acyltransferase activity	18/4505	24/14790	0.75	2.46226	4.74476	8.80065e-06	0.000692501	0.000651364	Zdhhc2/Zdhhc3/Zdhhc6/Zdhhc18/Zdhhc8/Ykt6/Zdhhc16/Zdhhc23/Zdhhc22/Zdhhc21/Zdhhc7/Zdhhc14/Zdhhc5/Zdhhc24/Zdhhc20/Zdhhc15/Zdhhc13/Zdhhc12	18
MF-	GO:0008146	sulfotransferase activity	26/4505	42/14790	0.619048	2.03235	4.43402	2.44476e-05	0.00181056	0.001703	Ndst1/Chst2/Hs3st4/Gal3st3/Ndst3/Hs3st5/Ust/Chst1/Wscd2/Hs3st2/Hs6st1/Chst11/Chst15/Tpst2/Gal3st4/Hs2st1/Ndst2/Sult4a1/Ndst4/Hs6st3/Hs3st1/Tpst1/Wscd1/Chst8/Hs3st3a1/Dsel	26
MF-	GO:0005484	SNAP receptor activity	22/4505	34/14790	0.647059	2.12431	4.34365	3.86656e-05	0.00270445	0.00254379	Gosr2/Ykt6/Vamp2/Stx2/Stx3/Stx1b/Vti1a/Vamp3/Stx4a/Gosr1/Stx6/Vamp1/Vti1b/Bet1l/Bet1/Vamp8/Stx16/Use1/Snap29/Stx17/Stx18/Stx12	22
MF-	GO:0015079	potassium ion transmembrane transporter activity	66/4505	143/14790	0.461538	1.51524	4.09749	5.29587e-05	0.00350921	0.00330075	Kcnip2/Kcnq3/Kcnb1/Kcnq2/Grik5/Kcnc4/Slc12a6/Kcnk2/Kcnc1/Lrrc55/Tmem38a/Kcnk3/Kcnmb4/Hcn2/Kcnc2/Kcnip3/Kcnj6/Kcnk10/Kcnip1/Kcnh3/Kcnn2/Kcnn1/Tmem175/Pkd2/Kcnb2/Grik4/Kcna2/Kcnd3/Kcnk12/Grik3/Kcnma1/Hcn3/Kcnj9/Kcnn3/Atp1b3/Slc9a5/Kcns2/Scn2b/Kcnc3/Hcn1/Kcnk4/Grik1/Kcnh7/Kcnj11/Kcnj3/Kcnmb2/Kcnh6/Kcna3/Slc17a7/Kcnh1/Kcnq5/Grik2/Kcnt1/Kcnd2/Kcnh4/Kcnh5/Kcnh2/Slc24a2/Tmco3/Hcn4/Kcna1/Kcns1/Slc9a1/Kcn…	66
MF-	GO:0034483	heparan sulfate sulfotransferase activity	12/4505	15/14790	0.8	2.62642	4.17088	0.000107225	0.00674982	0.00634885	Ndst1/Hs3st4/Ndst3/Hs3st5/Hs3st2/Hs6st1/Hs2st1/Ndst2/Ndst4/Hs6st3/Hs3st1/Hs3st3a1	12
MF-	GO:0008375	acetylglucosaminyltransferase activity	23/4505	38/14790	0.605263	1.98709	4.03216	0.00011837	0.00709654	0.00667498	Mgat4b/Mgat3/Pigp/Pomgnt1/Rfng/Mgat1/Pigq/Mgat4a/Alg13/Ext1/Mgat5b/Extl3/Lfng/Mgat2/B3glct/Mgat5/Pigyl/Gcnt2/Extl1/Hexa/B3gnt5/B3gnt2/Mgat4c	23
MF-	GO:0022836	gated channel activity	110/4505	268/14790	0.410448	1.34751	3.79956	0.000134021	0.00766965	0.00721405	Cacng7/Ncs1/Kcnip2/Kcnq3/Cacng4/Kcnb1/Oprm1/Kcnq2/Cacng2/Grik5/Asic2/Kcnc4/Kcnk2/Ttyh3/Cacnb3/Htr1b/Kcnc1/Lrrc55/Tmem38a/Kcnk3/Kcnmb4/Grin2a/Hcn2/Chrnb2/Kcnc2/Cacnb2/Kcnj6/Cacnb4/Gabra5/Grin2d/Tpcn1/Tspoap1/Kcnk10/Cacng3/Kcnh3/Kcnn2/Kcnn1/Ttyh1/Pkd2/Kcnb2/Grik4/Trpm4/Pkd1l3/Kcna2/Kcnd3/Kcnk12/Ano5/Grik3/Kcnma1/Cacna1c/Cacna1g/Hcn3/Kcnj9/Kcnn3/Gabra4/Cacna1d/Vdac3/Kcns2/Scn2b/Kcnc3/Cacna1i/Tmc7/Tm…	110
MF+	GO:0004386	helicase activity	102/4280	145/14790	0.703448	2.43084	11.0489	4.51179e-25	5.40061e-22	3.87539e-22	Dhx9/Dhx15/Atrx/Mtrex/Ythdc2/Rad50/Ddx46/Smarcad1/Aqr/Ddx10/Ddx20/Ddx3x/Dhx29/Shprh/Smarca1/Ddx3y/Ddx21/Dhx36/Ddx1/Smarcal1/Snrnp200/Recql/Ddx39b/Dhx57/Hltf/Eif4a2/Dhx8/Ascc3/Upf1/Ddx17/Chd8/Ddx5/Chd4/Ddx56/Ddx49/Rfc3/Blm/Ddx42/Ercc3/Smarca4/Smarca2/Ddx27/Mcm4/Ddx55/Mre11a/Dhx30/Ercc6/Ighmbp2/Dhx40/Mcm6/Ddx52/Ddx24/Ddx47/Nav2/Helb/Ercc2/Mcm8/Recql5/Mcm3/Setx/Ruvbl2/Ddx28/Ddx11/Dhx35/Dhx38/Rfc4/Ep…	102
MF+	GO:0016887	ATP hydrolysis activity	199/4280	370/14790	0.537838	1.85856	10.6728	3.68872e-24	2.2077e-21	1.58421e-21	Cct8/Dhx9/Abcd3/Cct4/Dhx15/Msh2/Cct6a/Cct3/Lonp2/Atrx/Mtrex/Tcp1/Psmc2/Cct7/Ola1/Ythdc2/Kif3a/Rad50/Psmc6/Ddx46/Psmc5/Smarcad1/Atp6v1a/Cct2/Ide/Smchd1/Aqr/Ddx10/Cct5/Ddx20/Ddx3x/Abcf3/Psmc3/Dhx29/Kif2a/Ddx3y/Clpx/Kif1a/Hsp90ab1/Kif5b/Ddx21/Dhx36/Ddx1/Dync2h1/Snrnp200/Trap1/Kif1b/Recql/Morc3/Rnf213/Smc3/Atf7ip/Smc1a/Ddx39b/Morc2a/Abce1/Dhx57/Myo1e/Dync1h1/Yme1l1/Eif4a2/Dhx8/Kif21a/Ascc3/Upf1/Kif5a…	199
MF+	GO:0140098	catalytic activity, acting on RNA	179/4280	324/14790	0.552469	1.90912	10.5586	1.37352e-23	5.48034e-21	3.9326e-21	Dhx9/Dhx15/Cpsf3/Mtrex/Dis3l2/Ythdc2/Xrn1/Thumpd3/Ddx46/Mettl14/Xrn2/Pop1/Ftsj3/Aqr/Ddx10/Polr3b/Farsb/Ddx20/Nsun6/Polr1b/Ddx3x/Exosc10/Slu7/Dhx29/Farsa/Trmt1l/Polr3a/Ddx3y/Parn/Ddx21/Dhx36/Ddx1/Aarsd1/Snrnp200/Mars1/Snd1/Polr1a/Ddx39b/Dhx57/Top3b/Tut1/Eif4a2/Dhx8/Upf1/Rnmt/Pnpt1/Dbr1/Samhd1/Hars2/Ddx17/Polr2b/Elac2/Dus3l/Dars2/Ddx5/Nars2/Ddx56/Cnot1/Trmt5/Apex1/Nudt12/Fto/Ftsj1/Ddx49/Rngtt/Polr2…	179
MF+	GO:0008094	ATP-dependent activity, acting on DNA	119/4280	191/14790	0.623037	2.15297	10.2344	6.23632e-22	1.86622e-19	1.33917e-19	Dhx9/Dhx15/Msh2/Atrx/Mtrex/Ythdc2/Rad50/Ddx46/Smarcad1/Smchd1/Aqr/Ddx10/Ddx20/Ddx3x/Dhx29/Smarca1/Ddx3y/Ddx21/Dhx36/Ddx1/Smarcal1/Snrnp200/Recql/Rnf213/Top2b/Ddx39b/Morc2a/Dhx57/Yme1l1/Hltf/Btaf1/Eif4a2/Msh3/Dhx8/Ascc3/Upf1/Ddx17/Msh6/Chd8/Rfc1/Ddx5/Chd4/Mlh1/Nsf/Ddx56/Ddx49/Rfc3/Blm/Ddx42/Ercc3/Smarca4/Smarca2/Ddx27/Mcm4/Cdk7/Ddx55/Mre11a/Dhx30/Ercc6/Ighmbp2/Dhx40/Mcm6/Ddx52/Ddx24/Ddx47/Nav2/Bpt…	119
MF+	GO:0140104	molecular carrier activity	135/4280	230/14790	0.586957	2.02829	10.0297	2.85339e-21	6.83101e-19	4.90182e-19	Dhx9/Cse1l/Dhx15/Atrx/Mtrex/Ythdc2/Rad50/Ddx46/Smarcad1/Ranbp6/Nasp/Smchd1/Ipo11/Aqr/Ddx10/Ddx20/Ipo4/Ddx3x/Dhx29/Ddx3y/Xpo5/Xpo1/Ipo5/Ddx21/Dhx36/Ddx1/Snrnp200/Recql/Rnf213/Kpna1/Ddx39b/Mmadhc/Morc2a/Pwp1/Dhx57/Yme1l1/Eif4a2/Dhx8/Ascc3/Upf1/Kpna4/Ddx17/Nup214/Ipo9/Tnpo2/Chd8/Ddx5/Pex5/Chd4/Nsf/Ddx56/Ddx49/Blm/Snupn/Ddx42/Ercc3/Ddx27/Hirip3/Mcm4/Ddx55/Dhx30/Ercc6/Ighmbp2/Dhx40/Ccs/Mcm6/Ddx52/Ddx2…	135
MF+	GO:0140597	protein carrier chaperone	110/4280	175/14790	0.628571	2.1721	9.95343	8.24257e-21	1.64439e-18	1.17999e-18	Dhx9/Dhx15/Atrx/Mtrex/Ythdc2/Rad50/Ddx46/Smarcad1/Nasp/Smchd1/Aqr/Ddx10/Ddx20/Ddx3x/Dhx29/Ddx3y/Ddx21/Dhx36/Ddx1/Snrnp200/Recql/Rnf213/Ddx39b/Morc2a/Pwp1/Dhx57/Yme1l1/Eif4a2/Dhx8/Ascc3/Upf1/Ddx17/Ipo9/Chd8/Ddx5/Pex5/Chd4/Nsf/Ddx56/Ddx49/Blm/Ddx42/Ercc3/Ddx27/Hirip3/Mcm4/Ddx55/Dhx30/Ercc6/Ighmbp2/Dhx40/Mcm6/Ddx52/Ddx24/Ddx47/Clu/Fignl1/Helb/Ercc2/Mcm8/Emc4/Afg3l2/Recql5/Mcm3/Hspa5/Ruvbl2/Ddx28/Ddx…	110
MF+	GO:0140713	histone chaperone activity	100/4280	154/14790	0.649351	2.2439	9.90204	1.5054e-20	2.57423e-18	1.84722e-18	Dhx9/Dhx15/Atrx/Mtrex/Ythdc2/Rad50/Ddx46/Smarcad1/Nasp/Smchd1/Aqr/Ddx10/Ddx20/Ddx3x/Dhx29/Ddx3y/Ddx21/Dhx36/Ddx1/Snrnp200/Recql/Rnf213/Ddx39b/Morc2a/Pwp1/Dhx57/Yme1l1/Eif4a2/Dhx8/Ascc3/Upf1/Ddx17/Ipo9/Chd8/Ddx5/Chd4/Nsf/Ddx56/Ddx49/Blm/Ddx42/Ercc3/Ddx27/Hirip3/Mcm4/Ddx55/Dhx30/Ercc6/Ighmbp2/Dhx40/Mcm6/Ddx52/Ddx24/Ddx47/Fignl1/Helb/Ercc2/Mcm8/Afg3l2/Recql5/Mcm3/Hspa5/Ruvbl2/Ddx28/Ddx11/Anp32e/Ifih…	100
MF+	GO:0061775	cohesin loader activity	93/4280	140/14790	0.664286	2.29551	9.82825	3.14758e-20	4.70956e-18	3.3795e-18	Dhx9/Dhx15/Atrx/Mtrex/Ythdc2/Rad50/Ddx46/Smarcad1/Smchd1/Aqr/Ddx10/Ddx20/Ddx3x/Dhx29/Ddx3y/Ddx21/Dhx36/Ddx1/Snrnp200/Recql/Rnf213/Ddx39b/Morc2a/Dhx57/Yme1l1/Eif4a2/Dhx8/Ascc3/Upf1/Ddx17/Chd8/Ddx5/Chd4/Nsf/Ddx56/Ddx49/Blm/Ddx42/Ercc3/Ddx27/Mcm4/Ddx55/Dhx30/Ercc6/Ighmbp2/Dhx40/Mcm6/Ddx52/Ddx24/Ddx47/Fignl1/Helb/Ercc2/Mcm8/Afg3l2/Recql5/Mcm3/Hspa5/Ruvbl2/Ddx28/Ddx11/Ifih1/Chd6/D1Pas1/Mcm5/Ddx31/Chd2…	93
MF+	GO:0140097	catalytic activity, acting on DNA	164/4280	307/14790	0.534202	1.84599	9.55864	1.00918e-19	1.32561e-17	9.51235e-18	Dhx9/Dhx15/Msh2/Atrx/Mtrex/Ythdc2/Rad50/Ddx46/Smarcad1/Smchd1/Aqr/Lig4/Ddx10/Ddx20/Ddx3x/Dhx29/Smarca1/Dnmt1/Top1/Ddx3y/Ercc4/Ddx21/Dhx36/Ddx1/Smarcal1/Snrnp200/Recql/Rnf213/Ercc5/Fan1/Top2b/Ddx39b/Morc2a/Dhx57/Top3b/Yme1l1/Hltf/Btaf1/Eif4a2/Msh3/Dhx8/Ascc3/Upf1/Lig1/Ddx17/Msh6/Chd8/Rfc1/Ddx5/Dkc1/Chd4/Mlh1/Nsf/Lig3/Ddx56/Apex1/Fto/Ddx49/Rfc3/Blm/Ddx42/Ercc3/Smarca4/Smarca2/Ddx27/Mcm4/Cdk7/Ddx55/…	164
MF+	GO:0140658	ATP-dependent chromatin remodeler activity	95/4280	146/14790	0.650685	2.24851	9.67451	1.10744e-19	1.32561e-17	9.51235e-18	Dhx9/Dhx15/Atrx/Mtrex/Ythdc2/Rad50/Ddx46/Smarcad1/Smchd1/Aqr/Ddx10/Ddx20/Ddx3x/Dhx29/Smarca1/Ddx3y/Ddx21/Dhx36/Ddx1/Snrnp200/Recql/Rnf213/Ddx39b/Morc2a/Dhx57/Yme1l1/Eif4a2/Dhx8/Ascc3/Upf1/Ddx17/Chd8/Ddx5/Chd4/Nsf/Ddx56/Ddx49/Blm/Ddx42/Ercc3/Smarca4/Smarca2/Ddx27/Mcm4/Ddx55/Dhx30/Ercc6/Ighmbp2/Dhx40/Mcm6/Ddx52/Ddx24/Ddx47/Fignl1/Helb/Ercc2/Mcm8/Afg3l2/Recql5/Mcm3/Hspa5/Ruvbl2/Ddx28/Ddx11/Ifih1/Chd…	95
MF+	GO:0000510	H3-H4 histone complex chaperone activity	91/4280	138/14790	0.65942	2.2787	9.6305	1.70263e-19	1.45575e-17	1.04462e-17	Dhx9/Dhx15/Atrx/Mtrex/Ythdc2/Rad50/Ddx46/Smarcad1/Smchd1/Aqr/Ddx10/Ddx20/Ddx3x/Dhx29/Ddx3y/Ddx21/Dhx36/Ddx1/Snrnp200/Recql/Rnf213/Ddx39b/Morc2a/Dhx57/Yme1l1/Eif4a2/Dhx8/Ascc3/Upf1/Ddx17/Chd8/Ddx5/Chd4/Nsf/Ddx56/Ddx49/Blm/Ddx42/Ercc3/Ddx27/Mcm4/Ddx55/Dhx30/Ercc6/Ighmbp2/Dhx40/Mcm6/Ddx52/Ddx24/Ddx47/Fignl1/Helb/Ercc2/Mcm8/Afg3l2/Recql5/Mcm3/Hspa5/Ruvbl2/Ddx28/Ddx11/Ifih1/Chd6/D1Pas1/Mcm5/Ddx31/Chd2…	91
MF+	GO:0140584	chromatin extrusion motor activity	91/4280	138/14790	0.65942	2.2787	9.6305	1.70263e-19	1.45575e-17	1.04462e-17	Dhx9/Dhx15/Atrx/Mtrex/Ythdc2/Rad50/Ddx46/Smarcad1/Smchd1/Aqr/Ddx10/Ddx20/Ddx3x/Dhx29/Ddx3y/Ddx21/Dhx36/Ddx1/Snrnp200/Recql/Rnf213/Ddx39b/Morc2a/Dhx57/Yme1l1/Eif4a2/Dhx8/Ascc3/Upf1/Ddx17/Chd8/Ddx5/Chd4/Nsf/Ddx56/Ddx49/Blm/Ddx42/Ercc3/Ddx27/Mcm4/Ddx55/Dhx30/Ercc6/Ighmbp2/Dhx40/Mcm6/Ddx52/Ddx24/Ddx47/Fignl1/Helb/Ercc2/Mcm8/Afg3l2/Recql5/Mcm3/Hspa5/Ruvbl2/Ddx28/Ddx11/Ifih1/Chd6/D1Pas1/Mcm5/Ddx31/Chd2…	91
MF+	GO:0140665	ATP-dependent H3-H4 histone complex chaperone activity	91/4280	138/14790	0.65942	2.2787	9.6305	1.70263e-19	1.45575e-17	1.04462e-17	Dhx9/Dhx15/Atrx/Mtrex/Ythdc2/Rad50/Ddx46/Smarcad1/Smchd1/Aqr/Ddx10/Ddx20/Ddx3x/Dhx29/Ddx3y/Ddx21/Dhx36/Ddx1/Snrnp200/Recql/Rnf213/Ddx39b/Morc2a/Dhx57/Yme1l1/Eif4a2/Dhx8/Ascc3/Upf1/Ddx17/Chd8/Ddx5/Chd4/Nsf/Ddx56/Ddx49/Blm/Ddx42/Ercc3/Ddx27/Mcm4/Ddx55/Dhx30/Ercc6/Ighmbp2/Dhx40/Mcm6/Ddx52/Ddx24/Ddx47/Fignl1/Helb/Ercc2/Mcm8/Afg3l2/Recql5/Mcm3/Hspa5/Ruvbl2/Ddx28/Ddx11/Ifih1/Chd6/D1Pas1/Mcm5/Ddx31/Chd2…	91
MF+	GO:0140849	ATP-dependent H2AZ histone chaperone activity	91/4280	138/14790	0.65942	2.2787	9.6305	1.70263e-19	1.45575e-17	1.04462e-17	Dhx9/Dhx15/Atrx/Mtrex/Ythdc2/Rad50/Ddx46/Smarcad1/Smchd1/Aqr/Ddx10/Ddx20/Ddx3x/Dhx29/Ddx3y/Ddx21/Dhx36/Ddx1/Snrnp200/Recql/Rnf213/Ddx39b/Morc2a/Dhx57/Yme1l1/Eif4a2/Dhx8/Ascc3/Upf1/Ddx17/Chd8/Ddx5/Chd4/Nsf/Ddx56/Ddx49/Blm/Ddx42/Ercc3/Ddx27/Mcm4/Ddx55/Dhx30/Ercc6/Ighmbp2/Dhx40/Mcm6/Ddx52/Ddx24/Ddx47/Fignl1/Helb/Ercc2/Mcm8/Afg3l2/Recql5/Mcm3/Hspa5/Ruvbl2/Ddx28/Ddx11/Ifih1/Chd6/D1Pas1/Mcm5/Ddx31/Chd2…	91
MF+	GO:0003689	DNA clamp loader activity	95/4280	147/14790	0.646259	2.23322	9.58898	2.24775e-19	1.7937e-17	1.28713e-17	Dhx9/Dhx15/Atrx/Mtrex/Ythdc2/Rad50/Ddx46/Smarcad1/Smchd1/Aqr/Ddx10/Ddx20/Ddx3x/Dhx29/Ddx3y/Ddx21/Dhx36/Ddx1/Snrnp200/Recql/Rnf213/Ddx39b/Morc2a/Dhx57/Yme1l1/Eif4a2/Dhx8/Ascc3/Upf1/Ddx17/Chd8/Rfc1/Ddx5/Chd4/Nsf/Ddx56/Ddx49/Rfc3/Blm/Ddx42/Ercc3/Ddx27/Mcm4/Ddx55/Dhx30/Ercc6/Ighmbp2/Dhx40/Mcm6/Ddx52/Ddx24/Ddx47/Fignl1/Helb/Ercc2/Mcm8/Afg3l2/Recql5/Mcm3/Hspa5/Ruvbl2/Ddx28/Ddx11/Rfc4/Ifih1/Chd6/D1Pas1/…	95
MF+	GO:0015616	DNA translocase activity	91/4280	139/14790	0.654676	2.2623	9.54174	3.54005e-19	2.49261e-17	1.78866e-17	Dhx9/Dhx15/Atrx/Mtrex/Ythdc2/Rad50/Ddx46/Smarcad1/Smchd1/Aqr/Ddx10/Ddx20/Ddx3x/Dhx29/Ddx3y/Ddx21/Dhx36/Ddx1/Snrnp200/Recql/Rnf213/Ddx39b/Morc2a/Dhx57/Yme1l1/Eif4a2/Dhx8/Ascc3/Upf1/Ddx17/Chd8/Ddx5/Chd4/Nsf/Ddx56/Ddx49/Blm/Ddx42/Ercc3/Ddx27/Mcm4/Ddx55/Dhx30/Ercc6/Ighmbp2/Dhx40/Mcm6/Ddx52/Ddx24/Ddx47/Fignl1/Helb/Ercc2/Mcm8/Afg3l2/Recql5/Mcm3/Hspa5/Ruvbl2/Ddx28/Ddx11/Ifih1/Chd6/D1Pas1/Mcm5/Ddx31/Chd2…	91
MF+	GO:0140674	ATP-dependent histone chaperone activity	91/4280	139/14790	0.654676	2.2623	9.54174	3.54005e-19	2.49261e-17	1.78866e-17	Dhx9/Dhx15/Atrx/Mtrex/Ythdc2/Rad50/Ddx46/Smarcad1/Smchd1/Aqr/Ddx10/Ddx20/Ddx3x/Dhx29/Ddx3y/Ddx21/Dhx36/Ddx1/Snrnp200/Recql/Rnf213/Ddx39b/Morc2a/Dhx57/Yme1l1/Eif4a2/Dhx8/Ascc3/Upf1/Ddx17/Chd8/Ddx5/Chd4/Nsf/Ddx56/Ddx49/Blm/Ddx42/Ercc3/Ddx27/Mcm4/Ddx55/Dhx30/Ercc6/Ighmbp2/Dhx40/Mcm6/Ddx52/Ddx24/Ddx47/Fignl1/Helb/Ercc2/Mcm8/Afg3l2/Recql5/Mcm3/Hspa5/Ruvbl2/Ddx28/Ddx11/Ifih1/Chd6/D1Pas1/Mcm5/Ddx31/Chd2…	91
MF+	GO:0015631	tubulin binding	182/4280	366/14790	0.497268	1.71836	8.88037	1.92915e-17	1.28288e-15	9.20577e-16	Ckap5/Tpr/Hsph1/Kif3a/Hdac6/Lrpprc/Bcas3/Ift81/Tbce/Ift74/Dnm2/Cct5/Ddx3x/Ccdc88a/Kif2a/Ccdc88c/Dnm3/Stmn4/Kif1a/Dnm1l/Dync1i1/Kif5b/Bbs4/Tubgcp5/Zfp207/Kif1b/Rab11a/Sybu/Smc3/Pde4b/Map2/Opa1/Tubgcp2/Tbcd/Eml4/Kif21a/Kif5a/Dctn1/Fmr1/Apc2/Hook1/Camsap3/Ofd1/Dnm1/Ppp5c/Map1s/Nf1/Clasp1/Fez1/Cep57/Mast1/Adnp/Washc1/Sbds/Ndrg1/Phf6/Klc1/Htt/Kif13b/Fsd1/Traf3ip1/Ezr/Spag6l/Gas8/Eml6/Kif23/Map4k4/Abra…	182
MF+	GO:0003729	mRNA binding	167/4280	329/14790	0.507599	1.75406	8.82665	3.41981e-17	2.15448e-15	1.54602e-15	Ssb/Hnrnpm/Dhx9/Taf15/Rbm25/Ptbp2/Hnrnpu/Snrnp70/Hnrnpa2b1/Exosc9/Tpr/Thoc2/Ncl/Fus/Rsl1d1/Serbp1/Eif3a/G3bp2/Luc7l3/Mettl14/Ythdc1/Lrpprc/Fubp1/Caprin1/Rnf20/Fxr1/Eif3d/Aqr/Upf3b/Copa/Ilf3/Hnrnpd/Cct5/Tardbp/Ddx20/Sf3b1/Ddx3x/Thoc5/Nsrp1/Cpsf1/Khdrbs1/Myh10/Hnrnpr/Hnrnpl/Slbp/Ddx3y/Xpo5/Hnrnpll/Atxn2/Slc4a1ap/Ddx21/Dhx36/Pum3/Ythdf3/Atxn2l/Pum1/Rbmx/Gemin5/Cstf3/Nup98/Cdc40/Ddx39b/Srrm2/Tdrd7/Pc…	167
MF+	GO:0051020	GTPase binding	163/4280	322/14790	0.506211	1.74927	8.67462	1.14403e-16	6.84702e-15	4.91331e-15	Cse1l/Cyfip1/Aimp1/Dock7/Kif3a/Ipo7/Exoc2/Ipo11/Rabgap1/Gdi2/Rabggta/Ipo4/Dmxl2/Usp33/Gdi1/Appl2/Gapvd1/Xpo5/Xpo1/Dnm1l/Ipo5/Daam1/Picalm/Fnbp1l/Mycbp2/Rab3gap1/Srgap2/Rab3gap2/Rangap1/Ranbp9/Ap1g1/Ankfy1/Dock11/Afdn/Tnpo3/Plk2/Dock4/Fmnl2/Ipo9/Tnpo2/Eps8/Pex5/Nsf/Pot1b/Ambra1/Chm/Ranbp2/Tsc2/Lztr1/Myo5a/Gga2/Strip1/Nckap1/Dvl2/Rptor/Erc1/Ndrg1/Nup153/Pqbp1/Sptbn1/Dock10/Arhgap1/Mical1/Sgsm3/Denn…	163
MF+	GO:0008017	microtubule binding	137/4280	263/14790	0.520913	1.80007	8.35425	1.66372e-15	9.48322e-14	6.805e-14	Ckap5/Kif3a/Hdac6/Dnm2/Ccdc88a/Kif2a/Ccdc88c/Dnm3/Kif1a/Dnm1l/Dync1i1/Kif5b/Tubgcp5/Zfp207/Kif1b/Rab11a/Sybu/Map2/Opa1/Tubgcp2/Eml4/Kif21a/Kif5a/Dctn1/Fmr1/Apc2/Hook1/Camsap3/Dnm1/Ppp5c/Map1s/Nf1/Clasp1/Cep57/Mast1/Sbds/Ndrg1/Kif13b/Fsd1/Traf3ip1/Ezr/Spag6l/Gas8/Eml6/Kif23/Map4k4/Abraxas2/Tubgcp3/Cenpe/Akap1/Krit1/Numa1/Map1a/Kif4/Hook2/Kif15/Map9/Kif7/Cep57l1/Fbxw11/Dlgap5/Map10/Dclk2/Trim46/Kif…	137
MF+	GO:0031267	small GTPase binding	143/4280	284/14790	0.503521	1.73997	8.03508	1.52974e-14	8.3232e-13	5.97259e-13	Cse1l/Cyfip1/Dock7/Kif3a/Ipo7/Exoc2/Ipo11/Rabgap1/Gdi2/Rabggta/Ipo4/Dmxl2/Usp33/Gdi1/Appl2/Gapvd1/Xpo5/Xpo1/Dnm1l/Ipo5/Daam1/Picalm/Mycbp2/Rab3gap1/Srgap2/Rab3gap2/Rangap1/Ranbp9/Ap1g1/Ankfy1/Dock11/Afdn/Tnpo3/Dock4/Fmnl2/Ipo9/Tnpo2/Eps8/Pex5/Nsf/Pot1b/Chm/Ranbp2/Tsc2/Lztr1/Myo5a/Gga2/Strip1/Nckap1/Dvl2/Rptor/Erc1/Ndrg1/Nup153/Dock10/Arhgap1/Mical1/Sgsm3/Dennd5b/Rabgef1/Rock2/Iqgap2/Gas8/Rabggtb/…	143
MF+	GO:0003724	RNA helicase activity	48/4280	65/14790	0.738462	2.55183	8.00136	8.03933e-14	4.14229e-12	2.97244e-12	Dhx9/Dhx15/Mtrex/Ythdc2/Ddx46/Aqr/Ddx10/Ddx20/Ddx3x/Dhx29/Ddx3y/Ddx21/Dhx36/Ddx1/Snrnp200/Ddx39b/Dhx57/Eif4a2/Dhx8/Upf1/Ddx17/Ddx5/Ddx56/Ddx49/Ddx42/Ddx27/Ddx55/Dhx30/Ighmbp2/Dhx40/Ddx52/Ddx24/Ddx47/Ddx28/Dhx38/Ifih1/D1Pas1/Ddx31/Eif4a3/Supv3l1/Dhx33/Brip1/Ddx4/Ddx54/Ddx59/Fancm/Ddx51/Dhx32	48
MF+	GO:0008186	ATP-dependent activity, acting on RNA	49/4280	67/14790	0.731343	2.52724	7.99531	8.30534e-14	4.14229e-12	2.97244e-12	Dhx9/Dhx15/Mtrex/Ythdc2/Ddx46/Aqr/Ddx10/Ddx20/Ddx3x/Dhx29/Ddx3y/Ddx21/Dhx36/Ddx1/Snrnp200/Ddx39b/Dhx57/Eif4a2/Dhx8/Upf1/Ddx17/Ddx5/Ddx56/Ddx49/Ddx42/Ddx27/Ddx55/Dhx30/Ighmbp2/Dhx40/Ddx52/Ddx24/Ddx47/Ddx28/Ddx11/Dhx38/Ifih1/D1Pas1/Ddx31/Eif4a3/Supv3l1/Dhx33/Brip1/Ddx4/Ddx54/Ddx59/Fancm/Ddx51/Dhx32	49
MF+	GO:0003697	single-stranded DNA binding	73/4280	120/14790	0.608333	2.10216	7.7359	3.16671e-13	1.51622e-11	1.08801e-11	Dhx9/Hnrnpu/Hnrnpa2b1/Msh2/Ncl/Rpa1/Rad50/Ctc1/Lrpprc/Smc5/Smarca1/Top1/Ercc4/Dhx36/Smarcal1/Recql/Radx/Ercc5/Stn1/Msh3/Samhd1/Mlh1/Pot1b/Fam111a/Blm/Mcm4/Ighmbp2/Smc2/Mcm6/Smc6/Tdp1/Lonp1/Mcm8/Smc4/Pot1a/Hnrnpdl/Fubp3/Mcm3/Ddx11/Hmces/Tdp2/Terf2/Polr2g/Rpa2/Xpc/Mcm5/Terf1/Ssbp3/Wdr48/Mcm2/Zranb3/Trp53/Pola1/Anxa1/Top3a/Hnrnpk/Brca2/Terf2ip/Cnbp/Pcbp2/Spen/Tsn/Rad18/Nme1/Pms2/Rtf1/Fbh1/Mcm10/Neil…	73
MF+	GO:0016874	ligase activity	72/4280	122/14790	0.590164	2.03937	7.35625	3.76888e-12	1.73513e-10	1.2451e-10	Nae1/Mthfd1/Asns/Gart/Sucla2/Atp6v1a/Pccb/Lig4/Farsb/Uba6/Farsa/Mccc2/Uba1/Mthfd1l/Uba2/Aarsd1/Mars1/Uba3/Mccc1/Cad/Acsf3/Lig1/Hars2/Suclg1/Acss2/Dars2/Atg7/Nars2/Lig3/Pcx/Ctps2/Pcca/Rars2/Uba5/Lars2/Acsl4/Iars2/Acsl1/Pfas/Qrsl1/Paics/Rtcb/Gss/Aacs/Itch/Acsbg1/Aars2/Sae1/Rtca/Naprt/Fpgs/Sars2/Tars2/Mocs3/Ttll12/Ttll1/Acss1/Trim25/Dph6/Dip2a/Yars2/Lrrc47/Gatb/Slc27a3/Hlcs/Ttll7/Rimklb/Gmps/Ears2/P…	72
MF+	GO:0042393	histone binding	114/4280	227/14790	0.502203	1.73542	7.12541	8.88549e-12	3.93923e-10	2.82673e-10	Mphosph8/Ncl/Atrx/Ipo7/Rbbp7/Bcas3/Nasp/Rnf20/Hat1/Ssrp1/Fh1/Kdm5b/Taf1/Hdac2/Gk/Morc3/Ncapd3/Rsf1/Smarcc1/Stat1/Morc2a/Pwp1/Vrk1/Tspyl2/Nap1l4/Trp53bp1/Kdm4a/Sart3/Fmr1/Msh6/Ipo9/Baz1b/Glyr1/Chd8/Phf8/Chd4/Trim24/Eed/Kdm5a/Sirt1/Hdgfl2/Ing3/Smarca4/Noc2l/Smarca2/Phip/Kdm1b/Supt6/Mcm3ap/Phf6/Bptf/Rnf8/Nap1l3/L3mbtl3/Nbn/Yeats2/Smarcc2/Sbno1/Spin2c/Ctsl/Zzef1/Zmynd8/Uhrf2/Prmt7/Anp32a/Rbbp5/Nap1l2…	114
MF+	GO:0043021	ribonucleoprotein complex binding	95/4280	183/14790	0.519126	1.79389	6.89601	4.53959e-11	1.94067e-09	1.3926e-09	Dhx9/Hnrnpu/Ckap5/Snrnp70/Gtpbp4/Efl1/Ola1/Serbp1/Ptcd3/Naa15/Rbm39/Fxr1/Ddx3x/Nolc1/Dhx29/Nmd3/Xpo5/Ythdf3/Snd1/Gemin5/Top2b/Ltn1/Abce1/Mrps27/Zfp622/Bag6/Fmr1/Prmt1/Prmt5/Ddx5/Nvl/Mcts1/Srp68/Prpf31/Nemf/Eif2a/Gemin4/Snrpb2/Ighmbp2/Sbds/Phf6/Pqbp1/Abcf1/Srp72/Rictor/Taco1/Mtor/Smg6/Prpf6/Eif3c/Wdr12/Itch/Pelo/Csnk2b/Hspa5/Impact/Prmt7/Prmt3/Letm1/Pttg1/Cpsf6/Eral1/C1qbp/Ifih1/D1Pas1/Pes1/Bop1/E…	95
MF+	GO:0140030	modification-dependent protein binding	90/4280	171/14790	0.526316	1.81874	6.87188	5.59758e-11	2.31045e-09	1.65794e-09	Mphosph8/Atrx/Babam2/Hdac6/Ufd1/Agl/Stat3/Taf1/Prpf8/Htatsf1/Psmd4/Morc3/Ncapd3/Sqstm1/Wdr81/Pwp1/Trp53bp1/Bag6/Kdm4a/Fmr1/Msh6/Glyr1/Chd8/Phf8/Optn/Ubl7/Trim24/Eed/Kdm5a/Brcc3/Sirt1/Dzip3/Hdgfl2/Ing3/Zfand6/Smarca4/Phip/Ubqln1/Bptf/L3mbtl3/Nbn/Yeats2/Spin2c/Parp2/Zzef1/Abraxas2/Zmynd8/Zbtb1/Ascc2/Xrcc1/Brd9/Zranb1/Brd4/Wdr5/Psme4/Ep300/Tnfaip3/Suz12/Zranb3/Ank2/Lrwd1/Plcg2/Cbx4/Cdyl2/Ttll12/Ncap…	90
MF+	GO:0003678	DNA helicase activity	47/4280	71/14790	0.661972	2.28751	6.93956	7.95658e-11	3.17467e-09	2.27809e-09	Dhx9/Atrx/Rad50/Smarcad1/Ddx3x/Dhx36/Recql/Ascc3/Upf1/Chd8/Chd4/Rfc3/Blm/Ercc3/Mcm4/Mre11a/Dhx30/Ighmbp2/Mcm6/Nav2/Helb/Ercc2/Mcm8/Recql5/Mcm3/Ruvbl2/Ddx11/Rfc4/Chd6/D1Pas1/Mcm5/Chd2/Wrn/Mcm2/Xrcc5/Anxa1/Supv3l1/Wrnip1/Chd1/Dscc1/Ercc6l/Chd5/Brip1/Dna2/Chd1l/Fbh1/Fancm	47
MF+	GO:0030695	GTPase regulator activity	182/4280	420/14790	0.433333	1.49743	6.59961	1.34781e-10	5.04166e-09	3.61781e-09	Eif2b3/Sec23b/Dock7/Stxbp5l/Rabgap1/Gdi2/Nprl2/Gdi1/Ccdc88a/Gapvd1/Ccdc88c/Ralgapa1/Mycbp2/Rab3gap1/Gbf1/Srgap2/Rab3gap2/Tbc1d15/Rangap1/Tbck/Plcd4/Tbcd/Rasgrp2/Sec23a/Dock11/Ophn1/Arfgap1/Dock4/Kndc1/Plcb1/Chm/Ranbp2/Tbc1d17/Eif2b2/Arhgef40/Tsc2/Gripap1/Arfgap3/Nf1/Rapgef3/Dis3/Ralgapb/Arhgef18/Rap1gds1/Arhgef9/Arhgap36/Tbc1d25/Dock10/Arhgap1/Eif2b4/Sgsm3/Dennd5b/Tbc1d5/Gnb5/Gmip/Rabgef1/Gopc/Iq…	182
MF+	GO:0060589	nucleoside-triphosphatase regulator activity	182/4280	420/14790	0.433333	1.49743	6.59961	1.34781e-10	5.04166e-09	3.61781e-09	Eif2b3/Sec23b/Dock7/Stxbp5l/Rabgap1/Gdi2/Nprl2/Gdi1/Ccdc88a/Gapvd1/Ccdc88c/Ralgapa1/Mycbp2/Rab3gap1/Gbf1/Srgap2/Rab3gap2/Tbc1d15/Rangap1/Tbck/Plcd4/Tbcd/Rasgrp2/Sec23a/Dock11/Ophn1/Arfgap1/Dock4/Kndc1/Plcb1/Chm/Ranbp2/Tbc1d17/Eif2b2/Arhgef40/Tsc2/Gripap1/Arfgap3/Nf1/Rapgef3/Dis3/Ralgapb/Arhgef18/Rap1gds1/Arhgef9/Arhgap36/Tbc1d25/Dock10/Arhgap1/Eif2b4/Sgsm3/Dennd5b/Tbc1d5/Gnb5/Gmip/Rabgef1/Gopc/Iq…	182
MF+	GO:0051287	NAD binding	41/4280	60/14790	0.683333	2.36133	6.74261	2.88282e-10	1.04568e-08	7.50361e-09	Aldh2/Idh1/Mdh1/Hadha/Ndufv1/Ndufs2/Idh3g/Idh3a/Dld/Grhpr/Glyr1/Parp1/Sirt1/Aldh9a1/Ldha/Idh2/Cryl1/Aldh1a1/Aox4/Sirt5/Ehhadh/Me2/Idh3b/Me3/Hadh/Ugdh/Glud1/Hsd17b10/Ldhb/Bdh2/Aox1/Qdpr/Cyb5r3/Sirt4/Ctbp2/Aldh1a3/Parp14/Hpgd/Sirt6/Aldh5a1/Gpd1l	41
MF+	GO:0016903	oxidoreductase activity, acting on the aldehyde or oxo group of donors	36/4280	52/14790	0.692308	2.39234	6.41828	2.02555e-09	7.13114e-08	5.11719e-08	Aldh2/Far1/Aldh1l1/Aldh7a1/Ogdhl/Ogdh/Dld/Adh5/Aldh18a1/Aldh6a1/Aldh1b1/Aldh1l2/Pdhx/Aldh3a2/Aldh9a1/Bckdha/Far2/Aldh1a1/Akr1b10/Aldh4a1/Dlat/Aox4/Dbt/Aldh3a1/Aldh16a1/Dhrs4/Aldh1a7/Bckdhb/Pdhb/Fmo5/Aox1/Pdha1/Akr1c18/Aldh1a3/Aldh5a1/Dhtkd1	36
MF+	GO:0061629	RNA polymerase II-specific DNA-binding transcription factor binding	158/4280	367/14790	0.430518	1.4877	6.03737	3.89964e-09	1.33368e-07	9.57026e-08	Dhx9/Exosc9/Dcaf13/Ctnnb1/Fus/Dcaf1/Prkdc/Bbs7/Bcas3/Mms19/Kdm1a/Stat3/Hif1a/Kdm3a/Taf1/Hdac2/Med12/Smarca1/Brd8/Psma6/Dnmt1/Akap8/Bbs4/Bbs2/Tcerg1/Actn4/Stat1/Ifi27/Jup/Hspa4/Bbs5/Med17/Uba3/Dmap1/Trip12/Trp53bp1/Kdm4c/Add1/Pdcd11/Ddx5/Kat8/Smarcb1/Chd4/Parp1/Taf7/Trim24/Cnot1/Apex1/Gtf2i/Med24/Sin3a/Trp53bp2/Kdm5c/Nr4a2/Ppid/Sirt1/Smarca4/Lrif1/Zfpm2/Ptpn2/Zbtb8a/Wwp2/Prpf6/Park7/Rnf25/Nif3l1/M…	158
MF+	GO:0016620	oxidoreductase activity, acting on the aldehyde or oxo group of donors, NAD or NADP as acceptor	31/4280	43/14790	0.72093	2.49125	6.24918	5.72373e-09	1.90314e-07	1.36566e-07	Aldh2/Far1/Aldh1l1/Aldh7a1/Ogdh/Dld/Adh5/Aldh18a1/Aldh6a1/Aldh1b1/Aldh1l2/Pdhx/Aldh3a2/Aldh9a1/Bckdha/Far2/Aldh1a1/Akr1b10/Aldh4a1/Dlat/Dbt/Aldh3a1/Aldh16a1/Dhrs4/Aldh1a7/Bckdhb/Pdhb/Pdha1/Akr1c18/Aldh1a3/Aldh5a1	31
MF+	GO:0140101	catalytic activity, acting on a tRNA	63/4280	116/14790	0.543103	1.87675	6.04953	8.41765e-09	2.72322e-07	1.95414e-07	Thumpd3/Pop1/Farsb/Nsun6/Farsa/Trmt1l/Aarsd1/Mars1/Hars2/Elac2/Dus3l/Dars2/Nars2/Trmt5/Fto/Ftsj1/Rars2/Lars2/Iars2/Qrsl1/Trnt1/Trmt10c/Trmu/Ptrh2/Cdkal1/Aars2/Trmt2a/Lcmt2/Dtwd1/Pop4/Rpp40/Nsun2/Qtrt1/Alkbh8/Pus7/Sars2/Tars2/Rpp38/Rpp30/Nsun4/Trmt61a/Tsen2/Trub1/Trmt11/Trit1/Ankzf1/Rpusd4/Trdmt1/Trmt13/Yars2/Mettl1/Qtrt2/Lrrc47/Trmo/Gatb/Dtd1/Tyw5/Trmt12/Dus2/Trmt44/Ears2/Tyw3/Pars2	63
MF+	GO:0051539	4 iron, 4 sulfur cluster binding	31/4280	44/14790	0.704545	2.43463	6.08163	1.39933e-08	4.4079e-07	3.16303e-07	Ndufs1/Ndufv1/Ndufs2/Etfdh/Elp3/Ppat/Abce1/Aco1/Ndufs8/Prim2/Ciapin1/Ercc2/Cdkal1/Dph2/Pole/Aco2/Ddx11/Cdk5rap1/Lias/Dpyd/Ndufs7/Mettl17/Dph1/Sdhb/Nthl1/Pold1/Brip1/Dna2/Ciao3/Ireb2/Polr3f	31
MF+	GO:0050660	flavin adenine dinucleotide binding	48/4280	82/14790	0.585366	2.02279	5.92664	2.08338e-08	6.39438e-07	4.5885e-07	Maob/Acad9/Acox1/Aifm1/Kdm1a/Dld/Acad11/Acadvl/Txnrd3/Acadl/Sdha/Acadsb/Dus3l/Fmo1/Coq6/Acadm/Kdm1b/Mical1/Ivd/Acox3/Gcdh/Maoa/Mto1/Aox4/Etfa/Cry1/Txnrd2/Acad8/Sqor/Nos1/Dpyd/Acads/Mical3/Por/Fmo5/Aox1/Pipox/Cyb5r3/Nqo2/Mical2/Txnrd1/Ddo/Ilvbl/Cry2/Ndor1/Dus2/Mmachc/D2hgdh	48
MF+	GO:0140662	ATP-dependent protein folding chaperone	23/4280	29/14790	0.793103	2.74065	5.98747	2.70019e-08	8.0803e-07	5.79829e-07	Cct8/Cct4/Cct6a/Cct3/Tcp1/Cct7/Hsph1/Cct2/Cct5/Clpx/Hsp90ab1/Trap1/Hspa4l/Hspa4/Hspa2/Hspa9/Hsp90aa1/Hsp90b1/Hspa5/Hspa14/Hyou1/Hspa8/Hspa13	23
MF+	GO:0000049	tRNA binding	42/4280	70/14790	0.6	2.07336	5.74424	5.91221e-08	1.72608e-06	1.2386e-06	Ssb/Eif5b/Aimp1/Thumpd3/Nat10/Nsun6/Farsa/Trmt1l/Xpo5/Elp1/Elp3/Mars1/Mrps27/Nemf/Eif2a/Ighmbp2/Iars2/Trnt1/Trmt10c/Trmu/Aars2/Ptcd1/Nsun2/Gtpbp1/Alkbh8/Sars2/Eif2ak4/Nsun4/Hsd17b10/Trmt11/Eefsec/Rpusd4/Yars2/Mettl1/Qtrt2/Ctu2/Dtd1/Ctu1/Tyw5/Dus2/Ears2/Mtres1	42
MF+	GO:0043138	3'-5' DNA helicase activity	31/4280	46/14790	0.673913	2.32878	5.75989	7.20038e-08	2.05211e-06	1.47256e-06	Dhx9/Atrx/Smarcad1/Recql/Ascc3/Chd8/Chd4/Blm/Ercc3/Mcm4/Ighmbp2/Mcm6/Nav2/Helb/Ercc2/Mcm8/Recql5/Mcm3/Ruvbl2/Ddx11/Chd6/Mcm5/Chd2/Wrn/Mcm2/Chd1/Ercc6l/Chd5/Chd1l/Fbh1/Fancm	31
MF+	GO:0140142	nucleocytoplasmic carrier activity	22/4280	28/14790	0.785714	2.71512	5.79683	7.45933e-08	2.07647e-06	1.49004e-06	Cse1l/Ranbp6/Ipo11/Ipo4/Xpo5/Xpo1/Ipo5/Kpna1/Kpna4/Nup214/Ipo9/Tnpo2/Snupn/Xpo7/Xpo4/Kpna6/Tmco6/Calr/Kpna3/Eif4enif1/Kpnb1/Tnpo1	22
MF+	GO:0016741	transferase activity, transferring one-carbon groups	90/4280	192/14790	0.46875	1.61982	5.51641	9.28475e-08	2.52588e-06	1.81253e-06	Prmt9/Gart/Thumpd3/Mettl14/Ftsj3/Nsun6/Trmt1l/Atic/Dnmt1/Ash2l/Fam98a/Setdb1/Hnmt/Cad/Rnmt/Mtr/Coq3/Prmt1/Ndufaf7/Prmt5/Pcmtd2/Ehmt1/Trmt5/Ftsj1/Fbxo11/Fam98b/Nop2/Shmt2/Mettl15/Tgs1/Trmt10c/Smyd3/Mettl3/Ash1l/Armt1/Prmt7/Fdxacb1/Mrm3/Prmt3/Trmt2a/Cmtr1/Amt/Lcmt2/Setd2/Gamt/As3mt/Nsd1/Wdr5/Nsun2/Dph5/Alkbh8/Suz12/Nsun4/Comtd1/Trmt61a/Cmtr2/Mettl17/Prdm15/Kmt2c/Mettl18/Trmt11/Ezh1/2700097O09Rik/Tr…	90
MF+	GO:0016922	nuclear receptor binding	75/4280	154/14790	0.487013	1.68293	5.43641	1.58562e-07	4.21775e-06	3.02659e-06	Dcaf13/Ctnnb1/Fus/Dcaf1/Bcas3/Mms19/Kdm1a/Stat3/Hif1a/Kdm3a/Taf1/Med12/Brd8/Dnmt1/Actn4/Stat1/Jup/Med17/Uba3/Trip12/Kdm4c/Ddx5/Parp1/Taf7/Trim24/Cnot1/Med24/Nr4a2/Ppid/Sirt1/Smarca4/Lrif1/Prpf6/Park7/Mecr/Asxl1/Ets2/Ncoa1/Fkbp4/Rnf14/Cry1/Nsd1/Snw1/Arid1a/Ep300/Ncoa7/Ppargc1b/Gtf2b/Pik3r1/Hsd17b10/Med1/Ncor2/Med16/Per2/Bud31/Nrip1/Padi2/Calr/Ncoa3/Strn/Ddx54/Trip4/Isl1/Nr0b1/Foxp2/Nup62/Ctbp2/Nr4…	75
MF+	GO:0036121	double-stranded DNA helicase activity	30/4280	45/14790	0.666667	2.30374	5.58939	1.69569e-07	4.41247e-06	3.16632e-06	Atrx/Smarcad1/Recql/Ascc3/Upf1/Chd8/Chd4/Blm/Ercc3/Mcm4/Ighmbp2/Mcm6/Helb/Ercc2/Mcm8/Recql5/Mcm3/Ruvbl2/Ddx11/Chd6/Mcm5/Chd2/Wrn/Mcm2/Anxa1/Chd1/Ercc6l/Chd5/Chd1l/Fbh1	30
MF+	GO:0043022	ribosome binding	58/4280	112/14790	0.517857	1.78951	5.35209	2.92135e-07	7.44011e-06	5.3389e-06	Dhx9/Efl1/Ola1/Serbp1/Ptcd3/Naa15/Ddx3x/Dhx29/Nmd3/Ythdf3/Gemin5/Ltn1/Abce1/Mrps27/Bag6/Fmr1/Mcts1/Srp68/Nemf/Eif2a/Ighmbp2/Sbds/Abcf1/Srp72/Rictor/Taco1/Mtor/Eif3c/Pelo/Hspa5/Impact/Prmt3/Letm1/Pttg1/Cpsf6/Eral1/C1qbp/D1Pas1/Mettl17/Dnajc2/Oxa1l/Mtif2/Dhx33/Naa16/Eif3k/Uchl1/Letm2/Rpn2/Nme1/Sec61a1/Eif6/Ythdf1/Stau2/Ccdc47/Naa10/Rack1/Cpeb1/Mtres1	58
MF+	GO:0003774	cytoskeletal motor activity	69/4280	141/14790	0.489362	1.69104	5.26138	3.8925e-07	9.27504e-06	6.65562e-06	Eif5b/Myo1b/Kif3a/Dnm2/Myh10/Mfn1/Kif2a/Dnm3/Kif1a/Dnm1l/Dync1i1/Kif5b/Myh9/Myo6/Dync2h1/Kif1b/Opa1/Myo1e/Dync1h1/Kif21a/Kif5a/Myo10/Myh14/Dnm1/Myo5a/Myh8/Myo16/Kif13b/Drg2/Myh3/Kif23/Cenpe/Dnah5/Kif4/Mfn2/Kif15/Dnah8/Myo7a/Kif7/Actc1/Kif20b/Irgm1/Kif22/Lrrk2/Dnah1/Dync1li1/Rragb/Kif18a/Myo9a/Myo5b/Kif5c/Kif27/Dnah12/Gbp2/Kif11/Kif9/Kif20a/Kif2c/Myh2/Myo1c/Dnah11/Myh7b/Drg1/Myo3b/Kif26b/Dnah9/Myo…	69
MF+	GO:0017116	single-stranded DNA helicase activity	34/4280	55/14790	0.618182	2.13619	5.38702	3.93833e-07	9.27504e-06	6.65562e-06	Dhx9/Atrx/Smarcad1/Recql/Ascc3/Chd8/Chd4/Rfc3/Blm/Ercc3/Mcm4/Ighmbp2/Mcm6/Helb/Ercc2/Mcm8/Recql5/Mcm3/Ruvbl2/Ddx11/Rfc4/Chd6/Mcm5/Chd2/Wrn/Mcm2/Wrnip1/Chd1/Dscc1/Ercc6l/Chd5/Dna2/Chd1l/Fbh1	34
MF+	GO:0009378	four-way junction helicase activity	29/4280	44/14790	0.659091	2.27756	5.41577	3.95177e-07	9.27504e-06	6.65562e-06	Atrx/Smarcad1/Recql/Ascc3/Chd8/Chd4/Blm/Ercc3/Mcm4/Ighmbp2/Mcm6/Helb/Ercc2/Mcm8/Recql5/Mcm3/Ruvbl2/Ddx11/Chd6/Mcm5/Chd2/Wrn/Mcm2/Chd1/Ercc6l/Chd5/Chd1l/Fbh1/Fancm	29
MF+	GO:1990518	single-stranded 3'-5' DNA helicase activity	29/4280	44/14790	0.659091	2.27756	5.41577	3.95177e-07	9.27504e-06	6.65562e-06	Dhx9/Atrx/Smarcad1/Recql/Ascc3/Chd8/Chd4/Blm/Ercc3/Mcm4/Ighmbp2/Mcm6/Helb/Ercc2/Mcm8/Recql5/Mcm3/Ruvbl2/Ddx11/Chd6/Mcm5/Chd2/Wrn/Mcm2/Chd1/Ercc6l/Chd5/Chd1l/Fbh1	29
MF+	GO:0044183	protein folding chaperone	36/4280	60/14790	0.6	2.07336	5.31632	5.18361e-07	1.19323e-05	8.56239e-06	Cct8/Cct4/Cct6a/Cct3/Tcp1/Cct7/Hsph1/Cct2/Cct5/Clpx/Hsp90ab1/Trap1/Hspa4l/Hspa4/Hspa2/Hspa9/Hsp90aa1/Pdcl3/Hsp90b1/Cdc123/Hspa5/Hspa14/Zmynd10/Anp32e/Ric8a/Ric8b/Dnajb1/Hypk/Hyou1/Khsrp/Hspa8/Hspa13/Aplf/Zpr1/Tsc1/Ccdc47	36
MF+	GO:0008168	methyltransferase activity	84/4280	182/14790	0.461538	1.5949	5.15313	5.58988e-07	1.26247e-05	9.05927e-06	Prmt9/Thumpd3/Mettl14/Ftsj3/Nsun6/Trmt1l/Dnmt1/Ash2l/Fam98a/Setdb1/Hnmt/Rnmt/Mtr/Coq3/Prmt1/Ndufaf7/Prmt5/Pcmtd2/Ehmt1/Trmt5/Ftsj1/Fbxo11/Fam98b/Nop2/Mettl15/Tgs1/Trmt10c/Smyd3/Mettl3/Ash1l/Armt1/Prmt7/Fdxacb1/Mrm3/Prmt3/Trmt2a/Cmtr1/Lcmt2/Setd2/Gamt/As3mt/Nsd1/Wdr5/Nsun2/Dph5/Alkbh8/Suz12/Nsun4/Comtd1/Trmt61a/Cmtr2/Mettl17/Prdm15/Kmt2c/Mettl18/Trmt11/Ezh1/2700097O09Rik/Trdmt1/Trmt13/Prdm10/Mettl…	84
MF+	GO:0016627	oxidoreductase activity, acting on the CH-CH group of donors	34/4280	56/14790	0.607143	2.09805	5.25345	7.2421e-07	1.60533e-05	1.15196e-05	Acad9/Acox1/Fasn/Acad11/Acadvl/Acadl/Sdha/Acadsb/Dus3l/Acadm/Blvra/Ivd/Acox3/Mecr/Gcdh/Dhodh/Decr1/Acaa1a/Ptgr1/Acad8/Ptgr2/Dpyd/Cpox/Acads/Blvrb/Sdhb/Pecr/Bdh2/Ptges2/Akr1c18/Cox15/Dhcr7/Dus2/Tecr	34
MF+	GO:0005096	GTPase activator activity	100/4280	227/14790	0.440529	1.52229	5.06049	7.66228e-07	1.66759e-05	1.19664e-05	Sec23b/Stxbp5l/Rabgap1/Gdi2/Nprl2/Gdi1/Gapvd1/Ralgapa1/Rab3gap1/Srgap2/Rab3gap2/Tbc1d15/Rangap1/Tbck/Tbcd/Sec23a/Ophn1/Arfgap1/Dock4/Plcb1/Chm/Ranbp2/Tbc1d17/Tsc2/Arfgap3/Nf1/Ralgapb/Arhgap36/Tbc1d25/Arhgap1/Sgsm3/Tbc1d5/Gnb5/Gmip/Iqgap2/Nckap1l/Rap1gap/Rasa1/Tbc1d24/Dock3/Asap2/Tbc1d8b/Als2/Smap1/Rasa4/Stxbp5/Asap3/Ocrl/Rapgef2/Sgsm1/Rgs9/Arhgap24/Lrrk2/Rasa3/Myo9a/Tbc1d10a/Arhgap32/Arhgap12/Arh…	100
MF+	GO:0061749	forked DNA-dependent helicase activity	28/4280	43/14790	0.651163	2.25016	5.23889	9.10859e-07	1.94696e-05	1.39711e-05	Atrx/Smarcad1/Recql/Ascc3/Chd8/Chd4/Blm/Ercc3/Mcm4/Ighmbp2/Mcm6/Helb/Ercc2/Mcm8/Recql5/Mcm3/Ruvbl2/Ddx11/Chd6/Mcm5/Chd2/Wrn/Mcm2/Chd1/Ercc6l/Chd5/Chd1l/Fbh1	28
MF+	GO:0042162	telomeric DNA binding	26/4280	39/14790	0.666667	2.30374	5.20238	1.13885e-06	2.39159e-05	1.71617e-05	Hnrnpa2b1/Ncl/Rpa1/Rad50/Ctc1/Hnrnpd/Telo2/Upf2/Stn1/Trp53bp1/Upf1/Apex1/Pot1b/Blm/Smg6/Pot1a/Smg1/Terf2/Rpa2/Terf1/Smg7/Wrn/Xrcc5/Terf2ip/Zbtb48/Zbtb10	26
MF+	GO:0005085	guanyl-nucleotide exchange factor activity	91/4280	204/14790	0.446078	1.54147	4.9695	1.23306e-06	2.54478e-05	1.82609e-05	Eif2b3/Dock7/Ccdc88a/Gapvd1/Ccdc88c/Mycbp2/Rab3gap1/Gbf1/Rab3gap2/Plcd4/Rasgrp2/Dock11/Dock4/Kndc1/Eif2b2/Arhgef40/Gripap1/Rapgef3/Dis3/Arhgef18/Rap1gds1/Arhgef9/Dock10/Eif2b4/Dennd5b/Rabgef1/Dennd4c/Dock3/Als2/Madd/Plcg1/Rasgrf2/Arhgef3/Ngef/Arfgef2/Plekhg1/Fgd3/Arfgef1/Sh3bp5/Arfgef3/Rapgef2/Dock9/Dennd4a/Eif2b1/Plekhg5/Psd2/Rasgef1b/Tbc1d10a/Mcf2/Itsn1/Ric8a/Ric8b/Sh2d3c/Sbf2/Arhgef1/Tiam2/Eif…	91
MF+	GO:0030170	pyridoxal phosphate binding	30/4280	48/14790	0.625	2.15975	5.13569	1.35955e-06	2.75828e-05	1.9793e-05	Alas1/Cbs/Mtarc2/Pygl/Gad1/Pygm/Got1/Kyat3/Pygb/Gldc/Shmt2/Kyat1/Ddc/Abat/Psat1/Oat/Aadat/Thnsl2/Gcat/Pdxdc1/Cth/Csad/Shmt1/Accs/Gad2/Pnpo/Nfs1/Gpt/Sdsl/Plpbp	30
MF+	GO:0101005	deubiquitinase activity	48/4280	91/14790	0.527473	1.82274	5.02375	1.51494e-06	3.0223e-05	2.16875e-05	Usp14/Usp47/Psmd14/Cops5/Usp33/Uchl5/Stambp/Usp11/Usp15/Usp8/Usp48/Usp28/Usp9x/Usp4/Usp19/Usp5/Usp24/Brcc3/Usp34/Usp10/Uchl4/Usp35/Usp7/Zup1/Usp27x/Mindy4/Vcpip1/Zranb1/Usp22/Usp39/Otub1/Cyld/Usp38/Tnfaip3/Usp54/Usp20/Usp13/Uchl1/Cep63/Usp36/Usp29/Usp42/Usp3/Uchl3/Stambpl1/Mysm1/Mindy1/Otud4	48
MF+	GO:0008757	S-adenosylmethionine-dependent methyltransferase activity	70/4280	148/14790	0.472973	1.63441	4.94983	1.59717e-06	3.13411e-05	2.24898e-05	Prmt9/Thumpd3/Mettl14/Ftsj3/Nsun6/Trmt1l/Dnmt1/Ash2l/Setdb1/Hnmt/Rnmt/Coq3/Prmt1/Ndufaf7/Prmt5/Pcmtd2/Ehmt1/Trmt5/Ftsj1/Fbxo11/Nop2/Mettl15/Tgs1/Trmt10c/Smyd3/Mettl3/Ash1l/Armt1/Prmt7/Fdxacb1/Mrm3/Prmt3/Trmt2a/Cmtr1/Setd2/Gamt/As3mt/Nsd1/Wdr5/Nsun2/Dph5/Alkbh8/Nsun4/Comtd1/Trmt61a/Cmtr2/Kmt2c/Mettl18/Trmt11/Ezh1/Trdmt1/Mettl1/Smyd5/Trmo/Lcmt1/Pcmt1/Mrm2/Mepce/Prdm8/Kmt2b/Jarid2/Setdb2/Carm1/Dnmt3…	70
MF+	GO:0016616	oxidoreductase activity, acting on the CH-OH group of donors, NAD or NADP as acceptor	49/4280	94/14790	0.521277	1.80133	4.97352	1.85872e-06	3.58853e-05	2.57507e-05	Idh1/Mdh1/Hadha/Pgd/Idh3g/Idh3a/Hsd17b4/Mdh2/Adh5/Fasn/Akr1e1/Grhpr/Bdh1/Nsdhl/Ldha/Idh2/Cryl1/Cbr1/Dhrs1/Akr1b10/G6pdx/Cbr4/Hmgcr/Ehhadh/Aldh3a1/Ptgr1/Me2/Idh3b/Me3/Dhrs4/Hadh/Ugdh/Prxl2b/Adhfe1/Cbr3/Hsd17b10/Kcnab1/Mdh1b/Impdh1/Ldhb/Kcnab3/Bdh2/Hsd17b12/Akr1c18/Ctbp2/Hsd3b7/Hpgd/Hsd11b1/Gpd1l	49
MF+	GO:0008173	RNA methyltransferase activity	35/4280	60/14790	0.583333	2.01577	5.03107	1.88895e-06	3.589e-05	2.5754e-05	Thumpd3/Mettl14/Ftsj3/Nsun6/Trmt1l/Rnmt/Trmt5/Ftsj1/Nop2/Mettl15/Tgs1/Trmt10c/Mettl3/Fdxacb1/Mrm3/Trmt2a/Cmtr1/Lcmt2/Nsun2/Alkbh8/Nsun4/Trmt61a/Cmtr2/Trmt11/Trdmt1/Trmt13/Mettl1/Trmo/Mrm2/Mepce/Mettl16/Trmt12/Trmt44/Tyw3/Tfb1m	35
MF+	GO:0016779	nucleotidyltransferase activity	61/4280	125/14790	0.488	1.68634	4.91746	2.02539e-06	3.78812e-05	2.71829e-05	Gphn/Papolg/Polr3b/Polr1b/Papss1/Polr3a/Polr1a/Tut1/Pnpt1/Polr2b/Dkc1/Parp1/Rngtt/Polr2a/Tut7/Ugp2/Coasy/Tep1/Polk/Trnt1/Pole/Tent4b/Parp2/Rpap1/Gmppb/Nmnat2/Terf2/Uap1l1/Parp4/Pold3/Polr2g/Papss2/Tut4/Crppa/Terf1/Polrmt/Pola2/Mtpap/Mocs3/Selenoo/Pola1/Fpgt/Tiparp/Tnks/Pcyt2/Pold1/Ctu2/Parp12/Flad1/Mb21d2/Rev1/Sirt4/Oasl2/Ctu1/Polh/Tnks2/Parp14/Sirt6/Parp9/Tamm41/Parp3	61
MF+	GO:0016614	oxidoreductase activity, acting on CH-OH group of donors	52/4280	102/14790	0.509804	1.76168	4.92587	2.1888e-06	3.96969e-05	2.84858e-05	Idh1/Mdh1/Hadha/Pgd/Idh3g/Idh3a/Hsd17b4/Mdh2/Adh5/Fasn/Akr1e1/Grhpr/Bdh1/Gpd2/Nsdhl/Aldh3a2/Ldha/Idh2/Cryl1/Cbr1/Dhrs1/Akr1b10/G6pdx/Cbr4/Hmgcr/Ehhadh/Aldh3a1/Ptgr1/Me2/Idh3b/Me3/Dhrs4/Hadh/Ugdh/Prxl2b/Adhfe1/Cbr3/Hsd17b10/Kcnab1/Mdh1b/Impdh1/Ldhb/Kcnab3/Bdh2/Hsd17b12/Akr1c18/Ctbp2/Hsd3b7/Hpgd/D2hgdh/Hsd11b1/Gpd1l	52
MF+	GO:0019783	ubiquitin-like protein peptidase activity	52/4280	102/14790	0.509804	1.76168	4.92587	2.1888e-06	3.96969e-05	2.84858e-05	Usp14/Usp47/Psmd14/Cops5/Usp33/Uchl5/Stambp/Usp11/Usp15/Usp8/Usp48/Usp28/Usp9x/Usp4/Usp19/Usp5/Senp7/Usp24/Ufsp2/Brcc3/Usp34/Usp10/Uchl4/Usp35/Usp7/Zup1/Usp27x/Mindy4/Vcpip1/Zranb1/Usp22/Usp39/Otub1/Cyld/Usp38/Tnfaip3/Usp54/Usp20/Usp13/Senp6/Uchl1/Cep63/Usp36/Usp29/Usp42/Usp3/Uchl3/Stambpl1/Ufsp1/Mysm1/Mindy1/Otud4	52
MF+	GO:0003712	transcription coregulator activity	175/4280	449/14790	0.389755	1.34684	4.7627	2.23222e-06	3.988e-05	2.86173e-05	Dhx9/Taf15/Hnrnpu/Ctnnb1/Fus/Zcchc12/Ccar1/Bclaf1/Mms19/Kdm1a/Rnf20/Cops5/Kdm5b/Kdm3a/Bclaf3/Med12/Mybbp1a/Ddx1/Tcerg1/Trim32/Actn4/Cebpz/Sqstm1/Atf7ip/Nup98/Jup/Maged1/Pa2g4/Med17/Med6/Trrap/Dmap1/Trp53bp1/Pias1/Btaf1/Taf6l/Supt3/Tada2a/Ddx17/Calcoco1/Hcfc1/Prmt5/Phf8/Ube3a/Acss2/Sin3b/Ddx5/Kat8/Smarcb1/Chd4/Trim24/Apex1/Med7/Med24/Sin3a/Kdm5a/Kdm3b/Birc2/Mta3/Psip1/Sirt1/Riox2/Camta1/Kat7/Smarc…	175
MF+	GO:0070279	vitamin B6 binding	30/4280	49/14790	0.612245	2.11568	4.99187	2.53678e-06	4.46547e-05	3.20435e-05	Alas1/Cbs/Mtarc2/Pygl/Gad1/Pygm/Got1/Kyat3/Pygb/Gldc/Shmt2/Kyat1/Ddc/Abat/Psat1/Oat/Aadat/Thnsl2/Gcat/Pdxdc1/Cth/Csad/Shmt1/Accs/Gad2/Pnpo/Nfs1/Gpt/Sdsl/Plpbp	30
MF+	GO:0016853	isomerase activity	72/4280	157/14790	0.458599	1.58474	4.70039	4.65213e-06	8.07043e-05	5.79121e-05	Hmgcs1/Pgm3/Pgm1/Ech1/Ppil4/Top1/Hsd17b4/Cwc27/Kif1b/Recql/Top2b/Top3b/Lss/Mmut/Ppwd1/Ppig/Isyna1/Ppil2/Gnpda2/Dkc1/Fkbp3/Ranbp2/Blm/Ppid/Ercc3/Acadm/Mpi/Pgm2/Gne/Renbp/Ercc2/Echs1/Ppie/Recql5/Fkbp4/Cyp2j9/Fahd2a/Ddx11/Pgm2l1/Ehhadh/Gpi1/Top2a/Pdia3/Aloxe3/Ddx31/Pus7l/Eci1/Wrn/Pdia6/Pus7/Amacr/Pdia4/Katnal2/Top3a/Trub1/Fkbp5/Rpusd2/Enoph1/Rpusd4/Brip1/Ptges2/Fbh1/Eci2/Fahd1/Katna1/Cyp2j6/Gale/Ppi…	72
MF+	GO:0004029	aldehyde dehydrogenase (NAD+) activity	14/4280	17/14790	0.823529	2.84579	4.85918	7.55602e-06	0.000127735	9.16603e-05	Aldh2/Aldh1l1/Aldh7a1/Adh5/Aldh1b1/Aldh1l2/Aldh3a2/Aldh9a1/Aldh1a1/Aldh4a1/Aldh3a1/Aldh16a1/Aldh1a7/Aldh1a3	14
MF+	GO:0017069	snRNA binding	27/4280	44/14790	0.613636	2.12049	4.74991	7.57658e-06	0.000127735	9.16603e-05	Hnrnpu/Snrnp70/Prpf8/Eftud2/Ddx21/Gemin5/Sf3b3/Ddx39b/Tut1/Rbm22/Sart3/Prpf31/Coil/Snrpa1/Snrpb2/Ccnt1/Snrnp35/Prpf4/Ro60/Larp7/Cdk9/Toe1/Rnpc3/Mepce/Snrpd3/Mettl16/Hexim1	27
MF+	GO:0008234	cysteine-type peptidase activity	68/4280	148/14790	0.459459	1.58771	4.58548	7.81325e-06	0.000129895	9.32107e-05	Usp14/Blmh/Usp47/Usp33/Uchl5/Usp11/Usp15/Usp8/Usp48/Usp28/Capn2/Usp9x/Usp4/Usp19/Usp5/Senp7/Usp24/Ufsp2/Capn7/Capn1/Brcc3/Usp34/Usp10/Uchl4/Casp3/Usp35/Usp7/Zup1/Usp27x/Mindy4/Vcpip1/Ctsl/Adgb/Zranb1/Usp22/Usp39/Scrn2/Otub1/Cyld/Usp38/Tnfaip3/Usp54/Atg4b/Usp20/Usp13/Espl1/Capns1/Capn6/Lgmn/Senp6/Uchl1/Casp1/Usp36/Usp29/Capn5/Casp6/Ctsf/Usp42/Ctsb/Ctsc/Usp3/Uchl3/Capn3/Casp12/Ufsp1/Casp7/Mindy1/Ot…	68
MF+	GO:0017056	structural constituent of nuclear pore	15/4280	19/14790	0.789474	2.72811	4.80987	9.03916e-06	0.000148218	0.000106358	Tpr/Nup93/Nup88/Nup107/Nup160/Nup205/Nup133/Nup98/Nup85/Nup214/Nup188/Nup153/Nup155/Nup62cl/Nup62	15
MF+	GO:0106310	protein serine kinase activity	137/4280	345/14790	0.397101	1.37223	4.46425	9.1706e-06	0.000148341	0.000106447	Prpf4b/Cdk11b/Dcaf1/Prkdc/Riok1/Tbk1/Rps6ka5/Taf1/Sik2/Atr/Riok2/Rps6ka6/Pikfyve/Prkcd/Pik3r4/Atm/Vrk1/Camk1g/Plk2/Dclk1/Cdc7/Dclk3/Tnik/Map4k5/Mapk1/Gak/Sik3/Clk2/Pnck/Cdk7/Rps6kl1/Camk2d/Stk38/Mast1/Prkci/Nek1/Clk1/Prkaa1/Mast4/Mtor/Rock2/Stk36/Dyrk3/Map4k4/Slk/Dapk3/Camk2g/Nuak2/Smg1/Map3k5/Nek3/Cdk17/Srpk1/Prkcg/Csnk2a2/Chek1/Mapk15/Cdk1/Dclk2/Cit/Sgk1/Pik3cb/Csnk1a1/Lrrk2/Mapk8/Camk2b/Cdk9/T…	137
MF+	GO:0008408	3'-5' exonuclease activity	29/4280	49/14790	0.591837	2.04516	4.67633	9.65464e-06	0.000154088	0.000110571	Dis3l2/Rad50/Xrn2/Exosc10/Parn/Pnpt1/Cnot1/Apex1/Dis3/Mre11a/Cnot2/Dis3l/Pole/Pan2/Myg1/Wrn/Polrmt/Toe1/Nme7/Pold1/Pde12/Nme1/Aplf/Eri2/Rexo4/Cnot8/Rad1/Nme5/Tatdn1	29
MF+	GO:0004812	aminoacyl-tRNA ligase activity	17/4280	23/14790	0.73913	2.55414	4.75991	1.03048e-05	0.000159526	0.000114473	Farsb/Farsa/Aarsd1/Mars1/Hars2/Dars2/Nars2/Rars2/Lars2/Iars2/Aars2/Sars2/Tars2/Yars2/Lrrc47/Ears2/Pars2	17
MF+	GO:0016875	ligase activity, forming carbon-oxygen bonds	17/4280	23/14790	0.73913	2.55414	4.75991	1.03048e-05	0.000159526	0.000114473	Farsb/Farsa/Aarsd1/Mars1/Hars2/Dars2/Nars2/Rars2/Lars2/Iars2/Aars2/Sars2/Tars2/Yars2/Lrrc47/Ears2/Pars2	17
MF+	GO:0003713	transcription coactivator activity	96/4280	227/14790	0.422907	1.4614	4.47051	1.0488e-05	0.000159526	0.000114473	Dhx9/Ctnnb1/Fus/Zcchc12/Ccar1/Mms19/Kdm1a/Rnf20/Cops5/Med12/Trim32/Actn4/Cebpz/Nup98/Jup/Maged1/Med17/Med6/Trrap/Taf6l/Supt3/Tada2a/Ddx17/Calcoco1/Hcfc1/Ube3a/Acss2/Kat8/Smarcb1/Trim24/Apex1/Med24/Kdm5a/Birc2/Mta3/Psip1/Sirt1/Smarca4/Smarca2/Zfpm2/Med27/Trim28/Prpf6/Park7/Asxl1/Ascc1/Ncoa1/Supt7l/Mta2/Kat5/Tada1/Usp22/Brd4/Mrtfa/Xpc/Mrtfb/Crebbp/Cited2/Snw1/Hcfc2/Ep300/Ssbp3/Lpin1/Lpin2/Kmt2c/Myt…	96
MF+	GO:0003777	microtubule motor activity	34/4280	61/14790	0.557377	1.92608	4.62503	1.05285e-05	0.000159526	0.000114473	Kif3a/Kif2a/Kif1a/Dync1i1/Kif5b/Dync2h1/Kif1b/Dync1h1/Kif21a/Kif5a/Kif13b/Kif23/Cenpe/Dnah5/Kif4/Kif15/Dnah8/Kif7/Kif20b/Kif22/Dnah1/Dync1li1/Kif18a/Kif5c/Kif27/Dnah12/Kif11/Kif9/Kif20a/Kif2c/Dnah11/Kif26b/Dnah9/Kif18b	34
MF+	GO:0003779	actin binding	164/4280	427/14790	0.384075	1.32721	4.37835	1.22751e-05	0.000183666	0.000131796	Hnrnpu/Myo1b/Cyfip1/Ipp/Hdac6/Rdx/Gsn/Arpc1a/Vps16/Pls3/Add3/Coro1a/Cap1/Ccdc88a/Myh10/Daam1/Myh9/Klhl1/Myo6/Fbxo25/Ctnna1/Actn4/Coro7/Cap2/Map2/Arpc3/Ctnna2/Myo1e/Ophn1/Klhl20/Pick1/Afdn/Actn1/Fmnl2/Ptk2/Add1/Myo10/Tln2/Fermt2/Eps8/Hook1/Myh14/Vps18/Wdr1/Camsap3/Sptan1/Map1s/Myo5a/Frg1/Actn2/Myh8/Rusc1/Amotl2/Tln1/Epb41l2/Myo16/Syne2/Ace/Epb41l3/Flii/Coro1b/Washc1/Sptbn1/Dmd/Pxk/Mtss1/Mical1/Dbn…	164
MF+	GO:0051015	actin filament binding	91/4280	214/14790	0.425234	1.46944	4.41426	1.35817e-05	0.000198869	0.000142705	Myo1b/Cyfip1/Gsn/Arpc1a/Vps16/Pls3/Add3/Coro1a/Myh10/Myh9/Myo6/Ctnna1/Actn4/Arpc3/Ctnna2/Myo1e/Pick1/Afdn/Actn1/Fmnl2/Add1/Myo10/Tln2/Fermt2/Myh14/Wdr1/Camsap3/Sptan1/Map1s/Myo5a/Frg1/Actn2/Myh8/Amotl2/Tln1/Myo16/Flii/Coro1b/Sptbn1/Mtss1/Dbn1/Capza2/Iqgap2/Ezr/Nexn/Shtn1/Myh3/Twf2/Syne1/Myo18a/Myo7a/Bin1/Capzb/Kptn/Cttn/Pls1/Clasp2/Micall2/Myo9a/Myo5b/Flna/Tagln2/Dbnl/Lima1/Ablim1/Fhod3/Coro1c/Hi…	91
MF+	GO:0001098	basal transcription machinery binding	35/4280	64/14790	0.546875	1.88979	4.55221	1.37896e-05	0.000198869	0.000142705	Dhx9/Zfp326/Hnrnpu/Leo1/Nop58/Elp2/Ctr9/Elp4/Taf1/Nolc1/Znhit6/Ercc4/Paf1/Ercc5/Pcf11/Wdr43/Taf7/Gtf2f1/Smyd3/Ahr/Recql5/Ruvbl2/Scaf8/Uvssa/Ccar2/Brd4/Gtf2e2/Crebbp/Trp53/Gtf2b/Scaf4/Ctdp1/Ncoa3/Rtf1/Ar	35
MF+	GO:0001099	basal RNA polymerase II transcription machinery binding	35/4280	64/14790	0.546875	1.88979	4.55221	1.37896e-05	0.000198869	0.000142705	Dhx9/Zfp326/Hnrnpu/Leo1/Nop58/Elp2/Ctr9/Elp4/Taf1/Nolc1/Znhit6/Ercc4/Paf1/Ercc5/Pcf11/Wdr43/Taf7/Gtf2f1/Smyd3/Ahr/Recql5/Ruvbl2/Scaf8/Uvssa/Ccar2/Brd4/Gtf2e2/Crebbp/Trp53/Gtf2b/Scaf4/Ctdp1/Ncoa3/Rtf1/Ar	35
MF+	GO:0004518	nuclease activity	78/4280	179/14790	0.435754	1.5058	4.34462	1.94366e-05	0.000276972	0.00019875	Cpsf3/Dis3l2/Rad50/Xrn1/Las1l/Xrn2/Pop1/Exosc10/Ercc4/Parn/Ddx1/Snd1/Ercc5/Fan1/Pnpt1/Dbr1/Samhd1/Elac2/Cnot1/Apex1/Nudt12/Dis3/Mre11a/Nynrin/Ints11/Tdp1/Cnot2/Smg6/Xrcc4/Dis3l/Pole/Mrpl44/Pan2/Tdp2/Xrcc1/Nob1/Dxo/Myg1/Pop4/Rcl1/Rpp40/Harbi1/Dicer1/Wrn/Polrmt/Zranb3/Rpp38/Rpp30/Fen1/Tsen2/Lactb2/Toe1/N4bp2/Nme7/Ankzf1/Gen1/Enpp2/Pold1/Pde12/Pld3/Rida/Dna2/Tsn/Piwil1/Tatdn3/Nme1/Pms2/Aplf/Drosha/E…	78
MF+	GO:0004527	exonuclease activity	39/4280	75/14790	0.52	1.79692	4.41523	2.1939e-05	0.000308952	0.000221699	Cpsf3/Dis3l2/Rad50/Xrn1/Xrn2/Exosc10/Parn/Ddx1/Fan1/Pnpt1/Cnot1/Apex1/Dis3/Mre11a/Tdp1/Cnot2/Dis3l/Pole/Pan2/Dxo/Myg1/Wrn/Polrmt/Fen1/Toe1/Nme7/Enpp2/Pold1/Pde12/Pld3/Nme1/Aplf/Exog/Eri2/Rexo4/Cnot8/Rad1/Nme5/Tatdn1	39
MF+	GO:0004030	aldehyde dehydrogenase [NAD(P)+] activity	14/4280	18/14790	0.777778	2.68769	4.57194	2.48851e-05	0.000342385	0.00024569	Aldh2/Aldh1l1/Aldh7a1/Adh5/Aldh1b1/Aldh1l2/Aldh3a2/Aldh9a1/Aldh1a1/Aldh4a1/Aldh3a1/Aldh16a1/Aldh1a7/Aldh1a3	14
MF+	GO:0061608	nuclear import signal receptor activity	14/4280	18/14790	0.777778	2.68769	4.57194	2.48851e-05	0.000342385	0.00024569	Ranbp6/Ipo11/Ipo4/Ipo5/Kpna1/Kpna4/Ipo9/Tnpo2/Snupn/Kpna6/Tmco6/Kpna3/Kpnb1/Tnpo1	14
MF+	GO:0004843	cysteine-type deubiquitinase activity	42/4280	83/14790	0.506024	1.74862	4.36444	2.54768e-05	0.000346542	0.000248673	Usp14/Usp47/Usp33/Uchl5/Usp11/Usp15/Usp8/Usp48/Usp28/Usp9x/Usp4/Usp19/Usp5/Usp24/Brcc3/Usp34/Usp10/Uchl4/Usp35/Usp7/Zup1/Usp27x/Mindy4/Vcpip1/Zranb1/Usp22/Usp39/Otub1/Cyld/Usp38/Tnfaip3/Usp54/Usp20/Usp13/Uchl1/Usp36/Usp29/Usp42/Usp3/Uchl3/Mindy1/Otud4	42
MF+	GO:0070034	telomerase RNA binding	16/4280	22/14790	0.727273	2.51317	4.5324	2.66067e-05	0.000357845	0.000256784	Hnrnpu/Xrn1/Exosc10/Parn/Dhx36/Dkc1/Tep1/Smg6/Tent4b/Gar1/Smg7/Snrpb/Pinx1/Wrap53/Snrpd3/Hnrnpc	16
MF+	GO:0030515	snoRNA binding	21/4280	33/14790	0.636364	2.19902	4.40023	3.60375e-05	0.000479299	0.000343937	Prkdc/Nop58/Nop14/Nop56/Wdr3/Tbl3/Nolc1/Utp6/Bms1/Ddx21/Heatr1/Dkc1/Utp25/Gar1/Nufip1/Dhx37/Sde2/Xrcc5/Tsr1/Rrp9/Nudt16l1	21
MF+	GO:0005543	phospholipid binding	167/4280	445/14790	0.375281	1.29682	4.05712	4.5167e-05	0.00059412	0.000426331	Ogt/Myo1b/Anxa6/Gsn/Bcas3/Exoc1/Cadps/Dnm2/Ccdc88a/Appl2/Zfyve16/Mfge8/Amph/Picalm/Anxa7/Apoe/Gbf1/Fcho2/Snx16/Bbs5/Opa1/Pla2g7/Stam/Myo1e/Ankfy1/Vps13b/Baiap3/Washc2/Ophn1/Pick1/Atg2b/Exoc7/Bdh1/Clint1/Myo10/Fermt2/Pld2/Plcb1/Pacsin2/Dnm1/Osbpl8/Gga2/Actn2/Nf1/Anxa5/Hgs/Tln1/Wdr45/Cpne8/Snx29/Flii/Prkci/Cpne4/Sptbn1/Vdac2/Pxk/Cpne5/Mtss1/Cpne6/Eea1/Iqgap2/Dgka/Unc13a/Anxa2/Stam2/Itpr2/Pld1/Twf2/…	167
MF+	GO:0050661	NADP binding	26/4280	45/14790	0.577778	1.99657	4.27251	4.96622e-05	0.000641477	0.000460313	Idh1/Pgd/Grhpr/Glyr1/Cat/Fmo1/Nnt/G6pdx/Cbr4/Hmgcr/Decr1/Me3/Nos1/Dpyd/Cbr3/Cryz/Por/Kcnab1/Fmo5/Qdpr/Ndor1/Dhcr7/Dus2/Crym/Gmds/Hsd11b1	26
MF+	GO:0043047	single-stranded telomeric DNA binding	11/4280	13/14790	0.846154	2.92398	4.42862	4.9839e-05	0.000641477	0.000460313	Hnrnpa2b1/Rpa1/Rad50/Ctc1/Stn1/Pot1b/Pot1a/Terf2/Rpa2/Terf1/Terf2ip	11
MF+	GO:0004197	cysteine-type endopeptidase activity	36/4280	70/14790	0.514286	1.77717	4.15911	6.09332e-05	0.000753608	0.000540777	Blmh/Usp33/Usp11/Usp15/Usp48/Capn2/Usp9x/Senp7/Capn7/Capn1/Usp34/Usp10/Casp3/Usp7/Usp27x/Ctsl/Adgb/Atg4b/Usp20/Usp13/Espl1/Capns1/Capn6/Lgmn/Senp6/Uchl1/Casp1/Usp29/Capn5/Casp6/Ctsf/Ctsb/Ctsc/Capn3/Casp12/Casp7	36
MF+	GO:0003688	DNA replication origin binding	12/4280	15/14790	0.8	2.76449	4.36305	6.13764e-05	0.000753608	0.000540777	Dhx9/Orc5/Kat7/Orc4/Ddx11/Mcm5/Mcm2/Orc3/Pola1/Grwd1/Mcm10/Cdc6	12
MF+	GO:0008139	nuclear localization sequence binding	15/4280	21/14790	0.714286	2.46829	4.29671	6.76592e-05	0.000753608	0.000540777	Ranbp6/Ipo4/Nolc1/Ipo5/Kpna1/Nup98/Kpna4/Nup214/Tnpo2/Nup153/Nfkbia/Kpna6/Kpna3/Kpnb1/Tnpo1	15
MF+	GO:0043998	histone H2A acetyltransferase activity	15/4280	21/14790	0.714286	2.46829	4.29671	6.76592e-05	0.000753608	0.000540777	Hat1/Taf1/Kat8/Ing3/Kat7/Mcm3ap/Ncoa1/Kat5/Crebbp/Ep300/Gtf2b/Kat6a/Kat2a/Ncoa3/Gtf3c4	15
MF+	GO:0032931	histone H3K56 acetyltransferase activity	14/4280	19/14790	0.736842	2.54624	4.30366	6.92539e-05	0.000753608	0.000540777	Hat1/Taf1/Kat8/Kat7/Mcm3ap/Ncoa1/Kat5/Crebbp/Ep300/Gtf2b/Kat6a/Kat2a/Ncoa3/Gtf3c4	14
MF+	GO:0043992	histone H3K9 acetyltransferase activity	14/4280	19/14790	0.736842	2.54624	4.30366	6.92539e-05	0.000753608	0.000540777	Hat1/Taf1/Kat8/Kat7/Mcm3ap/Ncoa1/Kat5/Crebbp/Ep300/Gtf2b/Kat6a/Kat2a/Ncoa3/Gtf3c4	14
MF+	GO:0043993	histone H3K18 acetyltransferase activity	14/4280	19/14790	0.736842	2.54624	4.30366	6.92539e-05	0.000753608	0.000540777	Hat1/Taf1/Kat8/Kat7/Mcm3ap/Ncoa1/Kat5/Crebbp/Ep300/Gtf2b/Kat6a/Kat2a/Ncoa3/Gtf3c4	14
MF+	GO:0043994	histone H3K23 acetyltransferase activity	14/4280	19/14790	0.736842	2.54624	4.30366	6.92539e-05	0.000753608	0.000540777	Hat1/Taf1/Kat8/Kat7/Mcm3ap/Ncoa1/Kat5/Crebbp/Ep300/Gtf2b/Kat6a/Kat2a/Ncoa3/Gtf3c4	14
MF+	GO:0043999	histone H2AK5 acetyltransferase activity	14/4280	19/14790	0.736842	2.54624	4.30366	6.92539e-05	0.000753608	0.000540777	Hat1/Taf1/Kat8/Kat7/Mcm3ap/Ncoa1/Kat5/Crebbp/Ep300/Gtf2b/Kat6a/Kat2a/Ncoa3/Gtf3c4	14
MF+	GO:0044012	histone H2AK9 acetyltransferase activity	14/4280	19/14790	0.736842	2.54624	4.30366	6.92539e-05	0.000753608	0.000540777	Hat1/Taf1/Kat8/Kat7/Mcm3ap/Ncoa1/Kat5/Crebbp/Ep300/Gtf2b/Kat6a/Kat2a/Ncoa3/Gtf3c4	14
MF+	GO:0044014	histone H2BK5 acetyltransferase activity	14/4280	19/14790	0.736842	2.54624	4.30366	6.92539e-05	0.000753608	0.000540777	Hat1/Taf1/Kat8/Kat7/Mcm3ap/Ncoa1/Kat5/Crebbp/Ep300/Gtf2b/Kat6a/Kat2a/Ncoa3/Gtf3c4	14
MF+	GO:0044015	histone H2BK12 acetyltransferase activity	14/4280	19/14790	0.736842	2.54624	4.30366	6.92539e-05	0.000753608	0.000540777	Hat1/Taf1/Kat8/Kat7/Mcm3ap/Ncoa1/Kat5/Crebbp/Ep300/Gtf2b/Kat6a/Kat2a/Ncoa3/Gtf3c4	14
MF+	GO:0044016	histone H3K4 acetyltransferase activity	14/4280	19/14790	0.736842	2.54624	4.30366	6.92539e-05	0.000753608	0.000540777	Hat1/Taf1/Kat8/Kat7/Mcm3ap/Ncoa1/Kat5/Crebbp/Ep300/Gtf2b/Kat6a/Kat2a/Ncoa3/Gtf3c4	14
MF+	GO:0044017	histone H3K27 acetyltransferase activity	14/4280	19/14790	0.736842	2.54624	4.30366	6.92539e-05	0.000753608	0.000540777	Hat1/Taf1/Kat8/Kat7/Mcm3ap/Ncoa1/Kat5/Crebbp/Ep300/Gtf2b/Kat6a/Kat2a/Ncoa3/Gtf3c4	14
MF+	GO:0044018	histone H3K36 acetyltransferase activity	14/4280	19/14790	0.736842	2.54624	4.30366	6.92539e-05	0.000753608	0.000540777	Hat1/Taf1/Kat8/Kat7/Mcm3ap/Ncoa1/Kat5/Crebbp/Ep300/Gtf2b/Kat6a/Kat2a/Ncoa3/Gtf3c4	14
MF+	GO:0046972	histone H4K16 acetyltransferase activity	14/4280	19/14790	0.736842	2.54624	4.30366	6.92539e-05	0.000753608	0.000540777	Hat1/Taf1/Kat8/Ing3/Mcm3ap/Ncoa1/Kat5/Crebbp/Ep300/Gtf2b/Kat6a/Kat2a/Ncoa3/Gtf3c4	14
MF+	GO:0140908	histone H3K122 acetyltransferase activity	14/4280	19/14790	0.736842	2.54624	4.30366	6.92539e-05	0.000753608	0.000540777	Hat1/Taf1/Kat8/Kat7/Mcm3ap/Ncoa1/Kat5/Crebbp/Ep300/Gtf2b/Kat6a/Kat2a/Ncoa3/Gtf3c4	14
MF+	GO:0051536	iron-sulfur cluster binding	37/4280	73/14790	0.506849	1.75147	4.10728	7.24954e-05	0.000781775	0.000560989	Ndufs1/Ndufv1/Ndufs2/Etfdh/Elp3/Ppat/Abce1/Aco1/Ndufs8/Prim2/Ciapin1/Ercc2/Cdkal1/Abat/Dph2/Pole/Aco2/Ddx11/Cdk5rap1/Aox4/Kif4/Lias/Dpyd/Ndufs7/Mettl17/Dph1/Sdhb/Nthl1/Pold1/Brip1/Fbxl5/Aox1/Dna2/Ciao3/Ireb2/Nfs1/Polr3f	37
MF+	GO:0070063	RNA polymerase binding	33/4280	63/14790	0.52381	1.81008	4.11179	7.64223e-05	0.000816764	0.000586096	Dhx9/Zfp326/Hnrnpu/Leo1/Ythdc2/Elp2/Ctr9/Elp4/Nedd4/Paf1/Tcerg1/Ercc5/Pcf11/Wdr43/Wdhd1/Ercc6/Smyd3/Phrf1/Ccnt1/Recql5/Scaf8/Uvssa/Ccar2/Bin1/Brd4/Gtf2b/Scaf4/Rrn3/Brca1/Per2/Ncoa3/Rtf1/Spty2d1	33
MF+	GO:0008175	tRNA methyltransferase activity	20/4280	32/14790	0.625	2.15975	4.191	8.04448e-05	0.00084467	0.000606121	Thumpd3/Nsun6/Trmt1l/Trmt5/Ftsj1/Trmt10c/Trmt2a/Lcmt2/Nsun2/Alkbh8/Nsun4/Trmt61a/Trmt11/Trdmt1/Trmt13/Mettl1/Trmo/Trmt12/Trmt44/Tyw3	20
MF+	GO:0140566	histone reader activity	20/4280	32/14790	0.625	2.15975	4.191	8.04448e-05	0.00084467	0.000606121	Mphosph8/Taf1/Usp15/Trp53bp1/Kdm4c/Taf7/Mdc1/Hdgfl2/Stk38/Yeats2/Zzef1/Phf14/Dnajc2/Brd1/Chd5/Jarid2/Chd1l/Dpf2/Pih1d1/Tonsl	20
MF+	GO:0035403	histone H3T6 kinase activity	95/4280	235/14790	0.404255	1.39695	3.91427	9.45511e-05	0.000979341	0.000702759	Prpf4b/Dcaf1/Prkdc/Riok1/Tbk1/Rps6ka5/Taf1/Sik2/Atr/Riok2/Rps6ka6/Pikfyve/Pik3r4/Atm/Vrk1/Dclk1/Cdc7/Dclk3/Tnik/Map4k5/Gak/Sik3/Rps6kl1/Stk38/Mast1/Nek1/Prkaa1/Mast4/Mtor/Rock2/Stk36/Map4k4/Slk/Dapk3/Nuak2/Smg1/Nek3/Srpk1/Csnk2a2/Chek1/Dclk2/Cit/Sgk1/Csnk1a1/Lrrk2/Eif2ak4/Oxsr1/Cask/Prkca/Dapk1/Map3k19/Map4k3/Nek5/Bub1b/Riok3/Bub1/Rock1/Pak1/Mark3/Srpk2/Melk/Hunk/Mast3/Aak1/Mastl/Stk26/Tlk2/Trio/…	95
MF+	GO:0005516	calmodulin binding	78/4280	186/14790	0.419355	1.44913	3.93349	9.49907e-05	0.000979341	0.000702759	Myo1b/Iqcb1/Add3/Ubr4/Myh10/Myh9/Myo6/Phka1/Map2/Myo1e/Tjp1/Camk1g/Add1/Myo10/Myh14/Ddx5/Camsap3/Sptan1/Plcb1/Myo5a/Pcnt/Pnck/Camk2d/Ace/Sptbn1/Enkur/Pde1b/Iqgap2/Phka2/Ppp3ca/Pde1a/Myh3/Unc13a/Camk2g/Rasgrf2/Myo7a/Camkv/Phkb/Camk2b/Rit2/Nos1/Cth/Myo5b/Ppp3cb/Cask/Dapk1/Akap5/Pik3r1/Grin1/Camk4/Camsap2/Cdk5rap2/Eef2k/Camk2a/Ryr2/Atp2b1/Add2/Iqgap3/Myo1c/Aspm/Ewsr1/Mylk/Iqgap1/Strn/Wfs1/Rit1/Rrad/…	78
MF+	GO:0004679	AMP-activated protein kinase activity	96/4280	238/14790	0.403361	1.39386	3.90892	9.60852e-05	0.000979341	0.000702759	Prpf4b/Dcaf1/Prkdc/Riok1/Tbk1/Rps6ka5/Taf1/Sik2/Atr/Riok2/Rps6ka6/Pikfyve/Pik3r4/Atm/Vrk1/Dclk1/Cdc7/Dclk3/Tnik/Map4k5/Gak/Sik3/Rps6kl1/Stk38/Mast1/Nek1/Prkaa1/Mast4/Mtor/Rock2/Stk36/Map4k4/Slk/Dapk3/Nuak2/Smg1/Nek3/Srpk1/Csnk2a2/Chek1/Dclk2/Cit/Sgk1/Csnk1a1/Lrrk2/Prkag1/Eif2ak4/Oxsr1/Cask/Dapk1/Map3k19/Map4k3/Nek5/Bub1b/Riok3/Bub1/Rock1/Pak1/Mark3/Srpk2/Melk/Hunk/Mast3/Aak1/Mastl/Stk26/Tlk2/Trio…	96
MF+	GO:0004674	protein serine/threonine kinase activity	154/4280	412/14790	0.373786	1.29166	3.83146	0.000110208	0.000979341	0.000702759	Prpf4b/Cdk11b/Dcaf1/Prkdc/Riok1/Tbk1/Rps6ka5/Taf1/Sik2/Atr/Top1/Riok2/Rps6ka6/Pikfyve/Prkcd/Pik3r4/Atm/Vrk1/Camk1g/Plk2/Nrbp1/Dclk1/Cdc7/Dclk3/Tnik/Map4k5/Mapk1/Gak/Sik3/Clk2/Pnck/Cdk7/Rps6kl1/Camk2d/Stk38/Strada/Mast1/Prkci/Nek1/Clk1/Prkaa1/Mast4/Mtor/Rock2/Stk36/Dyrk3/Map4k4/Slk/Dapk3/Camk2g/Ptk2b/Nuak2/Csnk2b/Smg1/Map3k5/Nek3/Cdk17/Srpk1/Prkcg/Csnk2a2/Chek1/Brd4/Mapk15/Adck5/Ccnh/Cdk1/Dclk2/Ci…	154
MF+	GO:0004676	3-phosphoinositide-dependent protein kinase activity	94/4280	233/14790	0.403433	1.39411	3.86943	0.000112088	0.000979341	0.000702759	Prpf4b/Dcaf1/Prkdc/Riok1/Tbk1/Rps6ka5/Taf1/Sik2/Atr/Riok2/Rps6ka6/Pikfyve/Pik3r4/Atm/Vrk1/Dclk1/Cdc7/Dclk3/Tnik/Map4k5/Gak/Sik3/Rps6kl1/Stk38/Mast1/Nek1/Prkaa1/Mast4/Mtor/Rock2/Stk36/Map4k4/Slk/Dapk3/Nuak2/Smg1/Nek3/Srpk1/Csnk2a2/Chek1/Dclk2/Cit/Sgk1/Csnk1a1/Lrrk2/Eif2ak4/Oxsr1/Cask/Dapk1/Map3k19/Map4k3/Nek5/Bub1b/Riok3/Bub1/Rock1/Pak1/Mark3/Srpk2/Melk/Hunk/Mast3/Aak1/Mastl/Stk26/Tlk2/Trio/Pak3/E…	94
MF+	GO:0004677	DNA-dependent protein kinase activity	94/4280	233/14790	0.403433	1.39411	3.86943	0.000112088	0.000979341	0.000702759	Prpf4b/Dcaf1/Prkdc/Riok1/Tbk1/Rps6ka5/Taf1/Sik2/Atr/Riok2/Rps6ka6/Pikfyve/Pik3r4/Atm/Vrk1/Dclk1/Cdc7/Dclk3/Tnik/Map4k5/Gak/Sik3/Rps6kl1/Stk38/Mast1/Nek1/Prkaa1/Mast4/Mtor/Rock2/Stk36/Map4k4/Slk/Dapk3/Nuak2/Smg1/Nek3/Srpk1/Csnk2a2/Chek1/Dclk2/Cit/Sgk1/Csnk1a1/Lrrk2/Eif2ak4/Oxsr1/Cask/Dapk1/Map3k19/Map4k3/Nek5/Bub1b/Riok3/Bub1/Rock1/Pak1/Mark3/Srpk2/Melk/Hunk/Mast3/Aak1/Mastl/Stk26/Tlk2/Trio/Pak3/E…	94
MF+	GO:0004694	eukaryotic translation initiation factor 2alpha kinase activity	94/4280	233/14790	0.403433	1.39411	3.86943	0.000112088	0.000979341	0.000702759	Prpf4b/Dcaf1/Prkdc/Riok1/Tbk1/Rps6ka5/Taf1/Sik2/Atr/Riok2/Rps6ka6/Pikfyve/Pik3r4/Atm/Vrk1/Dclk1/Cdc7/Dclk3/Tnik/Map4k5/Gak/Sik3/Rps6kl1/Stk38/Mast1/Nek1/Prkaa1/Mast4/Mtor/Rock2/Stk36/Map4k4/Slk/Dapk3/Nuak2/Smg1/Nek3/Srpk1/Csnk2a2/Chek1/Dclk2/Cit/Sgk1/Csnk1a1/Lrrk2/Eif2ak4/Oxsr1/Cask/Dapk1/Map3k19/Map4k3/Nek5/Bub1b/Riok3/Bub1/Rock1/Pak1/Mark3/Srpk2/Melk/Hunk/Mast3/Aak1/Mastl/Stk26/Tlk2/Trio/Pak3/E…	94
MF+	GO:0004711	ribosomal protein S6 kinase activity	94/4280	233/14790	0.403433	1.39411	3.86943	0.000112088	0.000979341	0.000702759	Prpf4b/Dcaf1/Prkdc/Riok1/Tbk1/Rps6ka5/Taf1/Sik2/Atr/Riok2/Rps6ka6/Pikfyve/Pik3r4/Atm/Vrk1/Dclk1/Cdc7/Dclk3/Tnik/Map4k5/Gak/Sik3/Rps6kl1/Stk38/Mast1/Nek1/Prkaa1/Mast4/Mtor/Rock2/Stk36/Map4k4/Slk/Dapk3/Nuak2/Smg1/Nek3/Srpk1/Csnk2a2/Chek1/Dclk2/Cit/Sgk1/Csnk1a1/Lrrk2/Eif2ak4/Oxsr1/Cask/Dapk1/Map3k19/Map4k3/Nek5/Bub1b/Riok3/Bub1/Rock1/Pak1/Mark3/Srpk2/Melk/Hunk/Mast3/Aak1/Mastl/Stk26/Tlk2/Trio/Pak3/E…	94
MF+	GO:0035175	histone H3S10 kinase activity	94/4280	233/14790	0.403433	1.39411	3.86943	0.000112088	0.000979341	0.000702759	Prpf4b/Dcaf1/Prkdc/Riok1/Tbk1/Rps6ka5/Taf1/Sik2/Atr/Riok2/Rps6ka6/Pikfyve/Pik3r4/Atm/Vrk1/Dclk1/Cdc7/Dclk3/Tnik/Map4k5/Gak/Sik3/Rps6kl1/Stk38/Mast1/Nek1/Prkaa1/Mast4/Mtor/Rock2/Stk36/Map4k4/Slk/Dapk3/Nuak2/Smg1/Nek3/Srpk1/Csnk2a2/Chek1/Dclk2/Cit/Sgk1/Csnk1a1/Lrrk2/Eif2ak4/Oxsr1/Cask/Dapk1/Map3k19/Map4k3/Nek5/Bub1b/Riok3/Bub1/Rock1/Pak1/Mark3/Srpk2/Melk/Hunk/Mast3/Aak1/Mastl/Stk26/Tlk2/Trio/Pak3/E…	94
MF+	GO:0035979	histone H2AXS139 kinase activity	94/4280	233/14790	0.403433	1.39411	3.86943	0.000112088	0.000979341	0.000702759	Prpf4b/Dcaf1/Prkdc/Riok1/Tbk1/Rps6ka5/Taf1/Sik2/Atr/Riok2/Rps6ka6/Pikfyve/Pik3r4/Atm/Vrk1/Dclk1/Cdc7/Dclk3/Tnik/Map4k5/Gak/Sik3/Rps6kl1/Stk38/Mast1/Nek1/Prkaa1/Mast4/Mtor/Rock2/Stk36/Map4k4/Slk/Dapk3/Nuak2/Smg1/Nek3/Srpk1/Csnk2a2/Chek1/Dclk2/Cit/Sgk1/Csnk1a1/Lrrk2/Eif2ak4/Oxsr1/Cask/Dapk1/Map3k19/Map4k3/Nek5/Bub1b/Riok3/Bub1/Rock1/Pak1/Mark3/Srpk2/Melk/Hunk/Mast3/Aak1/Mastl/Stk26/Tlk2/Trio/Pak3/E…	94
MF+	GO:0044022	histone H3S28 kinase activity	94/4280	233/14790	0.403433	1.39411	3.86943	0.000112088	0.000979341	0.000702759	Prpf4b/Dcaf1/Prkdc/Riok1/Tbk1/Rps6ka5/Taf1/Sik2/Atr/Riok2/Rps6ka6/Pikfyve/Pik3r4/Atm/Vrk1/Dclk1/Cdc7/Dclk3/Tnik/Map4k5/Gak/Sik3/Rps6kl1/Stk38/Mast1/Nek1/Prkaa1/Mast4/Mtor/Rock2/Stk36/Map4k4/Slk/Dapk3/Nuak2/Smg1/Nek3/Srpk1/Csnk2a2/Chek1/Dclk2/Cit/Sgk1/Csnk1a1/Lrrk2/Eif2ak4/Oxsr1/Cask/Dapk1/Map3k19/Map4k3/Nek5/Bub1b/Riok3/Bub1/Rock1/Pak1/Mark3/Srpk2/Melk/Hunk/Mast3/Aak1/Mastl/Stk26/Tlk2/Trio/Pak3/E…	94
MF+	GO:0044023	histone H4S1 kinase activity	94/4280	233/14790	0.403433	1.39411	3.86943	0.000112088	0.000979341	0.000702759	Prpf4b/Dcaf1/Prkdc/Riok1/Tbk1/Rps6ka5/Taf1/Sik2/Atr/Riok2/Rps6ka6/Pikfyve/Pik3r4/Atm/Vrk1/Dclk1/Cdc7/Dclk3/Tnik/Map4k5/Gak/Sik3/Rps6kl1/Stk38/Mast1/Nek1/Prkaa1/Mast4/Mtor/Rock2/Stk36/Map4k4/Slk/Dapk3/Nuak2/Smg1/Nek3/Srpk1/Csnk2a2/Chek1/Dclk2/Cit/Sgk1/Csnk1a1/Lrrk2/Eif2ak4/Oxsr1/Cask/Dapk1/Map3k19/Map4k3/Nek5/Bub1b/Riok3/Bub1/Rock1/Pak1/Mark3/Srpk2/Melk/Hunk/Mast3/Aak1/Mastl/Stk26/Tlk2/Trio/Pak3/E…	94
MF+	GO:0044024	histone H2AS1 kinase activity	94/4280	233/14790	0.403433	1.39411	3.86943	0.000112088	0.000979341	0.000702759	Prpf4b/Dcaf1/Prkdc/Riok1/Tbk1/Rps6ka5/Taf1/Sik2/Atr/Riok2/Rps6ka6/Pikfyve/Pik3r4/Atm/Vrk1/Dclk1/Cdc7/Dclk3/Tnik/Map4k5/Gak/Sik3/Rps6kl1/Stk38/Mast1/Nek1/Prkaa1/Mast4/Mtor/Rock2/Stk36/Map4k4/Slk/Dapk3/Nuak2/Smg1/Nek3/Srpk1/Csnk2a2/Chek1/Dclk2/Cit/Sgk1/Csnk1a1/Lrrk2/Eif2ak4/Oxsr1/Cask/Dapk1/Map3k19/Map4k3/Nek5/Bub1b/Riok3/Bub1/Rock1/Pak1/Mark3/Srpk2/Melk/Hunk/Mast3/Aak1/Mastl/Stk26/Tlk2/Trio/Pak3/E…	94
MF+	GO:0044025	histone H2BS14 kinase activity	94/4280	233/14790	0.403433	1.39411	3.86943	0.000112088	0.000979341	0.000702759	Prpf4b/Dcaf1/Prkdc/Riok1/Tbk1/Rps6ka5/Taf1/Sik2/Atr/Riok2/Rps6ka6/Pikfyve/Pik3r4/Atm/Vrk1/Dclk1/Cdc7/Dclk3/Tnik/Map4k5/Gak/Sik3/Rps6kl1/Stk38/Mast1/Nek1/Prkaa1/Mast4/Mtor/Rock2/Stk36/Map4k4/Slk/Dapk3/Nuak2/Smg1/Nek3/Srpk1/Csnk2a2/Chek1/Dclk2/Cit/Sgk1/Csnk1a1/Lrrk2/Eif2ak4/Oxsr1/Cask/Dapk1/Map3k19/Map4k3/Nek5/Bub1b/Riok3/Bub1/Rock1/Pak1/Mark3/Srpk2/Melk/Hunk/Mast3/Aak1/Mastl/Stk26/Tlk2/Trio/Pak3/E…	94
MF+	GO:0072354	histone H3T3 kinase activity	94/4280	233/14790	0.403433	1.39411	3.86943	0.000112088	0.000979341	0.000702759	Prpf4b/Dcaf1/Prkdc/Riok1/Tbk1/Rps6ka5/Taf1/Sik2/Atr/Riok2/Rps6ka6/Pikfyve/Pik3r4/Atm/Vrk1/Dclk1/Cdc7/Dclk3/Tnik/Map4k5/Gak/Sik3/Rps6kl1/Stk38/Mast1/Nek1/Prkaa1/Mast4/Mtor/Rock2/Stk36/Map4k4/Slk/Dapk3/Nuak2/Smg1/Nek3/Srpk1/Csnk2a2/Chek1/Dclk2/Cit/Sgk1/Csnk1a1/Lrrk2/Eif2ak4/Oxsr1/Cask/Dapk1/Map3k19/Map4k3/Nek5/Bub1b/Riok3/Bub1/Rock1/Pak1/Mark3/Srpk2/Melk/Hunk/Mast3/Aak1/Mastl/Stk26/Tlk2/Trio/Pak3/E…	94
MF+	GO:0072371	histone H2AS121 kinase activity	94/4280	233/14790	0.403433	1.39411	3.86943	0.000112088	0.000979341	0.000702759	Prpf4b/Dcaf1/Prkdc/Riok1/Tbk1/Rps6ka5/Taf1/Sik2/Atr/Riok2/Rps6ka6/Pikfyve/Pik3r4/Atm/Vrk1/Dclk1/Cdc7/Dclk3/Tnik/Map4k5/Gak/Sik3/Rps6kl1/Stk38/Mast1/Nek1/Prkaa1/Mast4/Mtor/Rock2/Stk36/Map4k4/Slk/Dapk3/Nuak2/Smg1/Nek3/Srpk1/Csnk2a2/Chek1/Dclk2/Cit/Sgk1/Csnk1a1/Lrrk2/Eif2ak4/Oxsr1/Cask/Dapk1/Map3k19/Map4k3/Nek5/Bub1b/Riok3/Bub1/Rock1/Pak1/Mark3/Srpk2/Melk/Hunk/Mast3/Aak1/Mastl/Stk26/Tlk2/Trio/Pak3/E…	94
MF+	GO:0072518	Rho-dependent protein serine/threonine kinase activity	94/4280	233/14790	0.403433	1.39411	3.86943	0.000112088	0.000979341	0.000702759	Prpf4b/Dcaf1/Prkdc/Riok1/Tbk1/Rps6ka5/Taf1/Sik2/Atr/Riok2/Rps6ka6/Pikfyve/Pik3r4/Atm/Vrk1/Dclk1/Cdc7/Dclk3/Tnik/Map4k5/Gak/Sik3/Rps6kl1/Stk38/Mast1/Nek1/Prkaa1/Mast4/Mtor/Rock2/Stk36/Map4k4/Slk/Dapk3/Nuak2/Smg1/Nek3/Srpk1/Csnk2a2/Chek1/Dclk2/Cit/Sgk1/Csnk1a1/Lrrk2/Eif2ak4/Oxsr1/Cask/Dapk1/Map3k19/Map4k3/Nek5/Bub1b/Riok3/Bub1/Rock1/Pak1/Mark3/Srpk2/Melk/Hunk/Mast3/Aak1/Mastl/Stk26/Tlk2/Trio/Pak3/E…	94
MF+	GO:0140823	histone H2BS36 kinase activity	94/4280	233/14790	0.403433	1.39411	3.86943	0.000112088	0.000979341	0.000702759	Prpf4b/Dcaf1/Prkdc/Riok1/Tbk1/Rps6ka5/Taf1/Sik2/Atr/Riok2/Rps6ka6/Pikfyve/Pik3r4/Atm/Vrk1/Dclk1/Cdc7/Dclk3/Tnik/Map4k5/Gak/Sik3/Rps6kl1/Stk38/Mast1/Nek1/Prkaa1/Mast4/Mtor/Rock2/Stk36/Map4k4/Slk/Dapk3/Nuak2/Smg1/Nek3/Srpk1/Csnk2a2/Chek1/Dclk2/Cit/Sgk1/Csnk1a1/Lrrk2/Eif2ak4/Oxsr1/Cask/Dapk1/Map3k19/Map4k3/Nek5/Bub1b/Riok3/Bub1/Rock1/Pak1/Mark3/Srpk2/Melk/Hunk/Mast3/Aak1/Mastl/Stk26/Tlk2/Trio/Pak3/E…	94
MF+	GO:0140855	histone H3S57 kinase activity	94/4280	233/14790	0.403433	1.39411	3.86943	0.000112088	0.000979341	0.000702759	Prpf4b/Dcaf1/Prkdc/Riok1/Tbk1/Rps6ka5/Taf1/Sik2/Atr/Riok2/Rps6ka6/Pikfyve/Pik3r4/Atm/Vrk1/Dclk1/Cdc7/Dclk3/Tnik/Map4k5/Gak/Sik3/Rps6kl1/Stk38/Mast1/Nek1/Prkaa1/Mast4/Mtor/Rock2/Stk36/Map4k4/Slk/Dapk3/Nuak2/Smg1/Nek3/Srpk1/Csnk2a2/Chek1/Dclk2/Cit/Sgk1/Csnk1a1/Lrrk2/Eif2ak4/Oxsr1/Cask/Dapk1/Map3k19/Map4k3/Nek5/Bub1b/Riok3/Bub1/Rock1/Pak1/Mark3/Srpk2/Melk/Hunk/Mast3/Aak1/Mastl/Stk26/Tlk2/Trio/Pak3/E…	94
MF+	GO:0140995	histone H2A kinase activity	94/4280	233/14790	0.403433	1.39411	3.86943	0.000112088	0.000979341	0.000702759	Prpf4b/Dcaf1/Prkdc/Riok1/Tbk1/Rps6ka5/Taf1/Sik2/Atr/Riok2/Rps6ka6/Pikfyve/Pik3r4/Atm/Vrk1/Dclk1/Cdc7/Dclk3/Tnik/Map4k5/Gak/Sik3/Rps6kl1/Stk38/Mast1/Nek1/Prkaa1/Mast4/Mtor/Rock2/Stk36/Map4k4/Slk/Dapk3/Nuak2/Smg1/Nek3/Srpk1/Csnk2a2/Chek1/Dclk2/Cit/Sgk1/Csnk1a1/Lrrk2/Eif2ak4/Oxsr1/Cask/Dapk1/Map3k19/Map4k3/Nek5/Bub1b/Riok3/Bub1/Rock1/Pak1/Mark3/Srpk2/Melk/Hunk/Mast3/Aak1/Mastl/Stk26/Tlk2/Trio/Pak3/E…	94
MF+	GO:0140997	histone H4 kinase activity	94/4280	233/14790	0.403433	1.39411	3.86943	0.000112088	0.000979341	0.000702759	Prpf4b/Dcaf1/Prkdc/Riok1/Tbk1/Rps6ka5/Taf1/Sik2/Atr/Riok2/Rps6ka6/Pikfyve/Pik3r4/Atm/Vrk1/Dclk1/Cdc7/Dclk3/Tnik/Map4k5/Gak/Sik3/Rps6kl1/Stk38/Mast1/Nek1/Prkaa1/Mast4/Mtor/Rock2/Stk36/Map4k4/Slk/Dapk3/Nuak2/Smg1/Nek3/Srpk1/Csnk2a2/Chek1/Dclk2/Cit/Sgk1/Csnk1a1/Lrrk2/Eif2ak4/Oxsr1/Cask/Dapk1/Map3k19/Map4k3/Nek5/Bub1b/Riok3/Bub1/Rock1/Pak1/Mark3/Srpk2/Melk/Hunk/Mast3/Aak1/Mastl/Stk26/Tlk2/Trio/Pak3/E…	94
MF+	GO:0140998	histone H2B kinase activity	94/4280	233/14790	0.403433	1.39411	3.86943	0.000112088	0.000979341	0.000702759	Prpf4b/Dcaf1/Prkdc/Riok1/Tbk1/Rps6ka5/Taf1/Sik2/Atr/Riok2/Rps6ka6/Pikfyve/Pik3r4/Atm/Vrk1/Dclk1/Cdc7/Dclk3/Tnik/Map4k5/Gak/Sik3/Rps6kl1/Stk38/Mast1/Nek1/Prkaa1/Mast4/Mtor/Rock2/Stk36/Map4k4/Slk/Dapk3/Nuak2/Smg1/Nek3/Srpk1/Csnk2a2/Chek1/Dclk2/Cit/Sgk1/Csnk1a1/Lrrk2/Eif2ak4/Oxsr1/Cask/Dapk1/Map3k19/Map4k3/Nek5/Bub1b/Riok3/Bub1/Rock1/Pak1/Mark3/Srpk2/Melk/Hunk/Mast3/Aak1/Mastl/Stk26/Tlk2/Trio/Pak3/E…	94
MF+	GO:1990244	histone H2AT120 kinase activity	94/4280	233/14790	0.403433	1.39411	3.86943	0.000112088	0.000979341	0.000702759	Prpf4b/Dcaf1/Prkdc/Riok1/Tbk1/Rps6ka5/Taf1/Sik2/Atr/Riok2/Rps6ka6/Pikfyve/Pik3r4/Atm/Vrk1/Dclk1/Cdc7/Dclk3/Tnik/Map4k5/Gak/Sik3/Rps6kl1/Stk38/Mast1/Nek1/Prkaa1/Mast4/Mtor/Rock2/Stk36/Map4k4/Slk/Dapk3/Nuak2/Smg1/Nek3/Srpk1/Csnk2a2/Chek1/Dclk2/Cit/Sgk1/Csnk1a1/Lrrk2/Eif2ak4/Oxsr1/Cask/Dapk1/Map3k19/Map4k3/Nek5/Bub1b/Riok3/Bub1/Rock1/Pak1/Mark3/Srpk2/Melk/Hunk/Mast3/Aak1/Mastl/Stk26/Tlk2/Trio/Pak3/E…	94
MF+	GO:0044389	ubiquitin-like protein ligase binding	122/4280	316/14790	0.386076	1.33413	3.83134	0.000118201	0.00102526	0.000735712	Cul2/Nae1/Tcp1/Ctnnb1/Psmd1/Hdac6/Lrpprc/Cct2/Cul4b/Rnf20/Cbs/Glmn/Ndufs2/Hif1a/Ubc/Blzf1/Cul1/Shprh/Herc2/Cul5/Hsp90ab1/Dnm1l/Moap1/Anapc2/Cul9/Actn4/Sqstm1/Stat1/Rangap1/Pa2g4/Cul3/Stam/Usp9x/Hltf/Pias1/Bag6/Cul7/Usp19/Kdm4a/Stat2/Uqcrc1/Parp1/Ambra1/Polr2a/Jak1/Hgs/Fbxw7/Myc/Prkar1a/Asb4/Washc1/Smc6/Trim28/Hspa9/Txnip/Rnf8/Clu/Hsp90aa1/Cdk5rap3/Slf1/Cul4a/Dlg3/Itch/Pias4/Faf1/Rnf40/Ptk2b/Hspa5…	122
MF+	GO:0010484	histone H3 acetyltransferase activity	17/4280	26/14790	0.653846	2.25944	4.10157	0.000123983	0.00106769	0.000766153	Hat1/Taf1/Kat8/Kat7/Mcm3ap/Ncoa1/Kat5/Crebbp/Ep300/Gtf2b/Brca2/Ing4/Brd1/Kat6a/Kat2a/Ncoa3/Gtf3c4	17
MF+	GO:0016407	acetyltransferase activity	44/4280	93/14790	0.473118	1.63491	3.91949	0.000129739	0.00110926	0.00079599	Ogt/Naa15/Hat1/Nat10/Taf1/Elp3/Fasn/Acat3/Oga/Tada2a/Kat8/Med24/Ing3/Kat7/Mcm3ap/Ncoa1/Acaa2/Dlat/Dbt/Acaa1a/Kat5/Usp22/Crebbp/Gcat/Ep300/Acat1/Gtf2b/Brca2/Ing4/Brd1/Pafah1b3/Nat2/Kat6a/Kat2a/Ncoa3/Chat/Esco2/Nat9/Gtf3c4/Nat1/Naa80/Naa10/Phf10/Sat2	44
MF+	GO:0140857	histone H3T45 kinase activity	94/4280	234/14790	0.401709	1.38815	3.81924	0.000134762	0.00114404	0.000820944	Prpf4b/Dcaf1/Prkdc/Riok1/Tbk1/Rps6ka5/Taf1/Sik2/Atr/Riok2/Rps6ka6/Pikfyve/Pik3r4/Atm/Vrk1/Dclk1/Cdc7/Dclk3/Tnik/Map4k5/Gak/Sik3/Rps6kl1/Stk38/Mast1/Nek1/Prkaa1/Mast4/Mtor/Rock2/Stk36/Map4k4/Slk/Dapk3/Nuak2/Smg1/Nek3/Srpk1/Csnk2a2/Chek1/Dclk2/Cit/Sgk1/Csnk1a1/Lrrk2/Eif2ak4/Oxsr1/Cask/Dapk1/Map3k19/Map4k3/Nek5/Bub1b/Riok3/Bub1/Rock1/Pak1/Mark3/Srpk2/Melk/Hunk/Mast3/Aak1/Mastl/Stk26/Tlk2/Trio/Pak3/E…	94
MF+	GO:0031593	polyubiquitin modification-dependent protein binding	30/4280	57/14790	0.526316	1.81874	3.9521	0.000142943	0.00120495	0.000864654	Babam2/Hdac6/Ufd1/Agl/Prpf8/Psmd4/Sqstm1/Wdr81/Bag6/Optn/Ubl7/Brcc3/Dzip3/Zfand6/Ubqln1/Abraxas2/Zbtb1/Ascc2/Zranb1/Tnfaip3/Zranb3/Tnip1/Eps15/Nploc4/Rad18/Tnip2/Abraxas1/Sharpin/Rnf31/Mindy1	30
MF+	GO:0003995	acyl-CoA dehydrogenase activity	10/4280	12/14790	0.833333	2.87967	4.15676	0.000146846	0.00121111	0.00086907	Acad9/Acad11/Acadvl/Acadl/Acadsb/Acadm/Ivd/Gcdh/Acad8/Acads	10
MF+	GO:0008174	mRNA methyltransferase activity	10/4280	12/14790	0.833333	2.87967	4.15676	0.000146846	0.00121111	0.00086907	Mettl14/Rnmt/Mettl3/Cmtr1/Nsun2/Nsun4/Trmt61a/Cmtr2/Mettl1/Mettl16	10
MF+	GO:0052890	oxidoreductase activity, acting on the CH-CH group of donors, with a flavin as acceptor	10/4280	12/14790	0.833333	2.87967	4.15676	0.000146846	0.00121111	0.00086907	Acad9/Acad11/Acadvl/Acadl/Acadsb/Acadm/Ivd/Gcdh/Acad8/Acads	10
MF+	GO:0004402	histone acetyltransferase activity	23/4280	40/14790	0.575	1.98697	3.98869	0.000148758	0.00121111	0.00086907	Hat1/Taf1/Oga/Tada2a/Kat8/Med24/Ing3/Kat7/Mcm3ap/Ncoa1/Kat5/Usp22/Crebbp/Ep300/Gtf2b/Brca2/Ing4/Brd1/Kat6a/Kat2a/Ncoa3/Gtf3c4/Phf10	23
MF+	GO:0043015	gamma-tubulin binding	20/4280	33/14790	0.606061	2.09431	4.01594	0.000148764	0.00121111	0.00086907	Ddx3x/Tubgcp5/Pde4b/Tubgcp2/Ofd1/Fez1/Cep57/Washc1/Ndrg1/Tubgcp3/Cep57l1/D1Pas1/Cep70/Racgap1/Brca2/Tubgcp6/Pak1/Cdk5rap2/Nme1/B9d2	20
MF+	GO:0051540	metal cluster binding	37/4280	75/14790	0.493333	1.70477	3.90468	0.000149744	0.00121111	0.00086907	Ndufs1/Ndufv1/Ndufs2/Etfdh/Elp3/Ppat/Abce1/Aco1/Ndufs8/Prim2/Ciapin1/Ercc2/Cdkal1/Abat/Dph2/Pole/Aco2/Ddx11/Cdk5rap1/Aox4/Kif4/Lias/Dpyd/Ndufs7/Mettl17/Dph1/Sdhb/Nthl1/Pold1/Brip1/Fbxl5/Aox1/Dna2/Ciao3/Ireb2/Nfs1/Polr3f	37
MF+	GO:1990404	NAD+-protein mono-ADP-ribosyltransferase activity	15/4280	22/14790	0.681818	2.3561	4.06192	0.000155629	0.00125025	0.000897161	Parp1/Parp2/Parp4/Arf4/Arl6/Tiparp/Tnks/Parp12/Sirt4/Zc3hav1/Tnks2/Parp14/Sirt6/Parp9/Parp3	15
MF+	GO:0035402	histone H3T11 kinase activity	94/4280	235/14790	0.4	1.38224	3.76927	0.000161569	0.00128932	0.000925193	Prpf4b/Dcaf1/Prkdc/Riok1/Tbk1/Rps6ka5/Taf1/Sik2/Atr/Riok2/Rps6ka6/Pikfyve/Pik3r4/Atm/Vrk1/Dclk1/Cdc7/Dclk3/Tnik/Map4k5/Gak/Sik3/Rps6kl1/Stk38/Mast1/Nek1/Prkaa1/Mast4/Mtor/Rock2/Stk36/Map4k4/Slk/Dapk3/Nuak2/Smg1/Nek3/Srpk1/Csnk2a2/Chek1/Dclk2/Cit/Sgk1/Csnk1a1/Lrrk2/Eif2ak4/Oxsr1/Cask/Dapk1/Map3k19/Map4k3/Nek5/Bub1b/Riok3/Bub1/Rock1/Pak1/Mark3/Srpk2/Melk/Hunk/Mast3/Aak1/Mastl/Stk26/Tlk2/Trio/Pak3/E…	94
MF+	GO:0140463	chromatin-protein adaptor activity	25/4280	45/14790	0.555556	1.91978	3.94329	0.000164839	0.00130671	0.000937671	Mphosph8/Rpa1/Taf1/Htatsf1/Usp15/Trp53bp1/Kdm4c/Glyr1/Taf7/Mdc1/Hdgfl2/Stk38/Nbn/Yeats2/Zzef1/Phf14/Dnajc2/Brd1/Chd5/Topbp1/Jarid2/Chd1l/Dpf2/Pih1d1/Tonsl	25
MF+	GO:0044013	histone H2B acetyltransferase activity	14/4280	20/14790	0.7	2.41893	4.05204	0.000169177	0.00133227	0.000956013	Hat1/Taf1/Kat8/Kat7/Mcm3ap/Ncoa1/Kat5/Crebbp/Ep300/Gtf2b/Kat6a/Kat2a/Ncoa3/Gtf3c4	14
MF+	GO:0005545	1-phosphatidylinositol binding	11/4280	14/14790	0.785714	2.71512	4.09704	0.000171308	0.00134023	0.000961728	Zfyve16/Picalm/Eea1/Snap91/Wdfy3/Snx10/Zfyve9/Frmpd2/Zfyve1/Mcf2l/Epb41	11
MF+	GO:0070403	NAD+ binding	12/4280	16/14790	0.75	2.59171	4.06503	0.000180487	0.00140288	0.00100668	Hadha/Sirt1/Cryl1/Sirt5/Ehhadh/Hadh/Glud1/Sirt4/Aldh1a3/Parp14/Hpgd/Sirt6	12
MF+	GO:0019902	phosphatase binding	86/4280	213/14790	0.403756	1.39522	3.70755	0.00020773	0.00160421	0.00115116	Anapc4/Anapc7/Ctnnb1/Kif3a/Kifap3/Stat3/Tbk1/Ctnnd1/Ppp6r3/Trpc4ap/Amph/Stat1/Jup/Stau1/Fer/Fmr1/Lmna/Ptk2/Cdc27/Ppme1/Ap3b1/Ambra1/Tsc2/Mapk1/Dzip3/Jak1/Myo16/Gtf2f1/Vim/Hsp90aa1/Ppp2r2a/Dlg3/Hsp90b1/Hmgcr/Mtmr4/Akap1/Map3k5/Cabin1/Cry1/Ppp1r10/Rpa2/Mtmr3/Mapk8/Itpr1/Smg7/Igbp1b/Sh3gl1/Akap11/Ppp3cb/Smad2/Sbf2/Trp53/Akap5/Pik3r1/Grin1/Cttnbp2nl/Mapt/Cep192/Map2k7/Terf2ip/Dlg1/Mastl/Ywhae/Ikbkb/S…	86
MF+	GO:0061659	ubiquitin-like protein ligase activity	123/4280	323/14790	0.380805	1.31591	3.66327	0.000217455	0.00166293	0.00119329	Trim23/Med23/Marchf7/Rnf20/Herc4/Ubr1/Cul1/Vps11/Ufl1/Pja2/Ubr4/Ubr2/Med12/Shprh/Herc2/Btrc/Ubr3/Nedd4/Mycbp2/Rnf213/Trim32/Rnf2/Ltn1/Ube4b/Rnf112/Med17/Med6/Cul3/Hltf/Trip12/Pias1/Hectd1/Ubr5/Trim33/Huwe1/Ube3a/Ppil2/Mkrn3/Prpf19/Vps18/Trim24/Med7/Med24/Lrsam1/Ranbp2/Pja1/Nedd4l/Birc2/Fbxo30/Dzip3/Trim3/Med27/Ube2o/Topors/Asb4/Rlim/Rnf113a2/Trim28/Hecw1/Rnf8/Wwp2/Nosip/Rabgef1/Trim26/Rnf25/Cul4a…	123
MF+	GO:0016877	ligase activity, forming carbon-sulfur bonds	21/4280	36/14790	0.583333	2.01577	3.89388	0.000218111	0.00166293	0.00119329	Nae1/Sucla2/Uba6/Uba1/Uba2/Uba3/Acsf3/Suclg1/Acss2/Atg7/Uba5/Acsl4/Acsl1/Aacs/Acsbg1/Sae1/Mocs3/Acss1/Dip2a/Slc27a3/Acsl6	21
MF+	GO:0043995	histone H4K5 acetyltransferase activity	17/4280	27/14790	0.62963	2.17575	3.90212	0.000244571	0.0018297	0.00131296	Hat1/Taf1/Kat8/Ing3/Kat7/Mcm3ap/Ncoa1/Kat5/Crebbp/Ep300/Gtf2b/Ing4/Brd1/Kat6a/Kat2a/Ncoa3/Gtf3c4	17
MF+	GO:0043996	histone H4K8 acetyltransferase activity	17/4280	27/14790	0.62963	2.17575	3.90212	0.000244571	0.0018297	0.00131296	Hat1/Taf1/Kat8/Ing3/Kat7/Mcm3ap/Ncoa1/Kat5/Crebbp/Ep300/Gtf2b/Ing4/Brd1/Kat6a/Kat2a/Ncoa3/Gtf3c4	17
MF+	GO:0043997	histone H4K12 acetyltransferase activity	17/4280	27/14790	0.62963	2.17575	3.90212	0.000244571	0.0018297	0.00131296	Hat1/Taf1/Kat8/Ing3/Kat7/Mcm3ap/Ncoa1/Kat5/Crebbp/Ep300/Gtf2b/Ing4/Brd1/Kat6a/Kat2a/Ncoa3/Gtf3c4	17
MF+	GO:0034212	protein N-acetyltransferase activity	27/4280	51/14790	0.529412	1.82944	3.78639	0.000267829	0.00199125	0.00142889	Hat1/Taf1/Oga/Tada2a/Kat8/Med24/Ing3/Kat7/Mcm3ap/Ncoa1/Kat5/Usp22/Crebbp/Ep300/Gtf2b/Brca2/Ing4/Brd1/Kat6a/Kat2a/Ncoa3/Esco2/Nat9/Gtf3c4/Naa80/Naa10/Phf10	27
MF+	GO:0005200	structural constituent of cytoskeleton	34/4280	69/14790	0.492754	1.70276	3.73383	0.000281559	0.00207703	0.00149044	Pls3/Add3/Actn4/Arpc3/Tuba4a/Lmna/Add1/Tln2/Actn2/Tln1/Epb41l3/Sptbn1/Vim/Tubd1/Nefh/Tubb5/Odf2/Camk2b/Ank2/Nefl/Dbnl/Lmnb2/Prph/Lmnb1/Mybpc1/Add2/Actb/Tuba8/Plec/Synm/Arpc2/Tpm2/Epb41/Crocc	34
MF+	GO:0034593	phosphatidylinositol bisphosphate phosphatase activity	16/4280	25/14790	0.64	2.21159	3.869	0.000284572	0.00207703	0.00149044	Inpp5k/Mtmr7/Synj1/Fig4/Sacm1l/Inpp5j/Mtmr4/Mtm1/Ocrl/Mtmr3/Inpp5b/Mtmr1/Inpp5d/Inpp4b/Inpp4a/Ptprq	16
MF+	GO:0036408	histone H3K14 acetyltransferase activity	16/4280	25/14790	0.64	2.21159	3.869	0.000284572	0.00207703	0.00149044	Hat1/Taf1/Kat8/Kat7/Mcm3ap/Ncoa1/Kat5/Crebbp/Ep300/Gtf2b/Ing4/Brd1/Kat6a/Kat2a/Ncoa3/Gtf3c4	16
MF+	GO:0031625	ubiquitin protein ligase binding	114/4280	298/14790	0.38255	1.32194	3.58273	0.00029539	0.00214292	0.00153773	Cul2/Nae1/Tcp1/Ctnnb1/Psmd1/Hdac6/Lrpprc/Cct2/Cul4b/Rnf20/Cbs/Glmn/Ndufs2/Hif1a/Ubc/Blzf1/Cul1/Shprh/Herc2/Cul5/Hsp90ab1/Dnm1l/Moap1/Anapc2/Cul9/Actn4/Sqstm1/Rangap1/Pa2g4/Cul3/Usp9x/Hltf/Pias1/Bag6/Cul7/Usp19/Kdm4a/Uqcrc1/Parp1/Ambra1/Polr2a/Jak1/Fbxw7/Myc/Prkar1a/Asb4/Washc1/Smc6/Trim28/Hspa9/Txnip/Rnf8/Clu/Hsp90aa1/Slf1/Cul4a/Dlg3/Pias4/Faf1/Rnf40/Ptk2b/Hspa5/Per1/Prkar2b/Nfe2l2/Bag5/Dbt/Mfn2/…	114
MF+	GO:0010485	histone H4 acetyltransferase activity	19/4280	32/14790	0.59375	2.05177	3.80076	0.000317067	0.00228632	0.00164063	Hat1/Taf1/Kat8/Ing3/Kat7/Mcm3ap/Ncoa1/Kat5/Usp22/Crebbp/Ep300/Gtf2b/Brca2/Ing4/Brd1/Kat6a/Kat2a/Ncoa3/Gtf3c4	19
MF+	GO:0008171	O-methyltransferase activity	15/4280	23/14790	0.652174	2.25366	3.8396	0.00032768	0.0023487	0.00168539	Ftsj3/Coq3/Pcmtd2/Ftsj1/Armt1/Mrm3/Cmtr1/Lcmt2/Comtd1/Cmtr2/Trmt13/Lcmt1/Pcmt1/Mrm2/Mepce	15
MF+	GO:0032182	ubiquitin-like protein binding	53/4280	121/14790	0.438017	1.51361	3.62008	0.000336924	0.00240059	0.00172262	Zcchc12/Serbp1/Hdac6/Marchf7/Smarcad1/Plaa/Herc2/Tax1bp1/Nbr1/Nedd4/Uba2/Trim32/Sqstm1/Stam/Ubr5/Usp5/Optn/Bub3/Birc2/Rae1/Gga2/Pelp1/Hgs/Fbxw7/Uchl4/Rnf8/Cuedc2/Stam2/Faf1/Ascc2/Top2a/Otub1/Tnfaip3/Wdr48/Vps28/Cbx4/Usp13/Eps15/Dhx16/Nploc4/Faf2/Tes3-ps/Uchl1/Jarid2/Nup62/Uchl3/Rnf111/Gga3/Gga1/Sharpin/Rnf31/Pml/Nod2	53
MF+	GO:0008080	N-acetyltransferase activity	33/4280	67/14790	0.492537	1.70202	3.67516	0.000347728	0.0024629	0.00176734	Ogt/Naa15/Hat1/Nat10/Taf1/Oga/Tada2a/Kat8/Med24/Ing3/Kat7/Mcm3ap/Ncoa1/Kat5/Usp22/Crebbp/Ep300/Gtf2b/Brca2/Ing4/Brd1/Nat2/Kat6a/Kat2a/Ncoa3/Esco2/Nat9/Gtf3c4/Nat1/Naa80/Naa10/Phf10/Sat2	33
MF+	GO:0008483	transaminase activity	14/4280	21/14790	0.666667	2.30374	3.81517	0.000372212	0.00262081	0.00188065	Gfpt1/Got1/Kyat3/Bcat1/Kyat1/Abat/Gfpt2/Psat1/Amt/Oat/Aadat/Accs/Gpt/Bcat2	14
MF+	GO:0008641	ubiquitin-like modifier activating enzyme activity	9/4280	11/14790	0.818182	2.82732	3.86881	0.000426554	0.00295136	0.00211785	Nae1/Uba6/Uba1/Uba2/Uba3/Atg7/Uba5/Sae1/Mocs3	9
MF+	GO:0043008	ATP-dependent protein binding	9/4280	11/14790	0.818182	2.82732	3.86881	0.000426554	0.00295136	0.00211785	Hsp90ab1/Ddx39b/Plk2/Nsf/Myo5a/Sae1/Pla2g6/Myo9b/Stx1a	9
MF+	GO:0098505	G-rich strand telomeric DNA binding	9/4280	11/14790	0.818182	2.82732	3.86881	0.000426554	0.00295136	0.00211785	Hnrnpa2b1/Rpa1/Ctc1/Pot1b/Pot1a/Terf2/Rpa2/Terf1/Terf2ip	9
MF+	GO:0032452	histone demethylase activity	17/4280	28/14790	0.607143	2.09805	3.71123	0.000455088	0.0031128	0.0022337	Kdm1a/Kdm5b/Kdm3a/Kdm4a/Kdm4c/Kdm4b/Phf8/Kdm5a/Kdm3b/Kdm5c/Riox2/Kdm1b/Kdm6a/Jmjd6/Rsbn1/Riox1/Jmjd1c	17
MF+	GO:0140457	protein demethylase activity	17/4280	28/14790	0.607143	2.09805	3.71123	0.000455088	0.0031128	0.0022337	Kdm1a/Kdm5b/Kdm3a/Kdm4a/Kdm4c/Kdm4b/Phf8/Kdm5a/Kdm3b/Kdm5c/Riox2/Kdm1b/Kdm6a/Jmjd6/Rsbn1/Riox1/Jmjd1c	17
MF+	GO:0061578	K63-linked deubiquitinase activity	10/4280	13/14790	0.769231	2.65816	3.81676	0.000470201	0.00318496	0.00228547	Usp14/Stambp/Usp8/Usp9x/Brcc3/Usp27x/Cyld/Tnfaip3/Stambpl1/Otud4	10
MF+	GO:0016646	oxidoreductase activity, acting on the CH-NH group of donors, NAD or NADP as acceptor	11/4280	15/14790	0.733333	2.53411	3.7934	0.000473619	0.00318496	0.00228547	Mthfd1/Aldh1l1/Mthfd1l/Aldh1l2/Pycr2/Mthfd2/Aass/Blvrb/Pycr1/Qdpr/Crym	11
MF+	GO:0098847	sequence-specific single stranded DNA binding	11/4280	15/14790	0.733333	2.53411	3.7934	0.000473619	0.00318496	0.00228547	Hnrnpa2b1/Rpa1/Rad50/Ctc1/Stn1/Pot1b/Pot1a/Terf2/Rpa2/Terf1/Terf2ip	11
MF+	GO:0003684	damaged DNA binding	36/4280	76/14790	0.473684	1.63687	3.55206	0.000499028	0.00333708	0.00239463	Msh2/Rpa1/Ddb1/Cul4b/Ercc4/Ercc5/Trp53bp1/Msh3/Msh6/Parp1/Apex1/Pot1b/Blm/Polk/Smc6/Nbn/Ercc2/Parp2/Pot1a/Hmces/Xrcc1/Rpa2/Sde2/Xpc/Crebbp/Wrn/Ep300/Xrcc5/Brca1/Nthl1/Pold1/Rev1/Neil3/Polh/Cry2/Sirt6	36
MF+	GO:0061733	protein-lysine-acetyltransferase activity	24/4280	45/14790	0.533333	1.84299	3.61407	0.000502796	0.00334359	0.00239931	Hat1/Taf1/Oga/Tada2a/Kat8/Med24/Ing3/Kat7/Mcm3ap/Ncoa1/Kat5/Usp22/Crebbp/Ep300/Gtf2b/Brca2/Ing4/Brd1/Kat6a/Kat2a/Ncoa3/Esco2/Gtf3c4/Phf10	24
MF+	GO:0140033	acetylation-dependent protein binding	16/4280	26/14790	0.615385	2.12653	3.66874	0.000541515	0.0035615	0.00255567	Stat3/Taf1/Trim24/Sirt1/Smarca4/Phip/Zzef1/Zmynd8/Brd9/Brd4/Psme4/Ep300/Carm1/Dpf2/Atad2b/Kmt2a	16
MF+	GO:0141052	histone H3 demethylase activity	16/4280	26/14790	0.615385	2.12653	3.66874	0.000541515	0.0035615	0.00255567	Kdm1a/Kdm5b/Kdm3a/Kdm4a/Kdm4c/Kdm4b/Phf8/Kdm5a/Kdm3b/Kdm5c/Riox2/Kdm1b/Kdm6a/Jmjd6/Riox1/Jmjd1c	16
MF+	GO:0000993	RNA polymerase II complex binding	21/4280	38/14790	0.552632	1.90968	3.58298	0.000598673	0.00391591	0.00280999	Dhx9/Zfp326/Hnrnpu/Leo1/Elp2/Ctr9/Elp4/Paf1/Ercc5/Pcf11/Wdr43/Smyd3/Recql5/Scaf8/Uvssa/Ccar2/Brd4/Gtf2b/Scaf4/Ncoa3/Rtf1	21
MF+	GO:0003725	double-stranded RNA binding	35/4280	74/14790	0.472973	1.63441	3.49124	0.000614767	0.00399347	0.00286565	Dhx9/Hnrnpu/Dhx15/Cltc/Ilf3/Hsp90ab1/Ilf2/Ddx21/Dhx36/Ddx1/Stau1/Dgcr8/Actn1/Adar/Dhx30/Vim/Zfr/Msn/Rftn1/Mrpl44/Zfr2/Ifih1/Dicer1/Prkra/Supv3l1/Slc3a2/Dhx33/Lsm14a/Elavl1/Eif2ak2/Oasl2/Nlrp6/Stau2/Dus2/Strbp	35
MF+	GO:0043175	RNA polymerase core enzyme binding	23/4280	43/14790	0.534884	1.84835	3.55506	0.000620539	0.00399347	0.00286565	Dhx9/Zfp326/Hnrnpu/Leo1/Elp2/Ctr9/Elp4/Paf1/Ercc5/Pcf11/Wdr43/Smyd3/Recql5/Scaf8/Uvssa/Ccar2/Brd4/Gtf2b/Scaf4/Rrn3/Ncoa3/Rtf1/Spty2d1	23
MF+	GO:0140693	molecular condensate scaffold activity	23/4280	43/14790	0.534884	1.84835	3.55506	0.000620539	0.00399347	0.00286565	Hnrnpa2b1/Fus/G3bp2/Caprin1/Fxr1/Tardbp/Sqstm1/Nup98/Fmr1/Nck1/Nup153/Ccnt1/Nfe2l2/Surf6/Trp53/Ezh1/Mavs/Wnk3/Sos1/Ddx4/Mki67/Nlrp6/Ar	23
MF+	GO:0043130	ubiquitin binding	44/4280	99/14790	0.444444	1.53583	3.41354	0.000715087	0.00457732	0.00328461	Hdac6/Marchf7/Smarcad1/Plaa/Tax1bp1/Nbr1/Nedd4/Trim32/Sqstm1/Stam/Ubr5/Usp5/Optn/Bub3/Birc2/Rae1/Gga2/Hgs/Fbxw7/Uchl4/Rnf8/Cuedc2/Stam2/Faf1/Ascc2/Top2a/Otub1/Tnfaip3/Wdr48/Vps28/Usp13/Eps15/Dhx16/Nploc4/Faf2/Uchl1/Jarid2/Nup62/Uchl3/Gga3/Gga1/Sharpin/Rnf31/Nod2	44
MF+	GO:0035091	phosphatidylinositol binding	105/4280	277/14790	0.379061	1.30989	3.32242	0.000729185	0.004624	0.00331811	Ogt/Myo1b/Gsn/Bcas3/Exoc1/Cadps/Dnm2/Ccdc88a/Appl2/Zfyve16/Picalm/Gbf1/Fcho2/Snx16/Bbs5/Stam/Myo1e/Ankfy1/Vps13b/Washc2/Atg2b/Exoc7/Myo10/Fermt2/Pld2/Plcb1/Dnm1/Osbpl8/Gga2/Actn2/Hgs/Tln1/Wdr45/Snx29/Flii/Pxk/Eea1/Iqgap2/Anxa2/Stam2/Itpr2/Pld1/Twf2/Snx2/Appl1/Krit1/Snap91/Plcd1/Rlbp1/Numa1/Atg2a/Snx1/Snx6/Rph3a/Pla2g4a/Mtm1/Clvs2/Irgm1/Fchsd2/Wdfy3/Itpr1/Golph3l/Osbpl2/Arfip1/Sdcbp/Arhgap32/Sbf2/…	105
MF+	GO:0140767	enzyme-substrate adaptor activity	49/4280	113/14790	0.433628	1.49845	3.39415	0.000730105	0.004624	0.00331811	Dcaf13/Ipp/Anapc7/Dcaf1/Klhl7/Fbxo38/Kbtbd3/Trpc4ap/Btrc/Klhl1/Klhl4/Fbxo3/Tut1/Klhl20/Klhl22/Klhl12/Ambra1/Chm/Fbxo11/Klhl25/Fbxw7/Zswim8/Rptor/Klhl28/Rictor/Klhl5/Kbtbd2/Cdk5rap3/Ppp2r2a/Klhl23/Keap1/Klhl11/Nmnat2/Herpud1/Klhdc2/Fzr1/Fbxw11/Klhl15/Ivns1abp/Klhl8/Hpf1/Fbxw8/Kbtbd7/Fbxo4/Klhl40/Klhl24/Pnkp/Klhl18/Klhl6	49
MF+	GO:0003730	mRNA 3'-UTR binding	46/4280	105/14790	0.438095	1.51389	3.3722	0.000801611	0.00505015	0.0036239	Taf15/Hnrnpu/Hnrnpa2b1/Exosc9/Fus/Rsl1d1/Serbp1/Lrpprc/Rnf20/Fxr1/Ilf3/Hnrnpd/Cct5/Tardbp/Cpsf1/Hnrnpr/Hnrnpl/Dhx36/Pum1/Gemin5/Tut1/Elavl4/Fmr1/Pabpc5/Ddx5/Exosc7/Syncrip/Dazap1/Rnf40/Fxr2/Tia1/Exosc8/Trp53/Hnrnpk/Cryz/Celf1/Khsrp/Cirbp/Utp23/Celf2/Elavl1/Tial1/Hnrnpc/Secisbp2/Cpeb1/Rbms1	46
MF+	GO:0016410	N-acyltransferase activity	38/4280	83/14790	0.457831	1.58209	3.39354	0.000808294	0.00506559	0.00363499	Ogt/Alas1/Naa15/Hat1/Nat10/Taf1/Oga/Tada2a/Kat8/Med24/Ing3/Kat7/Mcm3ap/Ncoa1/Kat5/Usp22/Crebbp/Ep300/Gtf2b/Brca2/Ing4/Nmt2/Brd1/Nat2/Kat6a/Kat2a/Ncoa3/Esco2/Lipt1/Nat9/Gtf3c4/Nmt1/Nat1/Naa80/Naa10/Phf10/Pla2g4e/Sat2	38
MF+	GO:0004540	RNA nuclease activity	44/4280	100/14790	0.44	1.52047	3.33252	0.000923565	0.00575785	0.00413174	Cpsf3/Dis3l2/Xrn1/Xrn2/Pop1/Exosc10/Parn/Snd1/Pnpt1/Dbr1/Samhd1/Elac2/Cnot1/Apex1/Nudt12/Dis3/Nynrin/Ints11/Cnot2/Smg6/Dis3l/Mrpl44/Pan2/Nob1/Myg1/Pop4/Rcl1/Rpp40/Dicer1/Polrmt/Rpp38/Rpp30/Fen1/Tsen2/Lactb2/Toe1/Ankzf1/Pde12/Rida/Piwil1/Drosha/Exog/Eri2/Cnot8	44
MF+	GO:0008135	translation factor activity, RNA binding	35/4280	76/14790	0.460526	1.5914	3.29846	0.00112246	0.00696159	0.00499552	Eif5b/Eif2b3/Efl1/Eif3a/Eif3l/Eif3d/Dhx29/Gspt1/Gspt2/Eif4a2/Mcts1/Eif4g1/Eif4g3/Eif2a/Eif2b2/Eif2b4/Eif3c/Gfm1/Mtrf1l/Tsfm/Gtpbp1/Eif2b1/Mtrf1/Eif2b5/Mtif2/Eefsec/Eif3k/Eif3b/Eef2k/Eif3i/Eif3g/Gtpbp2/Eif6/Eif3e/Cpeb1	35
MF+	GO:0016830	carbon-carbon lyase activity	24/4280	47/14790	0.510638	1.76457	3.35012	0.00113818	0.00702268	0.00503936	Urod/Gad1/Pck2/Aldoc/Hacl1/Got1/Umps/Shmt2/Mvd/Paics/Ddc/Aldoart2/Armt1/Me2/Hmgcl/Me3/Hmgcll1/Pdxdc1/Csad/Npl/Shmt1/Aldoart1/Gad2/Fahd1	24
MF+	GO:0000146	microfilament motor activity	20/4280	37/14790	0.540541	1.8679	3.37302	0.00116819	0.00713388	0.00511915	Myo1b/Myh10/Myh9/Myo6/Myo1e/Myo10/Myh14/Myo5a/Myh8/Myh3/Myo7a/Actc1/Myo9a/Myo5b/Myh2/Myo1c/Myh7b/Myo3b/Myo9b/Myo1f	20
MF+	GO:0032451	demethylase activity	20/4280	37/14790	0.540541	1.8679	3.37302	0.00116819	0.00713388	0.00511915	Kdm1a/Kdm5b/Kdm3a/Kdm4a/Kdm4c/Kdm4b/Phf8/Fto/Kdm5a/Kdm3b/Kdm5c/Riox2/Kdm1b/Kdm6a/Jmjd6/Rsbn1/Riox1/Jmjd1c/Cyp51/Mmachc	20
MF+	GO:0016769	transferase activity, transferring nitrogenous groups	15/4280	25/14790	0.6	2.07336	3.4276	0.00117408	0.00713388	0.00511915	Gfpt1/Got1/Kyat3/Bcat1/Kyat1/Abat/Gfpt2/Psat1/Amt/Oat/Aadat/Blvrb/Accs/Gpt/Bcat2	15
MF+	GO:0051011	microtubule minus-end binding	10/4280	14/14790	0.714286	2.46829	3.50742	0.00121743	0.00721916	0.00518035	Tubgcp5/Tubgcp2/Camsap3/Tubgcp3/Numa1/Haus7/Haus4/Tubgcp6/Camsap2/Tmod3	10
MF+	GO:0140666	annealing activity	10/4280	14/14790	0.714286	2.46829	3.50742	0.00121743	0.00721916	0.00518035	Fxr1/Ddx3x/Smarca1/Smarcal1/Recql/Fmr1/D1Pas1/Zranb3/Trp53/Anxa1	10
MF+	GO:0005049	nuclear export signal receptor activity	8/4280	10/14790	0.8	2.76449	3.56181	0.00121827	0.00721916	0.00518035	Cse1l/Xpo5/Xpo1/Nup214/Xpo7/Xpo4/Calr/Eif4enif1	8
MF+	GO:0034511	U3 snoRNA binding	8/4280	10/14790	0.8	2.76449	3.56181	0.00121827	0.00721916	0.00518035	Prkdc/Tbl3/Bms1/Utp25/Dhx37/Xrcc5/Tsr1/Rrp9	8
MF+	GO:0051880	G-quadruplex DNA binding	8/4280	10/14790	0.8	2.76449	3.56181	0.00121827	0.00721916	0.00518035	Rad50/Xrn1/Dhx36/Blm/Lonp1/Ddx11/Wrn/Cnbp	8
MF+	GO:0051219	phosphoprotein binding	46/4280	107/14790	0.429907	1.48559	3.21694	0.00129897	0.00765946	0.0054963	Leo1/Tbk1/Btrc/Nedd4/Grb14/Dpysl4/Grb10/Mapk1/Dpysl3/Fbxw7/Plat/Phf6/Mtor/Rasa1/Crmp1/Men1/Fkbp4/Plcg1/Cblb/Scaf8/Pik3r3/Csnk1a1/Nos1/Plcg2/Cbx4/Sh2d3c/Pik3r1/Scaf4/Rb1/Ptpn6/Hck/Bcar3/Ywhae/Vav1/Rtf1/Gprin1/Prkcsh/Bbs1/Igf2r/Sla/Pafah1b1/Epb41/Tox3/Ubash3b/Pih1d1/Acp2	46
MF+	GO:0019894	kinesin binding	25/4280	50/14790	0.5	1.7278	3.28958	0.00133695	0.00784474	0.00562926	Kif3a/Kifap3/Kifbp/Ap1g1/Kif5a/Mapk8ip3/Klc1/Ift88/Shtn1/Mapk8/Prc1/Klc2/Klc4/Dlg1/Jakmip1/Actb/Clstn1/Plekhm2/Ktn1/Fam83d/Nup62/Stau2/Kpnb1/Kif18b/Crocc	25
MF+	GO:0106222	lncRNA binding	17/4280	30/14790	0.566667	1.95818	3.35238	0.0013587	0.0079335	0.00569295	Hnrnpu/Kdm1a/Stat3/Dnmt1/Sugt1/Ddx17/Ppme1/Smarca4/Suz12/Pcbp2/Celf1/Atp2a2/Rad21/Celf2/Elavl1/Dnmt3a/Sirt6	17
MF+	GO:0061630	ubiquitin protein ligase activity	113/4280	306/14790	0.369281	1.27609	3.11428	0.00139557	0.00810923	0.00581905	Trim23/Med23/Marchf7/Rnf20/Herc4/Ubr1/Cul1/Vps11/Pja2/Ubr4/Ubr2/Med12/Shprh/Herc2/Btrc/Ubr3/Nedd4/Mycbp2/Rnf213/Trim32/Rnf2/Ltn1/Ube4b/Rnf112/Med17/Med6/Cul3/Hltf/Trip12/Hectd1/Ubr5/Trim33/Huwe1/Ube3a/Ppil2/Mkrn3/Prpf19/Vps18/Trim24/Med7/Med24/Lrsam1/Pja1/Nedd4l/Birc2/Fbxo30/Dzip3/Trim3/Med27/Ube2o/Topors/Asb4/Rlim/Rnf113a2/Trim28/Hecw1/Rnf8/Wwp2/Nosip/Rabgef1/Trim26/Rnf25/Cul4a/Itch/Rnf123/Rnf40…	113
MF+	GO:0034237	protein kinase A regulatory subunit binding	14/4280	23/14790	0.608696	2.10341	3.37945	0.00141009	0.00815402	0.00585119	Pja2/Akap8/Akap8l/Ezr/Akap1/Wasf1/Arfgef2/Arfgef1/Acbd3/Prrc1/Akap11/Akap5/Akap9/Ryr2	14
MF+	GO:0071949	FAD binding	21/4280	40/14790	0.525	1.81419	3.29042	0.00145277	0.00836039	0.00599928	Acox1/Aifm1/Coq6/Kdm1b/Mical1/Acox3/Aox4/Cry1/Sqor/Dpyd/Mical3/Aox1/Cyb5r3/Nqo2/Mical2/Txnrd1/Ddo/Cry2/Ndor1/Mmachc/D2hgdh	21
MF+	GO:0180051	translation factor activity	35/4280	77/14790	0.454545	1.57073	3.20417	0.00149211	0.0085457	0.00613225	Eif5b/Eif2b3/Efl1/Eif3a/Eif3l/Eif3d/Dhx29/Gspt1/Gspt2/Eif4a2/Mcts1/Eif4g1/Eif4g3/Eif2a/Eif2b2/Eif2b4/Eif3c/Gfm1/Mtrf1l/Tsfm/Gtpbp1/Eif2b1/Mtrf1/Eif2b5/Mtif2/Eefsec/Eif3k/Eif3b/Eef2k/Eif3i/Eif3g/Gtpbp2/Eif6/Eif3e/Cpeb1	35
MF+	GO:0003714	transcription corepressor activity	73/4280	186/14790	0.392473	1.35623	3.11993	0.00152035	0.00866601	0.00621859	Hnrnpu/Ccar1/Kdm1a/Kdm5b/Mybbp1a/Tcerg1/Atf7ip/Pa2g4/Dmap1/Pias1/Prmt5/Sin3b/Chd4/Sin3a/Mta3/Sirt1/Riox2/Smarca4/Noc2l/Zfpm2/Trim28/Yeats2/Pias4/Bcor/Bcorl1/Zmynd8/Tle4/Ruvbl2/Mta2/Cops2/C1qbp/Nsd1/Bcl11a/Crebbp/Cited2/Snw1/Nipbl/Tle2/Cdyl2/Scai/Dnajb1/Gps2/Gon4l/Ezh1/Npat/Med1/Ncor2/Gmnn/Pex14/N4bp2l2/Mier3/Spen/Nrip1/Tle1/Hdac3/Prdm8/Pbxip1/Mta1/Rere/Ddx54/Nr0b1/Lmcd1/Tle6/Ctbp2/Tle3/Fhl2/Parp1…	73
MF+	GO:0000287	magnesium ion binding	83/4280	216/14790	0.384259	1.32785	3.09743	0.00157693	0.00894589	0.00641942	Idh1/Msh2/Dis3l2/Tkt/Sucla2/Pgm3/Pgm1/Lig4/Rps6ka5/Impa1/Farsb/Idh3g/Farsa/Sik2/Polr3a/Ephx2/Idh3a/Dhx36/Uba2/Polr1a/Rps6ka6/Morc2a/Pdp1/Hacl1/Msh6/Eno2/Prim1/Bpnt1/Nudt12/Aasdhppt/Polr2a/Sik3/Stk38/Idh2/Pgm2/Mast1/Mast4/Fignl1/Dyrk3/Gss/Cdc123/Nuak2/Map3k5/Srpk1/Tdp2/Dxo/Top2a/Ppa2/Idh3b/Hmgcl/Ppa1/Mthfd2/Csnk1a1/Lrrk2/Prpsap1/Wrn/Psph/Oxsr1/Mtpap/Fen1/Nt5c3b/Map2k7/Srpk2/Mast3/Enoph1/Stk26/Arl3…	83
MF+	GO:0016628	oxidoreductase activity, acting on the CH-CH group of donors, NAD or NADP as acceptor	16/4280	28/14790	0.571429	1.97463	3.2941	0.00166456	0.00939848	0.00674419	Fasn/Dus3l/Blvra/Mecr/Decr1/Ptgr1/Ptgr2/Dpyd/Blvrb/Pecr/Bdh2/Ptges2/Akr1c18/Dhcr7/Dus2/Tecr	16
MF+	GO:0019200	carbohydrate kinase activity	13/4280	21/14790	0.619048	2.13919	3.33364	0.00168409	0.00941986	0.00675953	Pfkm/Galk2/Hk1/Pfkfb3/Hk2/Pfkp/Gne/Pfkl/Hk3/Galk1/Nagk/Pfkfb4/Pfkfb1	13
MF+	GO:0051010	microtubule plus-end binding	13/4280	21/14790	0.619048	2.13919	3.33364	0.00168409	0.00941986	0.00675953	Ckap5/Clasp1/Numa1/Fbxw11/Clasp2/Mapre3/Kif18a/Clip1/Kif2c/Mapre2/Apc/Clip2/Pafah1b1	13
MF+	GO:0140034	methylation-dependent protein binding	33/4280	72/14790	0.458333	1.58382	3.16892	0.001695	0.00943683	0.00677171	Mphosph8/Atrx/Morc3/Ncapd3/Pwp1/Trp53bp1/Kdm4a/Fmr1/Msh6/Glyr1/Chd8/Phf8/Eed/Kdm5a/Hdgfl2/Ing3/Bptf/L3mbtl3/Spin2c/Zzef1/Zmynd8/Wdr5/Suz12/Lrwd1/Cbx4/Cdyl2/Ttll12/Ncapg2/Chd1/Ing4/Morc4/Uhrf1/Cxxc1	33
MF+	GO:0016896	RNA exonuclease activity, producing 5'-phosphomonoesters	18/4280	33/14790	0.545455	1.88488	3.24736	0.001783	0.00988079	0.00709029	Cpsf3/Dis3l2/Xrn1/Xrn2/Exosc10/Parn/Pnpt1/Cnot1/Dis3/Cnot2/Dis3l/Pan2/Myg1/Polrmt/Toe1/Pde12/Eri2/Cnot8	18
MF+	GO:0031072	heat shock protein binding	59/4280	146/14790	0.40411	1.39644	3.07198	0.00186228	0.0102726	0.00737142	Tpr/Dnajc7/Hdac6/Cltc/Hif1a/Ogdh/Hdac2/Telo2/Hsp90ab1/Chordc1/Gucy1b1/Dnaja2/Bag6/Usp19/Dnajc6/Hspa2/Dlst/Tsc2/Ppp5c/Ppid/Ahsa1/Hspa9/Mvd/Htt/St13/Hdac8/Bcor/Ahr/Fkbp4/Faf1/Apaf1/Hspa5/Pttg1/Hspa14/Cdc37/Cdk1/Tomm34/Unc45a/Nfkbia/Dnajb1/Mettl18/Gbp2/Ttc4/Dnajc2/Mapt/Hnrnpk/Fkbp5/Itgam/Hspa8/Sgtb/Hspa13/Nup62/Prkd1/Stau2/Dnaja3/Tsc1/Dnajc9/Kpnb1/Nod2	59
MF+	GO:0019787	ubiquitin-like protein transferase activity	146/4280	411/14790	0.355231	1.22754	2.9854	0.00197779	0.0108597	0.00779274	Trim23/Birc6/Med23/Marchf7/Rnf20/Herc4/Ubr1/Cul1/Vps11/Ufl1/Taf1/Pja2/Ubr4/Ubr2/Med12/Shprh/Herc2/Btrc/Klhl13/Ubr3/Nedd4/Mycbp2/Rnf213/Trim32/Rnf2/Ltn1/Ube4b/Rnf112/Med17/Med6/Cul3/Hltf/Trip12/Pias1/Hectd1/Klhl20/Ubr5/Trim33/Huwe1/Ube3a/Ppil2/Mkrn3/Prpf19/Vps18/Trim24/Med7/Med24/Lrsam1/Ranbp2/Pja1/Nedd4l/Birc2/Fbxo30/Fbxo11/Dzip3/Rnf214/Trim3/Med27/Ube2o/Topors/Asb4/Ttc3/Rlim/Rnf113a2/Trim28/Hecw…	146
MF+	GO:0003727	single-stranded RNA binding	40/4280	92/14790	0.434783	1.50244	3.08487	0.00202222	0.0110529	0.00793141	Ssb/Dhx9/Hnrnpu/Dis3l2/Fxr1/Aqr/Ilf3/Ddx3x/Exosc10/Khdrbs1/Ddx1/Rbmx/Elavl4/Pnpt1/Fmr1/Pabpc5/Ighmbp2/Syncrip/Lonp1/Zfr/Dazap1/Jmjd6/Ppie/Hnrnpdl/Ddx11/Zfr2/Ifih1/Polr2g/D1Pas1/Eif4a3/Cbx4/Anxa1/Lactb2/Cnbp/Cirbp/Lsm14a/Piwil1/Hnrnpc/Rbms1/Strbp	40
MF+	GO:0001091	RNA polymerase II general transcription initiation factor binding	15/4280	26/14790	0.576923	1.99362	3.2359	0.00203667	0.0110813	0.00795179	Hnrnpu/Nop58/Taf1/Nolc1/Znhit6/Ercc4/Taf7/Gtf2f1/Ahr/Ruvbl2/Gtf2e2/Crebbp/Trp53/Ctdp1/Ar	15
MF+	GO:0035064	methylated histone binding	32/4280	70/14790	0.457143	1.57971	3.10237	0.00208313	0.0112828	0.00809636	Mphosph8/Atrx/Morc3/Ncapd3/Pwp1/Trp53bp1/Kdm4a/Fmr1/Msh6/Glyr1/Chd8/Phf8/Eed/Kdm5a/Hdgfl2/Ing3/Bptf/Spin2c/Zzef1/Zmynd8/Wdr5/Suz12/Lrwd1/Cbx4/Cdyl2/Ttll12/Ncapg2/Chd1/Ing4/Morc4/Uhrf1/Cxxc1	32
MF+	GO:0048487	beta-tubulin binding	21/4280	41/14790	0.512195	1.76995	3.15036	0.00217383	0.0117211	0.00841085	Hdac6/Lrpprc/Bcas3/Ift74/Cct5/Bbs4/Smc3/Tbcd/Eml4/Map1s/Adnp/Htt/Appl1/Akap1/Emd/Gja1/Racgap1/Pex14/Rgs2/Ttll7/Syt11	21
MF+	GO:0004435	phosphatidylinositol phospholipase C activity	11/4280	17/14790	0.647059	2.23598	3.25381	0.0023413	0.0125113	0.00897792	Plcd4/Plcb4/Plcb1/Plcg1/Plcd1/Plch1/Plcl1/Plcl2/Plcg2/Plcz1/Plce1	11
MF+	GO:0008574	plus-end-directed microtubule motor activity	11/4280	17/14790	0.647059	2.23598	3.25381	0.0023413	0.0125113	0.00897792	Kif1a/Kif5b/Kif1b/Kif21a/Kif5a/Kif15/Kif20b/Kif18a/Kif5c/Kif11/Kif18b	11
MF+	GO:0016651	oxidoreductase activity, acting on NAD(P)H	27/4280	57/14790	0.473684	1.63687	3.07419	0.00241464	0.0128459	0.00921801	Ndufs1/Aifm1/Ndufv1/Ndufs2/Ndufa10/Ndufa9/Ndufs8/Mical1/Cbr1/Nqo1/Cbr4/Ndufs4/Rtn4ip1/Dhrs4/Ndufs7/Cbr3/Cryz/Por/Fmo5/Akr1c18/Cyb5r3/Nqo2/Mical2/Cox15/Txnrd1/Cyp2j6/Ndor1	27
MF+	GO:0016645	oxidoreductase activity, acting on the CH-NH group of donors	14/4280	24/14790	0.583333	2.01577	3.17804	0.0024877	0.013118	0.00941323	Mthfd1/Aifm1/Aldh1l1/Etfdh/Mthfd1l/Aldh1l2/Pycr2/Mthfd2/Aass/Blvrb/Pycr1/Pipox/Qdpr/Crym	14
MF+	GO:0070577	lysine-acetylated histone binding	14/4280	24/14790	0.583333	2.01577	3.17804	0.0024877	0.013118	0.00941323	Taf1/Trim24/Sirt1/Smarca4/Phip/Zzef1/Zmynd8/Brd9/Brd4/Psme4/Carm1/Dpf2/Atad2b/Kmt2a	14
BP-	GO:0140241	translation at synapse	47/4523	48/14892	0.979167	3.22391	10.1922	1.35815e-23	4.10704e-20	4.10704e-20	Rpl36/Rpl37a/Rpl13/Rpl29/Rplp2/Rpl22/Rpl28/Rps28/Rps16/Rpl15/Rps12/Rpl26/Rpl32/Rpl35/Rps26/Rps15a/Rpl12/Rpl27a/Rpl5/Rpl23a/Eef2/Rps10/Rpl6/Rpl7a/Rpl17/Rpl10a/Rpl24/Rpl9/Rpl27/Rps24/Rps27/Rpl38/Rps14/Rpl35a/Rpl34/Rpl37/Rpl7/Rpl14/Rpl13a/Uba52/Rpl10/Rps11/Rpl23/Rps27a/Rpl36a/Rpl4/Rps5	47
BP-	GO:0140242	translation at postsynapse	47/4523	48/14892	0.979167	3.22391	10.1922	1.35815e-23	4.10704e-20	4.10704e-20	Rpl36/Rpl37a/Rpl13/Rpl29/Rplp2/Rpl22/Rpl28/Rps28/Rps16/Rpl15/Rps12/Rpl26/Rpl32/Rpl35/Rps26/Rps15a/Rpl12/Rpl27a/Rpl5/Rpl23a/Eef2/Rps10/Rpl6/Rpl7a/Rpl17/Rpl10a/Rpl24/Rpl9/Rpl27/Rps24/Rps27/Rpl38/Rps14/Rpl35a/Rpl34/Rpl37/Rpl7/Rpl14/Rpl13a/Uba52/Rpl10/Rps11/Rpl23/Rps27a/Rpl36a/Rpl4/Rps5	47
BP-	GO:0140236	translation at presynapse	46/4523	47/14892	0.978723	3.22245	10.0785	4.41042e-23	8.89141e-20	8.89141e-20	Rpl36/Rpl37a/Rpl13/Rpl29/Rplp2/Rpl22/Rpl28/Rps28/Rps16/Rpl15/Rps12/Rpl26/Rpl32/Rpl35/Rps26/Rps15a/Rpl12/Rpl27a/Rpl5/Rpl23a/Rps10/Rpl6/Rpl7a/Rpl17/Rpl10a/Rpl24/Rpl9/Rpl27/Rps24/Rps27/Rpl38/Rps14/Rpl35a/Rpl34/Rpl37/Rpl7/Rpl14/Rpl13a/Uba52/Rpl10/Rps11/Rpl23/Rps27a/Rpl36a/Rpl4/Rps5	46
BP-	GO:0009101	glycoprotein biosynthetic process	146/4523	287/14892	0.508711	1.67493	7.62531	2.04916e-13	2.65778e-10	2.65778e-10	B4galt2/Mgat4b/B3gat1/St6galnac6/Mgat3/B3gat3/Ndst1/Chpf2/St3gal2/Pomgnt1/Ost4/Nus1/Fam20b/Tmtc1/Vegfb/Galnt11/Fkrp/Hs3st4/Ago2/C1galt1/Tet1/Mgat1/Pmm2/St6galnac4/Chp1/Mlec/St3gal3/B4galt6/Mgat4a/Trak2/Poglut1/Fut9/Slc35c2/St8sia1/St3gal1/Chsy1/B4galt7/Ndst3/Necab2/Dpm2/Fktn/Hs3st5/Man1b1/St6gal1/St6gal2/Galnt10/Cant1/Xylt1/B3galt1/Chst1/Ramp1/St3gal4/Trex1/Alg13/Large1/Krtcap2/Galnt9/Fut11/Ext1/…	146
BP-	GO:0002181	cytoplasmic translation	94/4523	162/14892	0.580247	1.91047	7.69532	2.19724e-13	2.65778e-10	2.65778e-10	Rpl41/Rpl36/Rplp1/Eif3j1/Akt2/Rps29/Rpl37a/Rps3a1/Rpl13/Rpl29/Rpl18a/Rpsa/Rplp2/Rps8/Eif2s3x/Rpl22/Rpl28/Rps28/Rps4x/Rps16/Rpl15/Rps12/Rps23/Rpl26/Rps2/Rplp0/Rps20/Rpl32/Rpl35/Rpl21/Rps26/Rps25/Rpl31/Rps15a/Rps15/Rpl12/Rpl27a/Rpl5/Fau/Rpl23a/Eef2/Rps10/Rps21/Rpl6/Rpl19/Rps18/Rpl7a/Rpl17/Rps7/Rpl10a/Rps6/Rpl11/Rps17/Rpl24/Rpl3/Rpl9/Ybx1/Rpl27/Rps24/Rpl38/Rps14/Rps19/Rpl35a/Rpl18/Rpl34/Ncbp2/Rpl37/…	94
BP-	GO:0006486	protein glycosylation	105/4523	202/14892	0.519802	1.71145	6.72382	9.60687e-11	8.30034e-08	8.30034e-08	B4galt2/Mgat4b/B3gat1/St6galnac6/Mgat3/B3gat3/St3gal2/Pomgnt1/Ost4/Nus1/Tmtc1/Vegfb/Galnt11/Fkrp/C1galt1/Tet1/Mgat1/Pmm2/St6galnac4/Chp1/Mlec/St3gal3/B4galt6/Mgat4a/Trak2/Poglut1/Fut9/Slc35c2/St8sia1/St3gal1/B4galt7/Dpm2/Fktn/Man1b1/St6gal1/St6gal2/Galnt10/B3galt1/Ramp1/St3gal4/Alg13/Large1/Krtcap2/Galnt9/Fut11/Ext1/Mgat5b/St3gal6/B4galt4/Alg9/Extl3/St6galnac3/Tmtc2/Pofut2/Galntl6/Alg14/B3gnt9/Fu…	105
BP-	GO:0043413	macromolecule glycosylation	105/4523	202/14892	0.519802	1.71145	6.72382	9.60687e-11	8.30034e-08	8.30034e-08	B4galt2/Mgat4b/B3gat1/St6galnac6/Mgat3/B3gat3/St3gal2/Pomgnt1/Ost4/Nus1/Tmtc1/Vegfb/Galnt11/Fkrp/C1galt1/Tet1/Mgat1/Pmm2/St6galnac4/Chp1/Mlec/St3gal3/B4galt6/Mgat4a/Trak2/Poglut1/Fut9/Slc35c2/St8sia1/St3gal1/B4galt7/Dpm2/Fktn/Man1b1/St6gal1/St6gal2/Galnt10/B3galt1/Ramp1/St3gal4/Alg13/Large1/Krtcap2/Galnt9/Fut11/Ext1/Mgat5b/St3gal6/B4galt4/Alg9/Extl3/St6galnac3/Tmtc2/Pofut2/Galntl6/Alg14/B3gnt9/Fu…	105
BP-	GO:0070085	glycosylation	110/4523	218/14892	0.504587	1.66136	6.49675	3.52373e-10	2.64137e-07	2.64137e-07	B4galt2/Mgat4b/B3gat1/St6galnac6/Mgat3/B3gat3/St3gal2/Pomgnt1/Ost4/Nus1/Tmtc1/Vegfb/Galnt11/Fkrp/C1galt1/Tet1/Mgat1/Pmm2/St6galnac4/Chp1/Mlec/St3gal3/B4galt6/Mgat4a/Trak2/Poglut1/Fut9/Slc35c2/St8sia1/St3gal1/B4galt7/Dpm2/Fktn/B4galnt1/Man1b1/St6gal1/St6gal2/Galnt10/B3galt1/Pigb/Ramp1/St3gal4/Alg13/Large1/Krtcap2/Galnt9/Fut11/Ext1/Mgat5b/St3gal6/B4galt4/Alg9/Extl3/St6galnac3/Tmtc2/Pofut2/Galntl6/A…	110
BP-	GO:0009100	glycoprotein metabolic process	159/4523	345/14892	0.46087	1.51742	6.42198	3.93061e-10	2.64137e-07	2.64137e-07	B4galt2/Mgat4b/B3gat1/St6galnac6/Mgat3/B3gat3/Ndst1/Chpf2/St3gal2/Pomgnt1/Ost4/Nus1/Fam20b/Tmtc1/Vegfb/Ids/Galnt11/Fkrp/Hs3st4/Ago2/C1galt1/Tet1/Mgat1/Pmm2/St6galnac4/Chp1/Mlec/St3gal3/B4galt6/Mgat4a/Trak2/Adamts7/Gpc1/Poglut1/Fut9/Slc35c2/St8sia1/St3gal1/Chsy1/B4galt7/Ppard/Ndst3/Necab2/Dpm2/Fktn/Hs3st5/Man1b1/St6gal1/St6gal2/Galnt10/Cant1/Xylt1/B3galt1/Edem1/Chst1/Ramp1/St3gal4/Trex1/Alg13/Larg…	159
BP-	GO:0030166	proteoglycan biosynthetic process	41/4523	69/14892	0.594203	1.95642	5.25908	5.27254e-07	0.000318883	0.000318883	B3gat1/B3gat3/Ndst1/Chpf2/Fam20b/Hs3st4/Chsy1/B4galt7/Ndst3/Hs3st5/Cant1/Xylt1/Chst1/Ext1/Hs3st2/Hs6st1/Csgalnact2/B4galt4/Slc35d1/Extl3/Chst11/Dse/Bmpr2/Igf1/Glce/B4galnt4/Hs2st1/Ndst2/Ndst4/Hs6st3/Chsy3/Slc35b2/Hs3st1/Man1c1/Chst8/Extl1/Hs3st3a1/Csgalnact1/Chpf/Bmpr1b/Vangl2	41
BP-	GO:0033108	mitochondrial respiratory chain complex assembly	55/4523	108/14892	0.509259	1.67674	4.66169	6.04217e-06	0.00332209	0.00332209	Coa5/mt-Nd5/Ndufab1/Immp2l/Cox7a2l/Rab5if/Higd2a/Ndufb11/Tmem242/Atpaf1/Ndufa2/Cox14/Sdhaf1/Tmem223/Ndufa13/Ndufb4/Uqcc2/Higd1a/Smim20/Chchd4/Ndufaf8/Ndufa8/Dmac1/Uqcc3/Cox19/Cox7a2/Ndufaf4/Sdhaf3/Sco2/Ndufb3/Lyrm7/Lyrm2/Atpaf2/Ndufa1/Ndufb9/Timmdc1/Chchd7/Cox16/Coa3/Atp23/Ndufc1/Ndufs5/Ndufaf2/Cox20/Ndufa3/Slc25a33/Ttc19/Ndufs6/Coa4/Fmc1/Sdhaf4/Tmem126a/Pet100/Ndufa12/Tmem186	55
BP+	GO:0006397	mRNA processing	270/4332	471/14892	0.573248	1.97064	13.7103	1.63711e-38	9.87994e-35	8.3389e-35	Hnrnph1/Hnrnpm/Ik/Dhx9/Rbm25/Ptbp2/Zfp326/Hnrnpu/Pnn/Prpf4b/Snrnp70/Hnrnpa2b1/Dhx15/Cpsf3/Thoc2/Prpf40a/Ncl/Prmt9/Mtrex/Prpf38b/Plrg1/Leo1/Smu1/Safb/Sltm/Ddx46/Luc7l3/Mettl14/Ythdc1/Fam50a/Xrn2/Rbm39/Rbm28/Papolg/Crnkl1/Aqr/Upf3b/Ilf3/Tardbp/Ddx20/Sf3b1/Exosc10/Thoc5/Prpf8/Slu7/Sf3a3/Nsrp1/Cpsf1/Khdrbs1/Eftud2/Hnrnpl/Slbp/Hnrnpll/Htatsf1/Virma/Dhx36/Ddx1/Fra10ac1/Prpf3/Snrnp200/Paf1/Tcerg1/Zc3h13…	270
BP+	GO:0022613	ribonucleoprotein complex biogenesis	247/4332	436/14892	0.566514	1.94749	12.8608	3.87562e-34	1.16947e-30	9.87059e-31	Eif5b/Dhx9/Ptbp2/Prpf4b/Ckap5/Exosc9/Gtpbp4/Dcaf13/Gnl2/Ncl/Mtrex/Efl1/Esf1/Nup88/Prkdc/Pak1ip1/Eif3a/Nol11/Nop58/Ddx46/Eif3l/Luc7l3/Ythdc1/Nol8/Las1l/Cul4b/Wdr36/Nop14/Nop56/Ftsj3/Eif3d/Crnkl1/Nat10/Ddx10/Riok1/Wdr3/Ddx20/Sf3b1/Tbl3/Ipo4/Ddx3x/Exosc10/Wdr75/Prpf8/Utp6/Slu7/Dhx29/Utp4/Sf3a3/Znhit6/Mybbp1a/Bms1/Mphosph10/Gnl3l/Atr/Nmd3/Sdad1/Hsp90ab1/Xpo1/Htatsf1/Ddx21/Utp3/Dnttip2/Heatr1/Riok2/Pr…	247
BP+	GO:0033044	regulation of chromosome organization	156/4332	237/14892	0.658228	2.26277	12.5511	4.43419e-32	8.92012e-29	7.52879e-29	Cct8/Ik/Hnrnpu/Anapc4/Prpf4b/Cct4/Hnrnpa2b1/Cct6a/Cct3/Tpr/Anapc7/Atrx/Tcp1/Ctnnb1/Cct7/Rad50/Ctc1/Cct2/Smc5/Nat10/Lig4/Hnrnpd/Cct5/Exosc10/Cdc23/Uchl5/Zw10/Gnl3l/Atr/Trappc12/Ercc4/Psmg2/Anapc1/Parn/Actr8/Dhx36/Anapc2/Riok2/Zfp207/Ncapd3/Smarcc1/Mad1l1/Stn1/Atm/Cul3/Pbrm1/Upf1/Wdhd1/Lmna/Baz1b/Cdc27/Klhl22/Smarcb1/Dkc1/Nvl/Incenp/Nfrkb/Parp1/Sfpq/Pot1b/Bub3/Cdc16/Mapk1/Sirt1/Smarca4/Smarca2/Myc/…	156
BP+	GO:0008380	RNA splicing	233/4332	423/14892	0.550827	1.89356	11.9413	8.98901e-30	1.35622e-26	1.14468e-26	Hnrnph1/Hnrnpm/Ik/Dhx9/Taf15/Rbm25/Ptbp2/Zfp326/Hnrnpu/Pnn/Prpf4b/Snrnp70/Hnrnpa2b1/Dhx15/Thoc2/Prpf40a/Ncl/Mtrex/Prpf38b/Plrg1/Fus/Cdk11b/Smu1/Ddx46/Luc7l3/Mettl14/Ythdc1/Fam50a/Rbm39/Hnrnph3/Rbm28/Crnkl1/Aqr/Upf3b/Ilf3/Tardbp/Ddx20/Sf3b1/Exosc10/Thoc5/Prpf8/Slu7/Sf3a3/Nsrp1/Khdrbs1/Eftud2/Hnrnpl/Hnrnpll/Htatsf1/Virma/Ddx1/Fra10ac1/Prpf3/Snrnp200/Tcerg1/Zc3h13/Aff2/Rbmx/Gemin5/Srrm1/Sf3b3/Nup98/…	233
BP+	GO:0007059	chromosome segregation	220/4332	408/14892	0.539216	1.85365	11.1979	1.84023e-26	2.22116e-23	1.87471e-23	Ik/Hnrnpu/Anapc4/Prpf4b/Dcaf13/Tpr/Anapc7/Dis3l2/Smarcad1/Ddb1/Mms19/Smc5/Cltc/Ddx3x/Cdc23/Zw10/Kif2a/Trappc12/Top1/Ciao1/Aaas/Psmg2/Anapc1/Akap8/Stag2/Anapc2/Riok2/Tubgcp5/Zfp207/Pum1/Ncapd3/Rab11a/Smarcc1/Spice1/Smc3/Mad1l1/Smc1a/Top2b/Champ1/Akap8l/Atm/Cul3/Top3b/Dync1h1/Tubgcp2/Usp9x/Eml4/Pbrm1/Bag6/Baz1b/Cdc27/Klhl22/Smarcb1/Incenp/Mlh1/Bub3/Cdc16/Pibf1/Fbxo30/Map1s/Nup43/Sirt1/Clasp1/Smarca…	220
BP+	GO:0000819	sister chromatid segregation	135/4332	222/14892	0.608108	2.09048	10.4846	4.87453e-23	4.90297e-20	4.13822e-20	Ik/Hnrnpu/Anapc4/Prpf4b/Tpr/Anapc7/Dis3l2/Cltc/Cdc23/Zw10/Kif2a/Aaas/Psmg2/Anapc1/Akap8/Stag2/Anapc2/Riok2/Zfp207/Ncapd3/Rab11a/Smarcc1/Spice1/Smc3/Mad1l1/Smc1a/Top2b/Champ1/Akap8l/Atm/Cul3/Eml4/Pbrm1/Baz1b/Cdc27/Klhl22/Smarcb1/Incenp/Bub3/Cdc16/Pibf1/Sirt1/Clasp1/Smarca4/Smarca2/Ripor2/Prickle1/Smc2/Cenpc1/Ppp2r1a/Smarcc2/Kif23/Smc4/Cep97/Abraxas2/Ncaph/Actl6b/Cenpe/Numa1/Kif4/Kif15/Map9/Top2a/K…	135
BP+	GO:0042254	ribosome biogenesis	169/4332	307/14892	0.550489	1.8924	10.1193	7.59746e-22	6.5501e-19	5.52844e-19	Eif5b/Exosc9/Gtpbp4/Dcaf13/Gnl2/Ncl/Mtrex/Efl1/Esf1/Nup88/Prkdc/Pak1ip1/Nol11/Nop58/Nol8/Las1l/Cul4b/Wdr36/Nop14/Nop56/Ftsj3/Nat10/Ddx10/Riok1/Wdr3/Tbl3/Ipo4/Ddx3x/Exosc10/Wdr75/Utp6/Dhx29/Utp4/Znhit6/Mybbp1a/Bms1/Mphosph10/Gnl3l/Nmd3/Sdad1/Xpo1/Ddx21/Utp3/Dnttip2/Heatr1/Riok2/Utp18/Noc4l/Utp20/Aatf/Pa2g4/Pwp1/Urb2/Mdn1/Zfp622/Nol10/Pwp2/Wdr43/Utp15/Sart1/Rpf2/Urb1/Utp11/Ddx17/Rrp1/Ipo9/Mterf4/He…	169
BP+	GO:0016072	rRNA metabolic process	141/4332	245/14892	0.57551	1.97842	9.89023	8.15957e-21	4.77218e-18	4.02784e-18	Exosc9/Gtpbp4/Dcaf13/Ncl/Mtrex/Esf1/Prkdc/Pak1ip1/Nol11/Xrn1/Nol8/Las1l/Wdr36/Nop14/Ftsj3/Nat10/Ddx10/Riok1/Wdr3/Tbl3/Polr1b/Exosc10/Wdr75/Utp6/Utp4/Znhit6/Bms1/Mphosph10/Top1/Ddx21/Utp3/Heatr1/Riok2/Mars1/Polr1a/Utp18/Utp20/Pa2g4/Pwp1/Nol10/Pwp2/Wdr43/Utp15/Sart1/Rpf2/Urb1/Utp11/Ddx17/Rrp1/Mterf4/Pdcd11/Smarcb1/Dkc1/Nvl/Ubtf/Brix1/Ythdf2/Gtf3c1/Ddx56/Ddx49/Frg1/Utp14a/Pelp1/Lyar/Nop2/Ercc3/Dis3/…	141
BP+	GO:0000375	RNA splicing, via transesterification reactions	154/4332	276/14892	0.557971	1.91812	9.86086	8.69826e-21	4.77218e-18	4.02784e-18	Hnrnpm/Ik/Dhx9/Rbm25/Ptbp2/Hnrnpu/Prpf4b/Snrnp70/Hnrnpa2b1/Prpf40a/Ncl/Plrg1/Smu1/Ddx46/Luc7l3/Mettl14/Ythdc1/Rbm39/Crnkl1/Aqr/Upf3b/Ilf3/Ddx20/Sf3b1/Exosc10/Prpf8/Slu7/Sf3a3/Nsrp1/Khdrbs1/Eftud2/Hnrnpl/Htatsf1/Fra10ac1/Prpf3/Snrnp200/Rbmx/Gemin5/Srrm1/Sf3b3/Nup98/Cdc40/Ddx39b/Srrm2/Puf60/Rbm5/Dhx8/Ctnnbl1/Tra2a/Usp4/Rbm22/Upf1/Sart1/Aar2/Sart3/Dbr1/Fmr1/Ddx17/Ncbp1/Rbm14/Prmt5/Prpf19/Ddx5/Acin1/…	154
BP+	GO:0000377	RNA splicing, via transesterification reactions with bulged adenosine as nucleophile	154/4332	276/14892	0.557971	1.91812	9.86086	8.69826e-21	4.77218e-18	4.02784e-18	Hnrnpm/Ik/Dhx9/Rbm25/Ptbp2/Hnrnpu/Prpf4b/Snrnp70/Hnrnpa2b1/Prpf40a/Ncl/Plrg1/Smu1/Ddx46/Luc7l3/Mettl14/Ythdc1/Rbm39/Crnkl1/Aqr/Upf3b/Ilf3/Ddx20/Sf3b1/Exosc10/Prpf8/Slu7/Sf3a3/Nsrp1/Khdrbs1/Eftud2/Hnrnpl/Htatsf1/Fra10ac1/Prpf3/Snrnp200/Rbmx/Gemin5/Srrm1/Sf3b3/Nup98/Cdc40/Ddx39b/Srrm2/Puf60/Rbm5/Dhx8/Ctnnbl1/Tra2a/Usp4/Rbm22/Upf1/Sart1/Aar2/Sart3/Dbr1/Fmr1/Ddx17/Ncbp1/Rbm14/Prmt5/Prpf19/Ddx5/Acin1/…	154
BP+	GO:0000398	mRNA splicing, via spliceosome	154/4332	276/14892	0.557971	1.91812	9.86086	8.69826e-21	4.77218e-18	4.02784e-18	Hnrnpm/Ik/Dhx9/Rbm25/Ptbp2/Hnrnpu/Prpf4b/Snrnp70/Hnrnpa2b1/Prpf40a/Ncl/Plrg1/Smu1/Ddx46/Luc7l3/Mettl14/Ythdc1/Rbm39/Crnkl1/Aqr/Upf3b/Ilf3/Ddx20/Sf3b1/Exosc10/Prpf8/Slu7/Sf3a3/Nsrp1/Khdrbs1/Eftud2/Hnrnpl/Htatsf1/Fra10ac1/Prpf3/Snrnp200/Rbmx/Gemin5/Srrm1/Sf3b3/Nup98/Cdc40/Ddx39b/Srrm2/Puf60/Rbm5/Dhx8/Ctnnbl1/Tra2a/Usp4/Rbm22/Upf1/Sart1/Aar2/Sart3/Dbr1/Fmr1/Ddx17/Ncbp1/Rbm14/Prmt5/Prpf19/Ddx5/Acin1/…	154
BP+	GO:0140588	chromatin looping	94/4332	142/14892	0.661972	2.27564	9.78254	4.25263e-20	2.13872e-17	1.80513e-17	Dhx9/Dhx15/Atrx/Mtrex/Ythdc2/Rad50/Ddx46/Smarcad1/Smchd1/Aqr/Ddx10/Ddx20/Ddx3x/Dhx29/Ddx3y/Ddx21/Dhx36/Ddx1/Snrnp200/Recql/Rnf213/Ddx39b/Morc2a/Dhx57/Yme1l1/Eif4a2/Dhx8/Ascc3/Upf1/Ddx17/Chd8/Ddx5/Chd4/Nsf/Ddx56/Ddx49/Blm/Ddx42/Ercc3/Ddx27/Mcm4/Ddx55/Dhx30/Ercc6/Ighmbp2/Dhx40/Mcm6/Ddx52/Ddx24/Ddx47/Fignl1/Helb/Ctcf/Ercc2/Mcm8/Afg3l2/Recql5/Mcm3/Hspa5/Ruvbl2/Ddx28/Ddx11/Ifih1/Chd6/D1Pas1/Mcm5/Ddx31…	94
BP+	GO:0098813	nuclear chromosome segregation	164/4332	304/14892	0.539474	1.85453	9.64145	4.86046e-20	2.25637e-17	1.90443e-17	Ik/Hnrnpu/Anapc4/Prpf4b/Dcaf13/Tpr/Anapc7/Dis3l2/Ddb1/Cltc/Cdc23/Zw10/Kif2a/Trappc12/Aaas/Psmg2/Anapc1/Akap8/Stag2/Anapc2/Riok2/Zfp207/Ncapd3/Rab11a/Smarcc1/Spice1/Smc3/Mad1l1/Smc1a/Top2b/Champ1/Akap8l/Atm/Cul3/Dync1h1/Eml4/Pbrm1/Bag6/Baz1b/Cdc27/Klhl22/Smarcb1/Incenp/Mlh1/Bub3/Cdc16/Pibf1/Map1s/Sirt1/Clasp1/Smarca4/Smarca2/Ripor2/Prickle1/Mre11a/Rec8/Rad21l/Smc2/Washc1/Cenpc1/Ppp2r1a/Smarcc2/Kif…	164
BP+	GO:0000070	mitotic sister chromatid segregation	110/4332	183/14892	0.601093	2.06636	9.29635	1.77916e-18	7.66944e-16	6.47319e-16	Ik/Hnrnpu/Prpf4b/Tpr/Anapc7/Dis3l2/Cltc/Cdc23/Zw10/Kif2a/Aaas/Psmg2/Akap8/Stag2/Zfp207/Ncapd3/Rab11a/Spice1/Smc3/Mad1l1/Smc1a/Champ1/Akap8l/Atm/Cul3/Eml4/Baz1b/Klhl22/Incenp/Bub3/Cdc16/Pibf1/Sirt1/Clasp1/Ripor2/Prickle1/Smc2/Cenpc1/Ppp2r1a/Kif23/Smc4/Cep97/Abraxas2/Ncaph/Cenpe/Numa1/Kif4/Kif15/Map9/Kat5/Stag1/Cdk1/Map10/Tpx2/Cit/Kif22/Dync1li1/Nipbl/Pcid2/Clasp2/Kif18a/Prc1/Spdl1/Vps4b/Ttk/Ndc80/…	110
BP+	GO:0140694	membraneless organelle assembly	203/4332	414/14892	0.490338	1.68562	9.0616	3.66809e-18	1.4758e-15	1.24561e-15	Eif5b/Hnrnpu/Dcaf13/Tpr/Efl1/Fus/Prkdc/Pspc1/G3bp2/Gsn/Ddb1/Caprin1/Fxr1/Cltc/Hif1a/Prrc2c/Ddx3x/Hdac2/Dhx29/Myh10/Kif2a/Trappc12/Atxn2/Aaas/Stag2/Ythdf3/Atxn2l/Tubgcp5/Zfp207/Rnf213/Rab11a/Ubap2l/Spice1/Sqstm1/Smc3/Smc1a/Dync1h1/Tubgcp2/Mdn1/Pwp2/Sugt1/Plk2/Rpf2/Fmr1/Rbm14/Mterf4/Brix1/Incenp/Cep120/Mlh1/Wdr1/Ythdf2/Cnot1/Eif2a/Pogz/Pibf1/Actn2/Clasp1/Nop2/Usp10/Ripor2/Prkar1a/Prickle1/Dhx30/Fli…	203
BP+	GO:2001252	positive regulation of chromosome organization	74/4332	106/14892	0.698113	2.39989	9.26391	4.07485e-18	1.53698e-15	1.29725e-15	Cct8/Cct4/Hnrnpa2b1/Cct6a/Cct3/Tpr/Atrx/Tcp1/Ctnnb1/Cct7/Rad50/Cct2/Smc5/Lig4/Hnrnpd/Cct5/Uchl5/Atr/Parn/Actr8/Dhx36/Ncapd3/Mad1l1/Atm/Dkc1/Nvl/Nfrkb/Sfpq/Pot1b/Mapk1/Myc/Mre11a/Smc2/Gnl3/Nbn/Actr5/Slf1/Smc4/Pot1a/Ncaph/Ruvbl2/Ddx11/Numa1/Terf2/Kat5/Mapk15/Ppp1r10/Cdk1/Terf1/Actl6a/Xrcc5/Tfpt/Sgo2a/Fen1/Ncapg2/Macroh2a1/Map3k4/Bub1/Map2k7/Tnks/Terf2ip/Ncapd2/Nsmce2/Prkcq/Ska3/Fbxo4/Rad21/Mad2l1bp…	74
BP+	GO:0006403	RNA localization	100/4332	163/14892	0.613497	2.109	9.1183	8.58021e-18	3.04598e-15	2.57088e-15	Ssb/Dhx9/Hnrnpu/Cct4/Ckap5/Hnrnpa2b1/Tpr/Thoc2/Nup93/Tcp1/Nup88/Nop58/G3bp2/Ythdc1/Lrpprc/Cct2/Nup107/Nup160/Caprin1/Fxr1/Exosc10/Thoc5/Znhit6/Khdrbs1/Atr/Slbp/Xpo5/Aaas/Xpo1/Parn/Nup133/Dhx36/Nup98/Ddx39b/Nup85/Akap8l/Thoc2l/Stau1/Atm/Pnpt1/Ahctf1/Fmr1/Ncbp1/Nup214/Iws1/Dkc1/Nup188/Nxf1/Ranbp2/Rae1/Nup43/Snupn/Flot1/Supt6/Mcm3ap/Nup153/Thoc6/Nup37/Htt/Srsf7/Tst/Prpf6/Nrde2/Magohb/Rftn1/Fubp3/Nol…	100
BP+	GO:0051983	regulation of chromosome segregation	84/4332	129/14892	0.651163	2.23848	9.04841	1.93511e-17	6.48799e-15	5.47602e-15	Ik/Hnrnpu/Anapc4/Prpf4b/Tpr/Anapc7/Smc5/Cdc23/Zw10/Psmg2/Anapc1/Anapc2/Riok2/Zfp207/Pum1/Ncapd3/Smarcc1/Mad1l1/Atm/Cul3/Pbrm1/Cdc27/Klhl22/Smarcb1/Incenp/Bub3/Cdc16/Sirt1/Smarca4/Smarca2/Smc2/Smc6/Smarcc2/Ppp2r2a/Smc4/Ncaph/Actl6b/Cenpe/Numa1/Csnk2a2/Kat5/Mapk15/Cdk1/Cit/Actl6a/Arid1a/Dync1li1/Pcid2/Spdl1/Ttk/Ndc80/Kntc1/Ncapg2/Bub1b/Bub1/Zwilch/Cep192/Knl1/Dpf3/Ncapd2/Nsmce2/Tacc3/Rb1/Cdk5rap2/G…	84
BP+	GO:0006364	rRNA processing	120/4332	212/14892	0.566038	1.94585	8.88388	3.8542e-17	1.22422e-14	1.03327e-14	Exosc9/Gtpbp4/Dcaf13/Ncl/Mtrex/Esf1/Prkdc/Pak1ip1/Nol11/Nol8/Las1l/Wdr36/Nop14/Ftsj3/Nat10/Ddx10/Riok1/Wdr3/Tbl3/Exosc10/Wdr75/Utp6/Utp4/Znhit6/Bms1/Mphosph10/Ddx21/Utp3/Heatr1/Riok2/Utp18/Utp20/Pa2g4/Pwp1/Nol10/Pwp2/Wdr43/Utp15/Sart1/Rpf2/Urb1/Utp11/Ddx17/Rrp1/Mterf4/Pdcd11/Dkc1/Nvl/Brix1/Ythdf2/Ddx56/Ddx49/Frg1/Utp14a/Pelp1/Lyar/Nop2/Dis3/Ddx27/Utp25/Mettl15/Srfbp1/Ddx52/Sbds/Ddx47/Exosc7/Ercc2…	120
BP+	GO:0032204	regulation of telomere maintenance	70/4332	101/14892	0.693069	2.38255	8.92926	6.06767e-17	1.83092e-14	1.54534e-14	Cct8/Hnrnpu/Cct4/Hnrnpa2b1/Cct6a/Cct3/Atrx/Tcp1/Ctnnb1/Cct7/Rad50/Ctc1/Cct2/Nat10/Hnrnpd/Cct5/Exosc10/Uchl5/Gnl3l/Atr/Ercc4/Parn/Actr8/Dhx36/Stn1/Atm/Upf1/Lmna/Dkc1/Nvl/Nfrkb/Parp1/Pot1b/Mapk1/Myc/Mre11a/Gnl3/Ylpm1/Smg6/Nbn/Xrcc4/Actr5/Tent4b/Hdac8/Pot1a/Smg1/Ruvbl2/Xrcc1/Terf2/Mapk15/Ppp1r10/Terf1/Actl6a/Xrcc5/Tfpt/Trp53/Map3k4/Map2k7/Tnks/Terf2ip/Prkcq/Pinx1/Fbxo4/Pnkp/Wrap53/Slx4/Hnrnpc/Tnks2/…	70
BP+	GO:0000723	telomere maintenance	91/4332	147/14892	0.619048	2.12808	8.80343	1.12861e-16	3.09599e-14	2.61309e-14	Cct8/Hnrnpu/Cct4/Hnrnpa2b1/Cct6a/Cct3/Atrx/Tcp1/Ctnnb1/Cct7/Rpa1/Prkdc/Rad50/Xrn1/Ctc1/Cct2/Smc5/Nat10/Hnrnpd/Cct5/Exosc10/Uchl5/Gnl3l/Atr/Ercc4/Hsp90ab1/Parn/Actr8/Dhx36/Stn1/Atm/Upf1/Lmna/Dkc1/Nvl/Nfrkb/Parp1/Apex1/Pot1b/Mapk1/Rif1/Blm/Myc/Mre11a/Gnl3/Tep1/Ylpm1/Smc6/Hsp90aa1/Smg6/Nbn/Xrcc4/Actr5/Tent4b/Hdac8/Pot1a/Gar1/Smg1/Ruvbl2/Xrcc1/Terf2/Mapk15/Ppp1r10/Rpa2/Terf1/Actl6a/Wrn/Xrcc5/Tfpt/Trp…	91
BP+	GO:0032200	telomere organization	91/4332	147/14892	0.619048	2.12808	8.80343	1.12861e-16	3.09599e-14	2.61309e-14	Cct8/Hnrnpu/Cct4/Hnrnpa2b1/Cct6a/Cct3/Atrx/Tcp1/Ctnnb1/Cct7/Rpa1/Prkdc/Rad50/Xrn1/Ctc1/Cct2/Smc5/Nat10/Hnrnpd/Cct5/Exosc10/Uchl5/Gnl3l/Atr/Ercc4/Hsp90ab1/Parn/Actr8/Dhx36/Stn1/Atm/Upf1/Lmna/Dkc1/Nvl/Nfrkb/Parp1/Apex1/Pot1b/Mapk1/Rif1/Blm/Myc/Mre11a/Gnl3/Tep1/Ylpm1/Smc6/Hsp90aa1/Smg6/Nbn/Xrcc4/Actr5/Tent4b/Hdac8/Pot1a/Gar1/Smg1/Ruvbl2/Xrcc1/Terf2/Mapk15/Ppp1r10/Rpa2/Terf1/Actl6a/Wrn/Xrcc5/Tfpt/Trp…	91
BP+	GO:0034502	protein localization to chromosome	77/4332	118/14892	0.652542	2.24323	8.68394	3.52177e-16	9.24081e-14	7.79946e-14	Cct8/Ik/Cct4/Msh2/Cct6a/Cct3/Atrx/Tcp1/Cct7/Rpa1/Cct2/Smc5/Cct5/Zw10/Gnl3l/Atr/Trappc12/Htatsf1/Champ1/Vrk1/Trp53bp1/Dkc1/Parp1/Pot1b/Bub3/Mdc1/Tasor/Gnl3/Nbn/Xrcc4/Ctcf/Mcm8/Slf1/Vcpip1/Pot1a/Pias4/Zmynd8/Mtbp/Ruvbl2/Setd2/Terf2/Rpa2/Cdk1/Terf1/Nipbl/Cdk9/Spdl1/Ttk/Xrcc5/Lrwd1/Kntc1/Macroh2a1/Bub1b/Brca2/Zwilch/Tnks/Knl1/Terf2ip/Rb1/Mrnip/Pinx1/Wapl/Topbp1/Rad21/Jarid2/Wrap53/Esco2/Tex15/Plk1/Ap…	77
BP+	GO:0007051	spindle organization	111/4332	196/14892	0.566327	1.94685	8.54637	5.58381e-16	1.4041e-13	1.18509e-13	Hnrnpu/Ckap5/Dcaf13/Tpr/Atrx/Ddb1/Cltc/Tbce/Kif2a/Aaas/Myh9/Stag2/Tubgcp5/Zfp207/Rab11a/Spice1/Smc3/Smc1a/Dync1h1/Tubgcp2/Sugt1/Plk2/Dctn1/Incenp/Cep120/Mlh1/Pibf1/Rae1/Map1s/Pcnt/Ints13/Clasp1/Ripor2/Prickle1/Washc1/Sbds/Haus3/Fsd1/Ppp2r1a/Ezr/Wdr62/Kif23/Washc5/Cep97/Abraxas2/Tubgcp3/Cenpe/Plk5/Numa1/Kif4/Kif15/Map9/Tubb5/Stag1/Mapk15/Dlgap5/Map10/Tpx2/Haus8/Haus7/Dicer1/Clasp2/Mapre3/Prc1/Sass…	111
BP+	GO:0006913	nucleocytoplasmic transport	167/4332	337/14892	0.495549	1.70354	8.36698	1.0698e-15	2.48318e-13	2.09586e-13	Ssb/Dhx9/Prpf4b/Cse1l/Hnrnpa2b1/Tpr/Thoc2/Nup93/Nup88/Ipo7/Ythdc1/Nup107/Ranbp6/Nup160/Ipo11/Stat3/Tardbp/Ipo4/Thoc5/Nolc1/Appl2/Khdrbs1/Nmd3/Sdad1/Xpo5/Aaas/Hsp90ab1/Xpo1/Ipo5/Nup133/Ppp1r12a/Nedd4/Riok2/Kpna1/Sqstm1/Ifi27/Nup98/Ddx39b/Nup85/Jup/Rangap1/Akap8l/Thoc2l/Prkcd/Dmap1/Mdn1/Ubr5/Rbm22/Tnpo3/Kpna4/Ahctf1/Fmr1/Lmna/Ncbp1/Nup214/Ipo9/Tnpo2/Heatr3/Ddx5/Iws1/Nup188/Nxf1/Spg11/Ranbp2/Nemf/Ad…	167
[truncated: 695 more rows]

## Sheet: FMR1- Occupancy
Type	ID	Description	GeneRatio	BgRatio	RichFactor	FoldEnrichment	zScore	pvalue	p.adjust	qvalue	geneID	Count
[truncated: 884 more rows]

## Sheet: WT enrichment
Type	ID	Description	GeneRatio	BgRatio	RichFactor	FoldEnrichment	zScore	pvalue	p.adjust	qvalue	geneID	Count
[truncated: 39 more rows]

[truncated: 1 more sheets: FMR1- Enrichment]
