# Supplementary material for: FMRP regulates neuronal RNA granules containing stalled ribosomes, not where ribosomes stall
Source: eLife. 2026 Jul 20;14:RP106692. doi: 10.7554/eLife.106692 (PMC13384498; doi:10.7554/eLife.106692)
Supplement: Figure 5—source data 4. [file elife-106692-fig5-data4.xlsx]

## Sheet: RNA_SEQ
Extended Data Table S5-4. GSEA analysis for comparison between WT and FMR1- for RNA_SEQ, Abundance Occupancy and Enrichment (no significant results were present for enrichment). ES enrichments score, NES, normalized enrichment score, MF (Molecular Function), BP (biological process), CC (cellular component). + is significantly greater in WT, - is significantly less in WT. Only results with adjuste…
Type	pathway	pval	padj	log2err	ES	NES	size	% mRNA with changes that are FMRP targets (Darnell et al, 2011)	mRNAs with changes
MF+	GOMF_MONOATOMIC_ION_TRANSMEMBRANE_TRANSPORTER_ACTIVITY	3.3678e-07	0.000153162	0.674963	0.481466	1.31428	393	12	Gabra2, Anxa6, Slc13a3, Nnt, Pkp2, Atp2b4, Slc1a6, Cacna1b, Cacna1a, Cacna1e, Scn8a, Slc6a13, Slc1a2, Abcc8, Snta1, Ano10, Kcnt1, S100a6, Ryr2, Gja1, Grin2a, Tmco3, Ano6, Gria1, Ucp2, Grik4, Cacna1g, Atp2b2, Ano4, Scn1a, Kcnn2, Slc39a12, Slc4a4, Pacsin3, Orai3, Slc20a1, Trpm4, Wnk4, Tcirg1, Gstm7, Kcnn3, Trpm8, Cacna1c, Atp1a2, Ryr3, Trpv2, Tspoap1, Asic2, Kcnd2, Sfxn5, Cox8a, Kcnj9, Mcub, Kcnh1,…
MF+	GOMF_TRANSMEMBRANE_SIGNALING_RECEPTOR_ACTIVITY	4.98089e-07	0.000153162	0.659444	0.503946	1.36483	288	18	Gabra2, Ntsr2, Pdgfrb, Plxnc1, Tgfbr3, Ramp3, Bcam, Plxna2, Sorcs2, Abcc8, Ptprf, Grin2a, Gria1, Sorl1, Grik4, Mertk, Igf1r, Epha3, Ptprr, Igf2r, Acvr1, Lepr, Gpr150, Insr, Ramp1, Ifnar2, Chrm1, Grm4, Grm8, Ddr2, Gpr17, Sorcs3, Alk, Crhr1, P2ry1, Ptprk, Gpr158, Sorcs1, Unc5d, Flt4, Ptprg, Ntrk2, Sstr4, Lrp6, Ptprd, S1pr1, Pth1r, Grm1, Kiss1r, Ret, Grik1, Ntrk3, Ptprn2, Gria2, Eda, Tspan12, Nrxn3,…
MF+	GOMF_METAL_ION_TRANSMEMBRANE_TRANSPORTER_ACTIVITY	1.15511e-06	0.000236797	0.643552	0.505564	1.36425	259	11	Slc13a3, Pkp2, Atp2b4, Slc1a6, Cacna1b, Cacna1a, Cacna1e, Scn8a, Slc6a13, Slc1a2, Abcc8, Snta1, Kcnt1, Ryr2, Grin2a, Tmco3, Gria1, Grik4, Cacna1g, Atp2b2, Scn1a, Kcnn2, Slc39a12, Slc4a4, Pacsin3, Orai3, Slc20a1, Trpm4, Gstm7, Kcnn3, Trpm8, Cacna1c, Atp1a2, Ryr3, Trpv2, Tspoap1, Asic2, Kcnd2, Kcnj9, Mcub, Kcnh1, Agt, Slc12a9, Kcnq2, Fxyd1, Slc41a3, Kcnab2, Slc38a3, Slc6a7, Cacna1d, Slc6a20a, Grik1…
MF+	GOMF_MONOATOMIC_CATION_CHANNEL_ACTIVITY	5.70309e-06	0.00087685	0.610527	0.511277	1.37204	202		Pkp2, Atp2b4, Cacna1b, Cacna1a, Cacna1e, Scn8a, Abcc8, Snta1, Ano10, Kcnt1, Ryr2, Grin2a, Ano6, Gria1, Grik4, Cacna1g, Scn1a, Kcnn2, Pacsin3, Orai3, Trpm4, Gstm7, Kcnn3, Trpm8, Cacna1c, Ryr3, Trpv2, Tspoap1, Asic2, Kcnd2, Kcnj9, Mcub, Kcnh1, Agt, Kcnq2, Fxyd1, Kcnab2, Cacna1d, Grik1, Gria2, Cacna1h, Kcnk10, Nalcn, Dpp6, Cacna2d3, Atp5e, Tmem63c, Tmbim4, Pkd2, Scn9a, Chrna7, Kcnip2, Cacna1i, Trpc7…
MF+	GOMF_DEMETHYLASE_ACTIVITY	1.36557e-05	0.00139971	0.593325	0.807649	1.82332	16		Uty
MF+	GOMF_MONOATOMIC_CATION_TRANSMEMBRANE_TRANSPORTER_ACTIVITY	1.32687e-05	0.00139971	0.593325	0.473639	1.28974	344		Slc13a3, Nnt, Pkp2, Atp2b4, Slc1a6, Cacna1b, Cacna1a, Cacna1e, Scn8a, Slc6a13, Slc1a2, Abcc8, Snta1, Ano10, Kcnt1, Ryr2, Grin2a, Tmco3, Ano6, Gria1, Ucp2, Grik4, Cacna1g, Atp2b2, Scn1a, Kcnn2, Slc39a12, Slc4a4, Pacsin3, Orai3, Slc20a1, Trpm4, Tcirg1, Gstm7, Kcnn3, Trpm8, Cacna1c, Atp1a2, Ryr3, Trpv2, Tspoap1, Asic2, Kcnd2, Cox8a, Kcnj9, Mcub, Kcnh1, Agt, Slc12a9, Kcnq2, Fxyd1, Slc41a3, Kcnab2, Sl…
MF+	GOMF_AMYLOID_BETA_BINDING	1.91288e-05	0.0016806	0.57561	0.657933	1.65016	49		Ramp3, Cacna1b, Cacna1a, C1qa, Cst3, Grin2a, Clu, Fbxo2, Gria1, Sorl1, Itm2a, Insr, Itm2c, Cryab, Gria2, Apoe, Nlgn1, Col25a1, Itm2b, Chrna7, Itgam, Fzd4, Lrp8, Gria3, Hspg2, Grin1
MF+	GOMF_ORGANIC_ANION_TRANSMEMBRANE_TRANSPORTER_ACTIVITY	2.33175e-05	0.00179253	0.57561	0.553939	1.45177	112		Slc13a3, Slc1a6, Slc35a1, Slc6a13, Slc1a2, Abcc1, Gja1, Grin2a, Slc43a2, Gria1, Ucp2, Grik4, Slc7a11, Slc39a12, Slc4a4, Slc7a8, Sfxn5, Slco5a1, Slc33a1, Slc38a3, Slc2a3, Slc19a1, Slc15a4, Slc6a7, Slc6a20a, Grik1, Abcc5, Gria2, Slco3a1, Grid1, Slc23a2, Slc25a19, Serinc5, Slc16a2, Abcc4, Slc3a2, Slc25a26, Fabp5, Slc7a14, Gria3, Grin2d, Grin1, Slc7a2, Slc26a2, Slc25a29, Slc2a8, Slc4a8, Slc16a13, Slc…
MF+	GOMF_CALCIUM_ION_BINDING	3.67627e-05	0.00224364	0.557332	0.471167	1.28153	332		Tbc1d9b, Anxa6, Mctp2, Slit3, S100a1, Anxa5, Rhbdl3, Cacna1b, Ttn, Cacna1e, Dgkg, Syt10, Fstl4, Anxa3, Cabp7, S100a6, S100a10, S100a16, Ryr2, Slit2, Fbn1, Capn3, Atp2b2, Fbln1, Pcdh20, Actn2, Sparc, Trpm4, Fat1, Gsn, Matn2, Thbs2, Fkbp9, Tll1, Syt5, Notch2, Ryr3, Edem2, Sdf4, Pam, Efemp2, Clec3b, Cdhr1, Nid2, Dysf, Scgn, Pcdh15, S100a4, Actn1, Myl9, Enpp2, Myof, Ret, Megf6, Esyt2, Fstl1, Unc13c, …
MF+	GOMF_CELL_ADHESION_MOLECULE_BINDING	4.01302e-05	0.00224364	0.557332	0.475991	1.28921	289		Spp1, Pfkp, Pkp2, Jam3, Vtn, Adam23, Bcam, Flnb, Capg, Ahnak, Col3a1, Ptprf, Mfge8, Itgb5, Fbn1, Dscam, Col16a1, Gfap, Kirrel3, Fbln1, Nfasc, Fgf1, Actn2, Eps8l1, Tenm4, Cnn2, Ptprj, Acvr1, Lamb1, Dock9, Itgb7, Ppl, Nrcam, Lima1, Kirrel, Actn1, Dscaml1, Ptprd, Emp2, Cntn5, Thy1, Lyn, Cntn4, Bsg, Esyt2, Prdx6, Nrxn3, Pacsin2, Itga6, Cdh11, Arhgef16, Cdh5, Itgal, Plin3, Nlgn1, Calr, Sirpa, Cdh13, P…
MF+	GOMF_TRANSMEMBRANE_RECEPTOR_PROTEIN_PHOSPHATASE_ACTIVITY	3.7474e-05	0.00224364	0.557332	0.823279	1.83614	14		Ptprf, Ptprr, Ptprk, Ptprg, Ptprd, Ptprn2, Ptpre, Ptpro, Ptprm, Ptpru, Ptprt, Ptpra, Ptprz1
MF+	GOMF_SODIUM_ION_TRANSMEMBRANE_TRANSPORTER_ACTIVITY	8.29128e-05	0.00424928	0.538434	0.578177	1.49556	81		Slc13a3, Pkp2, Atp2b4, Slc1a6, Scn8a, Slc6a13, Slc1a2, Snta1, Grik4, Scn1a, Slc4a4, Slc20a1, Trpm4, Atp1a2, Asic2, Agt, Fxyd1, Slc41a3, Slc38a3, Slc6a7, Slc6a20a, Grik1, Nalcn, Slc9a7, Slc23a2, Slc8a2, Pkd2, Scn9a, Slc24a3, Cnnm4, Slc41a1, Fgf11, Scn1b, Grin1, Slc9a8, Trpm2, Slc9a9, Slc4a8, Slc1a3, Slc38a4, Grik2
MF+	GOMF_CALCIUM_ION_TRANSMEMBRANE_TRANSPORTER_ACTIVITY	0.000104346	0.00493064	0.538434	0.547209	1.42895	102		Atp2b4, Cacna1b, Cacna1a, Cacna1e, Ryr2, Grin2a, Gria1, Cacna1g, Atp2b2, Pacsin3, Orai3, Trpm4, Gstm7, Trpm8, Cacna1c, Ryr3, Trpv2, Tspoap1, Mcub, Cacna1d, Grik1, Cacna1h, Cacna2d3, Atp2b3, Slc8a2, Tmbim4, Pkd2, Chrna7, Cacna1i, Trpc7, Faim2, Slc24a3, Npy2r, Trpm3, Gria3, Tmem165, Ryr1, Trpc4, Grin2d, Grin1, Trpm2, Pkd1, Cachd1, Grik2, Grin3a
MF+	GOMF_PASSIVE_TRANSMEMBRANE_TRANSPORTER_ACTIVITY	0.000112242	0.00493064	0.538434	0.472473	1.27737	269		Gabra2, Anxa6, Pkp2, Atp2b4, Cacna1b, Cacna1a, Cacna1e, Scn8a, Abcc8, Snta1, Ano10, Kcnt1, Ryr2, Gja1, Grin2a, Ano6, Gria1, Grik4, Cacna1g, Ano4, Scn1a, Kcnn2, Pacsin3, Actn2, Orai3, Trpm4, Wnk4, Gstm7, Kcnn3, Trpm8, Cacna1c, Ryr3, Trpv2, Tspoap1, Asic2, Kcnd2, Kcnj9, Mcub, Kcnh1, Agt, Kcnq2, Fxyd1, Kcnab2, Cacna1d, Mfsd8, Grik1, Gria2, Gjb6, Cacna1h, Kcnk10, Grid1, Nalcn, Dpp6, Cacna2d3, Atp5e, …
MF+	GOMF_GATED_CHANNEL_ACTIVITY	0.000130369	0.00534512	0.518848	0.52079	1.37939	137		Gabra2, Anxa6, Cacna1b, Cacna1a, Cacna1e, Abcc8, Ano10, Kcnt1, Ryr2, Grin2a, Ano6, Gria1, Grik4, Cacna1g, Ano4, Scn1a, Kcnn2, Trpm4, Kcnn3, Trpm8, Cacna1c, Ryr3, Tspoap1, Asic2, Kcnd2, Kcnj9, Kcnh1, Kcnq2, Kcnab2, Cacna1d, Grik1, Gria2, Cacna1h, Kcnk10, Grid1, Cacna2d3, Tmem63c, Pkd2, Chrna7, Kcnip2, Cacna1i, Tmc7, Kcnq5, Kcnc2, Ano3, Gria3, Kcnk12, Ryr1, Grin2d, Grin1, Trpm2, Clcn6, Cachd1, Grik…
MF+	GOMF_HIGH_VOLTAGE_GATED_CALCIUM_CHANNEL_ACTIVITY	0.000230463	0.00833733	0.518848	0.806246	1.77032	12		Cacna1b, Cacna1a, Cacna1e, Cacna1g, Cacna1c, Cacna1d, Cacna1h, Cacna1i
MF+	GOMF_PEPTIDE_BINDING	0.000223326	0.00833733	0.518848	0.548636	1.42703	93		Ramp3, Cacna1b, Cacna1a, C1qa, Sec61a2, Cst3, Grin2a, Clu, Fbxo2, Gria1, Sorl1, Itm2a, Insr, Itm2c, Slc7a8, Sstr4, Cryab, Pcsk5, Gria2, Apoe, Nlgn1, Calr, Col25a1, Itm2b, Chrna7, Kcnip2, Itgam, Fzd4, Lrp8, Gria3, Hspg2, Grin1, Nlrp6, Lrpap1, Timm22, Gpr37, Lrp1
MF+	GOMF_AMINO_ACID_TRANSMEMBRANE_TRANSPORTER_ACTIVITY	0.000280253	0.00834085	0.498493	0.613296	1.54946	55		Slc1a6, Slc6a13, Slc1a2, Grin2a, Slc43a2, Gria1, Ucp2, Grik4, Slc7a11, Slc7a8, Slc38a3, Slc15a4, Slc6a7, Slc6a20a, Grik1, Gria2, Grid1, Serinc5, Slc16a2, Slc3a2, Slc25a26, Slc7a14, Gria3, Grin2d, Grin1, Slc7a2, Slc25a29, Slc1a3, Slc38a4, Grik2, Grin3a, Slc1a4, Slc36a1, Mfsd12, Grik3, Slc6a11
MF+	GOMF_ATP_DEPENDENT_ACTIVITY_ACTING_ON_RNA	0.000284809	0.00834085	0.498493	0.697457	1.64885	24		Ddx3y, Dhx58
MF+	GOMF_ORGANIC_ACID_TRANSMEMBRANE_TRANSPORTER_ACTIVITY	0.000266582	0.00834085	0.498493	0.554672	1.43809	85		Slc13a3, Slc1a6, Slc6a13, Slc1a2, Abcc1, Grin2a, Slc43a2, Gria1, Ucp2, Grik4, Slc7a11, Slc7a8, Sfxn5, Slc38a3, Slc19a1, Slc15a4, Slc6a7, Slc6a20a, Grik1, Gria2, Grid1, Slc23a2, Serinc5, Slc16a2, Abcc4, Slc3a2, Slc25a26, Fabp5, Slc7a14, Gria3, Grin2d, Grin1, Slc7a2, Slc26a2, Slc25a29, Slc16a13, Slc1a3, Slc38a4, Slc26a7, Grik2, Grin3a, Slc1a4, Slc36a1, Mfsd12, Grik3, Slc6a11
MF+	GOMF_SULFUR_COMPOUND_TRANSMEMBRANE_TRANSPORTER_ACTIVITY	0.000284809	0.00834085	0.498493	0.677736	1.63543	29		Slc13a3, Slc6a13, Slc1a2, Abcc1, Gja1, Slc43a2, Ucp2, Slc7a11, Slc33a1, Abcc5, Slc25a19, Abcc4, Slc25a26, Slc26a2, Slc26a7, Slc1a4, Slc36a1, Mfsd12, Slc6a11
MF+	GOMF_AMIDE_BINDING	0.000321264	0.00863233	0.498493	0.538333	1.40616	104		Ramp3, Cacna1b, Cacna1a, C1qa, Cst3, Ryr2, Grin2a, Clu, Fbxo2, Gria1, Sorl1, Itm2a, Igf1r, Acvr1, Lepr, Gstm7, Insr, Ramp1, Itm2c, Crhr1, Pltp, Slc19a1, Pth1r, Cryab, Gria2, Apoe, Nlgn1, Col25a1, Itm2b, Chrna7, Itgam, Fzd4, Soat1, Lrp8, Gria3, Dbi, Hspg2, Grin1, App, Pla2g4a, Lrpap1, Ppib, Lrp1, Psap, Naa80, Fkbp10, Npr2
MF+	GOMF_MODIFIED_AMINO_ACID_TRANSMEMBRANE_TRANSPORTER_ACTIVITY	0.000322835	0.00863233	0.498493	0.780985	1.74181	14		Slc13a3, Slc6a13, Abcc1, Gja1, Slc7a11, Slc19a1, Slc6a20a, Abcc5, Abcc4, Slc25a26
MF+	GOMF_SERINE_HYDROLASE_ACTIVITY	0.000353162	0.00904978	0.498493	0.554872	1.43258	76		Serpina3n, Itih5, Htra1, Rhbdl3, Klk8, Mmp2, Pcsk1n, Serpinb9, Tll1, Serpinh1, Mmp11, Agt, Dpp7, Scpep1, Pcsk5, Dpp6, Bphl, Reln, Pcsk2, Ctsc, Dpp10, Ubac2, App, Ctsl, Prrg1, Spock1, Pebp1, Cpd, Crim1, Col6a3, Dag1, Sec11a, Pcsk1, Aplp2, A2m, Pcsk6, Anxa2, Prss36, Masp1, Ctss, Prcp, Prss12, Lonp1
MF-	GOMF_CHROMATIN_BINDING	1.04899e-05	0.00559114	0.593325	-0.467275	-1.27707	352		Tfap2b, Kdm6a, Prkaa2, Hp1bp3, Hnrnpd, Tox3, Rad21, Chaf1b, Rnf2, Psip1, Nkap, Tpr, Ebf2, Cbx3, Wdhd1, Atf4, Suz12, Tgif1, Top2b, Smc3, Pole, Cbx2, Supt16, H3f3b, Asf1a, Rbmx, Apex1, Tal1, Nucks1, Actl6a, Smarca5, Smarcd1, Ncoa6, Pou4f2, Eny2, Rbl1, Tada2b, Hnrnpu, Mecp2, Ctcf, Smad2, Actr6, Nipbl, Hmgn5, Smc2, Atf2, Skil, Set, Smarce1, Top2a, Ddx5, Hmgn3, Cbx1, Hdac2, Dhx9, Cenpf, Exo1, Cks2, Cd…
BP+	GOBP_EXTERNAL_ENCAPSULATING_STRUCTURE_ORGANIZATION	9.66872e-07	0.00317714	0.643552	0.559682	1.49282	150	2	Adamts18, Col12a1, Adamts2, Tgfbr3, Vtn, Cst3, Capg, Mmp2, Col3a1, Adamts17, Col16a1, Csgalnact1, Gfap, Fbln1, Eln, Gsn, Matn2, Lamc1, Lamb1, Ddr2, Tll1, Col15a1, Serpinh1, Rgcc, Pomt2, Col4a2, Col1a1, Col9a2, Col4a1, Col1a2, Mmp11, Agt, Efemp2, Olfml2b, Nid2, Pbxip1, Fmod, Mmp17, Timp3, Nr2e1, Thsd4, Vit, Smoc1, Large1, Aebp1, P3h1, Egfl6, Vwa1, Sulf1, Olfml2a, P4ha1, Egflam, Antxr1, Adamts9, St…
BP+	GOBP_CIRCULATORY_SYSTEM_DEVELOPMENT	5.63396e-06	0.0046283	0.610527	0.460995	1.26324	476		Uty, Pkp2, Pdgfrb, Slit3, S100a1, Atp2b4, Pdlim4, Tgfbr3, Asb2, Ttn, Jam3, Fgf18, Bcam, Abcc8, Bmper, Pdgfb, Anxa3, Rapgef3, Ryr2, Mmp2, Col3a1, Gja1, Slit2, Mfge8, Fbn1, Tert, Cacna1g, Fgf1, Eln, Hmox1, Actn2, Sparc, Amotl1, Tenm4, Ptprj, Sema3e, Acvr1, Lepr, Insr, Ramp1, Nfatc2, Thbs2, Col15a1, Rgcc, Cacna1c, Apod, Col4a2, Col1a1, Borcs8, Notch2, Dnah5, Col4a1, Col1a2, Nrcam, Cc2d2a, Sema3c, Ef…
BP+	GOBP_IMPORT_INTO_CELL	4.52792e-06	0.0046283	0.610527	0.47102	1.28648	387		Atp2b4, Slc1a6, Ramp3, Cacna1b, Cacna1a, Cacna1e, Slc6a13, Vtn, Slc1a2, Abcc8, Anxa3, Tyrobp, Mfge8, Tafa4, Clu, Slc43a2, Ano6, Gria1, Gfap, Sorl1, Cacna1g, Slc7a11, Slc39a12, Mertk, Pacsin3, Tmem108, Rin1, Epha3, Epn3, Igf2r, Trpm4, Cnn2, Ptprj, Gsn, Lepr, Insr, Ramp1, Arc, Cacna1c, Lrrk2, Atp1a2, Trpv2, Atp9b, Slc7a8, Mlc1, Kcnj9, Dysf, Myo1g, Lrp6, Sh3bp4, Slc38a3, Slc2a3, Slc19a1, Arap1, Grm1…
BP+	GOBP_REGULATION_OF_LOCOMOTION	4.38967e-06	0.0046283	0.610527	0.463734	1.26915	450		Pdgfrb, Atp2b4, Plxnc1, Tgfbr3, Jam3, Fgf18, Vtn, Plxna2, Abcc8, Bmper, Pdgfb, Anxa3, Ppm1f, Mmp2, Col3a1, Gja1, Slit2, Ano6, Dscam, Gria1, Sorl1, Tert, Fbln1, Fgf1, Igf1r, Hmox1, Sparc, Amotl1, Ptprr, Grb7, Cnn2, Ptprj, Sema3e, Fat1, Acvr1, Insr, Chrm1, Lamb1, Ddr2, Rgcc, Ada, Apod, Igsf8, Col1a1, Lrrk2, Fam107a, Nr4a3, Lrig2, Ptprk, Synpo2, Agt, Sema3c, Gcnt2, Unc5d, Mitf, Flt4, Ptprg, Was, Enp…
BP+	GOBP_ENZYME_LINKED_RECEPTOR_PROTEIN_SIGNALING_PATHWAY	9.23951e-06	0.0060722	0.593325	0.465453	1.27283	414		Igsf1, D130043K22Rik, Pdgfrb, Htra1, Nrg2, Tgfbr3, Fgf18, Vtn, Fstl4, Tgfb1i1, Bmper, Pdgfb, Sipa1l1, Mmp2, Col3a1, Stat5b, Ptprf, Itgb5, Fbn1, Jak3, Sorl1, Mertk, Fgf1, Igf1r, Tmem108, Epha3, Ptprr, Igf2r, Grb7, Zfyve27, Ptprj, Acvr1, Insr, Ddr2, Rgcc, Apod, Ctsd, Vwc2, Col4a2, Mt3, Col1a1, Notch2, Nr4a3, Alk, Col4a1, Lrig2, Col1a2, Ptprk, Agt, Gcnt2, Afap1l2, Flt4, Ptprg, Ntrk2, Fmod, Ptprd, Lg…
BP-	GOBP_MITOTIC_CELL_CYCLE_PROCESS	4.2441e-11	1.23206e-07	0.851339	-0.499013	-1.36837	478	3	Ddx3x, Etaa1, Rad21, Stambp, Cul3, Brcc3, Ncapg, E2f7, Exoc5, Fbxo7, Tpr, Arpp19, Mastl, Tipin, Clspn, Cul1, Smc3, Nae1, Pole, Rps6kb1, Ndc80, Ckap2, Myh10, Cdc27, Actl6a, Ccne2, Appl1, Seh1l, Cul4b, Smarca5, Smarcd1, Rad50, Ppp6c, Ank3, Gins3, Sox7, Kif2a, Spast, Rbl1, Lig1, Map9, Taok1, Hnrnpu, Aurkb, Ik, Cenph, Mcm3, Bora, Abraxas2, Kmt2e, Nipbl, Phox2b, Ccna2, Stil, Bcl7a, Kif22, Smc2, Nfib, …
BP-	GOBP_CHROMOSOME_ORGANIZATION	1.96916e-10	2.85824e-07	0.826657	-0.508849	-1.38973	368		Hmgb3, Hnrnpd, Rad21, Smc6, Nasp, Dkc1, Cul3, Ncapg, Hnrnpa2b1, Tpr, Hsp90aa1, Top2b, Smc3, H3f3b, Oip5, Apex1, Ndc80, Tal1, Cdc27, Actl6a, Ccne2, Dcp2, Seh1l, Smarca5, Smarcd1, Rad50, Sox7, Kif2a, Hmgb2, Fbxo30, Map9, Hnrnpu, Ctcf, Aurkb, Ik, Cenph, Abraxas2, Nipbl, Bcl7a, Kif22, Smc2, Tacc3, Dclre1b, Cct8, Prpf4b, Spc25, Fbxw7, Smarce1, Top2a, Tent4b, Pds5b, Gen1, Dscc1, Aaas, Cenpf, Exo1, Cdk1…
BP-	GOBP_DNA_REPLICATION	4.40205e-09	4.25972e-06	0.761461	-0.560849	-1.50891	178	4	Etaa1, Chrac1, Orc3, Chaf1b, Nasp, E2f7, Tipin, Wdhd1, Dach1, Prim1, Smc3, Pole, Supt16, Asf1a, Nucks1, Actl6a, Ccne2, Rbbp7, Smarca5, Rad50, Gins3, Pole2, Lig1, Mcm3, Helb, Ccna2, Nfib, Dut, Usp37, Mcm7, Set, Gen1, Nfix, Dscc1, Dhx9, Eme1, Dbf4, Exo1, Mcm2, Cdk1, Pclaf, Gli1, Mcm4, Pold1, Fen1, Dna2, Nfic, Pcna, Nap1l1, Mcm6, Dtl, Tonsl, Mcm10, Esco2, Pds5a, Cdc7, Topbp1, Cdt1, Brca2, Donson, Ch…
BP-	GOBP_REGULATION_OF_CELL_CYCLE_PROCESS	4.9828e-08	3.61627e-05	0.719513	-0.482291	-1.32048	420		Ddx3x, Etaa1, Rad21, Smc6, Cul3, Brcc3, Ncapg, E2f7, Prpf40a, Fbxo7, Tpr, Tipin, Dach1, Clspn, Nae1, Ndc80, Cdc27, Actl6a, Ccne2, Appl1, Cul4b, Smarca5, Smarcd1, Rad50, Sox7, Spast, Rbl1, Insm2, Map9, Taok1, Hnrnpu, Plk4, Ctcf, Aurkb, Ik, Bora, Rad51ap1, Kmt2e, Cdk11b, Phox2b, Stil, Bcl7a, Msx2, Smc2, Atf2, Tacc3, Entr1, Kif20b, Prpf4b, Mdc1, Spc25, Fbxw7, Smarce1, Ccnf, Ranbp1, Gen1, Eme1, Cenpf…
BP-	GOBP_CHROMOSOME_SEGREGATION	1.63347e-07	9.48394e-05	0.690132	-0.500014	-1.35858	292	1	Ddx3x, Rad21, Tlk1, Smc6, Cul3, Ncapg, Tpr, Ttl, Tubgcp4, Top2b, Cenpm, Tubgcp2, Smc3, BC055324, Oip5, Ndc80, Cdc27, Actl6a, Ccne2, Bcas2, Haus4, Seh1l, Smarca5, Haus6, Smarcd1, Sox7, Kif2a, Bex4, Setdb2, Fbxo30, Map9, Hnrnpu, Ctcf, Aurkb, Ik, Cenph, Abraxas2, Nipbl, Haus1, Stil, Bcl7a, Kif22, Smc2, Tacc3, Tlk2, Prpf4b, Spc25, Smarce1, Top2a, Ccnb2, Gen1, Aaas, Cenpf, Cdk1, Sgo1, Cenpk, Cenpe, Sm…
BP-	GOBP_CELL_CYCLE_PHASE_TRANSITION	8.13113e-07	0.00031739	0.659444	-0.482635	-1.31484	337		Ddx3x, Etaa1, Rad21, Cul3, Brcc3, E2f7, Fbxo7, Tpr, Arpp19, Mastl, Tipin, Clspn, Cul1, Nae1, Pole, Rps6kb1, Ndc80, Cdc27, Actl6a, Ccne2, Npat, Appl1, Cul4b, Smarcd1, Rad50, Ppp6c, Sox7, Spast, Rbl1, Taok1, Aurkb, Ik, Kmt2e, Phox2b, Ccna2, Stil, Bcl7a, Nfib, Atf2, Tacc3, Usp37, Prpf4b, Mdc1, Spc25, Fbxw7, Smarce1, Ccnf, Ccnb2, Gen1, Eme1, Cenpf, Dbf4, Cks2, Cdk1, Gli1, Dcun1d3, Usp29, Cenpe, Smarc…
BP-	GOBP_DNA_TEMPLATED_DNA_REPLICATION	8.64198e-07	0.00031739	0.659444	-0.579847	-1.53702	105		Etaa1, Chrac1, Orc3, E2f7, Tipin, Wdhd1, Dach1, Prim1, Pole, Asf1a, Nucks1, Ccne2, Rad50, Gins3, Pole2, Lig1, Mcm3, Helb, Mcm7, Gen1, Eme1, Dbf4, Exo1, Mcm2, Mcm4, Pold1, Fen1, Dna2, Pcna, Mcm6, Tonsl, Mcm10, Cdc7, Topbp1, Cdt1, Brca2, Donson, Rfc1, Cdc6, Gmnn, Recql, Rrm1, E2f8, Orc1, Tk1, Ticrr, Cdk2, Gins4, Rtel1, Mre11a, Rfc5, Kat7, Zfp830, Terf2, Slfn9, Orc2, Pold3, Blm, Fbxo5, Ssbp1, Mcm9, …
BP-	GOBP_ORGANELLE_FISSION	9.83985e-07	0.00031739	0.643552	-0.496938	-1.34807	267	1	Rad21, Cul3, Ncapg, Tpr, Mastl, Opa1, Cyp26b1, Top2b, Dnm1l, Smc3, Ndc80, Ccne2, Seh1l, Smarca5, Rad50, Sox7, Kif2a, Spast, Map9, Hnrnpu, Aurkb, Ik, Bora, Abraxas2, Rad51ap1, Nipbl, Rala, Msx2, Kif22, Smc2, Nfib, Kif20b, Brox, Usp16, Prpf4b, Spc25, Top2a, Ccnb2, Ranbp1, Gen1, Aaas, Eme1, Cenpf, Cks2, Cdk1, Sgo1, Slc25a46, Cenpk, Cenpe, Nuf2, Akap8, Fignl1, Racgap1, Cdc25b, Stag2, Ska3, Kif11, Cep…
BP-	GOBP_REGULATION_OF_DNA_METABOLIC_PROCESS	8.81311e-07	0.00031739	0.659444	-0.490042	-1.33136	298		Kpna1, Hnrnpd, Chrac1, Orc3, Smc6, Dkc1, Brcc3, E2f7, Hnrnpa2b1, Tipin, Dach1, Hsp90aa1, Top2b, Dek, Smc3, Usp1, Nucks1, Actl6a, Dcp2, Smarca5, Ppp4r2, Smarcd1, Rad50, Sox7, Eny2, Tada2b, Hnrnpu, Aurkb, Mcm3, Rad51ap1, Helb, Yeats4, Ccna2, Bcl7a, Cct8, Usp37, Mcm7, Smarce1, Tent4b, Dscc1, Dhx9, Brd8, Dbf4, Mcm2, Cdk1, Gli1, Mcm4, Epc2, Rif1, Smarcd2, Dna2, Fignl1, Pcna, Mcm6, Taf5, Ppp4r3b, Xrn1,…
BP-	GOBP_MITOTIC_CELL_CYCLE_PHASE_TRANSITION	1.24067e-06	0.000327424	0.643552	-0.491722	-1.33516	283		Ddx3x, Etaa1, Rad21, Cul3, Brcc3, E2f7, Fbxo7, Tpr, Arpp19, Mastl, Clspn, Cul1, Nae1, Pole, Rps6kb1, Ndc80, Cdc27, Actl6a, Ccne2, Appl1, Cul4b, Smarcd1, Rad50, Ppp6c, Sox7, Spast, Rbl1, Taok1, Aurkb, Ik, Kmt2e, Phox2b, Ccna2, Stil, Bcl7a, Nfib, Tacc3, Usp37, Prpf4b, Spc25, Smarce1, Ccnf, Ccnb2, Gen1, Cenpf, Dbf4, Cks2, Cdk1, Dcun1d3, Usp29, Cenpe, Smarcd2, Pkia, Nuf2, Cul2, Cdc25b, Dtl, Ska3, Mel…
BP-	GOBP_POSITIVE_REGULATION_OF_CELL_CYCLE	1.22356e-06	0.000327424	0.643552	-0.524757	-1.41223	173		Ddx3x, Rad21, Smc6, Cul3, Ncapg, E2f7, Tpr, Ttl, Rps6kb1, Ndc80, Tal1, Ccne2, Cul4b, Spast, Hnrnpu, Plk4, Aurkb, Rad51ap1, Kmt2e, Phox2b, Stil, Msx2, Smc2, Kif20b, Pim1, Ranbp1, Gen1, Dbf4, Cdk1, Gli1, Fen1, Racgap1, Srpk2, Cdc25b, Dtl, Ska3, Rdx, Mtbp, Ythdc2, Cdc7, Aurka, Brd4, Brca2, Chek1, Rab11a, Cdc6, Rrm2, Birc5, Rrm1, Hcfc1, E2f8, Kif23, Rock2, Macroh2a1, Npm1, Rb1, Cdca8, Nusap1, Nup62, …
BP-	GOBP_REGULATION_OF_MITOTIC_CELL_CYCLE	2.73435e-06	0.000661485	0.627257	-0.489702	-1.3305	293		Ddx3x, Etaa1, Rad21, Cul3, Brcc3, E2f7, Fbxo7, Tpr, Mastl, Tipin, Ttl, Clspn, Nae1, Rps6kb1, Ndc80, Tal1, Cdc27, Actl6a, Ccne2, Appl1, Cul4b, Smarcd1, Rad50, Sox7, Rbl1, Taok1, Hnrnpu, Aurkb, Ik, Fzd3, Bora, Kmt2e, Phox2b, Stil, Bcl7a, Atf2, Kif20b, Prpf4b, Mdc1, Spc25, Smarce1, Pim1, Gen1, Eme1, Cenpf, Cks2, Cdk1, Dcun1d3, Cenpe, Smarcd2, Pkia, Nuf2, Cdc25b, Tmem8b, Dtl, Ska3, Rdx, Mtbp, Ppp2ca,…
BP-	GOBP_CHROMATIN_ORGANIZATION	3.25026e-06	0.000725808	0.627257	-0.45286	-1.24329	498		Kdm6a, Kdm5c, Prkaa2, Hp1bp3, Phf14, Rad21, Chrac1, Zfp729a, Chaf1b, Ythdc1, Tlk1, Smc6, Rnf2, Nasp, Brcc3, Psip1, Tpr, Cbx3, Suz12, Ptma, Dek, Cbx2, Supt16, H3f3b, Oip5, Asf1a, Apex1, Pax7, Tal1, Nucks1, Actl6a, Rbbp7, Smarca5, Smarcd1, Rad50, Eny2, Rbl1, Tdg, Tada2b, Setdb2, Rsbn1, Hmgb2, Fbxo30, Mysm1, Rlim, Mettl23, Hnrnpu, Mecp2, Ctcf, Actr6, Kmt2e, Yeats4, Nipbl, Pik3ca, Hmgn5, Bcl7a, Pcgf5…
BP-	GOBP_SISTER_CHROMATID_SEGREGATION	3.90578e-06	0.000809891	0.610527	-0.51387	-1.38304	179		Rad21, Cul3, Ncapg, Tpr, Top2b, Smc3, Ndc80, Cdc27, Actl6a, Seh1l, Smarca5, Smarcd1, Sox7, Kif2a, Map9, Hnrnpu, Aurkb, Ik, Abraxas2, Nipbl, Bcl7a, Kif22, Smc2, Tacc3, Prpf4b, Spc25, Smarce1, Top2a, Gen1, Aaas, Cenpf, Cdk1, Cenpk, Cenpe, Smarcd2, Nuf2, Akap8, Racgap1, Stag2, Ska3, Kif11, Cep55, Tpx2, Pbrm1, Cdt1, Ofd1, Rab11a, Bccip, Cdc6, Lats1, Birc5, Kif4, Bcl7c, Kif23, Mybl2, Rb1, Anapc1, Prc1…
BP-	GOBP_MITOTIC_NUCLEAR_DIVISION	4.4588e-06	0.000862926	0.610527	-0.51445	-1.3855	181		Rad21, Cul3, Ncapg, Tpr, Smc3, Ndc80, Seh1l, Smarca5, Sox7, Kif2a, Spast, Map9, Hnrnpu, Aurkb, Ik, Bora, Abraxas2, Nipbl, Kif22, Smc2, Nfib, Kif20b, Brox, Usp16, Prpf4b, Spc25, Ranbp1, Gen1, Aaas, Cenpf, Cdk1, Cenpk, Cenpe, Nuf2, Akap8, Racgap1, Stag2, Ska3, Kif11, Cep55, Mtbp, Tpx2, Cdt1, Aurka, Chek1, Ofd1, Rab11a, Bccip, Nfia, Birc5, Kif4, Kif23, Mybl2, Rb1, Prc1, Cdca8, Nusap1, Nup62, Mzt1, P…
BP-	GOBP_CHROMATIN_REMODELING	1.06289e-05	0.00192848	0.593325	-0.459194	-1.25545	393		Kdm6a, Kdm5c, Prkaa2, Hp1bp3, Chrac1, Zfp729a, Chaf1b, Ythdc1, Rnf2, Nasp, Brcc3, Psip1, Tpr, Cbx3, Suz12, Dek, Supt16, H3f3b, Oip5, Asf1a, Apex1, Pax7, Actl6a, Rbbp7, Smarca5, Smarcd1, Rad50, Tdg, Tada2b, Setdb2, Rsbn1, Hmgb2, Mysm1, Rlim, Mettl23, Hnrnpu, Mecp2, Ctcf, Actr6, Kmt2e, Yeats4, Nipbl, Pik3ca, Bcl7a, Pcgf5, Atf2, Glmn, Huwe1, Lmnb1, Usp16, Set, Smarce1, Nap1l5, Cbx1, Ddx21, Hdac2, Iw…
BP-	GOBP_CELL_DIVISION	1.18793e-05	0.00202857	0.593325	-0.460138	-1.25757	379		Lrrcc1, Rad21, Stambp, Cul3, Brcc3, Ncapg, E2f7, Prpf40a, Exoc5, Tpr, Arpp19, Mastl, Tipin, Fut9, Smc3, Epb41, Pou3f2, Oip5, Ndc80, Ckap2, Tal1, Myh10, Cdc27, Ccne2, Yme1l1, Haus4, Seh1l, Haus6, Ank3, Kif2a, Spast, Thoc2, Setdb2, Lig1, Map9, Hnrnpu, Aurkb, Bora, Abraxas2, Ercc6l, Haus1, Ccna2, Rala, Smc2, Tacc3, Entr1, Kif20b, Usp37, Usp16, Spc25, Top2a, Tent4b, Ccnf, Pds5b, Ccnb2, Cenpf, Cks2, C…
BP-	GOBP_NUCLEAR_CHROMOSOME_SEGREGATION	1.36855e-05	0.00220717	0.593325	-0.498149	-1.34635	216		Rad21, Cul3, Ncapg, Tpr, Ttl, Top2b, Smc3, Ndc80, Cdc27, Actl6a, Ccne2, Seh1l, Smarca5, Smarcd1, Sox7, Kif2a, Map9, Hnrnpu, Aurkb, Ik, Abraxas2, Nipbl, Bcl7a, Kif22, Smc2, Tacc3, Prpf4b, Spc25, Smarce1, Top2a, Ccnb2, Gen1, Aaas, Cenpf, Cdk1, Sgo1, Cenpk, Cenpe, Smarcd2, Nuf2, Akap8, Racgap1, Stag2, Ska3, Kif11, Cep55, Tpx2, Pbrm1, Cdt1, Aurka, Ofd1, Rab11a, Bccip, Cdc6, Lats1, Birc5, Cenpq, Kif4,…
BP-	GOBP_DNA_REPAIR	1.52193e-05	0.00232535	0.593325	-0.462469	-1.26307	369		Etaa1, Rad21, Chaf1b, Smc6, Brcc3, Ercc5, Wdhd1, Top2b, Clspn, Dek, Smc3, BC055324, Pole, Supt16, Asf1a, Apex1, Usp1, Nucks1, Actl6a, Cul4b, Smarca5, Ppp4r2, Smarcd1, Rad50, Eny2, Tdg, Pole2, Tada2b, Lig1, Hmgb2, Taok1, Mcm3, Rad51ap1, Helb, Csnk1e, Yeats4, Nipbl, Ercc6l, Bcl7a, Kif22, Dclre1b, Huwe1, Mcm7, Mdc1, Fbxw7, Smarce1, Pds5b, Gen1, Dhx9, Brd8, Eme1, Iffo1, Exo1, Mcm2, Cdk1, Pclaf, Mcm4,…
BP-	GOBP_REGULATION_OF_CHROMOSOME_ORGANIZATION	2.41552e-05	0.00350613	0.57561	-0.505262	-1.36015	180		Hnrnpd, Rad21, Smc6, Dkc1, Cul3, Ncapg, Hnrnpa2b1, Tpr, Hsp90aa1, H3f3b, Ndc80, Tal1, Cdc27, Actl6a, Dcp2, Smarca5, Smarcd1, Rad50, Sox7, Hnrnpu, Ctcf, Aurkb, Ik, Bcl7a, Smc2, Tacc3, Cct8, Prpf4b, Spc25, Smarce1, Tent4b, Gen1, Cenpf, Cdk1, Cenpe, Fen1, Smarcd2, Nuf2, Ska3, Xrn1, Pbrm1, Cct2, Cdc6, Birc5, Bcl7c, Xrcc5, Uchl5, Macroh2a1, Rb1, Cdk2, Rtel1, Mre11a, Anapc1, Cdca8, Ptges3, Cct6a, Nek2,…
BP-	GOBP_REGULATION_OF_MITOTIC_CELL_CYCLE_PHASE_TRANSITION	3.50789e-05	0.00484924	0.557332	-0.491646	-1.32878	216		Ddx3x, Etaa1, Rad21, Cul3, Brcc3, E2f7, Fbxo7, Tpr, Clspn, Nae1, Ndc80, Actl6a, Ccne2, Appl1, Cul4b, Smarcd1, Rad50, Sox7, Rbl1, Taok1, Aurkb, Ik, Kmt2e, Phox2b, Stil, Bcl7a, Prpf4b, Spc25, Smarce1, Gen1, Cenpf, Cdk1, Dcun1d3, Cenpe, Smarcd2, Pkia, Nuf2, Cdc25b, Dtl, Ska3, Rdx, Mtbp, Ppp2ca, Pbrm1, Cdc7, Klf11, Topbp1, Aurka, Brd4, Donson, Chek1, Gtpbp4, Rab11a, Id2, Cdc6, Rrm2, Birc5, Rrm1, Wee1…
BP-	GOBP_POSITIVE_REGULATION_OF_CELL_CYCLE_PROCESS	5.58453e-05	0.00736904	0.557332	-0.514234	-1.37503	143		Ddx3x, Rad21, Smc6, Cul3, Ncapg, E2f7, Tpr, Ndc80, Ccne2, Cul4b, Spast, Hnrnpu, Plk4, Aurkb, Rad51ap1, Kmt2e, Phox2b, Stil, Msx2, Smc2, Kif20b, Ranbp1, Gen1, Dbf4, Cdk1, Gli1, Fen1, Racgap1, Cdc25b, Dtl, Ska3, Rdx, Mtbp, Cdc7, Aurka, Brd4, Rab11a, Cdc6, Rrm2, Birc5, Rrm1, E2f8, Kif23, Rock2, Macroh2a1, Npm1, Rb1, Cdca8, Nusap1, Nup62, Tfdp1, Smc4, Mad2l1, Pbx1, Ccnd1, Kif3b, Neurog1, Cdc25a, Cdca…
BP-	GOBP_REGULATION_OF_CELL_CYCLE_PHASE_TRANSITION	6.59921e-05	0.00832935	0.538434	-0.477928	-1.29661	268		Ddx3x, Etaa1, Rad21, Cul3, Brcc3, E2f7, Fbxo7, Tpr, Tipin, Clspn, Nae1, Ndc80, Actl6a, Ccne2, Appl1, Cul4b, Smarcd1, Rad50, Sox7, Rbl1, Taok1, Aurkb, Ik, Kmt2e, Phox2b, Stil, Bcl7a, Atf2, Prpf4b, Mdc1, Spc25, Fbxw7, Smarce1, Gen1, Eme1, Cenpf, Dbf4, Cdk1, Gli1, Dcun1d3, Cenpe, Smarcd2, Pkia, Nuf2, Dna2, Cdc25b, Dtl, Ska3, Rdx, Mtbp, Trp53bp1, Ppp2ca, Pbrm1, Cdc7, Klf11, Topbp1, Cdt1, Aurka, Brd4,…
BP-	GOBP_NEGATIVE_REGULATION_OF_TRANSCRIPTION_BY_RNA_POLYMERASE_II	7.61445e-05	0.00921032	0.538434	-0.446751	-1.22329	435		Strap, Tfap2b, Tcerg1, Phf14, Zfp729a, Zbtb34, Plagl1, Bach2, Rnf2, Cul3, E2f7, Nkap, Tpr, Phf6, Larp7, Irx2, Sox11, Atf4, Suz12, Tgif1, Dach1, Lyar, Mier3, Maf, Zbtb6, Zfp451, Cbx2, Zbtb33, Otp, Klf7, Ube2d1, Tal1, Rbbp7, Irx1, Pou4f2, Rbl1, Tdg, Zfp738, Insm2, Hmgb2, Rlim, Hnrnpu, Mecp2, Ctcf, Aurkb, Zfp536, Nipbl, Msx2, Nfib, Lcor, Atf2, Vsx2, Pax5, Skil, Shox2, Nrarp, Trim33, Ddx5, Irx3, Dmbx…
BP-	GOBP_CELL_CYCLE_G1_S_PHASE_TRANSITION	8.29128e-05	0.00925753	0.538434	-0.51009	-1.36213	139		Ddx3x, Cul3, E2f7, Fbxo7, Cul1, Pole, Rps6kb1, Actl6a, Ccne2, Npat, Appl1, Cul4b, Smarcd1, Ppp6c, Rbl1, Kmt2e, Ccna2, Stil, Bcl7a, Usp37, Fbxw7, Smarce1, Ccnf, Ccnb2, Dbf4, Cdk1, Gli1, Dcun1d3, Usp29, Smarcd2, Cul2, Rdx, Mtbp, Ppp2ca, Pbrm1, Cdc7, Klf11, Id2, Cdc6, Lats1, Rrm2, Rhou, Rrm1, Cul5, Wee1, Bcl7c, Myb, Zfp655, Rb1, Cdk2, Tfdp1, Eif4e, Smarcc1, Ccnd1, Cdc25a, Cdkn1b, Slfn9, Cdc73, Skp2,…
BP-	GOBP_NEGATIVE_REGULATION_OF_CELL_CYCLE	8.29128e-05	0.00925753	0.538434	-0.477191	-1.28928	217		Etaa1, Rad21, Brcc3, E2f7, Fbxo7, Tpr, Tipin, Clspn, Nae1, Ndc80, Smarca5, Rad50, Sox7, Rbl1, Taok1, Aurkb, Ik, Fzd3, Atf2, Prpf4b, Mdc1, Spc25, Ccnf, Gen1, Eme1, Cenpf, Cdk1, Dcun1d3, Nuf2, Dna2, Dtl, Ska3, Mtbp, Trp53bp1, Ythdc2, Topbp1, Cdt1, Brd4, Brca2, Donson, Chek1, Gtpbp4, Cdc6, Gmnn, Ints7, Ipo7, Lats1, Birc5, Wee1, E2f8, Orc1, Zfp36l1, Ticrr, Macroh2a1, Zfp655, Npm1, Rb1, Cdk2, Mre11a, …
CC+	GOCC_EXTERNAL_ENCAPSULATING_STRUCTURE	3.41954e-11	1.40201e-08	0.851339	0.564215	1.52279	243	3	Serpina3n, Anxa6, Itih5, Adamts18, C1qc, Col12a1, Anxa5, C1qb, Htra1, Adamts2, Fras1, Vtn, Bcam, C1qa, Tgfb1i1, Bmper, Pdgfb, S100a6, S100a10, Mmp2, Col3a1, Adamts17, Mfge8, Fbn1, Clu, Col16a1, Fbln1, Fgf1, Eln, Sparc, Serpinb9, Matn2, Lamc1, Thbs2, Lamb1, Col15a1, Serpinh1, Ctsd, Vwc2, Col4a2, Col1a1, Col9a2, Col4a1, Lrig2, Col1a2, Mmp11, Spon1, Agt, Efemp2, Clec3b, Olfml2b, Nid2, Fmod, Mmp17, S…
CC+	GOCC_COLLAGEN_CONTAINING_EXTRACELLULAR_MATRIX	3.50238e-09	7.17987e-07	0.774939	0.578412	1.54281	175	1	Serpina3n, Anxa6, Itih5, C1qc, Col12a1, Anxa5, C1qb, Htra1, Fras1, Vtn, Bcam, C1qa, Tgfb1i1, Pdgfb, S100a6, S100a10, Mmp2, Col3a1, Mfge8, Fbn1, Clu, Col16a1, Fbln1, Eln, Sparc, Serpinb9, Matn2, Lamc1, Thbs2, Lamb1, Col15a1, Serpinh1, Ctsd, Vwc2, Col4a2, Col1a1, Col9a2, Col4a1, Col1a2, Spon1, Agt, Efemp2, Clec3b, Nid2, Fmod, S100a4, Timp3, Col6a2, Thsd4, Cspg4, Apoe, Lgals3bp, Ctsz, Bgn, Vit, Lama…
CC+	GOCC_CELL_SURFACE	2.94071e-06	0.000401898	0.627257	0.488498	1.32486	302	7	Anxa5, Tgfbr3, Ramp3, Bcam, Slc1a2, Pdgfb, S100a10, Tyrobp, Slit2, Mfge8, Itgb5, Grin2a, Clu, Ano6, Gria1, Sorl1, Slc7a11, Kcnn2, Slc4a4, Sparc, Lrfn2, Igf2r, Ptprj, Gpc5, Lepr, Insr, Ramp1, Trpm8, Ada, Notch2, Atp1a2, Trpv2, Itgb7, P2ry1, Nrcam, Ptprk, Unc5d, Lrp6, Igsf21, Dscaml1, S1pr1, Kiss1r, Cryab, Emp2, Sdc4, Thy1, Cspg4, Rtn4rl1, Tcn2, Gria2, Mxra8, Il1rapl1, Ctsz, Myd88, Crlf2, Itga6, Se…
CC+	GOCC_RECEPTOR_COMPLEX	1.39634e-05	0.00117929	0.593325	0.528593	1.40696	168	10	Gabra2, Pdgfrb, Plxnc1, Tgfbr3, Ramp3, Nr3c2, Plxna2, Itgb5, Grin2a, Gria1, Grik4, Mertk, Igf1r, Shisa9, Acvr1, Lepr, Insr, Ramp1, Ifnar2, Ddr2, Vwc2, Notch2, Alk, Itgb7, Gp5, Flt4, Ntrk2, Pth1r, Grm1, Ret, Grik1, Lyn, Ntrk3, Ptprn2, Gria2, Crlf2, Grid1, Itga6, Il6st, Itgal, Nlgn1, Grm7, Itga2b, Chrna7, Itgam, Gfra4, Plxnb3, Itga5, Sema4d, Bmpr1b, Gprc5b, Lrp1b, Syk, Ptpra, Lrp8, Gria3, Grin2d, G…
CC+	GOCC_SYNAPTIC_MEMBRANE	1.43816e-05	0.00117929	0.593325	0.492848	1.3306	249	16	Gabra2, C1qc, Igsf9b, Atp2b4, Pdlim4, Slc1a6, Adam23, Slc1a2, Sorcs2, C1qa, Abcc8, Grin2a, Fbxo2, Gria1, Grik4, Atp2b2, Csmd2, Actn2, Tmem108, Lrfn2, Shisa9, Arc, Chrm1, Cacna1c, Vwc2, Sorcs3, Igsf8, Crhr1, Asic2, P2ry1, Kcnd2, Nrcam, Kcnj9, Kcnh1, Adcy8, Gpr158, Igsf21, Shank3, Ptprd, Grm1, Cryab, Slc6a7, Grik1, Cntn5, Ntrk3, Gria2, Il1rapl1, Nrxn3, Unc13c, Grid1, Cacna2d3, Elfn2, Atp2b3, Lrp4, …
CC+	GOCC_ENDOPLASMIC_RETICULUM_LUMEN	0.000109986	0.00515921	0.538434	0.518176	1.373	149	8	Spp1, Col12a1, P4ha2, Vtn, Wfs1, Pdgfb, Cst3, Sil1, Col3a1, Mfge8, Fbn1, Clu, Col16a1, Ggcx, Lamc1, Lamb1, Col15a1, Serpinh1, Col4a2, Col1a1, Col9a2, Col4a1, Edem2, Col1a2, Spon1, Pdia5, Sdf2l1, Uggt1, Col6a2, Mxra8, Apoe, Ctsz, Fstl1, Arsb, Calr, Dnajb11, Fmo1, P3h1, Col25a1, Nucb1, Vwa1, Ctsc, P4ha1, Dbi, Lamb2, Hyou1, Lgals1, App, Selenom, Gpc3, Sdc2, Lrpap1, Ppib, Bdnf, Tspan33, Fn1, Pdia4, Q…
CC+	GOCC_NEURON_SPINE	0.000116765	0.00515921	0.538434	0.56145	1.45955	91	31	Frmpd4, Pdlim4, Sorcs2, Sipa1l1, Grin2a, Fbxo2, Gria1, Atp2b2, Kcnn2, Actn2, Shisa9, Cttnbp2, Arc, Mt3, Atp1a2, Asic2, Kcnd2, Ntrk2, Shank3, Cryab, Gria2, Grid1, Nlgn1, Slc8a2, Ptpro, Dgki, Tenm2, Grm5, Rgs14, Lpar1, Gria3, Adgrb1, Grin1, Itpka, App, Shisa6
CC+	GOCC_POSTSYNAPTIC_DENSITY_MEMBRANE	0.000119033	0.00515921	0.538434	0.582262	1.49733	75	12	Sorcs2, Grin2a, Gria1, Grik4, Atp2b2, Csmd2, Actn2, Tmem108, Lrfn2, Shisa9, Chrm1, Cacna1c, Sorcs3, Crhr1, Asic2, Nrcam, Kcnh1, Gpr158, Igsf21, Grm1, Grik1, Gria2, Grid1, Elfn2, Lin7b, Clstn2, Ptpro, Adgrb3, Grm5, Lrp8, Gria3, Grin2d, Grin1, Shisa6, Grik2, Grin3a
CC+	GOCC_POSTSYNAPTIC_SPECIALIZATION_MEMBRANE	0.000104346	0.00515921	0.538434	0.568408	1.477	90	9	Gabra2, Sorcs2, Grin2a, Gria1, Grik4, Atp2b2, Csmd2, Actn2, Tmem108, Lrfn2, Shisa9, Chrm1, Cacna1c, Sorcs3, Crhr1, Asic2, Kcnd2, Nrcam, Kcnh1, Gpr158, Igsf21, Grm1, Grik1, Gria2, Grid1, Elfn2, Lin7b, Nlgn1, Clstn2, Ptpro, Adgrb3, Grm5, Lrp8, Gria3, Grin2d, Grin1, Cdh10, Shisa6, Grik2, Grin3a
CC+	GOCC_SECRETORY_VESICLE	0.000125834	0.00515921	0.518848	0.447592	1.22455	441	9	Dynlt1b, Gabra2, Serpina3n, Mctp2, Rab40b, Klk8, Syt10, Fstl4, Atp11a, Abcc8, Wfs1, Pdgfb, Anxa3, Cst3, Cartpt, Tyrobp, Mfge8, Tafa4, Grin2a, Clu, Ano6, Pcsk1n, Gria1, Kirrel3, Nfasc, Stxbp2, Abca3, Actn2, Sparc, Aldh3b1, Igf2r, Cttnbp2, Cnn2, Ptprj, Gsn, Tcirg1, Arc, Thbs2, Ctsd, Mt3, Col1a1, Lrrk2, Syt5, Mettl7a1, Rab13, Synpr, Pam, Clec3b, Dysf, Kcnab2, Actn1, Timp3, Aldoc, Slc2a3, Dpp7, Slc15…
CC+	GOCC_BASEMENT_MEMBRANE	0.000189317	0.00705636	0.518848	0.619764	1.55653	48		Fras1, Vtn, Fbn1, Col16a1, Fbln1, Sparc, Matn2, Lamc1, Thbs2, Lamb1, Col15a1, Vwc2, Col4a2, Col4a1, Efemp2, Nid2, Timp3, Lama3, Entpd1, Smoc1, Egfl6, Vwa1, Egflam, Hspg2, Lamb2, Lamb3, Fn1
CC+	GOCC_POSTSYNAPTIC_MEMBRANE	0.000207455	0.00708804	0.518848	0.500963	1.33404	170		Gabra2, C1qc, Igsf9b, Pdlim4, Sorcs2, C1qa, Grin2a, Fbxo2, Gria1, Grik4, Atp2b2, Csmd2, Actn2, Tmem108, Lrfn2, Shisa9, Arc, Chrm1, Cacna1c, Vwc2, Sorcs3, Crhr1, Asic2, P2ry1, Kcnd2, Nrcam, Kcnh1, Gpr158, Igsf21, Shank3, Grm1, Grik1, Ntrk3, Gria2, Il1rapl1, Grid1, Elfn2, Lin7b, Nlgn1, Grip1, Clstn2, Grm7, Ptpro, Adgrb3, Lrrtm4, Chrna7, Tenm2, Grm5, Cspg5, Itga5, Sema4d, Faim2, Lpar1, Kcnc2, Lrp8, …
CC+	GOCC_PRESYNAPSE	0.000252911	0.00797644	0.498493	0.45797	1.24296	314		Gabra2, C1qc, Mctp2, Atp2b4, Rab40b, Slc1a6, Syt10, Slc6a13, Adam23, Slc1a2, C1qa, Abcc8, Wfs1, Tafa4, Grin2a, Gria1, Kirrel3, Grik4, Stxbp2, Lrfn2, Cttnbp2, Chrm1, Grm4, Igsf8, Mt3, Lrrk2, Syt5, Rab13, Synpr, Tspoap1, P2ry1, Kcnj9, Kcnh1, Adcy8, Gpr158, Dysf, Scgn, Ntrk2, Igsf21, Ptprd, S1pr1, Myof, Grik1, Cntn5, Thy1, Ptprn2, Syt12, Nrxn3, Unc13c, Cacna2d3, Nptx2, Atp2b3, Necab2, Prune2, Lin7b,…
CC-	GOCC_CHROMOSOMAL_REGION	3.9393e-08	1.72935e-05	0.719513	-0.50966	-1.37891	281		Ssb, Rad21, Chrac1, Orc3, Smc6, Ncapg, Hnrnpa2b1, Tpr, Phf6, Cbx3, Cenpm, Smc3, BC055324, H3f3b, Oip5, Dctn4, Apex1, Ndc80, Actl6a, Rbbp7, Seh1l, Smarca5, Smarcd1, Rad50, Sox7, Thoc2, Thoc1, Hnrnpu, Ctcf, Aurkb, Cenph, Mcm3, Rad51ap1, Ercc6l, Kif22, Dclre1b, Mcm7, Prpf4b, Spc25, Smarce1, Top2a, Pds5b, Cbx1, Dscc1, Hdac2, Cenpf, Mcm2, Cdk1, Gar1, Sgo1, Mcm4, Pold1, Rif1, Cenpk, Cenpe, Fen1, Smarcd…
CC-	GOCC_CHROMOSOME_TELOMERIC_REGION	2.35967e-05	0.00329554	0.57561	-0.540949	-1.42443	111		Ssb, Orc3, Smc6, Hnrnpa2b1, Cbx3, H3f3b, Apex1, Rbbp7, Rad50, Sox7, Thoc2, Thoc1, Mcm3, Rad51ap1, Dclre1b, Mcm7, Cbx1, Hdac2, Mcm2, Cdk1, Gar1, Mcm4, Pold1, Rif1, Fen1, Dna2, Pcna, Mcm6, Polr2b, Trp53bp1, Gatad2b, Brca2, Chek1, Zbtb10, Lrif1, Xrcc5, Orc1, Macroh2a1, Hmbox1, Cdk2, Rtel1, Mre11a, Ptges3, Smchd1, Terf2, Ctc1, Orc2, Cdc73, Blm, Tox4, Dhx36, Hat1, Ppp1cb, Orc4, Pif1, Nsmce4a, Atrx, Ra…
CC-	GOCC_NUCLEAR_CHROMOSOME	2.61099e-05	0.00329554	0.57561	-0.511455	-1.36508	159		Etaa1, Rad21, Chrac1, Orc3, Ncapg, Tipin, Ercc5, Wdhd1, Exosc9, Prim1, Smc3, Pole, H3f3b, Actl6a, Bcas2, Rbbp7, Smarca5, Rad50, Gins3, Sox7, Pole2, Hnrnpu, Ik, Actr6, Mcm3, Kmt2e, Helb, Smc2, Mcm7, Smarce1, Top2a, Hdac2, Dhx9, Brd8, Eme1, Mcm2, Mcm4, Pold1, Xpa, Fignl1, Pcna, Mcm6, Tonsl, Mcm10, Pbrm1, Topbp1, Brd4, Brca2, Chek1, Kifap3, Smarcad1, Zmiz2, Birc5, Lrif1, Csnk2a1, Orc1, Uchl5, Macroh…
CC-	GOCC_SPINDLE	3.00277e-05	0.00329554	0.57561	-0.479397	-1.29341	253		Map7d3, Rad21, Smc6, Cul3, Brcc3, Tpr, Ttl, Cbx3, Tubgcp4, Tubgcp2, Smc3, Epb41, BC055324, Shcbp1, Dctn4, Ckap2, Myh10, Cdc27, Haus4, Haus6, Sox7, Kif2a, Spast, Bex4, Map9, Hnrnpu, Aurkb, Ik, Bora, Abraxas2, Katnbl1, Haus1, Kif22, Tacc3, Ckap2l, Kif20b, Cbx1, Aaas, Cenpf, Cdk1, Sgo1, Rif1, Cenpe, Racgap1, Cdc25b, Stag2, Ska3, Kif11, Tpx2, Ppp2ca, Cep170, Cdc7, Topbp1, Aurka, Rab11a, Bccip, Cdc6, …
CC-	GOCC_CONDENSED_CHROMOSOME	8.29128e-05	0.00727975	0.538434	-0.489775	-1.31465	192		Rad21, Smc6, Ncapg, Tpr, Phf6, Cbx3, Cenpm, Smc3, BC055324, H3f3b, Dctn4, Ndc80, Actl6a, Seh1l, Smarca5, Smarcd1, Rad50, Sox7, Hmgb2, Hnrnpu, Ctcf, Aurkb, Cenph, Ercc6l, Kif22, Smc2, Prpf4b, Spc25, Smarce1, Top2a, Cenpf, Sgo1, Rif1, Cenpk, Cenpe, Smarcd2, Nuf2, Akap8, Ska3, Mtbp, Trp53bp1, Pbrm1, Topbp1, Cdt1, Aurka, Ahctf1, Brd4, Brca2, Chek1, Kifap3, Nup85, Birc5, Hjurp, Cenpq, Xpo1, Macroh2a1,…
CC-	GOCC_CHROMOSOME_CENTROMERIC_REGION	0.0001213	0.00876224	0.538434	-0.493186	-1.32335	187		Rad21, Chrac1, Smc6, Ncapg, Tpr, Phf6, Cbx3, Cenpm, Smc3, BC055324, H3f3b, Oip5, Dctn4, Ndc80, Actl6a, Seh1l, Smarca5, Smarcd1, Sox7, Hnrnpu, Ctcf, Aurkb, Cenph, Ercc6l, Kif22, Prpf4b, Spc25, Smarce1, Top2a, Pds5b, Cbx1, Dscc1, Cenpf, Sgo1, Cenpk, Cenpe, Smarcd2, Nuf2, Stag2, Ska3, Mtbp, Trp53bp1, Ppp2ca, Pbrm1, Esco2, Pds5a, Cdt1, Aurka, Ahctf1, Nup85, Birc5, Hjurp, Cenpq, Suv39h2, Xpo1, Macroh2…
CC-	GOCC_NUCLEAR_REPLICATION_FORK	0.000139717	0.00876224	0.518848	-0.662268	-1.62808	32		Etaa1, Tipin, Ercc5, Wdhd1, Prim1, Bcas2, Smarca5, Mcm3, Helb, Eme1, Pold1, Xpa, Pcna, Tonsl, Mcm10, Smarcad1, Zmiz2

## Sheet: Abundance
Type	pathway	pval	padj	log2err	ES	NES	size	% mRNA with changes that are FMRP targets (Darnell et al, 2011)	mRNAs with changes
MF+	GOMF_NUCLEOSIDE_TRIPHOSPHATASE_REGULATOR_ACTIVITY	1.99178e-07	5.89566e-05	0.690132	0.533379	1.34365	277	35	Sos2, Arhgap30, Iqsec2, Ngb, Dennd2c, Stxbp5, Arhgap32, Arhgap20, Git1, Arhgap44, Arhgap31, Arap2, Rgs7, Arhgef28, Arhgef11, Rap1gds1, Rasgrp1, Dennd4a, Sipa1l1, Ralgapa1, Syde1, Ocrl, Ric1, Agap2, Sbf1, Rasal1, Arhgap15, Tiam1, Rapgefl1, Sesn2, Usp6nl, Plcb1, Rapgef1, Ralgapa2, Rasgef1a, Agfg1, Rin1, Garnl3, Sh3bp4, Pcp2, Dab2ip, Asap1, Arhgap5, Rapgef5, Dlc1, Rap1gap, Depdc5, Fbxo8, Arrb1, Ngef…
MF+	GOMF_PROTEIN_SERINE_KINASE_ACTIVITY	1.0644e-07	5.89566e-05	0.704976	0.564442	1.41217	190	25	Prkcg, Pink1, Ulk2, Mapk9, Camk2a, Pnck, Camk2b, Cdkl2, Aak1, Prkce, Camk4, Camk2d, Prkcb, Tlk2, Cdk9, Mink1, Brsk2, Cdc42bpa, Mapk3, Pik3ca, Sik3, Rock2, Uhmk1, Cdk18, Taok3, Akt3, Stk32a, Map3k14, Hipk3, Map3k7, Gak, Brsk1, Tssk6, Pkn1, Map2k1, Cask, Rps6ka3, Mapk1, Csnk1e, Hipk2, Camk2g, Mark2, Map4k3, Nek6, Nek4, Cdk17, Prkd1, Aatk, Ulk3, Cdk8, Mapkapk2, Mapk4, Csnk2a1, Tesk1, Camk1d, Mark1, …
MF+	GOMF_PROTEIN_SERINE_THREONINE_KINASE_ACTIVITY	7.70542e-07	0.000152054	0.659444	0.523645	1.3202	288	20	Prkcg, Pink1, Ulk2, Mapk9, Camk2a, Ptk2b, Pnck, Camkv, Pkib, Camk2b, Cdkl2, Aak1, Prkce, Grk2, Grk6, Nrbp2, Camk4, Topbp1, Camk2d, Prkcb, Tlk2, Cdk9, Mink1, Cdkn2d, Brsk2, Cdc42bpa, Ccnjl, Itpka, Grk3, Mapk3, Pik3ca, Sik3, Rock2, Uhmk1, Cdk18, Taok3, Akt3, Stk32a, Map3k14, Hipk3, Map3k7, Dab2ip, Gak, Brsk1, Tssk6, Ppp1r1b, Pkn1, Map2k1, Mlst8, Cask, Pdk4, Rps6ka3, Mapk1, Csnk1e, Hipk2, Pkm, Camk2…
MF+	GOMF_CALMODULIN_BINDING	7.57226e-06	0.000896556	0.610527	0.590977	1.44893	102	27	Camk2a, Myh3, Pnck, Ppp3ca, Camkv, Usp32, Camk2b, Camk4, Camk2d, Itpka, Arpp21, Add3, Myo5b, Strn, Plcb1, Myh14, Rrad, Myo1d, Pde1a, Unc13a, Cask, Esr1, Camk2g, Mbp, Cnn2, Wfs1, Camsap2, Rasgrf2, Strn4, Tprgl, Myh8, Mapkapk2, Eea1, Camk1d, Nos3, Camkk1, Camkk2, Pla2g6, Cth, Myo5a, Camsap1, Myo9b, Dapk2, Atp2b4, Ryr2, Rgs4, Grin1, Phka2
MF+	GOMF_GTPASE_ACTIVITY	6.39437e-06	0.000896556	0.610527	0.490063	1.24558	399	30	Sos2, Arhgap30, Iqsec2, Ngb, Gnb1, Dennd2c, Stxbp5, Arhgap32, Arhgap20, Git1, Arhgap44, Arhgap31, Arap2, Gnas, Rgs7, Arhgef28, Arhgef11, Rap1gds1, Rasgrp1, Septin3, Rab3a, Dennd4a, Gnaz, Sipa1l1, Ralgapa1, Syde1, Ocrl, Ric1, Agap2, Rhot1, Rab6a, Sbf1, Rasal1, Arhgap15, Rnf112, Rab3b, Tiam1, Rapgefl1, Sesn2, Usp6nl, Plcb1, Rapgef1, Ralgapa2, Rasgef1a, Dnm1, Agfg1, Rin1, Rnd1, Rrad, Gnb2, Rasl11b, …
MF+	GOMF_PROTEIN_KINASE_ACTIVITY	1.02121e-05	0.00100759	0.593325	0.495284	1.25744	365	19	Prkcg, Pink1, Ulk2, Mapk9, Camk2a, Ptk2b, Pnck, Camkv, Pkib, Camk2b, Cdkl2, Aak1, Prkce, Grk2, Grk6, Nrbp2, Camk4, Topbp1, Camk2d, Prkcb, Tlk2, Cdk9, Jak2, Mink1, Cdkn2d, Brsk2, Cdc42bpa, Ccnjl, Itpka, Agap2, Socs1, Grk3, Mapk3, Pik3ca, Sik3, Rock2, Mertk, Uhmk1, Cdk18, Taok3, Akt3, Stk32a, Map3k14, Hipk3, Map3k7, Dab2ip, Gak, Brsk1, Tssk6, Ppp1r1b, Pkn1, Map2k1, Mlst8, Cask, Pdk4, Rps6ka3, Mapk1…
MF+	GOMF_GTPASE_ACTIVATOR_ACTIVITY	7.27604e-05	0.00615345	0.538434	0.539383	1.34289	152	37	Arhgap30, Stxbp5, Arhgap32, Arhgap20, Git1, Arhgap44, Arhgap31, Arap2, Rgs7, Arhgef11, Sipa1l1, Ralgapa1, Syde1, Ocrl, Agap2, Rasal1, Arhgap15, Usp6nl, Plcb1, Ralgapa2, Agfg1, Rin1, Garnl3, Dab2ip, Asap1, Arhgap5, Dlc1, Rap1gap, Depdc5, Arrb1, Tsc2, Rgs17, Tbc1d5, Nf1, Chn1, Syngap1, Agap3, Llgl1, Thy1, Gnb5, Arhgap21, Prex2, Arfgap2, Tbc1d9b, Sec23a, Arhgap25, Agap1, Arfgef1, Arhgap10, Arhgap22,…
MF+	GOMF_KINASE_ACTIVITY	8.40409e-05	0.00621902	0.538434	0.47067	1.20119	466	18	Prkcg, Pink1, Ulk2, Mapk9, Camk2a, Ptk2b, Pnck, Pip5k1c, Camkv, Pkib, Camk2b, Cdkl2, Aak1, Prkce, Grk2, Grk6, Nrbp2, Camk4, Topbp1, Dgkh, Camk2d, Pfkp, Prkcb, Tlk2, Cdk9, Jak2, Mink1, Cdkn2d, Brsk2, Cdc42bpa, Ccnjl, Itpka, Agap2, Socs1, Grk3, Mapk3, Pik3ca, Cerk, Sik3, Rock2, Mertk, Dgkz, Uhmk1, Dgkg, Cdk18, Taok3, Gne, Akt3, Stk32a, Map3k14, Hipk3, Map3k7, Coasy, Dab2ip, Gak, Brsk1, Tssk6, Ppp1r…
BP+	GOBP_REGULATION_OF_CELL_PROJECTION_ORGANIZATION	5.77222e-06	0.00601465	0.610527	0.506855	1.28584	311	34	Spp1, Plxnb3, Lrrc7, Atmin, Ulk2, Ptk2b, Ppp3ca, Camk2b, Shank3, Arhgap44, Eps8, Gfap, Mylip, Brsk2, Homer1, Sipa1l1, Itpka, Carm1, Dip2b, Abhd17b, Pik3ca, Tiam1, Carmil1, Nckap1, Usp6nl, Cntf, Rapgef1, Neu4, Pten, Arpc2, Dgkg, Nsmf, Slc39a12, Minar1, Rtn4rl2, Dab2ip, Gak, Tanc2, Katnb1, Brsk1, Plxnd1, Rap1gap, Map2k1, Ndrg4, Cdc42ep5, Nr2f1, Ngef, Efhc2, Dvl1, Gorasp1, Tbc1d5, Fuz, Camk2g, Mark2…
BP+	GOBP_REGULATION_OF_NEUROTRANSMITTER_TRANSPORT	2.80314e-06	0.00601465	0.627257	0.666953	1.60913	61	36	Prkcg, Camk2a, Ppp3ca, Stxbp5, Git1, Prkcb, Gfap, Flot1, Rab3a, Rab3b, Stxbp1, Otof, Mctp2, Cplx3, Cask, Rims1, Dvl1, Baiap3, Nf1, Itgb3, Cacnb4, Drd1
BP+	GOBP_SYNAPTIC_SIGNALING	4.66618e-06	0.00601465	0.610527	0.497225	1.26652	379	33	Gabra2, Prkcg, Pink1, Mapk9, Camk2a, Iqsec2, Ptk2b, Gnb1, Pip5k1c, Ppp3ca, Camkv, Camk2b, Shank3, Stxbp5, Prkce, Git1, Grk2, Arhgap44, Camk2d, Prkcb, Lynx1, Gfap, Cadps2, Jak2, Mink1, Flot1, Rab3a, Cnp, Homer1, Npas4, Sipa1l1, Dtnb, Itpka, Mapk3, Prrt2, Rab3b, Begain, Plcb1, Pten, Stxbp1, Otof, Nsmf, Map1a, Snap47, Mctp2, Slc17a7, Brsk1, Egr3, Ncdn, Cplx3, Unc13a, Vdac3, Cask, Rps6ka3, Nr3c1, Map…
BP+	GOBP_POSITIVE_REGULATION_OF_ORGANELLE_ORGANIZATION	1.10457e-05	0.00854236	0.593325	0.529999	1.33449	216	24	Anapc5, Atmin, Pink1, Mapk9, Ptk2b, Pkib, Wdr1, Prkce, Git1, Nav3, Mapk3, Prrt2, Stil, Add3, Carmil1, Rock2, Wasf1, Nckap1, Plcb1, Arpc2, Pgam5, Mmp9, Actn2, Spire1, Katnb1, Hrk, Mlst8, Bid, Cdc42ep5, Mapk1, Siva1, Fuz, Rapgef3, Ank1, Dlg1, Ddx11, Synpo, Baiap2, Bag4, Prkd1, Tnks2, Mad2l1bp, Erc2, Wipi1, Slf2, Atg2a, Gsn, Tesk1, Ocln, Gsk3a, Pip4k2a, Msto1, Ddhd1, Ptges3, Cdc16, Rab3gap1, Synj1, …
BP+	GOBP_REGULATION_OF_NEURON_PROJECTION_DEVELOPMENT	1.46608e-05	0.00854236	0.593325	0.528054	1.32959	216	38	Spp1, Plxnb3, Lrrc7, Ulk2, Ptk2b, Ppp3ca, Camk2b, Shank3, Arhgap44, Gfap, Mylip, Brsk2, Sipa1l1, Itpka, Carm1, Dip2b, Tiam1, Cntf, Rapgef1, Neu4, Pten, Dgkg, Nsmf, Slc39a12, Minar1, Rtn4rl2, Dab2ip, Gak, Tanc2, Katnb1, Brsk1, Plxnd1, Map2k1, Ndrg4, Nr2f1, Ngef, Efhc2, Dvl1, Gorasp1, Camk2g, Mark2, Rtca, Chn1, Syngap1, Baiap2, Kndc1, Ythdf1, Prkd1, Zfp804a, Plk5, Cobl, Camsap2, Thy1, Srcin1, Zfp36…
BP+	GOBP_REGULATION_OF_NEUROTRANSMITTER_SECRETION	1.77325e-05	0.00854236	0.57561	0.673815	1.60402	48	30	Prkcg, Camk2a, Ppp3ca, Stxbp5, Git1, Prkcb, Rab3a, Stxbp1, Otof, Mctp2, Cplx3, Cask, Rims1, Dvl1, Baiap3, Nf1, Cacnb4
BP+	GOBP_REGULATION_OF_TRANS_SYNAPTIC_SIGNALING	1.91288e-05	0.00854236	0.57561	0.519208	1.31326	250	47	Prkcg, Pink1, Mapk9, Camk2a, Iqsec2, Ptk2b, Ppp3ca, Camkv, Camk2b, Shank3, Stxbp5, Prkce, Git1, Arhgap44, Camk2d, Prkcb, Gfap, Jak2, Flot1, Rab3a, Homer1, Npas4, Sipa1l1, Itpka, Mapk3, Prrt2, Plcb1, Pten, Stxbp1, Otof, Nsmf, Map1a, Mctp2, Brsk1, Ncdn, Cplx3, Unc13a, Cask, Mapk1, Rims1, Dvl1, Dlgap2, Dlgap1, Camk2g, Baiap3, Nf1, Cacnb4, Grin2a, Abhd6, Syngap1, Pick1, Baiap2, Drd1, Pde9a, Ythdf1
CC+	GOCC_NEURON_SPINE	5.56484e-06	0.00116027	0.610527	0.606893	1.48221	94	34	Frmpd4, Camk2a, Ppp3ca, Shank3, Arhgap32, Hpca, Arhgap44, Nr1d1, Anks1b, Homer1, Sipa1l1, Itpka, Prrt2, Abhd17b, Dip2a, Strn, Pten, Actn2, Tanc2, Dvl1, Grin2a, Ppp1cc, Synpo, Baiap2, Drd1, Cttnbp2, Zfp804a, Abhd17c, Cryab, Strn4, Eea1, Abi3
CC+	GOCC_POSTSYNAPSE	4.11316e-06	0.00116027	0.610527	0.495903	1.26309	393	34	Gabra2, Prkcg, Frmpd4, Lrrc7, Camk2a, Ptk2b, Ppp3ca, Usp32, Erbin, Cnksr2, Camk2b, Shank3, Arhgap32, Git1, Grk2, Hpca, Arhgap44, Camk2d, Rgs7, Eps8, Cadps2, Jak2, Mink1, Nr1d1, Rab3a, Anks1b, Homer1, Npas4, Sipa1l1, Dtnb, Itpka, Grk3, Prrt2, Abhd17b, Ctnnd2, Rnf112, Begain, Add3, Pkp4, Dip2a, Strn, Wasf1, Nckap1, Plcb1, Pten, Arpc2, Syt17, Stxbp1, Nsmf, Actn2, Slc17a7, Tanc2, Brsk1, Ncdn, Map2k1,…
CC+	GOCC_DENDRITIC_TREE	5.19165e-05	0.00721639	0.557332	0.497674	1.26358	312	44	Gabra2, Prkcg, Frmpd4, Camk2a, Ptk2b, Ppp3ca, Cpne6, Shank3, Arhgap32, Git1, Hpca, Arhgap44, Rgs7, Lynx1, Mink1, Nr1d1, Anks1b, Homer1, Gnaz, Sipa1l1, Kif21b, Dtnb, Itpka, Prrt2, Dip2b, Abhd17b, Ctnnd2, Dip2a, Strn, Wasf1, Pten, Uhmk1, Nsmf, Actn2, Map1a, Rtn4rl2, Myo1d, Inpp5a, Dab2ip, Tanc2, Ttll7, Ncdn, Rap1gap, Map2k1, Rogdi, Dmwd, Kcnip1, Dvl1, Epm2a, Nf1, Mark2, Smo, Sorbs2, Grin2a, Ift52, …
CC+	GOCC_SOMATODENDRITIC_COMPARTMENT	8.40409e-05	0.00876126	0.538434	0.47595	1.21241	403	39	Gabra2, Prkcg, Frmpd4, Srr, Camk2a, Ptk2b, Ppp3ca, Cpne6, Cnksr2, Shank3, Arhgap32, Git1, Hpca, Arhgap44, Rgs7, Lynx1, Mink1, Nr1d1, Anks1b, Homer1, Gnaz, Sipa1l1, Kif21b, Dtnb, Itpka, Prrt2, Dip2b, Abhd17b, Ctnnd2, Rnf112, Dip2a, Strn, Wasf1, Cntf, Pten, Uhmk1, Agfg1, Nsmf, Actn2, Map1a, Rtn4rl2, Myo1d, Inpp5a, Dab2ip, Tanc2, Ttll7, Katnb1, Ppp1r1b, Pde1a, Ncdn, Rap1gap, Map2k1, Rogdi, Picalm, D…
CC+	GOCC_GLUTAMATERGIC_SYNAPSE	0.000134903	0.00937578	0.518848	0.489611	1.24188	299	27	Ptk2b, Ppp3ca, Camkv, Usp32, Erbin, Cnksr2, Wdr1, Git1, Hpca, Arhgap44, Rgs7, Eps8, Cadps2, Jak2, Flot1, Homer1, Coro1a, Itpka, Mapk3, Prrt2, Abhd17b, Plcb1, Arpc2, Syt17, Dgkz, Stxbp1, Filip1, Actn2, Plxnd1, Ncdn, Map2k1, Sh3gl1, Ngef, Dvl1, C1ql3, Dlgap2, Dlgap1, Nf1, Itgb3, Cacnb4, Dlg1, Grin2a, Syn2, Abhd6, Ppp1cc, Syngap1, Synpo, Agap3, Baiap2, Drd1, Cttnbp2, Abhd17c, Crhr1, Thy1, Mib1, Srci…
CC+	GOCC_RECEPTOR_COMPLEX	0.000125834	0.00937578	0.518848	0.551979	1.36293	122	14	Gabra2, Nr3c2, Pex5l, Plxnb3, Ptk2b, Stxbp5, Eps8, Jak2, Ptprq, Mertk, Traf5, Ahr, Plxnd1, Itgam, Itgb7, Adgrv1, Gpr37l1, Itgb3, Itgal, Grin2a, Bmp2, Abhd6, P2rx2, Drd1, Axl, Il10rb, Arntl, Traf3, Cnih3

## Sheet: Occupancy
Type	pathway	pval	padj	log2err	ES	NES	size	% mRNA with changes that are FMRP targets (Darnell et al, 2011)	mRNAs with changes
MF-	GOMF_STRUCTURAL_CONSTITUENT_OF_RIBOSOME	5.86015e-15	3.28169e-12	0.996986	0.607629	1.83229	117	0	Rps29, Rpl37a, Rpsa, Rps12, Rps8, Rplp1, Rps19, Rps3a1, Rps23, Rpl35, Rpl36, Rps26, Rpl13, Rpl26, Rps16, Rpl38, Rpl29, Rps4x, Rpl18a, Rplp0, Rpl27a, Rps2, Rpl12, Rps28, Rpl28, Rps27, Rps14, Mrps24, Rpl24, Rpl31, Rpl7a, Fau, Rpl34, Rpl6, Rpl35a, Rps20, Rpl10, Rps7, Rpl23a, Rps15, Rps24, Rpl19, Rpl21, Rpl10a, Rplp2, Mrpl12, Rps25, Rps17, Rps18, Rpl15, Rps15a, Rpl22, Rpl17, Rpl14, Rps13, Rpl18, Rsl2…
MF-	GOMF_STRUCTURAL_MOLECULE_ACTIVITY	3.75907e-11	1.05254e-08	0.851339	0.473126	1.47778	297	4	H3f3a, Tuba1b, Rps29, Rpl37a, Rpsa, Rps12, Rps8, Rplp1, Rps19, Rps3a1, Rps23, Rpl35, Rpl36, Rps26, Rpl13, H4c4, Rpl26, H4c12, Rps16, Rpl38, Rpl29, Rps4x, H4c8, Rpl18a, Rplp0, Rpl27a, Rps2, Rpl12, Rps28, Rpl28, Rps27, Rps14, Mrps24, Rpl24, Arpc1b, Rpl31, Rpl7a, Panx2, H4c3, Fau, Rpl34, Rpl6, Rpl35a, Rps20, Tubb2a, H3c7, Rpl10, Asph, Shank1, Hmga1, H2bc4, Nup35, H4c6, Rps7, Rpl23a, Rps15, Rps24, Rp…
MF-	GOMF_AMINOACYLTRANSFERASE_ACTIVITY	1.71982e-06	0.000321033	0.643552	0.453096	1.39984	206	1	Rnf141, Trim14, Marchf2, Ube2h, Rnf227, Ube2d3, Traf3ip2, Ube2d2a, Rnf11, Marchf8, Cop1, Rnf208, Ube2s, Rnf7, Rbx1, Traf3, Rnf187, Limk1, Neurl1b, Marchf1, Rnf10, Znrf1, Gid4, Neurl1a, Rbck1, Rps20, Trim44, Ube2q2, Rnf150, Ube2i, Pcgf3, Bmi1, Ube2n, Dtx4, Rps7, Rps15, Ube3b, Ube2d1, Siah1a, Trim8, Ube2f, Rc3h2, Rffl, Rnf157, Xiap, Rnf126, Asb1, Marchf4, Rnf217, Pten, Rnf165, Rnf166, Znrf2, Lnx1, …
MF-	GOMF_ACYLTRANSFERASE_ACTIVITY	5.56484e-06	0.000779077	0.610527	0.425613	1.32907	295		Rnf141, Zdhhc2, Trim14, Marchf2, Zdhhc3, Ube2h, Rnf227, Ube2d3, Traf3ip2, Ube2d2a, Rnf11, Marchf8, Cop1, Rnf208, Agpat1, Smarce1, Ube2s, Rnf7, Rbx1, Traf3, Naa60, Rnf187, Limk1, Abhd8, Neurl1b, Marchf1, Rnf10, Znrf1, Gid4, Neurl1a, Rbck1, Rps20, Trim44, Ube2q2, Rnf150, Ube2i, Pcgf3, Bmi1, Ube2n, Dtx4, Rps7, Rps15, Lpgat1, Ube3b, Ube2d1, Siah1a, Trim8, Ube2f, Rc3h2, Elovl6, Rffl, Rnf157, Zdhhc8, T…
BP-	GOBP_CENTRAL_NERVOUS_SYSTEM_DEVELOPMENT	6.00259e-07	0.000795811	0.659444	0.616073	1.16543	486	11	Tlx3, Lbx1, Pax2, Hif1a, Phox2b, Prdm13, Pax8, Wdr62, Stil, Rbbp7, Tubgcp2, Tfap2a, Neurog1, Barhl1, Plcb1, Meis1, Thoc6, Nr0b1, Prdm8, Skor2, Chd8, En1, Brca2, Uchl5, Ttc21b, Fezf1, Rrm1, Nckap1, Mettl14, Phox2a, Hmx3, En2, Cul4b, Nf1, Myh10, Sox14, Nr4a2, Cited1, Cntf, Hnrnpd, Gdf10, Sec24b, Myo16, Smg9, Tbr1, Fos, Sec16a, Map2, Col2a1, Tgif1, Pax7, Aff2, Mast1, Mycn, Cenpf, Pex5, Elavl4, Kif14…
BP-	GOBP_MITOTIC_CELL_CYCLE_PROCESS	7.62028e-07	0.000795811	0.659444	0.622883	1.17725	451	7	Aaas, Nae1, Phox2b, Mcm3, Ddx3x, Clspn, Wdr62, Stil, Son, Kif22, Neurog1, Brca1, Cep55, Plcb1, Ticrr, Babam2, Cdc25c, Anapc4, Cul3, Cenpe, Brca2, Cltc, Kif2a, Mcm2, Rock2, Rrm1, Mcm6, Spag5, Cenph, Prpf4b, Mki67, Ppp3ca, Incenp, Dtl, Cul4b, Ccne2, Prickle1, Kntc1, Myh10, Mcm4, Cdk1, Cul2, Melk, Bub3, Uhrf1, Myo16, Cdc27, Tpx2, Ccne1, Smc2, Espl1, Topbp1, Cdt1, Eps8, Lig1, Ncaph, Slfn9, Tbce, Pole…
BP-	GOBP_REGULATION_OF_CELL_CYCLE_PROCESS	7.27971e-07	0.000795811	0.659444	0.626624	1.18333	414	8	Nae1, Phox2b, Ddx11, Ddx3x, Clspn, Wdr62, Stil, Neurog1, Brca1, Plcb1, Ticrr, Msx2, Babam2, Cdc25c, Ints7, Anapc4, Cul3, Fen1, Cenpe, Brca2, Cltc, Rock2, Birc6, Rrm1, Spag5, Ufl1, Prpf4b, Mki67, Incenp, Prpf40a, Dtl, Cul4b, Ccne2, Kntc1, Smc6, Prpf19, Cdk1, Cep76, Fbxw7, Bub3, Fbxo6, Myo16, Cdc27, Tpx2, Ccne1, Smc2, Espl1, Topbp1, Cdt1, Pik3r4, Ncaph, Slfn9, Bub1, Cenpf, Racgap1, Tpr, Timeless, B…
BP-	GOBP_DNA_TEMPLATED_DNA_REPLICATION	2.59678e-06	0.00162714	0.627257	0.714814	1.31951	99		Ddx11, Mcm10, Mcm3, Brca1, Ticrr, Fen1, Brca2, Mcm2, Rrm1, Gmnn, Mcm6, Wdhd1, Helb, Ccne2, Orc4, Mcm4, Mcm5, Ccne1, Topbp1, Cdt1, Lig1, Slfn9, Exo1, Pole, Timeless, Pold1, Cdc6, Pola2, Zfp830, Pole2, Smarcal1, Mcmbp, Recql, Camsap3, Cdk9, Fbxo5, Atrx
BP-	GOBP_HEAD_DEVELOPMENT	2.28723e-06	0.00162714	0.627257	0.624411	1.17774	371		Myh3, Pax2, Hif1a, Phox2b, Prdm13, Wdr62, Stil, Rbbp7, Tubgcp2, Neurog1, Barhl1, Plcb1, Meis1, Nr0b1, Prdm8, Skor2, Chd8, En1, Brca2, Uchl5, Ttc21b, Fezf1, Rrm1, Mettl14, Phox2a, Hmx3, En2, Prickle1, Nf1, Myh10, Sox14, Nr4a2, Cited1, Hnrnpd, Gdf10, Sec24b, Myo16, Smg9, Tbr1, Fos, Sec16a, Col2a1, Aff2, Mast1, Cenpf, Pex5, Elavl4, Kif14, Nipbl, Nav2, Taf1, Klhl1, Aars, Wdr47, Ift172, Stxbp3, Kndc1,…
BP-	GOBP_CHROMOSOME_ORGANIZATION	3.90578e-06	0.00203947	0.610527	0.630291	1.18718	335		Aaas, Ddx11, Kif22, Mlh1, Cep55, Anapc4, Top2a, Cul3, Fen1, Cenpe, Brca2, Uchl5, Kif2a, Spag5, Cenph, Esco2, Prpf4b, Incenp, Ccne2, Prickle1, Kntc1, Smc6, Dscc1, Cdk1, Fbxw7, Bub3, Rec8, Hnrnpd, Uhrf1, Cdc27, Pds5a, Tpx2, Ccne1, Smc2, Espl1, Topbp1, Cdt1, Hat1, Cct8, Ncaph, Exo1, Nasp, Bub1, Usp7, Cenpf, Cenpt, Racgap1, Rif1, Ercc4, Tpr, Bub1b, Pdcd6ip, Cct6a, Kif14, Anapc1, Map9, Pds5b, Rae1, Ki…
BP-	GOBP_EMBRYO_DEVELOPMENT	9.10057e-06	0.00407315	0.593325	0.6106	1.15508	487		Myh3, Hoxb5, Lbx1, Pax2, Hif1a, Foxa2, Evx1, Pax8, Mef2c, Stil, Ubr3, Tfap2a, Neurog1, Nsrp1, Brca1, Plcb1, Meis1, Msx2, Satb2, Top2a, Nr0b1, Cul3, Mmp9, Chd8, Zfpm2, En1, Brca2, Ets2, Uchl5, Opa1, Tsc2, Rock2, Birc6, Nckap1, Rnf112, Hmx3, En2, Necab1, Prickle1, Prpf19, Nf1, Hcfc1, Myh10, Itga7, Cdk1, Cited1, Irx1, Inpp5k, Sec24b, Smg9, Septin7, Ythdc1, Dhx35, Col2a1, Tgif1, Ggnbp2, Pax7, Nasp, P…
BP-	GOBP_CHROMOSOME_SEGREGATION	1.96873e-05	0.00771002	0.57561	0.635984	1.19259	255		Aaas, Ddx3x, Stil, Kif22, Tubgcp2, Mlh1, Brca1, Cep55, Anapc4, Top2a, Cul3, Cenpe, Kif2a, Spag5, Cenph, Esco2, Prpf4b, Mki67, Incenp, Ccne2, Prickle1, Kntc1, Smc6, Cdk1, Bub3, Rec8, Uhrf1, Cdc27, Tpx2, Ccne1, Smc2, Espl1, Cdt1, Ncaph, Bub1, Cenpf, Cenpt, Racgap1, Tpr, Bub1b, Pdcd6ip, Kif14, Anapc1, Map9, Nup37, Kif11, Nipbl, Cdc6, Kif15, Top3b, Fbxo30, Ncapd3, Smc3, Rab11a, Aurka, Ofd1, Champ1, K…
CC-	GOCC_CONDENSED_CHROMOSOME	1.41023e-05	0.00624733	0.593325	0.66304	1.24166	166		Kif22, Mlh1, Brca1, Ercc6l, Add3, Top2a, Cenpe, Brca2, Spag5, Cenph, Lrpprc, Prpf4b, Mki67, Incenp, Kntc1, Smc6, Bub3, Rec8, Kifap3, Septin7, Smc2, Topbp1, Cdt1, Dctn4, Ncaph, Rangap1, Dync1i1, Bub1, Cenpf, Cenpt, Rif1, Tpr, Bub1b, Nup37, Septin6, Top3b, Ncapd3, Smc3, Syn1, Nup85, Aurka, Brd4, Dctn1, Champ1, Ncapg2, Ttk, Atrx, Nup160, Plk2, Hnrnpu, Pbrm1, Smarca4, Fancd2, Psen2, Mtbp, Trappc12, P…
CC-	GOCC_COATED_VESICLE	4.46202e-05	0.00988338	0.557332	0.676331	1.26144	128		Tbc1d5, Cltc, Ap2a1, Copb1, Uso1, Cpne6, Btbd8, Vps16, Sec31a, Picalm, Snap91, Vps33b, Sec24b, Sec16a, Gak, Sec23a, Rab3a, Vps11, Ap1b1, Klhl12, Gopc, Atp6v1c1, Copa, Pacs1, Ap4b1, Dnajc6, Fcho2, Sec23b, Ap3b2, Atp6v1h, Fcho1, Scyl2, Clint1, Copg1, Ap1g1, Ocrl, Copb2, Ap2b1, Sh3gl2, Rab14, Atp6v1a, Eps15, Aak1, Ddhd2, Scyl1
CC+	GOCC_CILIUM	4.79877e-05	0.00622241	0.557332	-0.654881	-1.18085	342		Ribc2, Fam166c, Spef2, Iqub, Ttc21a, Ift81, Gpr83, Casc1, Dlec1, Myof, Cfap70, Anxa1, Cfap52, Efhc1, Cfap126, Slc1a5, Drc7, Fhad1, Dnah12, Rttn, Ccdc170, Ift88, Rp1, Chrna3, Iqca, Hydin, Fam183b, Nek8, Psmd10, Odf3b, Ak7, Dnah9, Ak9, Ccdc96, Gas8, Mlf1, Cc2d2a, 2700049A03Rik, Cep290, Bbs7, Ccdc153, Fhdc1, Ropn1l, Dynlrb2, Kif9, Cep89, Pibf1, Acta2, Mak, Bbs9, Acaa2, Agbl2, Tekt1, Bbs2, Haus3, Lrr…
CC+	GOCC_EXTERNAL_ENCAPSULATING_STRUCTURE	1.63363e-05	0.00622241	0.57561	-0.688964	-1.23623	212		Lgals3bp, Mfge8, Clec3b, A2m, Col3a1, Ctsf, Anxa5, Htra1, Thbs1, Lgals3, Anxa1, Tgm2, Sparc, Anxa2, Lum, Vtn, Apoe, Ctsc, Hsd17b12, Hspg2, Col6a2, Ctsl, Spon1, Egflam, Cspg4, F13a1, Bcam, Anxa6, Emilin2, Ctss, Tnxb, Entpd2, Lamb2, Glg1, Fbln1, Serpinh1, Reln, Col4a2, Alpl, Serpinb8, Acta2, Tnc, Agt, Matn2, Ndnf, Sema3b, S100a4, Lamc1, Fn1, Itih5, Sulf1, Mmp14, Thbs2, Smoc1, Plat, Ctsd, Nid2, Mmp2…
CC+	GOCC_MOTILE_CILIUM	3.95689e-05	0.00622241	0.557332	-0.727689	-1.29499	124		Ribc2, Fam166c, Spef2, Iqub, Ift81, Cfap70, Anxa1, Cfap52, Efhc1, Cfap126, Drc7, Fhad1, Ift88, Iqca, Hydin, Fam183b, Odf3b, Ak7, Dnah9, Ak9, Gas8, Ccdc153, Ropn1l, Kif9, Cep89, Acta2, Mak, Tekt1, Bbs2, Cfap65, Dnah8, Catsperd, Ccdc173, Tekt4, Rpgr, Rsph4a, Cfap44, Dnah11, Dnah1, Tekt2, Efcab6
