# Supplementary material for: FMRP regulates neuronal RNA granules containing stalled ribosomes, not where ribosomes stall
Source: eLife. 2026 Jul 20;14:RP106692. doi: 10.7554/eLife.106692 (PMC13384498; doi:10.7554/eLife.106692)
Supplement: Figure 6—source data 1. [file elife-106692-fig6-data1.xlsx]

## Sheet: Abundance_WT
Extended Data Table S6-1. Abundance, Occupancy and Enrichment for WT and FMR1- samples matching the Shah, Maurin and Darnell Lists and subsets of these lists. Shah, Maurin and Darnell lists are added as sheets. For all other sheets, the value (abundance ln(RKPM); occupancy and enrichment Log(FC) for the selected lists and all RNAs are given. The average values and T-tests agains All mRNA are show…
Shah genename	Shah ln(RKPM))	Maurin genename	Maurin ln(RPKM))	Darnell genename	Darnell ln)RPKM))		gene_name	total (ln(RKPM)		Shah	Maurin	Darnell	Total
SEZ6	2.98696	KMT2A	2.27916	NCS1	2.51397		Gnai3	3.20957									Average	4.5198	3.87237			3.41633	4.62083		Average	3.19056	4.48761
CKB	6.53345	NCAN	3.06247	TRAPPC10	3.19875		Cdc45	1.24189									SEM	0.139459	0.171981			0.092791	0.203594		SEM	0.0542809	0.143345
TUBB5	7.49419	GRIK5	1.65135	CKB	6.53345		Cav2	1.27069									Count	116	69			211	53		Count	645	112
UBA1	6.43247	AAK1	3.67713	CABIN1	3.34177		Klf6	3.39007		4.27832	3.6889	3.42112	2.02187	Average			Percentage of FMRP targets		0.605405		Percentage or run off resistant		0.200758		Percentage of FMRP targets		0.147952
NCAN	3.06247	CHD5	4.01322	UBA1	6.43247		Cox5a	5.32118		2.63238e-49	3.10109e-51	3.78749e-110		T-test
APOE	5.70734	SPTBN2	2.90267	NCAN	3.06247		Ngfr	-0.760995									T-test comparing		0.00399632		T-test comparing		8.04138e-07		T-test comparing		2.65691e-14
CALR	3.98252	SPTBN1	4.59556	TIAM1	2.69119		Wnt3	-0.797409									FMRP targets and non-targets				Run off and non-Run off mRNAs				Run off and non-Run off mRNAs
CADM3	3.11401	HSPA8	6.10199	AP2A2	4.3386		Fer	3.65949
ATP6V1B2	5.60611	DYNC1H1	4.49859	APOE	5.70734		Actr2	4.4502
APLP1	3.63226	MYH10	5.36684	GRIK5	1.65135		Gna12	1.92939		5.74666e-28	5.38962e-32	2.98443e-61		T-test with random set from total approximately equal to test set)			T-test against total mRNAs	3.51896e-35	2.45263e-16			4.96503e-35	1.10183e-17			1.00241e-60	7.75239e-32
PPP2R1A	6.34338	CALM3	5.56484	PHYHIP	3.46732		Pih1d2	0.356284		5.28014e-23	2.33798e-36	9.79333e-58
CLSTN3	3.34889	ARFGEF3	4.16453	AAK1	3.67713		Sdhd	3.47092		5.89958e-34	6.92294e-28	2.05069e-54					Shah				Maurin				Darnell
SPTBN2	2.90267	APC2	4.42588	PPFIA3	4.43185		Ccnd2	3.29657		5.52711e-30	5.79048e-29	1.39877e-58						FMRP targets	Non-FMRP targets			Not run-off resistant	Run-off resistant			Not run-off resistant	Run-off resistant
SPTBN1	4.59556	ADCY1	1.23643	KIFC2	1.52173		Ncs1	2.51397		5.52711e-30	5.79048e-29	1.39877e-58
HSPA8	6.10199	ACACA	2.7152	ULK2	2.89796		Nalcn	1.01595		7.65287e-32	1.73644e-34	2.11865e-68
DYNC1H1	4.49859	MYT1L	4.48427	CHD5	4.01322		Btbd17	1.8372		2.04321e-33	2.84147e-34	3.18777e-62					ACO2	4.98457			AAK1	3.67713			AAK1	3.67713
ATP6AP1	3.5118	RTN1	5.12896	NCOA2	3.43126		Th	2.7865		6.54587e-33	1.3469e-33	2.16747e-63					ACTB	8.32992			ABR	4.41604			AATK	2.92715
TECR	4.38351	PCNX	0.502997	ATP6V1B2	5.60611		Lhx2	2.21589		5.12259e-37	1.06844e-31	2.27593e-57					AKAP11		3.17982		ACACA	2.7152			ABCA2	0.574093
SERINC1	3.70036	DPYSL2	4.19526	APLP1	3.63226		Gmpr	3.23659		8.91157e-36	1.69169e-29	3.12183e-63					ALDOA	6.41888			ADCY1	1.23643			ABCA3	1.87313
ATP2B1	2.84076	CREBBP	3.55593	PPP2R1A	6.34338		Glra3	-0.401023									ANK2	4.12591			ADGRB1	1.65561			ABCG1	0.752752
HSP90B1	3.67601	KMT2D	2.66556	ZMIZ1	4.04357		Trim25	0.880208		4.15373e-32	8.03699e-32	7.00876e-59		Median of random tests			ANK3	3.43033			ADGRB2	1.69721			ABR	4.41604
CANX	3.56284	HSP90AB1	7.41874	ARID1A	4.10468		Dgke	0.761141									ANKS1B		3.87043		ADGRL1	2.52424			ACLY	5.58382
GABRA1	1.2187	PRRC2A	3.93505	SPTBN2	2.90267		Scpep1	0.367576		1.24612e-31	2.4111e-31	2.10263e-58		Bonferroni Adjustment			AP2B1	6.19541			ADGRL3	2.36755			ACO2		4.98457
NRCAM	3.24756	GABBR1	2.8114	HDAC4	3.19202		Mnt	2.50693									APBB1	5.63387			AFF4	3.32537			ACTB		8.32992
DDX5	5.65753	CAMK2A	5.22528	AP1B1	4.95091		Hddc2	3.20346									APC	4.76258			AGAP2	3.67837			ADAP1	3.57914
RTN1	5.12896	RTN3	4.14691	XPO6	3.32991		Cdh4	0.946634									APLP1	3.63226			AGTPBP1	4.44061			ADARB1	2.73468
CLU	3.62734	TNKS2	3.42646	SYNGR1	1.69168		Ckmt1	5.62466									APLP2		3.46358		AKAP11	3.17982			ADCY1	1.23643
DPYSL2	4.19526	SCD2	3.37106	SPTBN1	4.59556		Bcl6b	-0.254456									APOE	5.70734			AKAP6	3.82389			ADCY5	0.746128
NEFL	5.18709	ATP1B1	4.12809	ATP6V0D1	4.9139		Comt	2.893									APP	4.75792			AKT3	3.21616			ADD1	5.82585
ACO2	4.98457	PLXNA2	1.1853	PTEN	2.69413		Rtca	3.83265									ARHGAP32	3.15652			ANK2		4.12591		ADNP	4.55324
HSP90AB1	7.41874	PRRC2C	4.26988	EHMT2	4.21324		Dbt	2.38214									ATP1A1	3.19756			ANK3		3.43033		AFF3	3.71899
CELF4	5.4696	KIF5C	4.53307	CLIP3	5.33157		Dazap2	2.48379									ATP1A2	3.52222			APBA1	3.99477			AFF4	3.32537
GABBR1	2.8114	NCKAP1	5.30568	ANAPC1	3.91221		Mcts1	4.6708									ATP1A3	5.18949			APC	4.76258			AGAP1	3.68419
CAMK2A	5.22528	EPB41L1	4.83023	ANKRD52	3.16492		Trappc10	3.19875									ATP1B1	4.12809			APC2	4.42588			AGAP2	3.67837
RTN3	4.14691	NBEA	4.53168	SASH1	3.06211		Ccm2	1.85693									ATP2A2	3.76253			APP	4.75792			AGAP3	4.24334
MAGED1	6.48039	ADGRB2	1.69721	PLXND1	1.9729		Tbrg4	2.97602									ATP2B1		2.84076		AREL1	1.94323			AGPAT3	2.4681
GAA	2.5923	PCLO	3.22164	DYNC1H1	4.49859		Egfl6	-0.762575									ATP2B2	2.86957			ARF3	4.05938			AGRN	2.35352
CNKSR2	3.92009	PPP2R2C	2.66971	MYH10	5.36684		Mkrn2	2.24336									ATP6AP1		3.5118		ARFGEF1	3.47814			AGTPBP1	4.44061
ATP1B1	4.12809	SMG1	2.62755	WWC1	2.45346		Raf1	3.80241									ATP6V0A1	3.60185			ARFGEF3	4.16453			AHDC1	4.00808
NCKAP1	5.30568	CDK16	2.22267	CALM3	5.56484		Plin2	3.49303									ATP6V1A		5.8159		ARHGAP21	2.95095			AKAP6	3.82389
PDIA3	3.09511	GPM6A	3.24201	UHRF1BP1L	2.81153		Pdgfb	0.861412									ATP6V1B2	5.60611			ARHGAP32	3.15652			AKAP9	2.78039
ATRN	1.49849	NEDD4	5.97137	CAND1	4.10111		Mcm7	2.84907									ATRN		1.49849		ARHGAP35	4.07999			AKT3	3.21616
CHGB	2.81289	RAB6B	3.84522	APC2	4.42588		Grasp	1.76398									BSG		3.27224		ARHGEF12	3.02068			ALDOA		6.41888
VCP	4.10932	BSN	2.42237	AP3D1	4.65241		Acvr1b	1.27752									BSN	2.42237			ARPP21	3.78308			ALDOC	5.76436
PCLO	3.22164	VPS13D	3.18302	NFIC	1.71456		Sox9	3.0233									CACNA1E	1.18165			ASH1L	3.42706			ALS2	3.31494
SPARCL1	4.15415	PREX1	3.66904	ADARB1	2.73468		Rdx	4.32924									CACNA2D1		1.78151		ATP1A3		5.18949		AMPH	5.49935
ATP2A2	3.76253	LARS2	4.13729	HCN2	0.633081		C1d	2.8651									CADM3		3.11401		ATP1B1		4.12809		ANAPC1	3.91221
GPM6A	3.24201	CLSTN1	3.89523	ADCY1	1.23643		Gm2a	0.708159									CALR		3.98252		ATP2B2		2.86957		ANK1	1.78613
CX3CL1	2.39715	TLN2	4.00231	KIF3C	3.99239		Zfp354c	4.55841									CAMK2A	5.22528			ATP2B4	1.83488			ANK2		4.12591
SCG3	3.17127	TRIM37	3.72192	MYT1L	4.48427		Sema4f	1.20418									CAMK2B	6.799			ATXN1	2.62052			ANK3		3.43033
NEDD4	5.97137	ENC1	4.04954	VAMP2	5.16492		Hk2	1.34655									CANX		3.56284		BIRC6	4.46438			ANKRD11	2.00137
BSN	2.42237	LMTK2	1.10212	SEC23A	4.6439		Sez6	2.98696									CELF2	5.98273			BMPR2	0.859246			ANKRD17	4.34049
SV2A	2.84169	SPAG9	3.3931	SPTB	1.8563		Loxl3	0.490212									CELF4		5.4696		BSN		2.42237		ANKRD52	3.16492
ATP1A1	3.19756	CDC42BPB	3.92639	RTN1	5.12896		Kat2b	0.232688									CELSR2	1.53991			CACNA1A	1.18517			AP1B1	4.95091
DISP2	2.43329	ADGRB1	1.65561	PCNX	0.502997		Rab5b	1.56694									CHGB		2.81289		CACNA1B	1.50991			AP2A1	5.64538
HNRNPU	5.53467	HECTD1	4.16382	TPPP	1.945		Rpl13	3.08224									CHL1		4.10006		CACNA1E		1.18165		AP2A2	4.3386
CLSTN1	3.89523	HERC1	3.99181	BAP1	2.96541		Chmp1a	2.72284									CHN1	3.35746			CACNA1G	0.418989			AP2B1		6.19541
ENPP2	1.87084	AREL1	1.94323	DPYSL2	4.19526		Tubgcp3	2.87554									CKAP5	5.20723			CALM1	5.98153			AP3D1	4.65241
EEF1A1	6.62471	ZYG11B	3.3211	RHOBTB2	2.08095		Ddx3x	4.6507									CKB	6.53345			CALM3	5.56484			APBA1	3.99477
ATP6V0A1	3.60185	MED13	2.30177	XPO7	3.61351		Slc5a5	-1.31619									CLASP2	5.20364			CALN1	2.26989			APBB1		5.63387
SPTAN1	6.0131	DOCK3	3.9719	ACO2	4.98457		Kcnn3	0.664071									CLSTN1	3.89523			CAMK2A		5.22528		APC		4.76258
EEF2	5.64108	KMT2C	2.71665	CREBBP	3.55593		Txnrd3	2.88793									CLSTN2		2.26935		CAMSAP2	4.41212			APC2	4.42588
TSPYL4	5.21543	ADGRL1	2.52424	LYNX1	0.975953		E2f1	-0.155993									CLSTN3		3.34889		CAMTA2	2.91135			APLP1		3.63226
CPE	4.53341	SPTAN1	6.0131	SYMPK	4.10511		Necab3	2.49827									CLTC	6.2075			CBX6	4.287			APOE		5.70734
DNER	3.55579	EEF2	5.64108	AGAP3	4.24334		Pxmp4	1.7643									CLU		3.62734		CDC42BPA	3.84163			APP		4.75792
LRP1	2.54464	CPE	4.53341	HSP90AB1	7.41874		Mmp11	-0.835212									CNKSR2		3.92009		CDC42BPB	3.92639			ARAP2	2.03008
PRKAR1A	5.51782	LRP1	2.54464	ABCG1	0.752752		Hip1r	2.97529									CNTN1		3.92133		CDK16	2.22267			ARF3	4.05938
SLC4A10	2.22681	PLXNA1	2.27249	CASKIN1	3.8205		Nsun5	1.77967									CNTNAP1		0.462231		CELF2		5.98273		ARFGEF1	3.47814
EEF1A2	4.53463	PEG3	4.67012	KDM4B	4.44767		Top1mt	1.9047									CPE	4.53341			CELSR2	1.53991			ARHGAP20	3.4577
PPP3CA	5.8317	FAM171B	1.68695	SAP130	3.79455		Oxa1l	3.57444									CTNNB1	6.94501			CEP170B	3.69344			ARHGAP21	2.95095
KIF1B	4.92968	ARF3	4.05938	GABBR1	2.8114		Heatr6	2.34637									CX3CL1		2.39715		CHD3	4.33318			ARHGAP23	2.95805
UBQLN2	4.2375	SECISBP2L	3.03821	CAMK2A	5.22528		Aox1	-0.585661									CYFIP2		4.95733		CHD4	4.6935			ARHGAP32		3.15652
RELN	2.55923	SIPA1L1	2.87992	TMEM132A	2.60472		Ilf2	5.0512									DCLK1	5.65568			CHD5	4.01322			ARHGAP33	4.09097
ATP6V1A	5.8159	ZFP106	2.72834	RTN3	4.14691		S100a4	0.565574									DDX5		5.65753		CLASP1	3.84735			ARHGEF11	2.89143
SYT1	3.00911	YWHAG	6.3396	PPP2R5B	3.4658		Ern1	-2.16912									DISP2	2.43329			CLASP2		5.20364		ARHGEF12	3.02068
MAP1B	6.20645	PPP3CA	5.8317	PACS1	4.29453		Sec24b	3.83974									DLGAP1	3.93489			CLSTN1		3.89523		ARHGEF17	3.60588
PRKCB	5.3061	TCF25	5.30357	MAGED1	6.48039		N4bp3	1.83883									DNAJC6	4.89877			CLTC		6.2075		ARHGEF2	4.35441
AP2B1	6.19541	HIVEP1	2.36306	SCD2	3.37106		Rmnd5b	3.25835									DNER		3.55579		CPE		4.53341		ARHGEF4	1.89098
L1CAM	3.9299	KIF1B	4.92968	GBF1	4.31547		Zfp276	1.47177									DNM1	6.19278			CREBBP	3.55593			ARHGEF7	3.98876
BSG	3.27224	AFF4	3.32537	JPH3	1.91726		Grk4	-0.82346									DPP6		2.69678		CTNNB1		6.94501		ARID1A	4.10468
PTPRS	2.82736	RTN4	4.41421	ATP5B	6.81866		Luzp1	1.95749									DPYSL2	4.19526			CTNND2	4.69728			ARID1B	3.40758
CNTN1	3.92133	KLF13	1.80585	ATP5A1	6.81747		Kctd10	4.27189									DST	1.41333			CYFIP2	4.95733			ARID2	2.6319
SYP	3.68869	SYT1	3.00911	RPTOR	3.35861		Poldip2	3.16163									DYNC1H1	4.49859			D430041D05RIK	0.903168			ARNT2	4.26224
TUBB4A	4.38398	MAP1B	6.20645	UQCRC1	5.80817		Araf	3.73894									EEF1A1		6.62471		DCLK1		5.65568		ARPP21	3.78308
PREPL	6.1294	PRKCB	5.3061	CPLX2	2.40333		Ankrd39	-0.931533									EEF1A2	4.53463			DENND5A	2.78814			ARRB1	3.13589
APLP2	3.46358	EP300	2.93268	UNC5A	0.232657		Pcnt	1.61175									EEF2	5.64108			DLG2	3.93039			ASH1L	3.42706
OSBPL1A	4.27945	PRRC2B	3.7139	PREX2	1.31162		Col6a2	-0.518041									EGR1	3.04298			DLG4	4.12765			ATF7IP	3.8925
SNAP91	5.91144	NF1	3.96283	TRIP12	3.91433		Mxd1	0.633221									ENPP2		1.87084		DLGAP3	2.23543			ATG2A	2.84502
NELL2	3.43262	ARHGEF12	3.02068	STK25	3.98531		Gmcl1	1.5579									EPHA4		2.93068		DMXL2	4.84912			ATG2B	3.33293
SEZ6L	2.75836	KIF21B	4.34739	LRRN2	1.41293		Snrnp27	3.04867									FASN	5.99348			DNAJC6	4.89877			ATG9A	1.22843
KALRN	3.56316	UNC13C	1.82829	DCAF6	3.46875		Anxa4	1.18288									GAA		2.5923		DOCK3	3.9719			ATMIN	1.78801
STXBP1	6.05891	PDZD2	2.46588	ATP1B1	4.12809		Ocrl	3.11818									GABBR1	2.8114			DOCK9	3.47223			ATN1	3.91127
CACNA2D1	1.78151	GNAL	3.78874	PLXNA2	1.1853		Sh3bp1	0.824764									GABRA1		1.2187		DPYSL2		4.19526		ATP13A2	2.48986
NTRK2	2.28927	KALRN	3.56316	KIF5C	4.53307		Gatd3a	4.09122									GLG1		2.44871		DST		1.41333		ATP1A1		3.19756
NDRG4	6.4936	ZBTB18	4.84386	OLFM1	3.44243		Gramd1a	3.92642									GLUL	5.50075			DYNC1H1		4.49859		ATP1A2		3.52222
PGK1	3.47538	STXBP1	6.05891	NCKAP1	5.30568		Ckb	6.53345									GNAS	7.23743			EEF2		5.64108		ATP1A3		5.18949
SYN1	5.66012	STOX2	2.35599	SPRED1	1.68678		Efnb2	1.10558									GPM6A	3.24201			EIF4G1	4.9505			ATP1B1		4.12809
SLC17A7	2.54977	NTRK2	2.28927	MMP24	0.827593		Sp1	1.72023									GPM6B	3.79759			EIF4G2	3.77136			ATP2A2		3.76253
ATP1A2	3.52222	HTT	3.05199	EPB41L1	4.83023		Itgb7	-0.721049									GPRASP1		6.25994		EIF4G3	4.47243			ATP2B2		2.86957
KIF1A	6.17268	DENND5A	2.78814	NBEA	4.53168		Rrp15	1.70771									GRIA1		2.25821		ENC1	4.04954			ATP2B4	1.83488
PTK2B	4.29441	NDRG4	6.4936	HIPK1	3.23504		Rnd2	2.3396									GRIA2		3.16311		EP300	2.93268			ATP5A1	6.81747
USP9X	4.49642	PGM2L1	4.76587	SLC6A17	1.69351		Fbxo9	2.81551									GRIN1	2.99847			EPB41L1	4.83023			ATP5B	6.81866
CELSR2	1.53991	KIF1A	6.17268	LRRC41	3.92709		Vps50	3.94173									HK1	5.65437			FAM171B	1.68695			ATP6V0A1		3.60185
SYT11	3.07493	BMPR2	0.859246	GRIK3	0.468685		Apbb3	3.39842									HNRNPDL		4.55479		FASN		5.99348		ATP6V0D1	4.9139
CYFIP2	4.95733	ARFGEF1	3.47814	PCLO	3.22164		Hars	4.46304									HNRNPK		5.42119		FAT3	0.797493			ATP6V1B2		5.60611
GRIA1	2.25821	USP9X	4.49642	SKI	2.97084		Zmat2	3.49275									HNRNPU		5.53467		FRY	4.60975			ATP9A	2.95469
SLC12A5	2.79665	D430041D05RIK	0.903168	PPP2R2C	2.66971		Smg5	2.28651									HSP90AB1	7.41874			GABBR1		2.8114		ATXN1	2.62052
HK1	5.65437	TRIO	3.48722	CRMP1	7.11876		Cct3	5.9256									HSP90B1		3.67601		GAS7	4.81214			AUTS2	3.69677
CKAP5	5.20723	CELSR2	1.53991	SPARCL1	4.15415		Snd1	4.94564									HSPA5		3.7051		GLUL	5.50075			B3GAT1	2.33348
HSPA5	3.7051	ASH1L	3.42706	ATP2A2	3.76253		Kpnb1	3.86933									HSPA8		6.10199		GNAL	3.78874			BAP1	2.96541
PRKCG	4.66025	SYT11	3.07493	FSCN1	5.67586		Npepps	5.2782									KALRN	3.56316			GNAO1	6.12017			BAZ2A	2.05149
ACTB	8.32992	CHD3	4.33318	DTX1	3.52221		Tbx21	0.792412									KIF1A	6.17268			GNB1	6.19476			BCAN	2.97011
ATP2B2	2.86957	CYFIP2	4.95733	ATF7IP	3.8925		Mrpl10	2.70364									KIF1B	4.92968			GPM6A		3.24201		BCL9L	2.95737
DPP6	2.69678	PRKCE	4.55972	SLC6A1	2.96888		Cyp51	2.51823									KIF5A	6.16786			GPM6B		3.79759		BCR	3.11614
CAMK2B	6.799	CDC42BPA	3.84163	SMG1	2.62755		Tubb6	1.92905									L1CAM		3.9299		GRIK5	1.65135			BIRC6	4.46438
SORT1	1.45134	UBR4	4.39809	IPO5	4.90375		Afg3l1	1.94713									LRP1	2.54464			GRIN2A	-0.605271			BMPR2	0.859246
MDH1	6.4055	HK1	5.65437	NOMO1	1.9623		Nkx2-1	1.04702									MAGED1	6.48039			GRIN2B	2.26297			BPTF	3.03939
NSF	5.53989	DOCK9	3.47223	PTPN5	1.74114		Col1a1	0.830015									MAP1A	5.38621			GRM5	2.59995			BRD4	4.0203
CNTNAP1	0.462231	TANC2	3.45909	CDK16	2.22267		Itfg2	2.77765									MAP1B	6.20645			GSK3B	5.70905			BRSK1	3.59382
CLTC	6.2075	ATP2B2	2.86957	GPM6A	3.24201		Nrip2	0.784716									MAP2	6.55987			HECTD1	4.16382			BRSK2	3.52913
NCDN	6.18364	NCOR1	3.76529	DLC1	2.72239		Tulp3	1.14384									MATR3		6.74396		HERC1	3.99181			BSN		2.42237
SEZ6L2	3.22548	PRPF8	5.2684	TNKS	3.42683		Tubb5	7.49419									MDH1		6.4055		HERC2	4.41718			C2CD2L	0.791171
ALDOA	6.41888	RAPGEF4	3.70384	NEDD4	5.97137		Flot1	4.8107									MYO5A	5.43908			HIPK2	3.13921			CABIN1	3.34177
DNAJC6	4.89877	CLTC	6.2075	RASGRF1	2.95869		Ell2	-0.0690432									NCAM1	5.00701			HIVEP1	2.36306			CACNA1A	1.18517
GRIA2	3.16311	SHANK2	3.0664	BSN	2.42237		Fkbp10	0.0662631									NCAN	3.06247			HIVEP2	3.94944			CACNA1B	1.50991
GNAS	7.23743	LRRC7	3.32329	SV2A	2.84169		Nom1	1.46575									NCDN	6.18364			HK1		5.65437		CACNA1E		1.18165
MAP1A	5.38621	DLGAP3	2.23543	RC3H1	2.28137		Fxr1	4.15958									NCKAP1	5.30568			HSP90AB1		7.41874		CACNA1G	0.418989
SLC1A2	4.27483	NCDN	6.18364	IPO13	2.89349		Stk38l	0.562112									NDRG4	6.4936			HSPA8		6.10199		CACNA1I	0.115606
CHN1	3.35746	MACF1	2.1272	CHST2	0.767212		Cabin1	3.34177									NEDD4	5.97137			HTT	3.05199			CACNB1	3.94913
GPM6B	3.79759	STX1B	3.97358	R3HDM1	3.30331		Gstt1	2.62334									NEFL		5.18709		HUWE1	4.30903			CACNB3	2.83768
GRIN1	2.99847	DNAJC6	4.89877	ZFHX2	1.40283		Gstt3	0.223044									NELL2		3.43262		IGSF9B	0.0986187			CADPS	5.06266
NCAM1	5.00701	SLC24A2	1.46585	ATP1A1	3.19756		Ddt	3.31614									NISCH	5.62897			ITPR1	2.70204			CALM1	5.98153
DST	1.41333	GRM5	2.59995	VPS13D	3.18302		Ddx18	1.63713									NPTN		3.52346		KALRN		3.56316		CALM3	5.56484
APC	4.76258	CACNA1G	0.418989	PREX1	3.66904		Eef1e1	2.77377									NPTXR	2.8073			KCNMA1	1.63552			CAMK2A		5.22528
PLD3	3.60858	SHANK1	3.2758	FAM91A1	2.41512		Akt1	3.57536									NRCAM		3.24756		KIDINS220	3.38027			CAMK2B		6.799
AKAP11	3.17982	PHF24	3.16634	PHF20	2.70678		Il16	0.532869									NRXN1	3.47602			KIF1A		6.17268		CAMK2N1	1.5603
HNRNPDL	4.55479	DLG4	4.12765	DISP2	2.43329		Tcirg1	-0.181246									NRXN3	1.98811			KIF1B		4.92968		CAMKK2	3.5507
MYO5A	5.43908	NLGN2	1.83871	MFHAS1	1.51268		Naglu	-0.0558337									NSF	5.53989			KIF21B	4.34739			CAMSAP1	3.64047
GLUL	5.50075	GAS7	4.81214	MICAL2	3.44677		Pabpc1	4.47697									NTRK2	2.28927			KIF5A		6.16786		CAMTA1	4.60416
DLGAP1	3.93489	PTPRT	1.035	LARS2	4.13729		Smo	-1.3502									OSBPL1A		4.27945		KIF5C	4.53307			CAMTA2	2.91135
SYNPO	2.54981	CBX6	4.287	PDS5B	4.10412		Crnkl1	3.00117									PCDH1	2.34992			KLF13	1.80585			CAND1	4.10111
CELF2	5.98273	CALM1	5.98153	CLSTN1	3.89523		Folh1	-0.468514									PCLO	3.22164			KMT2A	2.27916			CASKIN1	3.8205
PCDH1	2.34992	MAP1A	5.38621	DAGLA	0.475849		Chordc1	2.96227									PDIA3		3.09511		KMT2C	2.71665			CBX6	4.287
NRXN1	3.47602	AKT3	3.21616	ARHGEF11	2.89143		Rtcb	4.48461									PGK1		3.47538		KMT2D	2.66556			CDC42BPA	3.84163
CLSTN2	2.26935	SLC1A2	4.27483	TULP4	2.65229		Pwp1	3.52913									PJA2	5.87468			LARS2	4.13729			CDC42BPB	3.92639
NRXN3	1.98811	CALN1	2.26989	TLN2	4.00231		Slc7a10	1.35883									PKM		5.64042		LINGO1	2.50788			CDK16	2.22267
PKM	5.64042	GRIN2B	2.26297	CHD6	2.64361		Aif1l	0.813699									PLD3	3.60858			LMTK2	1.10212			CDK17	4.03475
CLASP2	5.20364	GPM6B	3.79759	AFF3	3.71899		Tollip	3.39152									PPP2R1A	6.34338			LRP1		2.54464		CDK5R1	3.83856
SPOCK2	3.2209	UBR3	4.20755	DUSP8	3.02222		Ace	1.29718									PPP3CA	5.8317			LRRC7	3.32329			CDK5R2	3.31178
EGR1	3.04298	CHD4	4.6935	SOBP	2.98602		Kcnh6	0.158365									PREPL		6.1294		LRRC8B	0.520656			CDKL5	3.03972
PSAP	4.63835	HUWE1	4.30903	SLC25A23	2.37457		Nacc1	2.03631									PRKAR1A		5.51782		MACF1	2.1272			CELF5	4.57599
GPRASP1	6.25994	LRRC8B	0.520656	IRS2	3.01524		Uba1	6.43247									PRKCB	5.3061			MAP1A		5.38621		CELSR2		1.53991
SLC8A2	2.15268	RC3H2	2.33107	SAMD4B	2.66123		Siae	0.729306									PRKCG	4.66025			MAP1B		6.20645		CELSR3	0.70533
GLG1	2.44871	SETD5	2.77605	ATG9A	1.22843		Esam	0.312166									PSAP	4.63835			MAP2		6.55987		CHD3	4.33318
SYNJ1	4.73225	SRGAP3	4.11475	ATG2B	3.33293		Spa17	1.44239									PTK2B	4.29441			MAPK1	5.94281			CHD4	4.6935
NISCH	5.62897	PRICKLE2	4.11149	TRIM37	3.72192		Emd	3.78846									PTPRS	2.82736			MED13	2.30177			CHD5	4.01322
PJA2	5.87468	SON	4.59099	KCNH3	0.530497		Ccdc47	1.07436									PTPRZ1		3.40802		MED13L	2.45388			CHD6	2.64361
ARHGAP32	3.15652	LINGO1	2.50788	ENC1	4.04954		Map3k3	0.0920519									RELN	2.55923			MEF2C	6.0196			CHD8	3.88558
NPTXR	2.8073	CACNA1B	1.50991	USP22	5.62178		Taco1	3.04087									RTN1	5.12896			MPRIP	3.0233			CHN1		3.35746
HNRNPK	5.42119	NCAM1	5.00701	LMTK2	1.10212		Npas1	2.08726									RTN3	4.14691			MYCBP2	4.35735			CHN2	2.59555
NPTN	3.52346	GSK3B	5.70905	SPAG9	3.3931		Ap4e1	1.97549									SCG3		3.17127		MYH10	5.36684			CHST2	0.767212
CTNNB1	6.94501	PLXNA4	1.10887	CDC42BPB	3.92639		Blvra	3.12171									SERINC1		3.70036		MYO18A	4.2359			CIC	3.35213
ANK2	4.12591	DST	1.41333	DICER1	2.75139		Plxnb3	-0.375319									SEZ6		2.98696		MYO5A	5.43908			CIT	3.46476
ANKS1B	3.87043	EIF4G1	4.9505	MYO16	4.36928		Pdzd4	3.21455									SEZ6L		2.75836		MYO9A		3.1244		CKAP5		5.20723
ANK3	3.43033	MAPK1	5.94281	HDLBP	4.55981		Abcd1	2.06145									SEZ6L2	3.22548			MYT1L	4.48427			CKB	6.53345
TUBA4A	5.39178	APC	4.76258	TTYH3	1.93403		Ssr4	2.37336									SLC12A5	2.79665			NAV1	5.17229			CLASP1	3.84735
VGF	3.06189	MPRIP	3.0233	SLITRK5	0.864697		Bcap31	2.00346									SLC17A7	2.54977			NAV3	3.52688			CLASP2		5.20364
APBB1	5.63387	ROBO2	2.20881	HERC1	3.99181		Kmt2a	2.27916									SLC1A2	4.27483			NBEA	4.53168			CLCN3	1.91481
CACNA1E	1.18165	DMXL2	4.84912	ZYG11B	3.3211		Tmem25	0.420994									SLC22A17	3.76186			NCAM1		5.00701		CLEC16A	2.79171
EPHA4	2.93068	CAMTA2	2.91135	MED13	2.30177		Trappc6a	1.43356									SLC4A10		2.22681		NCAN		3.06247		CLIP3	5.33157
SRRM2	5.09839	ADGRL3	2.36755	DAPK1	3.65536		Supt6	3.95791									SLC8A2	2.15268			NCDN		6.18364		CLSTN1		3.89523
ATP1A3	5.18949	SACS	2.31514	ARHGAP33	4.09097		Unc119	3.05973									SNAP91	5.91144			NCKAP1		5.30568		CLTC		6.2075
DCLK1	5.65568	CACNA1A	1.18517	AKAP9	2.78039		Sdf2	2.48557									SORT1	1.45134			NCOR1	3.76529			CNP	4.52023
PTPRZ1	3.40802	AKAP11	3.17982	DOCK3	3.9719		Bbc3	2.49365									SPARCL1	4.15415			NDRG4		6.4936		COBL	3.47183
DNM1	6.19278	GNAO1	6.12017	ATP6V0A1	3.60185		Spi1	0.471515									SPOCK2		3.2209		NDST1	0.546015			CPE		4.53341
SYN2	5.14841	MYO9A	3.1244	PCDHGA12	2.06769		Sf3a1	3.67646									SPTAN1	6.0131			NEDD4		5.97137		CPLX1	3.3528
CHL1	4.10006	MYO18A	4.2359	PDE4DIP	4.24163		Vrk3	2.21215									SPTBN1	4.59556			NF1	3.96283			CPLX2	2.40333
FASN	5.99348	MYO5A	5.43908	ATG2A	2.84502		Smg9	3.56144									SPTBN2	2.90267			NISCH		5.62897		CPT1C	0.97586
KIF5A	6.16786	GLUL	5.50075	PIP5K1C	3.40281		Uchl3	4.04502									SRRM2	5.09839			NLGN2	1.83871			CREBBP	3.55593
APP	4.75792	ARHGAP21	2.95095	NACAD	3.21332		Paxip1	1.20615									STXBP1	6.05891			NRXN1	3.47602			CRMP1	7.11876
SLC22A17	3.76186	CELF2	5.98273	TRAK1	2.47462		Rmnd5a	1.98507									SV2A	2.84169			NRXN2	2.89535			CRTC1	3.51011
SYNGAP1	4.63531	TNRC18	3.40173	SPTAN1	6.0131		Ppm1j	-0.0621512									SYN1	5.66012			NTRK2		2.28927		CTBP1	4.16331
TTC3	5.3277	MYCBP2	4.35735	IQSEC3	2.09939		Kdm7a	0.441349									SYN2		5.14841		NTRK3	2.16219			CTNNB1		6.94501
MATR3	6.74396	NRXN1	3.47602	ZCCHC14	2.34833		Def6	1.0202									SYNGAP1	4.63531			PCDH10	1.89738			CTNND2	4.69728
MAP2	6.55987	SPHKAP	3.88963	CHN2	2.59555		Metrn	0.633277									SYNJ1	4.73225			PCDH9	1.84006			CUL9	3.47827
		EIF4G2	3.77136	CPLX1	3.3528		Ciao3	2.796									SYNPO	2.54981			PCLO		3.22164		CUX1	3.0888
		PITPNM2	3.37981	IPO4	4.71079		Angptl4	0.244716									SYP		3.68869		PCNX	0.502997			CUX2	3.15955
		ARPP21	3.78308	RAP1GAP	4.66938		Tm9sf1	0.530206									SYT1	3.00911			PDE2A	3.60422			CYFIP2	4.95733
		HIPK2	3.13921	MBD5	1.02832		Rec8	2.27245									SYT11	3.07493			PDZD2	2.46588			DAB2IP	3.05708
		SLC8A1	3.38559	PCDHAC2	1.34498		Gmpr2	3.57704									TECR		4.38351		PEG3	4.67012			DAGLA	0.475849
		CLASP2	5.20364	EEF2	5.64108		Mdp1	2.73125									TSPYL4	5.21543			PGM2L1	4.76587			DAPK1	3.65536
		HERC2	4.41718	TSPYL4	5.21543		Dhrs1	4.2238									TTC3	5.3277			PHF24	3.16634			DCAF6	3.46875
		AGTPBP1	4.44061	DTNA	4.21905		Ncan	3.06247									TUBA4A		5.39178		PI4KA	4.48034			DCLK1		5.65568
		ATP2B4	1.83488	BRSK1	3.59382		Tmem161a	0.200304									TUBB4A		4.38398		PITPNM2	3.37981			DCTN1	5.6581
		ATXN1	2.62052	ZFYVE1	2.62718		Borcs8	2.5034									TUBB5		7.49419		PKP4	3.25358			DDN	2.50218
		PKP4	3.25358	CPE	4.53341		Snx9	1.41673									UBA1	6.43247			PLXNA1	2.27249			DDX24	4.83224
		NDST1	0.546015	ZNFX1	2.4211		Rfx2	0.29207									UBQLN2	4.2375			PLXNA2	1.1853			DENND5A	2.78814
		RYR2	1.91668	PTPRF	1.74594		Ndufa11	4.98543									USP9X	4.49642			PLXNA4	1.10887			DGCR2	1.67627
		PCDH10	1.89738	LRP1	2.54464		Nr2f6	1.2682									VCP		4.10932		PPP2R2C	2.66971			DGKZ	3.56068
		SYNJ1	4.73225	PHF12	2.31282		Ocel1	-0.245875									VGF		3.06189		PPP3CA	5.8317			DHX30	3.98703
		ARHGAP35	4.07999	UBE3C	3.50232		Babam1	3.00092													PREX1	3.66904			DICER1	2.75139
		NISCH	5.62897	CAMTA1	4.60416		Braf	2.08067													PRICKLE2	4.11149			DIDO1	3.28125
		TRAK2	3.0944	PLXNA1	2.27249		Meis3	1.63448													PRKCB		5.3061		DIP2A	3.43372
		WDFY3	3.89812	MAPK8IP1	3.75029		Hltf	2.45892													PRKCE	4.55972			DIP2B	3.51635
		ARHGAP32	3.15652	CAMK2N1	1.5603		Tle5	4.3332													PRPF8	5.2684			DIP2C	3.82389
		GNB1	6.19476	PEG3	4.67012		Prpf6	4.23047													PRRC2A	3.93505			DIRAS2	2.56823
		UNC13A	4.71162	PFKM	5.41517		Snrpd1	3.29713													PRRC2B	3.7139			DISP2		2.43329
		CTNNB1	6.94501	FAM171B	1.68695		Slc9a3r2	2.61847													PRRC2C	4.26988			DLC1	2.72239
		RASGRP1	3.30805	RUSC1	5.19168		Tiam1	2.69119													PSD3	4.21174			DLG2	3.93039
		CEP170B	3.69344	ADD1	5.82585		Puf60	5.44402													PTPRT	1.035			DLG4	4.12765
		ANK2	4.12591	ARF3	4.05938		Uck1	1.86287													RAB6B	3.84522			DLG5	2.89406
		ANK3	3.43033	CDK5R1	3.83856		Mien1	3.16392													RALGAPA1	4.21719			DLGAP1		3.93489
		BIRC6	4.46438	KNDC1	3.46737		Tgfb1	-0.898829													RAPGEF4	3.70384			DLGAP2	3.0225
		MEF2C	6.0196	SLC12A6	0.309259		Ccdc97	3.05192													RASGRP1	3.30805			DLGAP3	2.23543
		SRCAP	2.88833	SECISBP2L	3.03821		Akap8	3.49657													RC3H2	2.33107			DLGAP4	3.87866
		CACNA1E	1.18165	SIPA1L1	2.87992		Pdcd2l	3.22818													ROBO2	2.20881			DMWD	3.95772
		CLASP1	3.84735	NRIP1	3.60819		Gtf2f1	3.47027													RPH3A	4.89352			DMXL2	4.84912
		NAV1	5.17229	PTPN11	3.09869		Clpp	3.46709													RTN1		5.12896		DNAJC6		4.89877
		SRRM2	5.09839	ZFP106	2.72834		Alkbh7	3.63087													RTN3		4.14691		DNM1		6.19278
		TENM3	2.10291	NCOR2	3.65709		Cox16	1.59077													RTN4	4.41421			DOCK3	3.9719
		HIVEP2	3.94944	PPM1E	3.70038		Prkd1	1.8401													RYR2	1.91668			DOCK4	3.58515
		CAMSAP2	4.41212	GTF3C1	4.20315		Cse1l	4.98622													SACS	2.31514			DOCK9	3.47223
		NTRK3	2.16219	YWHAG	6.3396		Prkra	3.73508													SCD2	3.37106			DOT1L	2.08649
		PCDH9	1.84006	EEF1A2	4.53463		Ykt6	3.23946													SCN8A	1.20513			DPP8	4.26018
		ATP1A3	5.18949	DSCAM	0.459748		Baz1b	3.59343													SECISBP2L	3.03821			DPYSL2		4.19526
		DCLK1	5.65568	NAT8L	0.82351		Tmed5	-0.474902													SETD5	2.77605			DSCAM	0.459748
		MED13L	2.45388	PPP3CA	5.8317		Ppp2r5d	4.41825													SHANK1	3.2758			DSCAML1	0.130923
		SCN8A	1.20513	NPAS2	1.57911		Pex6	3.09734													SHANK2	3.0664			DST		1.41333
		RPH3A	4.89352	PRR12	3.28216		Kdelr1	2.41257													SIPA1L1	2.87992			DTNA	4.21905
		WNK1	3.05467	DIRAS2	2.56823		Btbd6	2.24263													SLC1A2	4.27483			DTX1	3.52221
		ITPR1	2.70204	TCF25	5.30357		Epdr1	0.661838													SLC24A2	1.46585			DUSP8	3.02222
		EIF4G3	4.47243	SALL2	3.86528		Flii	3.79725													SLC8A1	3.38559			DYNC1H1		4.49859
		FASN	5.99348	POLR2A	4.07084		Qtrt1	2.77663													SMG1	2.62755			EEF1A2		4.53463
		PDE2A	3.60422	TAOK1	2.80577		Chaf1a	2.29734													SON	4.59099			EEF2		5.64108
		UNC80	2.29268	LRRC4B	2.09388		Adprh	3.64998													SPAG9	3.3931			EGR1		3.04298
		PSD3	4.21174	SPRN	0.981394		Timmdc1	2.03699													SPHKAP	3.88963			EHMT1	3.73762
		IGSF9B	0.0986187	RTN4R	0.780206		Lamb1	1.26156													SPTAN1	6.0131			EHMT2	4.21324
		TMOD2	5.4496	KCNB1	0.239374		Arrdc2	1.37533													SPTBN1		4.59556		EIF4G1	4.9505
		SYNE1	2.272	HIVEP1	2.36306		Tbxas1	-0.395575													SPTBN2		2.90267		EIF4G2	3.77136
		FAT3	0.797493	TSHZ1	1.6697		Timm44	3.47172													SRCAP	2.88833			EIF4G3	4.47243
		KIF5A	6.16786	KIF1B	4.92968		Ap2a2	4.3386													SRCIN1	4.57608			ELFN2	0.841494
		AGAP2	3.67837	UBQLN2	4.2375		Pnkp	2.30209													SRGAP3	4.11475			ELMO2	4.28697
		RALGAPA1	4.21719	FAM120A	2.91293		Bcam	-0.510251													SRRM2		5.09839		EML2	3.96297
		AKAP6	3.82389	AFF4	3.32537		Apoe	5.70734													STOX2	2.35599			ENC1	4.04954
		KIDINS220	3.38027	SORL1	1.11153		Ap1m1	4.92501													STX1B	3.97358			EP300	2.93268
		TRIM9	4.73602	RTN4	4.41421		Rab8a	2.03391													STXBP1		6.05891		EP400	3.4065
		KCNMA1	1.63552	FAT4	1.4974		Fam32a	2.01541													SYNE1	2.272			EPB41L1	4.83023
		CTNND2	4.69728	SETX	2.91407		Stk11	2.16652													SYNGAP1	4.63531			EPHA4	2.93068
		APP	4.75792	NEURL4	3.62871		Efna2	-0.220665													SYNJ1	4.73225			EPN1	3.91373
		UBR5	4.14598	RELN	2.55923		Atp5d	5.43553													SYT1		3.00911		EXTL3	0.955273
		DLG2	3.93039	TTC7B	2.46118		Ppp5c	4.63641													SYT11		3.07493		FAM120A	2.91293
		SYNGAP1	4.63531	RGS7BP	1.05219		Cnot11	3.06017													TANC2	3.45909			FAM171B	1.68695
		PI4KA	4.48034	CPT1C	0.97586		Sh3gl1	3.667													TCF25	5.30357			FAM91A1	2.41512
		TTC3	5.3277	SYT1	3.00911		Ranbp2	3.36356													TENM3	2.10291			FASN		5.99348
		NRXN2	2.89535	MAP1B	6.20645		Grk5	0.76732													TLN2	4.00231			FAT1	1.23744
		APBA1	3.99477	PRKCB	5.3061		Abcf3	3.91368													Tmem38b	-0.135349			FAT2	-1.26039
		SRCIN1	4.57608	C2CD2L	0.791171		Eif2b5	3.62062													TMEM178B	2.51251			FAT3	0.797493
		ABR	4.41604	TRIM2	5.02331		Car11	1.81193													TMOD2	5.4496			FAT4	1.4974
		TMEM178B	2.51251	NRGN	3.72177		Plag1	-2.22419													TNKS2	3.42646			FBXL16	3.35778
		FRY	4.60975	AP2B1	6.19541		Mrpl4	3.23604													TNRC18	3.40173			FBXL19	2.76828
		MAP2	6.55987	NLGN3	1.46048		Ap1m2	0.845109													TRAK2	3.0944			FBXO41	2.82661
		NAV3	3.52688	CUL9	3.47827		Mknk2	2.47212													TRIM37	3.72192			FCHO1	3.75839
				SH3BP4	2.73635		Btbd2	3.51311													TRIM9	4.73602			FKBP8	4.58335
				MADD	4.49565		Abhd17a	2.62578													TRIO	3.48722			FOXK2	2.59163
				PDE8B	2.15799		Mob3a	2.30774													TTC3	5.3277			FOXO3	3.47157
				KIF21A	3.92871		Ccdc65	2.3877													UBR3	4.20755			FRMPD4	3.05644
				RHOB	3.41406		Ddx23	3.73555													UBR4	4.39809			FRY	4.60975
				CADPS	5.06266		Rnd1	3.55541													UBR5	4.14598			FSCN1	5.67586
				PTPRS	2.82736		Myo1g	-1.18073													UNC13A	4.71162			FYN	4.35891
				TNRC6B	2.12893		Grik5	1.65135													UNC13C	1.82829			GABBR1		2.8114
				EP300	2.93268		Elavl3	4.11276													UNC80	2.29268			GABBR2	1.40251
				NGEF	4.46837		Rab3b	5.54962													USP9X	4.49642			GARNL3	3.58983
				WDR6	4.63089		Nosip	3.94571													VPS13D	3.18302			GAS7	4.81214
				CDK17	4.03475		Rps11	4.39027													WDFY3	3.89812			GBF1	4.31547
				KCNQ3	0.00663072		Paf1	4.53066													WNK1	3.05467			GIT1	3.92708
				PTPRN2	2.12078		Med29	1.0169													YWHAG	6.3396			GLUL		5.50075
				TUBB3	7.01092		Bicd1	3.67809													ZBTB18	4.84386			GNAL	3.78874
				NF1	3.96283		Ncstn	2.29167													ZFP106	2.72834			GNAO1	6.12017
				PLXNB1	0.726478		Phyhip	3.46732													ZYG11B	3.3211			GNAS		7.23743
				SGIP1	4.14927		Gars	4.81497																	GNAZ	3.79331
				ARHGEF12	3.02068		Tpm4	1.85732																	GNB1	6.19476
				VPS41	3.91803		Pcdhgb6	1.91085																	GPAM	3.78079
				UBE3B	2.37141		Prodh	0.85311																	GPM6A		3.24201
				SNAP91	5.91144		Ess2	2.43644																	GPR158	-0.111959
				BCL9L	2.95737		Slc25a1	4.15703																	GPR162	1.62302
				KIF21B	4.34739		Ddr1	1.04754																	GPRIN1	5.00203
				UNC13C	1.82829		Ier3	0.781548																	GRAMD1B	3.28754
				PDZD2	2.46588		Fosb	-1.04401																	GRIK3	0.468685
				DDN	2.50218		Klc4	2.63198																	GRIK5	1.65135
				MED14	3.55966		Ercc1	3.10382																	GRIN1		2.99847
				TSPAN7	3.82458		As3mt	2.61619																	GRIN2A	-0.605271
				PLEC	1.8703		Homer3	2.73259																	GRIN2B	2.26297
				UBQLN1	4.7024		Rnf215	0.760951																	GRM4	-0.0798526
				GNAL	3.78874		Sec14l2	2.42966																	GRM5	2.59995
				CRTC1	3.51011		Aak1	3.67713																	GSK3B	5.70905
				ARAP2	2.03008		Crot	3.29075																	GTF3C1	4.20315
				PCDHGC3	2.49408		Calb2	4.81045																	GTF3C2	2.79711
				KALRN	3.56316		Ciao1	3.60836																	HCFC1	4.32165
				ZEB2	4.79279		Has1	-0.916483																	HCN2	0.633081
				TMEM151A	0.59777		Htr3a	0.28943																	HDAC4	3.19202
				STXBP1	6.05891		Kpna6	4.3919																	HDAC5	3.41782
				STOX2	2.35599		Itpkc	1.82877																	HDLBP	4.55981
				ABCA3	1.87313		Shkbp1	1.59963																	HEATR5B	4.15911
				NTRK2	2.28927		Calr	3.98252																	HERC1	3.99181
				HTT	3.05199		Nob1	3.51686																	HERC2	4.41718
				DENND5A	2.78814		Nqo1	2.16812																	HIPK1	3.23504
				NDRG4	6.4936		Ppfia3	4.43185																	HIPK2	3.13921
				KCND2	1.87386		Gys1	2.78661																	HIPK3	3.02454
				SGSM2	2.76121		Lin7b	3.69876																	HIVEP1	2.36306
				SYN1	5.66012		Efnb3	1.82859																	HIVEP2	3.94944
				OGDH	5.28678		Mmd	1.42654																	HIVEP3	2.12131
				UBE2O	4.6288		Hlf	0.916639																	HK1		5.65437
				PACS2	2.87394		Kpna1	3.8956																	HMGXB3	2.24617
				PGM2L1	4.76587		Dzip1	2.48203																	HNRNPUL1	3.90314
				SLC17A7	2.54977		Fam162a	3.13529																	HSP90AB1		7.41874
				SCAF1	4.1563		Grm3	2.96948																	HTT	3.05199
				SIPA1L3	2.56355		Fancl	1.89019																	HUWE1	4.30903
				TTBK2	2.19442		Brinp2	0.960195																	IDS	1.80203
				ATP1A2	3.52222		Gstm5	5.23913																	IGSF9B	0.0986187
				KIF1A	6.17268		Gstm7	2.19503																	INPP4A	4.49955
				SPEG	1.5946		Gstm1	3.79215																	INTS1	4.00068
				BMPR2	0.859246		Stat5b	1.40076																	IPO13	2.89349
				ADNP	4.55324		Map3k11	0.280837																	IPO4	4.71079
				ATN1	3.91127		Dnmt1	4.5964																	IPO5	4.90375
				ELFN2	0.841494		Ppan	2.97132																	IQSEC2	2.48258
				ARFGEF1	3.47814		Eif3g	4.78208																	IQSEC3	2.09939
				PTK2B	4.29441		Hira	2.90957																	IRS2	3.01524
				USP9X	4.49642		Adh1	-0.0689905																	ITPR1	2.70204
				CHD8	3.88558		Dyrk2	2.17423																	ITSN1	3.3398
				OXR1	3.50434		Kifc2	1.52173																	JAK1	4.33699
				TRIO	3.48722		Plxna3	1.1726																	JPH3	1.91726
				DLG5	2.89406		G6pdx	3.54734																	JPH4	3.14319
				SEC14L1	3.94089		Wars2	1.18009																	KALRN		3.56316
				CELSR2	1.53991		Phb2	4.46176																	KCNA2	1.20677
				UBAP2L	4.81557		Eno2	5.45136																	KCNB1	0.239374
				ASH1L	3.42706		Emg1	2.46352																	KCNC3	0.109331
				BCAN	2.97011		Lpcat3	0.467461																	KCND2	1.87386
				SEC16A	3.45422		Grcc10	4.09874																	KCNH1	-0.459245
				EHMT1	3.73762		Atp6v1f	2.79922																	KCNH3	0.530497
				NR2F1	3.77117		Utp20	2.10605																	KCNH7	-0.012244
				WNK2	4.04966		Sst	3.24943																	KCNMA1	1.63552
				MAPK4	2.10262		Sin3b	4.31523																	KCNQ2	1.75737
				CACNB1	3.94913		Large1	1.46323																	KCNQ3	0.00663072
				CHD3	4.33318		Ddx56	3.65664																	KCNT1	0.0132062
				CYFIP2	4.95733		Tmed4	0.978304																	KDM4B	4.44767
				TBC1D9	4.00742		Rps5	5.72393																	KDM5C	3.73422
				KDM6B	2.43122		Bid	2.52271																	KDM6B	2.43122
				ELMO2	4.28697		Ralb	2.26857																	KIF1A		6.17268
				PCDH7	2.46908		Coro1c	4.40475																	KIF1B		4.92968
				ARID2	2.6319		Mcoln1	1.23526																	KIF21A	3.92871
				IQSEC2	2.48258		Pex11g	-0.683687																	KIF21B	4.34739
				PRKCE	4.55972		Mospd2	3.00688																	KIF3C	3.99239
				HEATR5B	4.15911		Etfb	4.25749																	KIF5A		6.16786
				CDC42BPA	3.84163		Wwox	2.46505																	KIF5C	4.53307
				PIKFYVE	3.09294		Cnn2	1.24781																	KIFC2	1.52173
				PUM1	4.76269		Polr2e	3.49616																	KLC1	5.8817
				RUSC2	4.80517		Mtfp1	2.41692																	KLHL22	4.41404
				ARRB1	3.13589		Eif2b2	3.9096																	KNDC1	3.46737
				ANKRD11	2.00137		Pgf	-0.170255																	LARS2	4.13729
				MAN2A2	0.3956		Ulk2	2.89796																	LHFPL4	0.692947
				SCAP	0.619415		Traf6	0.3766																	LINGO1	2.50788
				FAT1	1.23744		Prpsap2	2.79655																	LLGL1	2.88276
				SLC12A5	2.79665		Grap	-0.153226																	LMTK2	1.10212
				DLGAP4	3.87866		Chmp2b	3.6232																	LMTK3	2.18306
				MAST4	3.31112		Plod3	1.05629																	LPIN2	3.31113
				PDZD8	0.66898		Pax3	0.78251																	LRP1		2.54464
				NSD1	3.71597		Lbr	0.373577																	LRP3	0.760761
				GPRIN1	5.00203		Prcc	3.24187																	LRP8	1.18903
				HK1	5.65437		Rrnad1	2.41243																	LRRC41	3.92709
				CKAP5	5.20723		Hdgf	3.02067																	LRRC4B	2.09388
				FYN	4.35891		Crabp2	1.7078																	LRRC7	3.32329
				PITPNM1	3.91396		Ldha	5.82968																	LRRC8B	0.520656
				DIP2B	3.51635		Tmem242	1.79287																	LRRN2	1.41293
				RALGDS	2.74382		Thop1	3.81702																	LYNX1	0.975953
				DOCK9	3.47223		Pias4	3.2346																	MACF1	2.1272
				PRKCG	4.66025		Map2k1	4.06893																	MADD	4.49565
				TANC2	3.45909		Dtx2	1.79452																	MAGED1		6.48039
				ACTB	8.32992		Hspb1	1.04458																	MAGI2	2.95301
				GIT1	3.92708		Nfe2l3	0.354616																	MAN2A2	0.3956
				ATP2B2	2.86957		Kdm5a	2.32091																	MAP1A		5.38621
				NCOR1	3.76529		Chd5	4.01322																	MAP1B		6.20645
				TBC1D9B	2.18587		Cstb	3.07546																	MAP2		6.55987
				IDS	1.80203		Sh2b2	2.21061																	MAP3K12	3.79196
				CAMK2B	6.799		Eif2ak4	2.05351																	MAP4	4.79243
				ALDOC	5.76436		Wdr1	5.29623																	MAP4K4	4.99908
				PRPF8	5.2684		Ndrg1	4.09931																	MAP7D1	4.58856
				RAP1GAP2	2.93147		Klf5	2.06657																	MAPK1	5.94281
				MINK1	3.47156		Ufd1	4.36559																	MAPK4	2.10262
				CIT	3.46476		Zfp287	2.4049																	MAPK8IP1	3.75029
				SORT1	1.45134		Letm1	3.16607																	MAPK8IP3	5.25326
				RAPGEF4	3.70384		Cadm3	3.11401																	MAPKBP1	3.74736
				JAK1	4.33699		Slc1a6	1.0896																	MAST1	4.90697
				ABCA2	0.574093		Slc1a3	3.67428																	MAST2	3.27502
				AATK	2.92715		Msh6	3.12936																	MAST4	3.31112
				MGAT5B	1.63235		Mlxipl	-1.07889																	MAZ	3.7172
				KCNQ2	1.75737		Stx1a	4.85049																	MBD5	1.02832
				DIDO1	3.28125		Nid1	1.56106																	MBP	3.78885
				NSF	5.53989		Hmox1	2.17383																	MED13	2.30177
				CNP	4.52023		Pafah1b3	5.09239																	MED13L	2.45388
				THRA	4.9434		Zfp658	2.33937																	MED14	3.55966
				TRPC4AP	5.19735		Rfx1	2.161																	MED16	3.71008
				CLTC	6.2075		Prkaca	4.64986																	MEF2D	4.1442
				MTOR	3.60638		Asf1b	0.313241																	MFHAS1	1.51268
				SMARCC2	5.02241		Dnajb1	3.39221																	MGAT5B	1.63235
				R3HDM2	3.82796		Ndufs3	3.91398																	MIB1	4.15831
				DOT1L	2.08649		Por	2.20202																	MICAL2	3.44677
				AGPAT3	2.4681		Igf1r	0.334289																	MINK1	3.47156
				DIP2A	3.43372		Atp4a	-0.453014																	MMP24	0.827593
				WASF1	5.09041		Trim28	5.29909																	MON2	3.89952
				RERE	3.58035		Chmp2a	4.30683																	MPRIP	3.0233
				SPEN	2.70891		Ube2m	4.03628																	MTMR4	4.21339
				PINK1	4.06704		Adcy9	0.54093																	MTOR	3.60638
				SHANK2	3.0664		Ctr9	4.16968																	MYCBP2	4.35735
				AHDC1	4.00808		Pip5k1a	2.44514																	MYH10	5.36684
				LRRC7	3.32329		Snx6	3.84435																	MYO10	3.13338
				DLGAP3	2.23543		Mthfd2	2.6885																	MYO16	4.36928
				FOXK2	2.59163		Kit	1.39106																	MYO18A	4.2359
				NCDN	6.18364		Cs	4.02513																	MYO5A		5.43908
				MAP7D1	4.58856		Ampd3	3.11805																	MYT1L	4.48427
				TTLL7	3.71281		Bcas2	3.77611																	NACAD	3.21332
				PRKACB	5.04797		Ctcf	3.72229																	NAT8L	0.82351
				MACF1	2.1272		Tfap4	1.46119																	NAV1	5.17229
				SEZ6L2	3.22548		Vav1	0.76422																	NAV2	4.30195
				ALDOA	6.41888		Psmb4	5.34772																	NAV3	3.52688
				MAST2	3.27502		Slc30a4	-0.702304																	NBEA	4.53168
				BPTF	3.03939		Bloc1s6	2.02153																	NCAM1		5.00701
				PDE4B	3.82789		Adh5	5.01065																	NCAN		3.06247
				DNAJC6	4.89877		Gpr108	-0.238464																	NCDN		6.18364
				HDAC5	3.41782		Pth1r	-0.713806																	NCKAP1		5.30568
				SLC24A2	1.46585		Reep5	2.66873																	NCOA1	4.00739
				GRM5	2.59995		Ergic3	3.10864																	NCOA2	3.43126
				TRIM32	5.20475		Ncoa2	3.43126																	NCOA6	2.98002
				RAPGEFL1	2.4839		Trh	-0.246971																	NCOR1	3.76529
				MEF2D	4.1442		Smpd4	2.91057																	NCOR2	3.65709
				PPP1R9B	3.5143		Otx1	1.48909																	NCS1	2.51397
				GABBR2	1.40251		Shpk	0.498689																	NDRG2	5.64258
				CACNA1G	0.418989		Ephb3	0.525832																	NDRG4		6.4936
				AP2A1	5.64538		Rcn1	0.862816																	NDST1	0.546015
				TMEM8B	0.621146		Trap1	4.15603																	NEDD4		5.97137
				KCNC3	0.109331		Kptn	3.0085																	NEURL4	3.62871
				SHANK1	3.2758		Napa	4.27172																	NF1	3.96283
				USP32	3.06824		Snf8	2.26985																	NFIC	1.71456
				DMWD	3.95772		Ctsb	2.33699																	NFIX	4.16487
				STRN4	4.42353		Tbcb	4.50993																	NGEF	4.46837
				DLG4	4.12765		Inpp5k	3.5617																	NHSL1	2.63448
				NLGN2	1.83871		Crkl	2.52516																	NISCH		5.62897
				GAS7	4.81214		Lrwd1	2.91338																	NLGN2	1.83871
				LLGL1	2.88276		Cdkal1	2.70441																	NLGN3	1.46048
				GNAS	7.23743		Htra1	1.9361																	NOMO1	1.9623
				ATMIN	1.78801		Zbtb17	2.36905																	NPAS2	1.57911
				SHANK3	2.52262		Fam131c	2.35305																	NPTXR		2.8073
				PTPRT	1.035		Serpinb9	1.22416																	NR2F1	3.77117
				ZHX3	3.42116		Mob1b	2.42661																	NRGN	3.72177
				RALGAPB	3.49845		Atp6v1b2	5.60611																	NRIP1	3.60819
				TCF20	3.36839		Tep1	1.04351																	NRXN1		3.47602
				TEF	1.81747		Ttc5	2.73085																	NRXN2	2.89535
				ZC3H7B	2.94238		Arpc2	5.29679																	NRXN3		1.98811
				CBX6	4.287		Tmem147	1.99657																	NSD1	3.71597
				COBL	3.47183		Gcat	2.44434																	NSF		5.53989
				NCOA6	2.98002		Cdc20	2.47942																	NTRK2		2.28927
				MAST1	4.90697		Nectin4	-1.67141																	NTRK3	2.16219
				NFIX	4.16487		Tmem189	-0.421256																	NUP98	3.17064
				ZMIZ2	4.0194		Srm	4.0794																	NWD1	1.92014
				SNPH	2.35038		Arhgef19	-0.0498688																	OGDH	5.28678
				PTK2	3.89999		Rbm14	3.91426																	OLFM1	3.44243
				CALM1	5.98153		Actn3	-0.14979																	OXR1	3.50434
				SNAP25	6.08392		Zdhhc24	0.139325																	PACS1	4.29453
				PLCB1	4.25799		Pdk1	1.90268																	PACS2	2.87394
				CLCN3	1.91481		Prtn3	-0.280955																	PAK6	3.04682
				MYO10	3.13338		Mvd	4.37308																	PCDH1		2.34992
				MAP1A	5.38621		Stimate	-1.79203																	PCDH10	1.89738
				PAK6	3.04682		Atp7b	-1.22376																	PCDH7	2.46908
				ADAP1	3.57914		Rundc3a	3.66977																	PCDH9	1.84006
				ARHGEF7	3.98876		Cdt1	2.31329																	PCDHA4	1.1513
				HIPK3	3.02454		Aprt	3.94546																	PCDHAC2	1.34498
				AKT3	3.21616		Gtf2h1	2.29267																	PCDHGA12	2.06769
				SLC1A2	4.27483		Aplp1	3.63226																	PCDHGC3	2.49408
				NDRG2	5.64258		Qars	3.0459																	PCLO		3.22164
				GRIN2B	2.26297		Qrich1	4.32892																	PCNX	0.502997
				CHN1	3.35746		P4htm	1.00393																	PDE2A	3.60422
				UBR3	4.20755		Pola1	1.8328																	PDE4B	3.82789
				CHD4	4.6935		D130043K22Rik	0.990114																	PDE4DIP	4.24163
				EP400	3.4065		Acot13	3.46975																	PDE8B	2.15799
				KDM5C	3.73422		Zfp184	1.87932																	PDS5B	4.10412
				HUWE1	4.30903		Cdk4	3.95348																	PDZD2	2.46588
				LRRC8B	0.520656		Pip4k2a	2.06933																	PDZD8	0.66898
				RC3H2	2.33107		B4galnt1	1.42587																	PEG3	4.67012
				DAB2IP	3.05708		Mettl1	2.13532																	PER1	3.14481
				PLP1	1.7719		Tph2	1.8876																	PFKM	5.41517
				SETD5	2.77605		Ttc25	0.24962																	PGM2L1	4.76587
				SRGAP3	4.11475		Hcn1	-0.559693																	PHACTR1	4.6175
				PRICKLE2	4.11149		Acat2	3.57031																	PHF12	2.31282
				TMEM63B	2.01689		Wtap	2.91526																	PHF20	2.70678
				ZER1	4.28153		Sod2	3.41519																	PHLDB1	3.38817
				DCTN1	5.6581		Ik	5.10738																	PHYHIP	3.46732
				ITSN1	3.3398		Tmco6	2.00054																	PI4KA	4.48034
				SON	4.59099		Eif1b	3.94278																	PIGQ	1.8066
				LINGO1	2.50788		Clcn2	0.112511																	PIKFYVE	3.09294
				GRIN1	2.99847		Psmd2	5.05511																	PINK1	4.06704
				HCFC1	4.32165		Ap2m1	3.94682																	PIP5K1C	3.40281
				CACNA1B	1.50991		Syngr3	2.36561																	PITPNM1	3.91396
				NCAM1	5.00701		Abhd16a	1.11615																	PITPNM2	3.37981
				GSK3B	5.70905		Neu1	0.704548																	PJA2		5.87468
				ADCY5	0.746128		Ddah2	3.88985																	PKD1	-1.21428
				TCF4	5.58969		Clic1	2.89024																	PKP4	3.25358
				SPIRE1	2.38056		Pole	1.7684																	PLCB1	4.25799
				PLXNA4	1.10887		Krt19	1.92505																	PLCH2	2.36691
				DST	1.41333		Strada	3.22503																	PLD3		3.60858
				B3GAT1	2.33348		Mrpl49	2.49665																	PLEC	1.8703
				EIF4G1	4.9505		Pcdhac1	0.853144																	PLP1	1.7719
				WDR13	4.43097		Ppp2r1a	6.34338																	PLXNA1	2.27249
				MAPK1	5.94281		Tinf2	2.19594																	PLXNA2	1.1853
				APC	4.76258		Hapln4	-1.55446																	PLXNA4	1.10887
				ARID1B	3.40758		Dus3l	3.97822																	PLXNB1	0.726478
				CLEC16A	2.79171		Gabrb2	2.11717																	PLXND1	1.9729
				MPRIP	3.0233		Ccdc124	3.11701																	POLR2A	4.07084
				DGCR2	1.67627		Zfp54	0.137202																	PPARGC1A	1.89933
				TAOK2	3.8437		Rhoa	4.08483																	PPFIA3	4.43185
				PLD3	3.60858		Zmiz1	4.04357																	PPM1E	3.70038
				LRP3	0.760761		Hnrnpa0	3.63044																	PPP1R9B	3.5143
				DMXL2	4.84912		Rbm28	2.99203																	PPP2R1A		6.34338
				CAMTA2	2.91135		Ddx49	3.89594																	PPP2R2C	2.66971
				MTMR4	4.21339		Id3	3.55387																	PPP2R5B	3.4658
				FKBP8	4.58335		Arid1a	4.10468																	PPP3CA		5.8317
				LMTK3	2.18306		Crlf1	0.366896																	PREX1	3.66904
				MAPK8IP3	5.25326		Rplp1	3.10664																	PREX2	1.31162
				KLHL22	4.41404		Hmgcll1	2.50152																	PRICKLE2	4.11149
				EML2	3.96297		Ttc9b	2.76632																	PRKACB	5.04797
				BRD4	4.0203		Phox2a	-0.554791																	PRKCB		5.3061
				CACNA1A	1.18517		Abhd8	2.89915																	PRKCE	4.55972
				ARHGAP23	2.95805		Mid1ip1	3.63628																	PRKCG		4.66025
				USP5	5.52094		Clstn3	3.34889																	PRPF8	5.2684
				ZFR	4.48569		Cers4	-0.264977																	PRR12	3.28216
				SLC4A3	1.83641		Phax	3.85633																	PSAP		4.63835
				JPH4	3.14319		Snrpb2	3.44196																	PSD	4.28646
				GNAO1	6.12017		Prpf31	3.34561																	Ptch1	-0.0343371
				LPIN2	3.31113		Sertad1	0.532856																	PTEN	2.69413
				TRIL	0.819466		Carhsp1	0.872145																	PTK2	3.89999
				ATP13A2	2.48986		Elk3	-0.524698																	PTK2B		4.29441
				TTYH1	1.93542		Herpud2	2.3959																	PTPN11	3.09869
				SORBS2	3.01373		Rdh13	2.3516																	PTPN5	1.74114
				ARHGAP20	3.4577		Ubqln4	3.3711																	PTPRD	2.34022
				MYO18A	4.2359		Rps18	4.18246																	PTPRF	1.74594
				PHACTR1	4.6175		Zfp955a	1.09316																	PTPRJ	0.202462
				INPP4A	4.49955		Coro1b	4.15667																	PTPRN2	2.12078
				PPARGC1A	1.89933		Man1a2	0.234999																	PTPRS		2.82736
				TSC22D1	5.07059		Sptbn2	2.90267																	PTPRT	1.035
				PHLDB1	3.38817		Hdac4	3.19202																	PUM1	4.76269
				PLCH2	2.36691		Rala	3.6709																	PUM2	3.41105
				MYO5A	5.43908		Vdac3	4.07204																	R3HDM1	3.30331
				GARNL3	3.58983		Rpl30	4.08678																	R3HDM2	3.82796
				GLUL	5.50075		Vps72	3.35435																	RALGAPA1	4.21719
				DLGAP1	3.93489		Gabpa	2.4927																	RALGAPB	3.49845
				ARHGAP21	2.95095		Bmp7	-0.220928																	RALGDS	2.74382
				STXBP5	3.78711		Cabp7	0.729583																	RAP1GAP	4.66938
				MBP	3.78885		Zmat5	2.85707																	RAP1GAP2	2.93147
				SYNPO	2.54981		Ap1b1	4.95091																	RAPGEF1	3.18918
				SBF1	3.61821		Bcl2l13	1.93047																	RAPGEF2	3.66775
				FCHO1	3.75839		Dgcr8	3.01795																	RAPGEF4	3.70384
				TRIM3	4.47865		Xpo6	3.32991																	RAPGEFL1	2.4839
				SLC4A4	2.50699		Zfp212	2.08089																	RASGRF1	2.95869
				DLGAP2	3.0225		Elk1	0.503509																	RASGRP1	3.30805
				TNRC18	3.40173		Rnmt	3.45091																	RC3H1	2.28137
				TLE3	4.07505		Srp14	3.74522																	RC3H2	2.33107
				PCDH1	2.34992		Cdk9	3.87456																	RELN		2.55923
				ARHGEF4	1.5386		Tor2a	0.0587922																	RERE	3.58035
				MYCBP2	4.35735		Syngr1	1.69168																	REV3L	3.1475
				GNAZ	3.79331		Tex15	0.588786																	RGS7BP	1.05219
				CDK5R2	3.31178		Ppp2cb	3.83183																	RHOB	3.41406
				CACNA1I	0.115606		G0s2	0.144902																	RHOBTB2	2.08095
				TNIK	4.94098		Kcnd1	-0.462116																	RIMBP2	3.24665
				NRXN1	3.47602		Tfcp2	2.89945																	RPH3A	4.89352
				SPHKAP	3.88963		Sdhb	5.04611																	RPRD2	3.07788
				EIF4G2	3.77136		Kdsr	-0.0462401																	RPTOR	3.35861
				AUTS2	3.69677		Zmynd10	1.61126																	RTN1		5.12896
				FBXO41	2.82661		Tmem115	0.519661																	RTN3		4.14691
				PITPNM2	3.37981		Hyal2	0.073645																	RTN4	4.41421
				SLC4A8	1.88014		Ifrd2	-0.591023																	RTN4R	0.780206
				ARPP21	3.78308		Hyal1	-0.520783																	RUSC1	5.19168
				LHFPL4	0.692947		Tusc2	1.26395																	RUSC2	4.80517
				HIPK2	3.13921		Nprl2	4.17423																	RYR2	1.91668
				ALS2	3.31494		Slc3a2	2.9968																	SALL2	3.86528
				NRXN3	1.98811		Nxf1	3.79873																	SAMD4B	2.66123
				SLC8A1	3.38559		Tmem223	2.06236																	SAP130	3.79455
				CLASP2	5.20364		Wdr77	2.89901																	SASH1	3.06211
				MAP4	4.79243		Spire2	2.28339																	SBF1	3.61821
				TRO	4.6352		Fdx2	1.43466																	SCAF1	4.1563
				HERC2	4.41718		2610507B11Rik	1.39079																	SCAP	0.619415
				BCR	3.11614		AI597479	1.62145																	SCD2	3.37106
				AGTPBP1	4.44061		Ifi35	-0.188408																	SCN2A	2.06029
				REV3L	3.1475		Rdm1	-0.0762665																	SCN8A	1.20513
				EGR1	3.04298		Gosr1	1.84542																	SEC14L1	3.94089
				GRAMD1B	3.28754		Mrpl52	3.91534																	SEC16A	3.45422
				ACLY	5.58382		Gm266	0.758093																	SEC23A	4.6439
				MIB1	4.15831		Acaa1b	-0.85772																	SECISBP2L	3.03821
				ATP2B4	1.83488		Plcd1	2.15254																	SETD5	2.77605
				MED16	3.71008		Fads1	2.45488																	SETX	2.91407
				PSAP	4.63835		Apip	3.45904																	SEZ6L2		3.22548
				HIVEP3	2.12131		Pdhx	3.76841																	SGIP1	4.14927
				TNPO2	4.7471		Cfap161	1.04817																	SGSM2	2.76121
				PER1	3.14481		Brf1	2.97232																	SH3BP4	2.73635
				ATXN1	2.62052		Thg1l	1.49128																	SHANK1	3.2758
				DPP8	4.26018		Adam19	-0.204376																	SHANK2	3.0664
				CUX2	3.15955		Sugp1	3.35238																	SHANK3	2.52262
				PUM2	3.41105		Acad9	3.45826																	SIPA1L1	2.87992
				PTPRJ	0.202462		Dhdh	0.334489																	SIPA1L2	3.06669
				PKP4	3.25358		Fsd1	4.11658																	SIPA1L3	2.56355
				SLC8A2	2.15268		Sptbn1	4.59556																	SKI	2.97084
				CIC	3.35213		Pgam1	3.24264																	SLC12A5		2.79665
				NDST1	0.546015		Snapc2	3.21971																	SLC12A6	0.309259
				MAP3K12	3.79196		Gltp	1.01037																	SLC17A7		2.54977
				BAZ2A	2.05149		Ccnt1	3.84346																	SLC1A2		4.27483
				RYR2	1.91668		Med15	3.72006																	SLC22A17		3.76186
				PCDH10	1.89738		Zfp729a	-0.0887857																	SLC24A2	1.46585
				SYNJ1	4.73225		Gstm2	0.609805																	SLC25A23	2.37457
				MON2	3.89952		Hps3	2.46581																	SLC4A3	1.83641
				NISCH	5.62897		Kif11	2.31753																	SLC4A4	2.50699
				PJA2	5.87468		Rpa3	1.84223																	SLC4A8	1.88014
				ANK1	1.78613		Phox2b	-0.424469																	SLC6A1	2.96888
				SMARCA4	5.02653		Tnpo3	4.03485																	SLC6A17	1.69351
				TRAK2	3.0944		Zfp729b	1.28337																	SLC8A1	3.38559
				PTPRD	2.34022		Zkscan17	1.68659																	SLC8A2		2.15268
				BRSK2	3.52913		Gfod2	2.08008																	SLITRK5	0.864697
				DIP2C	3.82389		Enkd1	2.5025																	SMARCA2	4.38736
				WDFY3	3.89812		Atp6v0d1	4.9139																	SMARCA4	5.02653
				ARHGAP32	3.15652		Arih2	1.32246																	SMARCC2	5.02241
				NPTXR	2.8073		Igf2bp1	-2.25867																	SMG1	2.62755
				FOXO3	3.47157		Fgfrl1	-0.51618																	SMPD3	2.32861
				ARHGEF2	4.35441		Bcas1	3.08415																	SNAP25	6.08392
				SMARCA2	4.38736		Commd8	1.68247																	SNAP91		5.91144
				CUX1	3.0888		Ndufs2	5.48806																	SNPH	2.35038
				GNB1	6.19476		Fnbp4	2.59158																	SOBP	2.98602
				UNC13A	4.71162		Cad	3.70497																	SON	4.59099
				ATP9A	2.95469		Pten	2.69413																	SORBS2	3.01373
				CTNNB1	6.94501		Pea15a	3.97769																	SORL1	1.11153
				RASGRP1	3.30805		Timm23	-0.333019																	SORT1		1.45134
				USP34	3.94597		Tnfaip8l2	0.473719																	SPAG9	3.3931
				TMEM151B	0.649788		Crbn	3.9437																	SPARCL1		4.15415
				AGRN	2.35352		Ppp1r12c	2.36303																	SPEG	1.5946
				ANK2	4.12591		Ehmt2	4.21324																	SPEN	2.70891
				ANK3	3.43033		Birc3	-0.881956																	SPHKAP	3.88963
				BIRC6	4.46438		Pip4k2c	2.09579																	SPIRE1	2.38056
				CAMSAP1	3.64047		Clip3	5.33157																	SPRED1	1.68678
				NAV2	4.30195		Pax5	-0.943582																	SPRN	0.981394
				APBB1	5.63387		Tctex1d2	2.38899																	SPTAN1		6.0131
				CACNA1E	1.18165		Chp1	2.35436																	SPTB	1.8563
				CLASP1	3.84735		Ugt1a6a	-1.34411																	SPTBN1	4.59556
				EPHA4	2.93068		Apbb1ip	1.69635																	SPTBN2		2.90267
				AGAP1	3.68419		Tvp23b	0.338353																	SRCIN1	4.57608
				NAV1	5.17229		Dnajc7	5.37027																	SREBF2	2.93424
				SRRM2	5.09839		Cacybp	3.08225																	SRGAP3	4.11475
				HIVEP2	3.94944		Pigl	-0.0553727																	SRRM2		5.09839
				MAP4K4	4.99908		Ndufa2	3.17501																	STK25	3.98531
				PCDHA4	1.1513		Pam16	1.96646																	STOX2	2.35599
				NTRK3	2.16219		Glis2	1.42728																	STRN4	4.42353
				PCDH9	1.84006		Bicc1	0.391955																	STXBP1		6.05891
				RAPGEF2	3.66775		Anapc1	3.91221																	STXBP5	3.78711
				KCNA2	1.20677		Mertk	-0.539467																	SV2A		2.84169
				ATP1A3	5.18949		Tsg101	3.22706																	SV2B		2.29979
				DCLK1	5.65568		Rnf166	0.860677																	SYMPK	4.10511
				ANKRD17	4.34049		Ankrd28	2.5889																	SYN1		5.66012
				MAGI2	2.95301		Ankrd52	3.16492																	SYNE1	2.272
				RPRD2	3.07788		U2af1	3.3197																	SYNGAP1		4.63531
				KCNT1	0.0132062		Wdfy2	0.35745																	SYNGR1	1.69168
				CDKL5	3.03972		Rbsn	2.19722																	SYNJ1		4.73225
				DHX30	3.98703		Dguok	2.99516																	SYNPO		2.54981
				CAMKK2	3.5507		Slc25a11	4.24252																	SYT1		3.00911
				ULK1	3.52411		Chfr	2.34719																	SYT7	2.31572
				INTS1	4.00068		Ceacam16	0.130644																	TANC2	3.45909
				AMPH	5.49935		Tex261	0.287131																	TAOK1	2.80577
				SCN2A	2.06029		Psmb1	4.71137																	TAOK2	3.8437
				MED13L	2.45388		Dll1	0.192752																	TBC1D9	4.00742
				SCN8A	1.20513		Nol3	1.0592																	TBC1D9B	2.18587
				RPH3A	4.89352		Fhod1	0.124311																	TCF20	3.36839
				DNM1	6.19278		Stc1	-0.865587																	TCF25	5.30357
				GTF3C2	2.79711		Tmem208	1.99261																	TCF4	5.58969
				CTBP1	4.16331		E2f4	1.76995																	TEF	1.81747
				WNK1	3.05467		Surf4	1.28061																	THRA	4.9434
				ITPR1	2.70204		Surf2	2.58234																	TIAM1	2.69119
				EIF4G3	4.47243		Dnajb9	0.161079																	TLE3	4.07505
				GPR162	1.62302		Ppp1cb	4.40681																	TLN2	4.00231
				MAZ	3.7172		Tlk2	3.24729																	TMEM132A	2.60472
				SV2B	2.29979		Tsen15	1.45648																	TMEM151A	0.59777
				FASN	5.99348		Limk1	1.9472																	TMEM151B	0.649788
				HNRNPUL1	3.90314		Eln	0.950664																	TMEM63B	2.01689
				FBXL19	2.76828		Trappc2l	2.60059																	TMEM8B	0.621146
				NHSL1	2.63448		Galns	-0.37745																	TMOD2	5.4496
				PIGQ	1.8066		Gata2	-0.125331																	TNIK	4.94098
				ARNT2	4.26224		Edf1	4.39328																	TNK2	2.94852
				EPN1	3.91373		Fbxw5	2.87547																	TNKS	3.42683
				ARHGEF17	3.60588		Lrrk1	0.106696																	TNPO2	4.7471
				ZC3H4	3.21419		Aldh1a3	0.839639																	TNRC18	3.40173
				PDE2A	3.60422		Casd1	0.700251																	TNRC6B	2.12893
				NUP98	3.17064		Cnksr3	1.20234																	TNS3	2.96672
				ARHGEF4	1.89098		Mtmr1	2.05469																	TPPP	1.945
				SMPD3	2.32861		Nipsnap3b	3.69209																	TRAK1	2.47462
				SIPA1L2	3.06669		Lage3	1.9239																	TRAK2	3.0944
				TRRAP	4.15854		Gdi1	6.63483																	TRAPPC10	3.19875
				CELSR3	0.70533		Sash1	3.06211																	TRIL	0.819466
				IGSF9B	0.0986187		Gadd45b	1.13601																	TRIM2	5.02331
				TMOD2	5.4496		Slc39a1	-0.209245																	TRIM3	4.47865
				SYNE1	2.272		Endog	2.61413																	TRIM32	5.20475
				FAT3	0.797493		Xk	-0.871596																	TRIM37	3.72192
				KIF5A	6.16786		Plxnd1	1.9729																	TRIM9	4.73602
				AGAP2	3.67837		Cd83	0.221879																	TRIO	3.48722
				RALGAPA1	4.21719		Notch4	-1.78788																	TRIP12	3.91433
				AKAP6	3.82389		Prrt1	3.67327																	TRO	4.6352
				NCOA1	4.00739		Rnf5	2.94171																	TRPC4AP	5.19735
				DOCK4	3.58515		Fam163a	-0.803625																	TRPM3	2.08566
				DDX24	4.83224		Ctsk	-1.15816																	TRRAP	4.15854
				TRIM9	4.73602		Lpl	1.42247																	TSC2	4.22337
				SYT7	2.31572		Bnip1	3.60678																	TSC22D1	5.07059
				KCNMA1	1.63552		Srf	1.71498																	TSHZ1	1.6697
				PSD	4.28646		Lama5	-0.68049																	TSPAN7	3.82458
				EXTL3	0.955273		Hspa8	6.10199																	TSPYL4		5.21543
				TTBK1	1.9629		Acadsb	2.9025																	TTBK1	1.9629
				CTNND2	4.69728		Prune1	3.19702																	TTBK2	2.19442
				APP	4.75792		Cers2	0.441082																	TTC3		5.3277
				UBR5	4.14598		Capza2	4.71397																	TTC7B	2.46118
				NWD1	1.92014		Plekho1	2.32867																	TTLL7	3.71281
				TSC2	4.22337		Vps45	3.77438																	TTYH1	1.93542
				SLC22A17	3.76186		Anp32e	4.82664																	TTYH3	1.93403
				MAPKBP1	3.74736		Ppil4	3.27873																	TUBB3	7.01092
				SREBF2	2.93424		Cnih1	1.47627																	TULP4	2.65229
				CACNB3	2.83768		Med22	3.80847																	UBA1		6.43247
				DLG2	3.93039		Surf1	3.25546																	UBAP2L	4.81557
				SYNGAP1	4.63531		Qdpr	4.17742																	UBE2O	4.6288
				PI4KA	4.48034		Fam184b	2.87918																	UBE3B	2.37141
				TTC3	5.3277		Lcorl	2.05647																	UBE3C	3.50232
				HMGXB3	2.24617		Lta4h	4.26304																	UBQLN1	4.7024
				NRXN2	2.89535		Gtf2ird2	2.42137																	UBQLN2		4.2375
				FBXL16	3.35778		Castor2	1.70471																	UBR3	4.20755
				GPAM	3.78079		Ncf1	0.513691																	UBR5	4.14598
				TRPM3	2.08566		Adss	3.57602																	UHRF1BP1L	2.81153
				APBA1	3.99477		Stk32c	3.27077																	ULK1	3.52411
				RIMBP2	3.24665		Fnta	3.65866																	ULK2	2.89796
				SRCIN1	4.57608		Wasf3	1.94438																	UNC13A	4.71162
				LRP8	1.18903		Lbp	-1.45277																	UNC13C	1.82829
				ABR	4.41604		Celsr1	-1.41466																	UNC5A	0.232657
				CELF5	4.57599		Fli1	0.412843																	UQCRC1	5.80817
				TNK2	2.94852		N4bp2l1	0.561442																	USP22	5.62178
				RAPGEF1	3.18918		Tenm1	1.94424																	USP32	3.06824
				KLC1	5.8817		Camk1g	3.57607																	USP34	3.94597
				TNS3	2.96672		Lonrf3	1.10464																	USP5	5.52094
				FRY	4.60975		Atp5e	4.81093																	USP9X		4.49642
				FRMPD4	3.05644		Ctsz	1.14758																	VAMP2	5.16492
				MAP2	6.55987		Prelid3b	2.77079																	VPS13D	3.18302
				DGKZ	3.56068		Sertad4	2.55874																	VPS41	3.91803
				NAV3	3.52688		Slc25a5	4.20106																	WASF1	5.09041
				DSCAML1	0.130923		Mpped2	3.48745																	WDFY3	3.89812
							Nkap	2.40054																	WDR13	4.43097
							Ndufa1	3.28942																	WDR6	4.63089
							Plgrkt	3.58958																	WNK1	3.05467
							Lnx2	1.31309																	WNK2	4.04966
							Dyrk3	2.25631																	WWC1	2.45346
							Mapkapk2	2.00807																	XPO6	3.32991
							Cul4a	3.48765																	XPO7	3.61351
							H3f3b	3.96179																	YWHAG	6.3396
							Myh9	3.47738																	ZC3H4	3.21419
							Ift27	3.5093																	ZC3H7B	2.94238
							Ttll12	3.263																	ZCCHC14	2.34833
							Scube1	0.522458																	ZEB2	4.79279
							Serpinb1b	0.873007																	ZER1	4.28153
							Mrps18c	3.46302																	ZFHX2	1.40283
							Kctd5	2.92622																	ZFP106	2.72834
							Sdc4	0.474981																	ZFR	4.48569
							Cyth1	2.34016																	ZFYVE1	2.62718
							Rnd3	3.4023																	ZHX3	3.42116
							Brca1	1.18975																	ZMIZ1	4.04357
							Coa3	3.1355																	ZMIZ2	4.0194
							Med24	3.93087																	ZNFX1	2.4211
							Psmd3	4.73066																	ZYG11B	3.3211
							Glod4	4.68491
							Dnttip1	2.85771
							Vtn	1.28662
							Traf4	2.31973
							Stac2	0.334957
							Rpl19	4.45971
							Nek8	0.951682
							Plxdc1	-0.660375
							Psmd11	3.66569
							Pipox	0.5494
							Cyba	-0.176692
							Timp2	1.9242
							Top2b	4.17989
							Igfbp4	0.542998
							Atad5	1.42158
							Krt12	0.25914
							Rab11fip4	2.39114
							Wsb1	2.40234
							Rhbdl3	-1.26562
							Rnf135	0.448672
							Ada	1.84607
							Serinc3	2.05228
							Etv4	1.85639
							Dbndd2	2.36348
							Mmp9	-0.0264996
							Ghdc	-0.52843
							Slc12a7	-1.04627
							Zswim1	2.43459
							Crk	3.04908
							Mlx	2.98777
							Retreg3	1.02231
							Dhx58	-1.16334
							Rab5a	2.9871
							Nkiras2	2.26118
							Ift52	2.7391
							Mybl2	-0.940205
							Gdap1l1	4.59023
							Ptgis	-1.44908
							Cadps2	3.39765
							Ddx27	3.11927
							Rac3	4.97199
							Rrp7a	2.0406
							Cyb5r3	4.22073
							H2bc4	0.679143
							Med1	3.03197
							Stard3	0.200212
							Vmp1	1.58593
							Uchl5	3.72825
							Cdc73	1.60745
							Stk4	2.17808
							Gdf9	0.50806
							Zcchc10	0.901434
							Psmb6	5.21051
							Spag7	4.16328
							Pfn1	5.48235
							Tomm34	3.36068
							Ywhab	5.0922
							Stk3	1.98832
							Ksr1	2.151
							Zkscan6	2.46413
							Kpna2	3.01068
							Cep95	1.38995
							Vezf1	2.35865
							Cuedc1	2.76801
							Shroom1	1.03468
							Mrm1	1.83137
							Myo1b	4.04755
							Drg2	3.91976
							Dhx40	2.75405
							Ypel2	0.382058
							Nol11	3.52296
							Rpain	2.12656
							Kcnab3	1.43346
							Appbp2	3.13609
							Myh2	-0.994252
							Adora2b	-1.82996
							Cenpv	3.1761
							Pip4k2b	3.17061
							Gabarap	4.39751
							Acadvl	3.89078
							G3bp1	1.96999
							Mief2	2.32376
							Shmt1	1.54956
							Pdlim4	2.82995
							Tada2a	3.21001
							Pnpo	2.79757
							Copz2	-0.0188215
							Slc25a39	2.20974
							Aatf	3.4012
							Lhx1	1.47454
							Dync1h1	4.49859
							Ndel1	3.3211
							Slc25a35	-0.0659201
							Myh10	5.36684
							Mpdu1	2.2685
							Fxr2	3.7194
							Atp5g3	6.37572
							Avpi1	1.59297
							Rad51d	0.959934
							Pank3	1.84166
							Rars	4.06925
							Wwc1	2.45346
							Mrpl45	2.54123
							Irf1	0.652148
							Pelp1	3.72039
							Med11	2.448
							Natd1	0.307395
							Map2k3	1.10875
							Ywhah	5.02397
							Sart3	3.07114
							Hnrnpd	5.57783
							Slc35b4	-0.484918
							Use1	3.69754
							Dalrd3	2.90285
							Fis1	3.8453
							Plod1	0.906777
							Mfsd3	-0.118462
							Med8	2.8619
							Atp6ap1	3.5118
							Aldh3a1	0.650892
							Scrn1	4.26167
							BC005537	1.29256
							Isyna1	4.5435
							Cacng2	0.475895
							Tmem160	2.87391
							Mdh2	6.39119
							Rnf145	1.1188
							Atp6v1e1	5.87411
							Tecr	4.38351
							Ripk4	-0.415498
							Map1s	4.15691
							Tmem129	-0.0793054
							Nop9	1.97197
							Rnf31	2.2409
							Psmc3ip	0.992041
							Grb7	0.578508
							Noxo1	-0.489748
							Psme3	3.48205
							Zfp687	2.44245
							D8Ertd738e	2.96805
							Calm3	5.56484
							Cops3	5.05559
							Zfp874b	0.439091
							Gipc1	2.87208
							Plscr3	2.08797
							Ptger1	1.83038
							Arhgef25	1.99092
							Xab2	3.81193
							Cdc37	3.13204
							Icam5	1.1583
							Myh8	0.232389
							Ubb	2.11625
							Zkscan1	2.70574
							Ap4m1	2.49147
							Armc6	4.35962
							Haus5	1.57354
							Dusp9	-0.380476
							Pdk4	1.11589
							Ubxn6	3.08734
							Mydgf	1.25877
							Plin3	1.55461
							Cyb561	0.517445
							Ccdc12	2.05071
							Fmc1	3.49079
							Gle1	2.49108
							L3hypdh	1.0149
							Leng1	1.48765
							Polr2i	2.89722
							Ccdc170	0.726688
							Fbxo5	1.16332
							Mtrf1l	1.72692
							Hdac2	5.11766
							Rwdd1	2.56204
							Clvs2	3.09603
							Hey2	0.764294
							Trmt11	1.59895
							Sec63	0.82794
							Nr2e1	1.35733
							Snx3	3.899
							Adat2	1.78551
							Pex3	2.97228
							Ltv1	2.61009
							Cd164	0.116506
							Smpd2	2.72968
							Mical1	2.5743
							Rab32	-0.713839
							Ddo	0.307545
							Gtf3c6	3.2262
							Traf3ip2	-0.471404
							Tube1	0.18111
							Perp	-0.513321
							Arfgef3	4.16453
							Hebp2	-0.0417259
							Fam184a	2.44584
							Asf1a	2.35302
							Gopc	3.39789
							Qrsl1	2.60134
							Nmbr	0.515843
							Crybg1	-1.6897
							Smpdl3a	1.40371
							Reep3	-0.111131
							Fabp7	6.52319
							Serinc1	3.70036
							Nts	1.55899
							Ccdc59	2.57856
							Lin7a	2.54736
							Sim1	-1
							Ube2d1	3.25486
							Slc17a8	-0.637726
							Cabcoco1	0.417057
							Atp2b1	2.84076
							Actr6	3.59521
							Uhrf1bp1l	2.81153
							Dusp6	3.15331
							Tmpo	2.9596
							Sgk1	3.47448
							Ikbip	0.0457176
							Apaf1	2.5133
							Myb	0.3444
							Med23	3.43807
							Nedd1	0.699313
							Ccn2	1.00236
							Pex7	1.5105
							Ifngr1	-0.0345528
							Cfap54	1.41634
							Snrpf	1.01259
							Ntn4	-0.876605
							Fgd6	0.601113
							Ndufa12	3.2245
							Cep83	0.743124
							Nudt4	2.49241
							Nuak1	2.27708
							Tcp11l2	3.16272
							Cry1	2.73465
							Timp3	0.720281
							Hsp90b1	3.67601
							Ascl1	1.57191
							Gnptab	1.03269
							Sirt1	2.31277
							Ddx50	2.89119
							Supv3l1	2.43931
							Hkdc1	-0.809972
							Macroh2a2	3.29387
							Tysnd1	3.13537
							Ppa1	4.53667
							Pald1	1.55504
							Pcbd1	2.2785
							Ddit4	3.40292
							Dnajb12	2.29701
							Mcu	3.12569
							Cand1	4.10111
							Tbk1	3.37381
							Pno1	3.12192
							Egfr	0.554261
							Usp15	4.42529
							Tbc1d15	2.8187
							Pcsk4	-0.453315
							2310011J03Rik	1.63753
							Rab21	1.97943
							Apc2	4.42588
							Ndufs7	4.90367
							Pwwp3a	3.45681
							Uqcr11	3.51587
							Frs2	1.498
							Yeats4	2.95484
							Snrpd3	3.13975
							Cpm	-1.40299
							Csrp2	3.58354
							Mdm2	2.23186
							Osbpl5	2.82253
							Ap3d1	4.65241
							Timm13	3.23787
							Tmbim4	1.20341
							Helb	1.48382
							Nfic	1.71456
							Hcfc2	2.46737
							D10Wsu102e	-2.03825
							Wdr82	4.14744
							Pofut2	-0.508703
							Adarb1	2.73468
							Aldh1l2	2.11115
							Appl2	3.32333
							Hint1	4.84972
							Fgf18	-0.0137093
							Papolg	3.00987
							Pfkl	3.99442
							Pex13	2.0648
							Rhbdf1	0.0306417
							Mpg	1.7166
							Ahsa2	3.69026
							Nprl3	1.92595
							Nsg2	3.92891
							Stc2	-1.7792
							Asb3	3.02233
							Shc2	2.24465
							Wdpcp	2.10134
							Ccng1	2.01299
							Nudcd2	2.05754
							Hmmr	1.27198
							Polrmt	2.42627
							Hcn2	0.633081
							Ppp2ca	3.535
							Flt4	-2.94561
							Phykpl	0.742118
							Zfp354a	1.39144
							Gfpt2	1.89751
							Hspa4	5.16883
							Canx	3.56284
							Rack1	6.10371
							Rufy1	2.67486
							Mrnip	3.03216
							Rad50	2.63693
							Sar1b	3.75365
							Kremen1	-1.66417
							Hus1	0.403081
							Btg2	0.489806
							Castor1	0.201974
							Pes1	3.30254
							Adcy1	1.23643
							Gabra1	1.2187
							4921536K21Rik	-0.912762
							2310033P09Rik	2.38183
							Drg1	4.56222
							Cfap36	3.50006
							Ppp4r3b	2.64828
							Pnpt1	2.47602
							Polm	0.21308
							Pgam2	1.54406
							Ccdc117	1.13754
							Ska2	-0.272535
							Smg8	2.65884
							Gdpd1	1.71622
							Mrpl22	2.86375
							Sap30l	1.51412
							Rnft1	-0.774544
							Mfap3	0.503089
							Ppm1d	2.91519
							Acaca	2.7152
							Srebf1	1.47263
							Tom1l1	1.91193
							Cox11	2.1873
							Bzw2	4.86312
							Twistnb	0.56546
							Efcab10	-0.307801
							Sypl	0.82857
							Nampt	2.71989
							Tspan13	2.1673
							Rock2	3.14183
							E2f6	1.061
							Laptm4a	2.53409
							Trib2	3.36507
							Lratd1	2.22231
							Hs1bp3	1.14148
							Gna13	1.89245
							Smc6	2.95165
							Fam20a	-0.38915
							Nrcam	3.24756
							Rdh14	1.73083
							Abca8b	-1.30984
							Map2k6	3.22646
							Trappc12	4.1882
							Adi1	1.83358
							Klhl29	1.39668
							Rnaseh1	1.3366
							Fkbp1b	3.01113
							Cmpk2	2.16324
							Id2	4.50153
							Dus4l	1.07055
							Bcap29	0.454366
							Rrm2	3.43123
							Cenpo	-0.150654
							Klf11	1.51931
							Adcy3	1.13136
							Kif3c	3.99239
							Rab10	3.15904
							Sntg2	0.199563
							Myt1l	4.48427
							Taf15	4.32567
							Itgb3	-0.748242
							Mettl2	1.7548
							Ddx42	3.76847
							Ftsj3	3.41784
							Psmc5	5.27559
							Adap2	-0.883247
							Smarcd2	1.47865
							Polg2	0.888325
							Ddx5	5.65753
							Psmd12	4.89973
							Cacng4	1.07757
							Slc9a3r1	2.95614
							Fdxr	1.9374
							Nt5c	4.07572
							Jpt1	4.94183
							Nup85	3.59354
							Mif4gd	0.949324
							Grb2	3.6901
							Recql5	1.89236
							Galk1	3.13073
							Trim47	1.87684
							Ten1	3.37186
							Srp68	3.98542
							Ncbp3	1.18625
							Exoc7	4.30429
							Ube2g1	2.8627
							Tekt1	1.8779
							Med31	2.33072
							Txndc17	2.73173
							Slc13a5	0.462042
							Pimreg	1.954
							Cygb	2.42887
							Mfsd11	-0.00891218
							Eral1	2.81453
							Dhrs13	0.765229
							Coro6	0.766484
							Slc6a4	0.153469
							Blmh	4.87183
							Cpd	1.15104
							Timm22	1.47349
							Nxn	1.78643
							Rflnb	0.925374
							Doc2b	1.79752
							Ankrd40	1.93132
							Lrrc59	3.56982
							Slc35b1	1.63078
							Scrn2	2.09464
							Lrrc46	1.45226
							Alox8	1.28596
							Aloxe3	2.06465
							Vamp2	5.16492
							Aurkb	1.99743
							Pfas	2.62253
							Pik3r5	-1.97949
							Ntn1	0.397049
							Stx8	1.67808
							Cfap52	1.43408
							Usp43	1.55042
							Tmem101	0.696055
							Lsm12	1.98394
							Eftud2	4.78463
							Ccdc103	-0.156673
							Kif18b	1.66927
							Dcakd	4.41993
							Nmt1	3.15006
							Map3k14	0.52165
							Gosr2	2.36666
							Klhl28	3.56206
							Fkbp3	5.35469
							Foxg1	4.14165
							Scfd1	4.18682
							Ap4s1	2.51522
							Dtd2	0.939714
							Gtf2a1	2.08223
							Tshr	-1.94961
							Sel1l	1.53995
							Dnaaf2	0.796186
							Pole2	1.07871
							Klhdc2	4.77178
							Nemf	3.58891
							L2hgdh	0.814436
							Dmac2l	2.41578
							Sec23a	4.6439
							Cdkl1	2.44524
							Gemin2	1.56729
							Trappc6b	2.05421
							Pnn	3.56346
							Galc	0.237792
							Zc3h14	2.97536
							Polr2h	2.63266
							2700097O09Rik	1.85541
							Ppp2r3c	1.82786
							Psma6	5.54538
							Nfkbia	3.17522
							Mbip	2.36539
							Ngb	0.452159
							Sptlc2	0.781414
							Ahsa1	4.90078
							Snw1	3.69648
							Nova1	2.64688
							Mthfd1	4.02186
							Ppp2r5e	3.98378
							Sgpp1	-0.289992
							Sptb	1.8563
							Rab15	1.57395
							Atl1	3.72666
							Sav1	0.418496
							Tmx1	1.2668
							Actr10	4.30366
							Rtn1	5.12896
							Serpina3n	-0.44405
							Ppm1a	2.92244
							Glrx5	2.03239
							Mnat1	2.60463
							Prkch	1.44729
							Hif1a	4.57972
							Snapc1	2.45453
							Atp6v1d	3.43292
							Plek2	0.640833
							Zfyve26	1.29547
							Arg2	2.61851
							Actn1	3.63316
							Galnt16	1.18967
							Erh	-0.0165816
							Pcnx	0.502997
							Wdr37	3.59865
							Cdca7l	0.286322
							Tdp1	3.30329
							Psmc1	4.40967
							Nrde2	2.24682
							Trip11	2.28553
							Atxn3	1.23563
							Lgmn	2.61089
							Golga5	2.46096
							Chga	2.87723
							Otub2	1.62404
							Akr1c18	0.814268
							Tshz3	2.46274
							Numb	2.43258
							Acot2	1.47698
							Acot3	-0.847277
							Fam161b	2.36515
							Vsx2	-2.30098
							Abcd4	-0.16431
							Isca2	2.09615
							Npc2	0.668927
							Fcf1	2.6456
							Fos	2.07748
							Erg28	2.24014
							Vash1	2.94004
							Angel1	-0.205528
							Cyp46a1	1.28648
							Hhipl1	-0.0357285
							Yy1	2.6289
							Slc25a29	1.75348
							Hsp90aa1	5.73569
							Amn	1.74844
							Zfyve21	2.31904
							Xrcc3	-0.264302
							Adssl1	1.27214
							Siva1	1.17018
							Gng4	1.83721
							Trim27	2.5547
							Scgn	0.647778
							Mrs2	0.216613
							Gpld1	-1.37698
							Exoc2	4.21423
							Tmem14c	2.67737
							Elovl2	0.326103
							Tbc1d7	2.99572
							Mcur1	0.419328
							Cap2	3.44424
							Nup153	3.51671
							Tpmt	1.41272
							Dek	3.52077
							Id4	2.39131
							Cenpp	1.79755
							Nol8	2.86935
							Nxnl2	0.5956
							Wrnip1	3.7524
							Ly86	0.390766
							Ssr1	0.74113
							Riok1	2.74908
							Shc3	3.30141
							Gadd45g	2.59388
							Aopep	0.66705
							Auh	3.39281
							Sptlc1	0.621485
							Msx2	0.175151
							Habp4	2.42938
							Sfxn1	3.14361
							Drd1	0.141193
							Ctsl	2.66626
							Cdk20	1.49932
							Lman2	0.247146
							Mxd3	1.15641
							Prelid1	2.75886
							Ddx41	2.37933
							Fam193b	2.26329
							Txndc15	1.75755
							Caml	3.21092
							Cxcl14	1.30716
							Ptdss1	1.19008
							Mterf3	2.21649
							Uqcrb	2.68148
							Rsl1	0.107179
							Cetn3	4.12091
							Adcy2	0.909326
							Ccnh	3.74682
							2210016F16Rik	1.61642
							Naa35	3.71954
							Trip13	0.855676
							Tppp	1.945
							Ahrr	-1.16285
							Sdha	4.92962
							Ccdc127	0.703473
							Lrrc14b	-0.801711
							Pcsk1	0.0413755
							Rhobtb3	2.15595
							Spata9	-0.911622
							Nsun2	3.43456
							Med10	3.35264
							Irx4	-0.877344
							Ndufs6	3.64218
							Slc6a3	-0.429089
							Clptm1l	1.21747
							Tert	0.795718
							Hapln1	-0.317132
							Xrcc4	3.13119
							Atg10	1.11346
							Zcchc9	2.39011
							Cd180	-1.02922
							Ak6	2.50975
							Smn1	3.35667
							Mccc2	3.34071
							Ptcd2	2.84019
							Ankra2	3.47666
							Hexb	1.85988
							Gfm2	2.53009
							Polk	1.69538
							Hmgcr	3.4816
							Aggf1	1.9653
							Otp	1.22064
							Ap3b1	3.32719
							Scamp1	2.25434
							Dimt1	1.82121
							Plk2	5.02662
							Zfyve16	2.3431
							Dhfr	0.401566
							Msh3	2.75095
							Trim23	4.21445
							Ppwd1	2.2695
							Cenpk	1.47675
							Cwc27	2.81044
							Srek1ip1	1.54508
							Htr1a	-0.292941
							Emb	-0.36504
							Mrps30	2.76041
							Fgf10	-0.309917
							Psmd6	5.18235
							Atxn7	-0.239294
							Fezf2	2.62023
							Ptprg	1.35916
							Pdhb	4.37406
							Ankrd55	1.86778
							Mtrex	4.00968
							Gpx8	0.739373
							Ndufs4	3.99629
							Ube2e1	3.29542
							Thrb	0.473302
							Ngly1	2.6594
							Glud1	4.97748
							Cdhr1	0.231046
							Nid2	-0.335428
							Rtraf	2.43271
							Nudt13	0.996194
							Ecd	3.46125
							Dnajc9	3.184
							Cfap70	0.0943453
							Zswim8	4.14648
							Vcl	1.09158
							Ero1l	-0.830354
							Psmc6	4.88937
							Anxa11	1.1699
							Ppif	2.57311
							Arf4	4.84973
							Dnah12	-1.09578
							Hacl1	1.99482
							Eaf1	0.261837
							Tasor	2.93777
							Capn7	3.68423
							Bap1	2.96541
							Phf7	0.0538621
							Oxnad1	2.24216
							Parg	2.93645
							Glt8d1	0.601244
							Ogdhl	3.93485
							Ebpl	-1.48032
							Kpna3	3.57513
							Spryd7	1.98282
							Rnaseh2b	2.3835
							Zmym2	3.51352
							Cryl1	3.22287
							Anxa8	-0.746655
							Pinx1	2.32426
							Tkt	5.68298
							Lats2	0.629122
							Dcp1a	1.35441
							Ska3	1.50304
							Mrpl57	1.39402
							Micu2	3.51716
							Fgf9	0.784114
							Rcbtb1	2.5873
							Cab39l	1.70417
							Mtmr6	3.39426
							Cacna2d3	2.25257
							Esd	3.67368
							Slc25a30	0.743304
							Gpalpp1	1.56594
							Nufip1	2.07815
							Rgcc	2.35943
							Naa16	-0.127145
							Diaph3	0.787219
							Mtrf1	1.78943
							Wbp4	2.91419
							Pbk	2.59809
							Esco2	1.34985
							Ccdc25	3.38588
							Clu	3.62734
							Trim35	4.49
							Dpysl2	4.19526
							Bnip3l	1.28434
							Nefm	4.80509
							Nefl	5.18709
							Pibf1	2.89804
							Bora	1.07864
							Rhobtb2	2.08095
							Klhl1	2.19266
							Bin3	2.01855
							Fam160b2	2.12732
							Bmp1	0.592625
							Xpo7	3.61351
							Gfra2	1.12811
							Rb1	2.8272
							Itm2b	3.65661
							Med4	2.73439
							Sucla2	5.17823
							Gpc5	1.25722
							Spry2	2.37845
							Rbm26	3.70822
							Cln5	-0.99836
							Tgds	0.592066
							Gpr180	0.000640637
							Dnajc3	0.157083
							Ttc33	3.38393
							Tox4	2.81502
							Mettl3	3.06213
							Lrp10	0.13945
							Haus4	1.99805
							4931414P19Rik	0.925999
							Slc7a8	1.08978
							Fbxo4	1.56659
							Psmb5	3.88229
							Bcl2l2	0.527561
							Efs	1.51619
							Ngdn	2.96225
							Dhrs4	2.55749
							Emc9	3.32966
							Ripk3	-0.40405
							Khnyn	1.79901
							Cct5	5.8354
							Tars	3.87071
							Brix1	2.81565
							Rad1	1.87846
							Mtdh	0.83433
							Laptm4b	0.363472
							Sdc2	0.6237
							Ank	1.13544
							Rnf19a	2.37984
							Rrm2b	0.940359
							Atp6v1c1	4.91635
							Slc25a32	0.868401
							Dcaf13	4.12644
							Angpt1	0.403526
							Eif3h	4.65736
							Rad21	3.8967
							Shcbp1	2.14862
							Rida	2.54143
							Fam135b	1.51042
							Khdrbs3	4.15154
							Eif3e	4.51014
							Emc2	3.72212
							Ebag9	1.23948
							Kcnv1	1.29547
							Washc5	3.30476
							Sqle	2.75237
							Ndufb9	4.01978
							Fbxo32	0.0558923
							Tbc1d31	1.2264
							Derl1	0.57122
							Mtbp	1.40006
							Lrrc6	1.39276
							Trmu	2.49309
							L3mbtl2	2.64903
							Rbx1	2.24553
							Slc25a17	4.03636
							Adsl	3.47143
							Tab1	2.41159
							Deptor	0.962731
							Dscc1	1.10049
							Josd1	0.370197
							Cby1	2.68672
							Dmc1	-1.2645
							Ribc2	-1.03955
							Samm50	3.54534
							Parvb	2.24867
							C1qtnf6	-0.423375
							Ndufa6	4.34045
							Smdt1	3.65683
							Twf1	2.64819
							Naga	0.58523
							Slc38a2	1.97478
							Rpap3	3.2729
							Pmm1	4.32222
							Polr3h	2.71792
							Aco2	4.98457
							Phf5a	2.13498
							Col2a1	-0.466174
							Itga5	-0.971434
							Ppp1r1a	3.12536
							Shisa9	0.787673
							Nubp1	2.15845
							1810013L24Rik	3.11923
							Bcl6	2.35064
							Il1rap	-0.387476
							Anks3	2.1196
							Crebbp	3.55593
							Hes1	2.35467
							Zfp263	2.2584
							Gpt	1.17344
							Ercc4	3.09314
							Cyc1	4.99036
							Sharpin	3.1512
							Maf1	3.15814
							Hgh1	2.27449
							Dgat1	0.426578
							Bop1	3.91363
							Fbxl6	2.26347
							Gpaa1	1.48067
							Oplah	2.571
							Grina	3.11442
							Tsta3	3.42549
							Naprt	1.87396
							Gsdmd	0.839981
							Ly6h	3.92939
							Rhpn1	1.85776
							Lynx1	0.975953
							Rpl24	3.65823
							Cep97	1.39492
							Lmf2	0.817371
							Tymp	1.33096
							Chkb	3.06179
							Mapk8ip2	3.02882
							Rabl2	2.8242
							Nectin3	0.880741
							Cd200	3.10668
							Atg3	3.31745
							Slc35a5	0.365538
							Prkdc	2.24065
							Mcm4	3.07539
							Fopnl	2.59865
							Nde1	1.73582
							Mpv17l	1.85969
							Ntan1	2.30762
							Rrn3	3.31485
							Bfar	0.921122
							Mrpl40	3.14968
							Arl6	3.09932
							Nit2	3.53652
							Lztr1	4.35984
							Aifm3	1.069
							Snap29	2.51379
							Sdf2l1	0.408027
							Senp5	2.80569
							Ncbp2	2.78402
							Top3b	3.12839
							Pak2	2.92003
							Spag6l	2.64578
							Wdr53	2.18506
							Tfrc	1.33165
							Arhgap31	1.64015
							Fyttd1	3.59019
							Snx4	3.22411
							Klhl24	2.81875
							Umps	2.8503
							Ndufb4	-0.082686
							Rabl3	1.60924
							Gtf2e1	2.77165
							Hcls1	1.27903
							Iqcb1	3.30535
							Mylk	0.473899
							Pdia5	-0.509679
							Slc49a4	0.683886
							Ehhadh	1.08176
							Senp2	1.80969
							Tmem41a	0.830125
							Chodl	-0.426667
							Dgkg	3.1589
							Usp25	1.74503
							Rfc4	2.81585
							Eif4a2	5.65413
							Robo1	1.62889
							Atp5j	4.89572
							Adamts1	0.0367661
							Adamts5	-1.64464
							Ets2	3.15975
							Dyrk1a	3.1994
							Vps26c	3.00231
							Slc15a2	0.451423
							Pros1	-0.75827
							Psmg1	3.72377
							Clic6	1.34108
							Rcan1	2.5894
							Atp5o	5.30312
							Donson	1.75204
							Tmem50b	1.58905
							Ifngr2	0.818092
							Il10rb	-0.143208
							Cfap298	2.95852
							Sod1	4.83297
							Kansl2	1.36847
							Lmbr1l	-1.03175
							Kmt2d	2.66556
							Nckap5l	2.74112
							Faim2	1.13951
							Racgap1	3.07605
							Asic1	1.14594
							Smarcd1	3.93275
							Gpd1	1.47435
							Cox14	1.58607
							Cers5	1.17473
							Atf1	-0.489129
							Slc11a2	0.479572
							Nr4a1	1.73933
							Krt1	1.22598
							Krt18	1.25315
							Csad	2.65817
							Tarbp2	1.20573
							Calcoco1	3.60829
							Sncg	2.01897
							Rttn	0.401242
							Nus1	0.813552
							Lrrc71	-0.692042
							Ndufa5	4.31813
							Msrb2	0.961386
							Rfc2	2.1403
							Denr	2.88979
							Prmt5	4.46452
							Sympk	4.10511
							Get1	1.32687
							Ivns1abp	4.38331
							Hbb-bs	1.37067
							Krt8	-0.560206
							Grm2	0.684164
							Serping1	-0.503956
							Scg5	3.10009
							Acy1	2.74449
							Creld2	0.424826
							Twf2	3.7127
							Marchf5	2.88822
							Trip6	0.633826
							Agap3	4.24334
							Dlx2	2.37821
							Gnb3	-1.06476
							Prph	2.07453
							Pcbp4	3.85098
							Cdca3	0.827156
							C1qtnf12	0.0678762
							Ogfod2	1.93455
							Mrps23	3.12215
							Acbd4	1.16197
							Rhebl1	0.898266
							Hes7	-0.750864
							Serac1	2.40612
							Rsph3b	0.0506265
							Rps6ka2	2.52883
							Agpat4	1.8588
							Igf2r	0.913172
							Chd1	1.76623
							Fgfr1op	1.78026
							Phf10	3.65313
							Pkmyt1	1.39732
							Paqr4	0.901422
							Flywch2	2.15531
							Slc25a27	1.89114
							Pla2g7	3.20078
							Tnfrsf21	1.22414
							Cd2ap	0.092736
							Efhb	-0.0630505
							Cdc5l	2.9778
							Spats1	0.696646
							Aars2	2.4141
							Mrpl14	3.42843
							Sgo1	0.222848
							Hsp90ab1	7.41874
							Gtpbp2	3.06871
							Polh	1.62493
							Clic5	-1.71315
							Enpp5	2.57686
							Fbxl17	3.11891
							Rsph9	3.17278
							Mrps18a	3.52731
							Med20	2.10509
							Usp49	0.112711
							Bysl	2.52848
							Tfeb	1.27697
							Ppil1	2.91712
							Cpne5	3.39902
							Fgd2	-0.123268
							Pim1	1.53025
							Cmtr1	2.88493
							Rnf8	2.38055
							Abcg1	0.752752
							Rsph1	0.873717
							Sik1	2.59332
							Ndc80	1.63619
							Clip4	2.75596
							Lbh	2.15216
							Galnt14	0.638726
							Ehd3	3.07658
							Slc30a6	0.19734
							Yipf4	1.55365
							Eif2ak2	0.829713
							Cebpz	3.41882
							Cyp1b1	-1.13209
							Vapa	4.20717
							Twsg1	-0.496094
							Tedc2	1.36437
							Slc3a1	-1.49806
							Eci1	3.00032
							Epas1	2.92677
							Rhoq	-0.0629771
							Pigf	0.685402
							Caskin1	3.8205
							Cript	2.23019
							Msh2	3.92947
							Hagh	3.92112
							Spsb3	3.43032
							Nme3	2.17534
							Jpt2	1.72115
							Ift140	3.50837
							Telo2	3.46244
							C3	-1.41762
							St6gal2	0.512805
							Tekt4	0.104058
							Nme4	-0.508564
							Mrpl28	3.88446
							Arhgdig	3.59461
							Rgs11	0.000957796
							Dusp1	2.48147
							Cuta	3.63789
							Kdm4b	4.44767
							Uqcc2	3.37068
							Nudt3	3.69514
							Mllt1	3.08349
							Taf11	2.64823
							Anks1	2.45729
							Pdzph1	-0.443771
							Nudt12	1.21817
							Mtpap	2.59604
							Svil	0.802405
							Zeb1	2.58695
							Kif5b	4.45746
							Map4k3	3.2039
							Tmem178	0.748048
							Thumpd2	1.08389
							Cox7a2l	2.13263
							Dync2li1	3.25755
							Polr2d	2.92341
							Sap130	3.79455
							Syt4	2.64
							Celf4	5.4696
							Mapre2	5.19051
							Thoc1	2.34784
							Cdh2	2.43072
							Wdr46	2.93311
							Vps52	4.10076
							Ring1	2.45837
							Psmb8	-0.0657239
							Pfdn1	3.59814
							Dnajc18	2.12736
							Spata24	0.976378
							Sil1	1.20681
							Hspa9	4.58152
							Etf1	3.15797
							Epb41l4a	2.09608
							Stard4	1.874
							Ercc3	3.46049
							Csnk2b	5.55462
							Bag6	5.4109
							Prrc2a	3.93505
							Lims2	0.752868
							Aif1	1.37402
							Wdr33	2.82013
							Riok3	3.27905
							Rmc1	3.82764
							Mrpl27	2.86963
							Npc1	1.19906
							Impact	3.86668
							Dhx16	2.69741
							Ndfip1	5.23223
							Spry4	1.05659
							Mrps18b	2.43733
							Dele1	2.29878
							Rpp21	3.01529
							Gabbr1	2.8114
							Dcp2	0.401663
							Mal2	0.503408
							Hbegf	0.552217
							Yipf5	1.41296
							Tcerg1	3.76509
							Dpysl3	7.91782
							Hsd17b4	4.25236
							Sec11c	1.675
							Grp	0.664032
							Pmaip1	-1.62075
							Impa2	0.0435499
							Cidea	1.11429
							Srfbp1	2.3826
							Afg3l2	3.36045
							Prelid3a	2.1365
							Snx24	2.22646
							Psmg2	3.61442
							Ppic	0.125211
							Cep192	1.34551
							Setbp1	2.33295
							Me2	2.89013
							Cxxc1	2.98238
							Rbfa	2.68579
							Pcyox1l	0.89691
							Napg	4.1512
							Nars	5.57275
							Lmnb1	4.14022
							Prrc1	2.89738
							Fbn2	-1.47297
							Isoc1	2.7534
							Dctn4	4.30587
							Rbm22	3.87953
							Camk2a	5.22528
							Slc6a7	1.68701
							Gnaq	3.49871
							Psat1	4.24695
							Timm21	0.63726
							Anxa1	1.2796
							Fth1	5.33591
							Fads2	3.19815
							Tmem138	0.409704
							Sdhaf2	2.49521
							Osbp	2.92052
							Fam111a	2.01192
							Lpxn	-0.701208
							Gna14	-0.542754
							Rfk	2.10298
							Pcsk5	-0.243002
							Ostf1	1.68149
							Carnmt1	-1.52118
							Ccdc86	1.68024
							Prpf19	5.4577
							Tmem132a	2.60472
							Ddb1	5.66324
							Aldh1a7	0.261734
							Zfand5	4.22652
							Cemip2	-0.28106
							Rtn3	4.14691
							Atl3	2.01545
							Naa40	2.1592
							Otub1	5.00005
							Cdc42bpg	0.0495589
							Ehd1	4.08684
							Ppp2r5b	3.4658
							Ak3	2.23261
							Snx15	2.94765
							Cdca5	0.645115
							Vps51	4.00706
							Tm7sf2	1.38065
							Rpp30	2.91745
							Syvn1	1.47459
							Il33	1.80842
							Frmd8	1.31152
							Tnks2	3.42646
							Uhrf2	3.21845
							Rad9a	1.37536
							Mrpl21	3.03428
							Rps6kb2	0.0471731
							Ighmbp2	1.89873
							Pola2	2.42078
							Eif1ad	1.89305
							Chka	3.73112
							Aip	3.88735
							Pold4	1.81723
							Sf3b2	5.03047
							Gldc	2.34271
							Cdk2ap2	1.79333
							Pacs1	4.29453
							Pip5k1b	0.556537
							Nudt8	1.22178
							Rab1b	4.33428
							Cnih2	2.51215
							Doc2g	-0.843262
							Yif1a	1.14207
							Cbwd1	1.76373
							Rin1	0.0392495
							Rce1	0.467784
							Minpp1	0.635692
							Dock8	-0.100405
							Peli3	1.35358
							Cpt1a	3.10136
							Mrpl11	2.66098
							Gal	0.58334
							Dpp3	4.34709
							Lrp5	-1.45072
							Rnaseh2c	2.35141
							Rela	2.81975
							Slc1a1	1.69811
							Znrd2	4.30769
							Scyl1	3.67844
							Arl2	3.69903
							Map4k2	1.09302
							Esrra	1.84514
							Kcnk4	-0.123234
							Gpr137	0.505773
							Plcb3	2.4576
							Stip1	4.22166
							Spindoc	1.5697
							Smc3	3.73005
							Shoc2	3.52515
							Eif3a	4.85149
							Fam45a	2.75659
							Prdx3	3.63888
							Noc3l	2.33706
							Hells	1.47041
							Aldh18a1	3.86591
							Slit1	1.74389
							Trim8	2.51532
							Arl3	4.71876
							Sfxn2	-0.00855823
							Maoa	3.18156
							Efhc2	1.53731
[truncated: 11,081 more rows]

## Sheet: Abundance_FMR1-
Shah genename	Shah ln(RKPM))	Maurin genename	Maurin ln(RPKM))	Darnell genename	Darnell ln)RPKM))		gene_name	total (ln(RKPM)		Shah	Maurin	Darnell	Total
SEZ6	2.83833	KMT2A	2.29091	NCS1	2.58835		Gnai3	3.28651									Average	4.46169	3.81857			3.36308	4.59785		Average	3.13525	4.42715
CKB	6.54311	NCAN	3.0898	TRAPPC10	2.97753		Cdc45	1.35887									SEM	0.140277	0.176965			0.0936829	0.200991		SEM	0.0550693	0.144617
TUBB5	7.54757	GRIK5	1.5191	CKB	6.54311		Cav2	1.16022									Count	116	69			211	53		Count	645	112
UBA1	6.43226	AAK1	3.47425	CABIN1	3.42078		Klf6	3.44564		4.22183	3.62892	3.38413	2.02998	Average			Percentage of FMRP targets		0.605405		Percentage or run off resistant		0.200758		Percentage of FMRP targets		0.147952
NCAN	3.0898	CHD5	4.06254	UBA1	6.43226		Cox5a	5.27638		5.89354e-47	1.08386e-47	2.25843e-104		T-test
APOE	5.66005	SPTBN2	2.85224	NCAN	3.0898		Ngfr	-0.839671									T-test comparing		0.00503488		T-test comparing		3.6974e-07		T-test comparing		5.01975e-14
CALR	3.98323	SPTBN1	4.70453	TIAM1	2.49447		Wnt3	-0.293456									FMRP targets and non-targets				Run off and non-Run off mRNAs				Run off and non-Run off mRNAs
CADM3	3.03571	HSPA8	6.08584	AP2A2	4.29475		Fer	3.77751		7.45368e-35	3.2638e-31	1.57153e-65		T-test with random set from total approximately equal to test set)
ATP6V1B2	5.61787	DYNC1H1	4.56561	APOE	5.66005		Actr2	4.45915		3.8022e-27	1.82288e-24	1.12854e-60
APLP1	3.49872	MYH10	5.4517	GRIK5	1.5191		Gna12	1.96279		7.49439e-40	1.37364e-25	8.90726e-56					T-test against total mRNAs	5.74302e-34	3.49751e-15			1.75265e-32	1.06411e-17			1.30675e-53	1.66799e-30
PPP2R1A	6.32404	CALM3	5.59655	PHYHIP	3.33042		Pih1d2	0.0592178		2.11323e-34	1.17497e-30	1.40005e-57
CLSTN3	3.28524	ARFGEF3	4.11345	AAK1	3.47425		Sdhd	3.49443		1.57874e-28	6.50172e-30	4.36175e-53					Shah				Maurin				Darnell
SPTBN2	2.85224	APC2	4.50054	PPFIA3	4.41801		Ccnd2	3.28835		2.81751e-27	2.95186e-28	6.46656e-62						FMRP targets	Non-FMRP targets			Not run-off resistant	Run-off resistant			Not run-off resistant	Run-off resistant
SPTBN1	4.70453	ADCY1	1.07934	KIFC2	1.30026		Ncs1	2.58835		1.64567e-37	4.47694e-31	1.25339e-56
HSPA8	6.08584	ACACA	2.61146	ULK2	2.63352		Nalcn	0.96209		1.26809e-36	1.08676e-29	9.29604e-60
DYNC1H1	4.56561	MYT1L	4.51665	CHD5	4.06254		Btbd17	1.64614		8.14473e-31	2.4836e-26	1.65317e-55					ACO2	4.99849			AAK1	3.47425			AAK1	3.47425
ATP6AP1	3.38805	RTN1	5.11691	NCOA2	3.34626		Th	2.93335		3.20584e-37	6.44182e-26	7.92992e-52					ACTB	8.26513			ABR	4.40149			AATK	2.80662
TECR	4.37372	PCNX	0.42863	ATP6V1B2	5.61787		Lhx2	2.17579									AKAP11		3.16846		ACACA	2.61146			ABCA2	0.575556
SERINC1	3.60362	DPYSL2	4.29353	APLP1	3.49872		Gmpr	3.18109		1.4293e-34	1.53027e-28	6.96697e-57		Median of random tests			ALDOA	6.27405			ADCY1	1.07934			ABCA3	1.87965
ATP2B1	2.69931	CREBBP	3.42121	PPP2R1A	6.32404		Glra3	-0.636349									ANK2	4.2373			ADGRB1	1.68583			ABCG1	0.839021
HSP90B1	3.6944	KMT2D	2.58903	ZMIZ1	4.01965		Trim25	1.11419		4.28789e-34	4.59081e-28	2.09009e-56		Bonferroni Adjustment			ANK3	3.55165			ADGRB2	1.5136			ABR	4.40149
CANX	3.51051	HSP90AB1	7.41674	ARID1A	4.06482		Dgke	0.708146									ANKS1B		3.71984		ADGRL1	2.48941			ACLY	5.62592
GABRA1	0.97149	PRRC2A	3.94858	SPTBN2	2.85224		Scpep1	0.607117									AP2B1	6.21678			ADGRL3	2.27567			ACO2		4.99849
NRCAM	3.27104	GABBR1	2.772	HDAC4	3.01601		Mnt	2.54585									APBB1	5.60174			AFF4	3.2527			ACTB		8.26513
DDX5	5.73622	CAMK2A	4.93963	AP1B1	4.91691		Hddc2	3.35204									APC	4.67593			AGAP2	3.52156			ADAP1	3.52517
RTN1	5.11691	RTN3	4.17907	XPO6	3.2349		Cdh4	0.915666									APLP1	3.49872			AGTPBP1	4.2854			ADARB1	2.71247
CLU	3.46252	TNKS2	3.30454	SYNGR1	1.63309		Ckmt1	5.53632									APLP2		3.45462		AKAP11	3.16846			ADCY1	1.07934
DPYSL2	4.29353	SCD2	3.43272	SPTBN1	4.70453		Bcl6b	-0.313057									APOE	5.66005			AKAP6	3.78188			ADCY5	0.742211
NEFL	5.10246	ATP1B1	3.99981	ATP6V0D1	4.84622		Comt	2.91684									APP	4.58896			AKT3	3.06173			ADD1	5.79078
ACO2	4.99849	PLXNA2	1.12069	PTEN	2.52705		Rtca	3.70962									ARHGAP32	2.97503			ANK2		4.2373		ADNP	4.54085
HSP90AB1	7.41674	PRRC2C	4.30857	EHMT2	4.23886		Dbt	2.48838									ATP1A1	3.04765			ANK3		3.55165		AFF3	3.66102
CELF4	5.46941	KIF5C	4.54006	CLIP3	5.31606		Dazap2	2.52692									ATP1A2	3.55774			APBA1	3.95102			AFF4	3.2527
GABBR1	2.772	NCKAP1	5.15109	ANAPC1	3.93689		Mcts1	4.72689									ATP1A3	5.07921			APC	4.67593			AGAP1	3.59083
CAMK2A	4.93963	EPB41L1	4.85236	ANKRD52	3.11562		Trappc10	2.97753									ATP1B1	3.99981			APC2	4.50054			AGAP2	3.52156
RTN3	4.17907	NBEA	4.48246	SASH1	3.058		Ccm2	1.92101									ATP2A2	3.69007			APP	4.58896			AGAP3	4.13995
MAGED1	6.50143	TMEM38B	0.295048	PLXND1	1.72734		Tbrg4	2.97357									ATP2B1		2.69931		AREL1	1.99632			AGPAT3	2.21523
GAA	2.61165	ADGRB2	1.5136	DYNC1H1	4.56561		Egfl6	-1.04795									ATP2B2	2.81567			ARF3	4.07584			AGRN	2.36871
CNKSR2	3.65952	PCLO	3.28796	MYH10	5.4517		Mkrn2	2.27699									ATP6AP1		3.38805		ARFGEF1	3.3553			AGTPBP1	4.2854
ATP1B1	3.99981	PPP2R2C	2.66636	WWC1	2.29636		Raf1	3.9086									ATP6V0A1	3.45921			ARFGEF3	4.11345			AHDC1	4.04829
NCKAP1	5.15109	SMG1	2.58646	CALM3	5.59655		Plin2	3.57402									ATP6V1A		5.81871		ARHGAP21	2.81493			AKAP6	3.78188
PDIA3	3.06803	CDK16	2.29811	UHRF1BP1L	2.65543		Pdgfb	0.829359									ATP6V1B2	5.61787			ARHGAP32	2.97503			AKAP9	2.8672
ATRN	1.30865	GPM6A	3.27072	CAND1	4.09998		Mcm7	2.89392									ATRN		1.30865		ARHGAP35	4.03868			AKT3	3.06173
CHGB	2.78934	NEDD4	6.07923	APC2	4.50054		Grasp	1.58275									BSG		3.16046		ARHGEF12	3.04806			ALDOA		6.27405
VCP	4.09384	RAB6B	3.88251	AP3D1	4.63753		Acvr1b	1.11651									BSN	2.39486			ARPP21	3.58236			ALDOC	5.74235
PCLO	3.28796	BSN	2.39486	NFIC	1.82936		Sox9	3.03278									CACNA1E	1.1815			ASH1L	3.39771			ALS2	3.32664
SPARCL1	4.12762	VPS13D	3.07114	ADARB1	2.71247		Rdx	4.38619									CACNA2D1		1.65912		ATP1A3		5.07921		AMPH	5.4067
ATP2A2	3.69007	PREX1	3.6614	HCN2	0.82503		C1d	3.07468									CADM3		3.03571		ATP1B1		3.99981		ANAPC1	3.93689
GPM6A	3.27072	LARS2	4.83103	ADCY1	1.07934		Gm2a	0.746638									CALR		3.98323		ATP2B2		2.81567		ANK1	1.60262
CX3CL1	2.09785	CLSTN1	3.77876	KIF3C	3.94915		Zfp354c	4.6652									CAMK2A	4.93963			ATP2B4	1.54886			ANK2		4.2373
SCG3	3.07958	TLN2	3.92459	MYT1L	4.51665		Sema4f	1.2664									CAMK2B	6.61113			ATXN1	2.56251			ANK3		3.55165
NEDD4	6.07923	TRIM37	3.80061	VAMP2	5.1672		Hk2	1.41913									CANX		3.51051		BIRC6	4.36152			ANKRD11	2.02956
BSN	2.39486	ENC1	4.12104	SEC23A	4.56216		Sez6	2.83833									CELF2	6.00468			BMPR2	0.832278			ANKRD17	4.32097
SV2A	2.80734	LMTK2	1.0741	SPTB	1.72453		Loxl3	0.494883									CELF4		5.46941		BSN		2.39486		ANKRD52	3.11562
ATP1A1	3.04765	SPAG9	3.38499	RTN1	5.11691		Kat2b	0.100824									CELSR2	1.39843			CACNA1A	1.13007			AP1B1	4.91691
DISP2	2.43283	CDC42BPB	3.88187	PCNX	0.42863		Rab5b	1.6442									CHGB		2.78934		CACNA1B	1.48781			AP2A1	5.5688
HNRNPU	5.62379	ADGRB1	1.68583	TPPP	1.88822		Rpl13	2.86676									CHL1		4.17455		CACNA1E		1.1815		AP2A2	4.29475
CLSTN1	3.77876	HECTD1	4.11696	BAP1	2.84963		Chmp1a	2.78908									CHN1	3.2162			CACNA1G	0.551285			AP2B1		6.21678
ENPP2	1.94991	HERC1	3.98289	DPYSL2	4.29353		Tubgcp3	2.86648									CKAP5	5.27413			CALM1	5.95884			AP3D1	4.63753
EEF1A1	6.56774	AREL1	1.99632	RHOBTB2	2.19455		Ddx3x	4.7273									CKB	6.54311			CALM3	5.59655			APBA1	3.95102
ATP6V0A1	3.45921	ZYG11B	3.35396	XPO7	3.57388		Slc5a5	-1.1115									CLASP2	5.2308			CALN1	2.25611			APBB1		5.60174
SPTAN1	6.14598	MED13	2.25717	ACO2	4.99849		Kcnn3	0.693082									CLSTN1	3.77876			CAMK2A		4.93963		APC		4.67593
EEF2	5.5654	DOCK3	3.92514	CREBBP	3.42121		Txnrd3	2.97624									CLSTN2		2.22312		CAMSAP2	4.30516			APC2	4.50054
TSPYL4	5.27295	KMT2C	2.69158	LYNX1	0.590001		E2f1	-0.130538									CLSTN3		3.28524		CAMTA2	2.79418			APLP1		3.49872
CPE	4.46323	ADGRL1	2.48941	SYMPK	4.06015		Necab3	2.31367									CLTC	6.19387			CBX6	4.28511			APOE		5.66005
DNER	3.47208	SPTAN1	6.14598	AGAP3	4.13995		Pxmp4	1.73501									CLU		3.46252		CDC42BPA	3.64041			APP		4.58896
LRP1	2.51535	EEF2	5.5654	HSP90AB1	7.41674		Mmp11	-0.826772									CNKSR2		3.65952		CDC42BPB	3.88187			ARAP2	1.73272
PRKAR1A	5.58406	CPE	4.46323	ABCG1	0.839021		Hip1r	2.9274									CNTN1		3.78797		CDK16	2.29811			ARF3	4.07584
SLC4A10	2.22708	LRP1	2.51535	CASKIN1	3.72771		Nsun5	1.75704									CNTNAP1		0.0896089		CELF2		6.00468		ARFGEF1	3.3553
EEF1A2	4.57982	PLXNA1	2.33065	KDM4B	4.44908		Top1mt	2.01254									CPE	4.46323			CELSR2	1.39843			ARHGAP20	3.26519
PPP3CA	5.6073	PEG3	4.67321	SAP130	3.78749		Oxa1l	3.53591									CTNNB1	6.88876			CEP170B	3.41753			ARHGAP21	2.81493
KIF1B	4.98246	FAM171B	1.74701	GABBR1	2.772		Heatr6	2.45568									CX3CL1		2.09785		CHD3	4.42475			ARHGAP23	2.89865
UBQLN2	4.26373	ARF3	4.07584	CAMK2A	4.93963		Aox1	-0.806385									CYFIP2		4.85144		CHD4	4.77699			ARHGAP32		2.97503
RELN	2.54308	SECISBP2L	2.95027	TMEM132A	2.72289		Ilf2	5.1491									DCLK1	5.67346			CHD5	4.06254			ARHGAP33	4.12114
ATP6V1A	5.81871	SIPA1L1	2.64405	RTN3	4.17907		S100a4	0.925018									DDX5		5.73622		CLASP1	3.85811			ARHGEF11	2.68618
SYT1	2.9268	ZFP106	2.48634	PPP2R5B	3.43634		Ern1	-1.96297									DISP2	2.43283			CLASP2		5.2308		ARHGEF12	3.04806
MAP1B	6.19457	YWHAG	6.32783	PACS1	4.25175		Sec24b	3.79166									DLGAP1	3.79156			CLSTN1		3.77876		ARHGEF17	3.49678
PRKCB	5.13434	PPP3CA	5.6073	MAGED1	6.50143		N4bp3	1.81086									DNAJC6	4.86662			CLTC		6.19387		ARHGEF2	4.372
AP2B1	6.21678	TCF25	5.31801	SCD2	3.43272		Rmnd5b	3.21414									DNER		3.47208		CPE		4.46323		ARHGEF4	1.3941
L1CAM	3.87585	HIVEP1	2.23253	GBF1	4.28919		Zfp276	1.49667									DNM1	6.0573			CREBBP	3.42121			ARHGEF7	3.90152
BSG	3.16046	KIF1B	4.98246	JPH3	1.91317		Grk4	-0.514322									DPP6		2.68255		CTNNB1		6.88876		ARID1A	4.06482
PTPRS	2.82684	AFF4	3.2527	ATP5B	6.83694		Luzp1	1.87144									DPYSL2	4.29353			CTNND2	4.56317			ARID1B	3.40756
CNTN1	3.78797	RTN4	4.57112	ATP5A1	6.7888		Kctd10	4.42236									DST	1.59261			CYFIP2	4.85144			ARID2	2.47759
SYP	3.67521	KLF13	1.71655	RPTOR	3.31346		Poldip2	3.186									DYNC1H1	4.56561			D430041D05RIK	0.796326			ARNT2	4.23037
TUBB4A	4.43792	SYT1	2.9268	UQCRC1	5.78176		Araf	3.74741									EEF1A1		6.56774		DCLK1		5.67346		ARPP21	3.58236
PREPL	6.15001	MAP1B	6.19457	CPLX2	2.46042		Ankrd39	-0.493466									EEF1A2	4.57982			DENND5A	2.68207			ARRB1	3.01992
APLP2	3.45462	PRKCB	5.13434	PREX2	1.14847		Pcnt	1.64707									EEF2	5.5654			DLG2	4.00383			ASH1L	3.39771
OSBPL1A	4.08578	EP300	2.9272	TRIP12	3.95732		Col6a2	-0.2211									EGR1	2.88252			DLG4	4.13094			ATF7IP	3.87534
SNAP91	5.69432	PRRC2B	3.76996	STK25	4.09		Mxd1	0.717189									ENPP2		1.94991		DLGAP3	2.14203			ATG2A	2.7421
NELL2	3.35575	NF1	3.82738	LRRN2	1.13262		Gmcl1	1.53586									EPHA4		2.96437		DMXL2	4.7532			ATG2B	3.30033
SEZ6L	2.67665	ARHGEF12	3.04806	DCAF6	3.30744		Snrnp27	2.98622									FASN	5.95011			DNAJC6	4.86662			ATG9A	1.27972
KALRN	3.50548	KIF21B	4.20969	ATP1B1	3.99981		Anxa4	1.04981									GAA		2.61165		DOCK3	3.92514			ATMIN	1.3921
STXBP1	5.9354	UNC13C	1.8952	PLXNA2	1.12069		Ocrl	2.93235									GABBR1	2.772			DOCK9	3.30596			ATN1	3.87763
CACNA2D1	1.65912	PDZD2	2.20383	KIF5C	4.54006		Sh3bp1	0.682634									GABRA1		0.97149		DPYSL2		4.29353		ATP13A2	2.41631
NTRK2	2.25862	GNAL	3.73572	OLFM1	3.43966		Gatd3a	4.05136									GLG1		2.52257		DST		1.59261		ATP1A1		3.04765
NDRG4	6.37451	KALRN	3.50548	NCKAP1	5.15109		Gramd1a	3.94039									GLUL	5.45535			DYNC1H1		4.56561		ATP1A2		3.55774
PGK1	3.45096	ZBTB18	4.8903	SPRED1	1.6749		Ckb	6.54311									GNAS	7.09502			EEF2		5.5654		ATP1A3		5.07921
SYN1	5.61025	STXBP1	5.9354	MMP24	0.841509		Efnb2	1.23304									GPM6A	3.27072			EIF4G1	4.95984			ATP1B1		3.99981
SLC17A7	2.11638	STOX2	2.30026	EPB41L1	4.85236		Sp1	1.65736									GPM6B	3.70952			EIF4G2	3.83153			ATP2A2		3.69007
ATP1A2	3.55774	NTRK2	2.25862	NBEA	4.48246		Itgb7	-1.46102									GPRASP1		6.30146		EIF4G3	4.45644			ATP2B2		2.81567
KIF1A	6.16277	HTT	3.06679	HIPK1	3.18758		Rrp15	1.82445									GRIA1		2.36174		ENC1	4.12104			ATP2B4	1.54886
PTK2B	4.06794	DENND5A	2.68207	SLC6A17	1.59518		Rnd2	2.43993									GRIA2		3.12413		EP300	2.9272			ATP5A1	6.7888
USP9X	4.52888	NDRG4	6.37451	LRRC41	3.91095		Fbxo9	2.9514									GRIN1	2.72478			EPB41L1	4.85236			ATP5B	6.83694
CELSR2	1.39843	PGM2L1	4.76346	GRIK3	0.448232		Vps50	4.02817									HK1	5.62017			FAM171B	1.74701			ATP6V0A1		3.45921
SYT11	3.15914	KIF1A	6.16277	PCLO	3.28796		Apbb3	3.23165									HNRNPDL		4.67114		FASN		5.95011		ATP6V0D1	4.84622
CYFIP2	4.85144	BMPR2	0.832278	SKI	2.90345		Hars	4.44831									HNRNPK		5.45967		FAT3	0.850635			ATP6V1B2		5.61787
GRIA1	2.36174	ARFGEF1	3.3553	PPP2R2C	2.66636		Zmat2	3.55156									HNRNPU		5.62379		FRY	4.54694			ATP9A	2.8594
SLC12A5	2.73592	USP9X	4.52888	CRMP1	7.05324		Smg5	2.29588									HSP90AB1	7.41674			GABBR1		2.772		ATXN1	2.56251
HK1	5.62017	D430041D05RIK	0.796326	SPARCL1	4.12762		Cct3	5.99468									HSP90B1		3.6944		GAS7	4.75419			AUTS2	3.66649
CKAP5	5.27413	TRIO	3.5632	ATP2A2	3.69007		Snd1	4.87813									HSPA5		3.70575		GLUL	5.45535			B3GAT1	2.36653
HSPA5	3.70575	CELSR2	1.39843	FSCN1	5.70597		Kpnb1	3.94295									HSPA8		6.08584		GNAL	3.73572			BAP1	2.84963
PRKCG	4.25186	ASH1L	3.39771	DTX1	3.56014		Npepps	5.27719									KALRN	3.50548			GNAO1	6.06659			BAZ2A	1.91043
ACTB	8.26513	SYT11	3.15914	ATF7IP	3.87534		Tbx21	0.80568									KIF1A	6.16277			GNB1	5.99819			BCAN	2.80705
ATP2B2	2.81567	CHD3	4.42475	SLC6A1	2.79206		Mrpl10	2.65033									KIF1B	4.98246			GPM6A		3.27072		BCL9L	2.92545
DPP6	2.68255	CYFIP2	4.85144	SMG1	2.58646		Cyp51	2.62502									KIF5A	6.1351			GPM6B		3.70952		BCR	3.08864
CAMK2B	6.61113	PRKCE	4.36302	IPO5	4.89662		Tubb6	2.03322									L1CAM		3.87585		GRIK5	1.5191			BIRC6	4.36152
SORT1	1.3118	CDC42BPA	3.64041	NOMO1	1.79381		Afg3l1	1.98196									LRP1	2.51535			GRIN2A	-1.11068			BMPR2	0.832278
MDH1	6.40293	UBR4	4.32195	PTPN5	1.85539		Nkx2-1	1.25268									MAGED1	6.50143			GRIN2B	2.19538			BPTF	3.12716
NSF	5.49915	HK1	5.62017	CDK16	2.29811		Col1a1	1.12255									MAP1A	5.2141			GRM5	2.61613			BRD4	3.93563
CNTNAP1	0.0896089	DOCK9	3.30596	GPM6A	3.27072		Itfg2	2.7117									MAP1B	6.19457			GSK3B	5.67563			BRSK1	3.42906
CLTC	6.19387	TANC2	3.29092	DLC1	2.56027		Nrip2	0.992324									MAP2	6.57996			HECTD1	4.11696			BRSK2	3.34469
NCDN	6.04711	ATP2B2	2.81567	TNKS	3.49787		Tulp3	1.16464									MATR3		6.82634		HERC1	3.98289			BSN		2.39486
SEZ6L2	3.2745	NCOR1	3.78103	NEDD4	6.07923		Tubb5	7.54757									MDH1		6.40293		HERC2	4.30973			C2CD2L	0.69223
ALDOA	6.27405	PRPF8	5.25966	RASGRF1	2.8188		Flot1	4.63243									MYO5A	5.32542			HIPK2	3.00897			CABIN1	3.42078
DNAJC6	4.86662	RAPGEF4	3.58557	BSN	2.39486		Ell2	-0.33442									NCAM1	5.05875			HIVEP1	2.23253			CACNA1A	1.13007
GRIA2	3.12413	CLTC	6.19387	SV2A	2.80734		Fkbp10	0.0620382									NCAN	3.0898			HIVEP2	3.75827			CACNA1B	1.48781
GNAS	7.09502	SHANK2	3.08387	RC3H1	2.27051		Nom1	1.53468									NCDN	6.04711			HK1		5.62017		CACNA1E		1.1815
MAP1A	5.2141	LRRC7	2.98634	IPO13	2.89531		Fxr1	4.24567									NCKAP1	5.15109			HSP90AB1		7.41674		CACNA1G	0.551285
SLC1A2	4.05705	DLGAP3	2.14203	CHST2	0.75204		Stk38l	0.554892									NDRG4	6.37451			HSPA8		6.08584		Cacna1i	-0.259734
CHN1	3.2162	NCDN	6.04711	R3HDM1	3.27786		Cabin1	3.42078									NEDD4	6.07923			HTT	3.06679			CACNB1	3.87072
GPM6B	3.70952	MACF1	2.54141	ZFHX2	1.50425		Gstt1	2.60331									NEFL		5.10246		HUWE1	4.29722			CACNB3	2.98829
GRIN1	2.72478	STX1B	4.11414	ATP1A1	3.04765		Gstt3	0.0508519									NELL2		3.35575		IGSF9B	0.0154089			CADPS	5.07648
NCAM1	5.05875	DNAJC6	4.86662	VPS13D	3.07114		Ddt	3.35166									NISCH	5.60747			ITPR1	2.59809			CALM1	5.95884
DST	1.59261	SLC24A2	1.26558	PREX1	3.6614		Ddx18	1.73979									NPTN		3.28243		KALRN		3.50548		CALM3	5.59655
APC	4.67593	GRM5	2.61613	FAM91A1	2.33724		Eef1e1	2.70621									NPTXR	2.67447			KCNMA1	1.47828			CAMK2A		4.93963
PLD3	3.41752	CACNA1G	0.551285	PHF20	2.71571		Akt1	3.5595									NRCAM		3.27104		KIDINS220	3.54678			CAMK2B		6.61113
AKAP11	3.16846	SHANK1	3.21333	DISP2	2.43283		Il16	0.288554									NRXN1	3.47239			KIF1A		6.16277		CAMK2N1	1.65144
HNRNPDL	4.67114	PHF24	3.07672	MFHAS1	1.40845		Tcirg1	-0.148647									NRXN3	1.97152			KIF1B		4.98246		CAMKK2	3.45412
MYO5A	5.32542	DLG4	4.13094	MICAL2	3.13605		Naglu	-0.0242578									NSF	5.49915			KIF21B	4.20969			CAMSAP1	3.55303
GLUL	5.45535	NLGN2	1.8883	LARS2	4.83103		Pabpc1	4.54685									NTRK2	2.25862			KIF5A		6.1351		CAMTA1	4.6363
DLGAP1	3.79156	GAS7	4.75419	PDS5B	4.14616		Smo	-2.02411									OSBPL1A		4.08578		KIF5C	4.54006			CAMTA2	2.79418
SYNPO	2.37182	PTPRT	0.984379	CLSTN1	3.77876		Crnkl1	3.19872									PCDH1	2.25161			KLF13	1.71655			CAND1	4.09998
CELF2	6.00468	CBX6	4.28511	DAGLA	0.378626		Folh1	-0.205248									PCLO	3.28796			KMT2A	2.29091			CASKIN1	3.72771
PCDH1	2.25161	CALM1	5.95884	ARHGEF11	2.68618		Chordc1	3.00189									PDIA3		3.06803		KMT2C	2.69158			CBX6	4.28511
NRXN1	3.47239	MAP1A	5.2141	TULP4	2.46739		Rtcb	4.50314									PGK1		3.45096		KMT2D	2.58903			CDC42BPA	3.64041
CLSTN2	2.22312	AKT3	3.06173	TLN2	3.92459		Pwp1	3.6069									PJA2	5.86302			LARS2	4.83103			CDC42BPB	3.88187
NRXN3	1.97152	SLC1A2	4.05705	CHD6	2.69299		Slc7a10	1.44139									PKM		5.54001		LINGO1	2.29127			CDK16	2.29811
PKM	5.54001	CALN1	2.25611	AFF3	3.66102		Aif1l	1.11777									PLD3	3.41752			LMTK2	1.0741			CDK17	3.92862
CLASP2	5.2308	GRIN2B	2.19538	DUSP8	3.0182		Tollip	3.28535									PPP2R1A	6.32404			LRP1		2.51535		CDK5R1	3.85496
SPOCK2	3.23884	GPM6B	3.70952	SOBP	2.94725		Ace	1.40307									PPP3CA	5.6073			LRRC7	2.98634			CDK5R2	3.24917
EGR1	2.88252	UBR3	4.13139	SLC25A23	2.27841		Kcnh6	0.911656									PREPL		6.15001		LRRC8B	0.290597			CDKL5	2.95103
PSAP	4.58196	CHD4	4.77699	IRS2	2.98925		Nacc1	2.04067									PRKAR1A		5.58406		MACF1	2.54141			CELF5	4.44865
GPRASP1	6.30146	HUWE1	4.29722	SAMD4B	2.7366		Uba1	6.43226									PRKCB	5.13434			MAP1A		5.2141		CELSR2		1.39843
SLC8A2	1.98717	LRRC8B	0.290597	ATG9A	1.27972		Siae	0.605332									PRKCG	4.25186			MAP1B		6.19457		CELSR3	0.719779
GLG1	2.52257	RC3H2	2.09834	ATG2B	3.30033		Esam	0.503874									PSAP	4.58196			MAP2		6.57996		CHD3	4.42475
SYNJ1	4.64735	SETD5	2.59044	TRIM37	3.80061		Spa17	1.68384									PTK2B	4.06794			MAPK1	5.84808			CHD4	4.77699
NISCH	5.60747	SRGAP3	4.12693	KCNH3	0.161429		Emd	3.7041									PTPRS	2.82684			MED13	2.25717			CHD5	4.06254
PJA2	5.86302	PRICKLE2	4.06335	ENC1	4.12104		Ccdc47	1.25862									PTPRZ1		3.32992		MED13L	2.26937			CHD6	2.69299
ARHGAP32	2.97503	SON	4.54751	USP22	5.65477		Map3k3	0.146598									RELN	2.54308			MEF2C	5.95266			CHD8	3.8696
NPTXR	2.67447	LINGO1	2.29127	LMTK2	1.0741		Taco1	3.06973									RTN1	5.11691			MPRIP	2.87844			CHN1		3.2162
HNRNPK	5.45967	CACNA1B	1.48781	SPAG9	3.38499		Npas1	2.17025									RTN3	4.17907			MYCBP2	4.3126			CHN2	2.62814
NPTN	3.28243	NCAM1	5.05875	CDC42BPB	3.88187		Ap4e1	1.91512									SCG3		3.07958		MYH10	5.4517			CHST2	0.75204
CTNNB1	6.88876	GSK3B	5.67563	DICER1	2.61703		Blvra	3.1146									SERINC1		3.60362		MYO18A	4.16187			CIC	3.32304
ANK2	4.2373	PLXNA4	1.05438	MYO16	4.28903		Plxnb3	-1.76963									SEZ6		2.83833		MYO5A	5.32542			CIT	3.4195
ANKS1B	3.71984	DST	1.59261	HDLBP	4.59031		Pdzd4	3.26539									SEZ6L		2.67665		MYO9A		3.09857		CKAP5		5.27413
ANK3	3.55165	EIF4G1	4.95984	TTYH3	2.02433		Abcd1	2.12808									SEZ6L2	3.2745			MYT1L	4.51665			CKB	6.54311
TUBA4A	5.14531	MAPK1	5.84808	SLITRK5	0.835341		Ssr4	2.21332									SLC12A5	2.73592			NAV1	5.05677			CLASP1	3.85811
VGF	2.8784	APC	4.67593	HERC1	3.98289		Bcap31	2.09236									SLC17A7	2.11638			NAV3	3.30404			CLASP2		5.2308
APBB1	5.60174	MPRIP	2.87844	ZYG11B	3.35396		Kmt2a	2.29091									SLC1A2	4.05705			NBEA	4.48246			CLCN3	2.01777
CACNA1E	1.1815	ROBO2	2.26495	MED13	2.25717		Tmem25	0.220544									SLC22A17	3.63074			NCAM1		5.05875		CLEC16A	2.79989
EPHA4	2.96437	DMXL2	4.7532	DAPK1	3.61862		Trappc6a	1.17002									SLC4A10		2.22708		NCAN		3.0898		CLIP3	5.31606
SRRM2	5.05915	CAMTA2	2.79418	ARHGAP33	4.12114		Supt6	4.01649									SLC8A2	1.98717			NCDN		6.04711		CLSTN1		3.77876
ATP1A3	5.07921	ADGRL3	2.27567	AKAP9	2.8672		Unc119	2.89303									SNAP91	5.69432			NCKAP1		5.15109		CLTC		6.19387
DCLK1	5.67346	SACS	2.36275	DOCK3	3.92514		Sdf2	2.56968									SORT1	1.3118			NCOR1	3.78103			CNP	4.26847
PTPRZ1	3.32992	CACNA1A	1.13007	ATP6V0A1	3.45921		Bbc3	2.65016									SPARCL1	4.12762			NDRG4		6.37451		COBL	3.37496
DNM1	6.0573	AKAP11	3.16846	PCDHGA12	2.02954		Spi1	0.623124									SPOCK2		3.23884		NDST1	0.531875			CPE		4.46323
SYN2	5.03623	GNAO1	6.06659	PDE4DIP	4.33083		Sf3a1	3.74765									SPTAN1	6.14598			NEDD4		6.07923		CPLX1	3.48746
CHL1	4.17455	MYO9A	3.09857	ATG2A	2.7421		Vrk3	2.13491									SPTBN1	4.70453			NF1	3.82738			CPLX2	2.46042
FASN	5.95011	MYO18A	4.16187	PIP5K1C	3.1771		Smg9	3.46244									SPTBN2	2.85224			NISCH		5.60747		CPT1C	0.976541
KIF5A	6.1351	MYO5A	5.32542	NACAD	3.1993		Uchl3	3.96222									SRRM2	5.05915			NLGN2	1.8883			CREBBP	3.42121
APP	4.58896	GLUL	5.45535	TRAK1	2.53548		Paxip1	1.09197									STXBP1	5.9354			NRXN1	3.47239			CRMP1	7.05324
SLC22A17	3.63074	ARHGAP21	2.81493	SPTAN1	6.14598		Rmnd5a	1.8834									SV2A	2.80734			NRXN2	2.83025			CRTC1	3.61324
SYNGAP1	4.53148	CELF2	6.00468	IQSEC3	2.0368		Ppm1j	-0.196408									SYN1	5.61025			NTRK2		2.25862		CTBP1	4.11765
TTC3	5.27156	TNRC18	3.36443	ZCCHC14	2.25748		Kdm7a	0.349938									SYN2		5.03623		NTRK3	2.12318			CTNNB1		6.88876
MATR3	6.82634	MYCBP2	4.3126	CHN2	2.62814		Def6	0.99693									SYNGAP1	4.53148			PCDH10	2.02323			CTNND2	4.56317
MAP2	6.57996	NRXN1	3.47239	CPLX1	3.48746		Metrn	0.554679									SYNJ1	4.64735			PCDH9	1.7651			CUL9	3.48063
		SPHKAP	3.8245	IPO4	4.63414		Ciao3	2.76663									SYNPO	2.37182			PCLO		3.28796		CUX1	3.08281
		EIF4G2	3.83153	RAP1GAP	4.54646		Angptl4	0.325362									SYP		3.67521		PCNX	0.42863			CUX2	3.13851
		PITPNM2	3.14439	MBD5	0.82132		Tm9sf1	1.0926									SYT1	2.9268			PDE2A	3.41997			CYFIP2	4.85144
		ARPP21	3.58236	PCDHAC2	1.3836		Rec8	2.24904									SYT11	3.15914			PDZD2	2.20383			DAB2IP	2.89725
		HIPK2	3.00897	EEF2	5.5654		Gmpr2	3.58412									TECR		4.37372		PEG3	4.67321			DAGLA	0.378626
		SLC8A1	3.39255	TSPYL4	5.27295		Mdp1	2.61985									TSPYL4	5.27295			PGM2L1	4.76346			DAPK1	3.61862
		CLASP2	5.2308	DTNA	4.17406		Dhrs1	4.18287									TTC3	5.27156			PHF24	3.07672			DCAF6	3.30744
		HERC2	4.30973	BRSK1	3.42906		Ncan	3.0898									TUBA4A		5.14531		PI4KA	4.44876			DCLK1		5.67346
		AGTPBP1	4.2854	ZFYVE1	2.69421		Tmem161a	0.505639									TUBB4A		4.43792		PITPNM2	3.14439			DCTN1	5.6863
		ATP2B4	1.54886	CPE	4.46323		Borcs8	2.58389									TUBB5		7.54757		PKP4	3.09515			DDN	2.46454
		ATXN1	2.56251	ZNFX1	2.38815		Snx9	1.37158									UBA1	6.43226			PLXNA1	2.33065			DDX24	4.80543
		PKP4	3.09515	PTPRF	1.82132		Rfx2	0.782436									UBQLN2	4.26373			PLXNA2	1.12069			DENND5A	2.68207
		NDST1	0.531875	LRP1	2.51535		Ndufa11	4.84755									USP9X	4.52888			PLXNA4	1.05438			DGCR2	1.81926
		RYR2	1.74363	PHF12	2.21829		Nr2f6	1.2166									VCP		4.09384		PPP2R2C	2.66636			DGKZ	3.41181
		PCDH10	2.02323	UBE3C	3.40918		Ocel1	-0.0924443									VGF		2.8784		PPP3CA	5.6073			DHX30	3.93949
		SYNJ1	4.64735	CAMTA1	4.6363		Babam1	3.10216													PREX1	3.6614			DICER1	2.61703
		ARHGAP35	4.03868	PLXNA1	2.33065		Braf	2.06428													PRICKLE2	4.06335			DIDO1	3.23527
		NISCH	5.60747	MAPK8IP1	3.6146		Meis3	1.64173													PRKCB		5.13434		DIP2A	3.24566
		TRAK2	3.08585	CAMK2N1	1.65144		Hltf	2.5564													PRKCE	4.36302			DIP2B	3.37144
		WDFY3	3.79952	PEG3	4.67321		Tle5	4.38615													PRPF8	5.25966			DIP2C	3.72567
		ARHGAP32	2.97503	PFKM	5.37783		Prpf6	4.32614													PRRC2A	3.94858			DIRAS2	2.49938
		GNB1	5.99819	FAM171B	1.74701		Snrpd1	3.44242													PRRC2B	3.76996			DISP2		2.43283
		UNC13A	4.52375	RUSC1	5.25497		Slc9a3r2	2.52638													PRRC2C	4.30857			DLC1	2.56027
		CTNNB1	6.88876	ADD1	5.79078		Tiam1	2.49447													PSD3	4.15453			DLG2	4.00383
		RASGRP1	3.09143	ARF3	4.07584		Puf60	5.42258													PTPRT	0.984379			DLG4	4.13094
		CEP170B	3.41753	CDK5R1	3.85496		Uck1	1.83523													RAB6B	3.88251			DLG5	2.99004
		ANK2	4.2373	KNDC1	3.32865		Mien1	3.17971													RALGAPA1	4.03699			DLGAP1		3.79156
		ANK3	3.55165	SLC12A6	0.336777		Tgfb1	-1.07376													RAPGEF4	3.58557			DLGAP2	2.86749
		BIRC6	4.36152	SECISBP2L	2.95027		Ccdc97	3.15814													RASGRP1	3.09143			DLGAP3	2.14203
		MEF2C	5.95266	SIPA1L1	2.64405		Akap8	3.56695													RC3H2	2.09834			DLGAP4	3.85946
		SRCAP	2.88018	NRIP1	3.49543		Pdcd2l	3.24366													ROBO2	2.26495			DMWD	3.79437
		CACNA1E	1.1815	PTPN11	3.05742		Gtf2f1	3.60156													RPH3A	4.9014			DMXL2	4.7532
		CLASP1	3.85811	ZFP106	2.48634		Clpp	3.52371													RTN1		5.11691		DNAJC6		4.86662
		NAV1	5.05677	NCOR2	3.57972		Alkbh7	3.57022													RTN3		4.17907		DNM1		6.0573
		SRRM2	5.05915	PPM1E	3.70133		Cox16	1.74216													RTN4	4.57112			DOCK3	3.92514
		TENM3	2.15278	GTF3C1	4.21005		Prkd1	1.65174													RYR2	1.74363			DOCK4	3.57723
		HIVEP2	3.75827	YWHAG	6.32783		Cse1l	5.00148													SACS	2.36275			DOCK9	3.30596
		CAMSAP2	4.30516	EEF1A2	4.57982		Prkra	3.71338													SCD2	3.43272			DOT1L	1.94851
		NTRK3	2.12318	DSCAM	0.213411		Ykt6	3.16898													SCN8A	0.97428			DPP8	4.15979
		PCDH9	1.7651	NAT8L	0.851838		Baz1b	3.65323													SECISBP2L	2.95027			DPYSL2		4.29353
		ATP1A3	5.07921	PPP3CA	5.6073		Tmed5	-0.609487													SETD5	2.59044			DSCAM	0.213411
		DCLK1	5.67346	NPAS2	1.35887		Ppp2r5d	4.34871													SHANK1	3.21333			DSCAML1	0.0518796
		MED13L	2.26937	PRR12	3.32458		Pex6	3.21793													SHANK2	3.08387			DST		1.59261
		SCN8A	0.97428	DIRAS2	2.49938		Kdelr1	2.39778													SIPA1L1	2.64405			DTNA	4.17406
		RPH3A	4.9014	TCF25	5.31801		Btbd6	2.18326													SLC1A2	4.05705			DTX1	3.56014
		WNK1	3.1293	SALL2	3.92769		Epdr1	0.449612													SLC24A2	1.26558			DUSP8	3.0182
		ITPR1	2.59809	POLR2A	4.04063		Flii	3.80464													SLC8A1	3.39255			DYNC1H1		4.56561
		EIF4G3	4.45644	TAOK1	2.77808		Qtrt1	2.6795													SMG1	2.58646			EEF1A2		4.57982
		FASN	5.95011	LRRC4B	2.11977		Chaf1a	2.29669													SON	4.54751			EEF2		5.5654
		PDE2A	3.41997	SPRN	0.906433		Adprh	3.60361													SPAG9	3.38499			EGR1		2.88252
		UNC80	2.13304	RTN4R	0.525162		Timmdc1	2.09106													SPHKAP	3.8245			EHMT1	3.79852
		PSD3	4.15453	KCNB1	0.380541		Lamb1	1.16412													SPTAN1	6.14598			EHMT2	4.23886
		IGSF9B	0.0154089	HIVEP1	2.23253		Arrdc2	1.4251													SPTBN1		4.70453		EIF4G1	4.95984
		TMOD2	5.42538	TSHZ1	1.67614		Tbxas1	-0.846004													SPTBN2		2.85224		EIF4G2	3.83153
		SYNE1	2.232	KIF1B	4.98246		Timm44	3.52258													SRCAP	2.88018			EIF4G3	4.45644
		FAT3	0.850635	UBQLN2	4.26373		Ap2a2	4.29475													SRCIN1	4.41653			ELFN2	0.984179
		KIF5A	6.1351	FAM120A	2.90412		Pnkp	2.19029													SRGAP3	4.12693			ELMO2	4.16312
		AGAP2	3.52156	AFF4	3.2527		Bcam	-0.205356													SRRM2		5.05915		EML2	3.81575
		RALGAPA1	4.03699	SORL1	0.924175		Apoe	5.66005													STOX2	2.30026			ENC1	4.12104
		AKAP6	3.78188	RTN4	4.57112		Ap1m1	5.05014													STX1B	4.11414			EP300	2.9272
		KIDINS220	3.54678	FAT4	1.52316		Rab8a	2.12809													STXBP1		5.9354		EP400	3.40458
		TRIM9	4.76878	SETX	2.88577		Fam32a	2.08242													SYNE1	2.232			EPB41L1	4.85236
		KCNMA1	1.47828	NEURL4	3.62028		Stk11	2.27852													SYNGAP1	4.53148			EPHA4	2.96437
		CTNND2	4.56317	RELN	2.54308		Efna2	-0.168546													SYNJ1	4.64735			EPN1	3.96118
		APP	4.58896	TTC7B	2.28135		Atp5d	5.33296													SYT1		2.9268		EXTL3	0.911479
		UBR5	4.15899	RGS7BP	0.88188		Ppp5c	4.62415													SYT11		3.15914		FAM120A	2.90412
		DLG2	4.00383	CPT1C	0.976541		Cnot11	2.95107													TANC2	3.29092			FAM171B	1.74701
		SYNGAP1	4.53148	SYT1	2.9268		Sh3gl1	3.52107													TCF25	5.31801			FAM91A1	2.33724
		PI4KA	4.44876	MAP1B	6.19457		Ranbp2	3.37846													TENM3	2.15278			FASN		5.95011
		TTC3	5.27156	PRKCB	5.13434		Grk5	0.735129													TLN2	3.92459			FAT1	1.47705
		NRXN2	2.83025	C2CD2L	0.69223		Abcf3	3.98994													TMEM178B	2.55313			FAT2	-1.42417
		APBA1	3.95102	TRIM2	5.08899		Eif2b5	3.74439													TMEM38B	0.295048			FAT3	0.850635
		SRCIN1	4.41653	NRGN	3.71761		Car11	1.66075													TMOD2	5.42538			FAT4	1.52316
		ABR	4.40149	AP2B1	6.21678		Plag1	-2.1856													TNKS2	3.30454			FBXL16	3.13749
		TMEM178B	2.55313	NLGN3	1.51264		Mrpl4	3.00533													TNRC18	3.36443			FBXL19	2.75475
		FRY	4.54694	CUL9	3.48063		Ap1m2	0.903643													TRAK2	3.08585			FBXO41	2.78655
		MAP2	6.57996	SH3BP4	2.58127		Mknk2	2.39315													TRIM37	3.80061			FCHO1	3.71842
		NAV3	3.30404	MADD	4.4342		Btbd2	3.43631													TRIM9	4.76878			FKBP8	4.5177
				PDE8B	1.75059		Abhd17a	2.75654													TRIO	3.5632			FOXK2	2.40103
				KIF21A	3.91796		Mob3a	2.41405													TTC3	5.27156			FOXO3	3.50234
				RHOB	3.50623		Ccdc65	2.39566													UBR3	4.13139			FRMPD4	2.73809
				CADPS	5.07648		Ddx23	3.82965													UBR4	4.32195			FRY	4.54694
				PTPRS	2.82684		Rnd1	3.40495													UBR5	4.15899			FSCN1	5.70597
				TNRC6B	2.07764		Myo1g	-0.789361													UNC13A	4.52375			FYN	4.34501
				EP300	2.9272		Grik5	1.5191													UNC13C	1.8952			GABBR1		2.772
				NGEF	4.33212		Elavl3	4.11323													UNC80	2.13304			GABBR2	1.41114
				WDR6	4.67654		Rab3b	5.41285													USP9X	4.52888			GARNL3	3.45371
				CDK17	3.92862		Nosip	3.86186													VPS13D	3.07114			GAS7	4.75419
				KCNQ3	0.0765572		Rps11	4.29008													WDFY3	3.79952			GBF1	4.28919
				PTPRN2	1.9402		Paf1	4.61931													WNK1	3.1293			GIT1	3.70938
				TUBB3	6.97364		Med29	0.958737													YWHAG	6.32783			GLUL		5.45535
				NF1	3.82738		Bicd1	3.73991													ZBTB18	4.8903			GNAL	3.73572
				PLXNB1	0.637248		Ncstn	2.29272													ZFP106	2.48634			GNAO1	6.06659
				SGIP1	4.16239		Phyhip	3.33042													ZYG11B	3.35396			GNAS		7.09502
				ARHGEF12	3.04806		Gars	4.8481																	GNAZ	3.6332
				VPS41	4.02215		Tpm4	1.91371																	GNB1	5.99819
				UBE3B	2.25021		Pcdhgb6	1.90134																	GPAM	3.72681
				SNAP91	5.69432		Prodh	0.86118																	GPM6A		3.27072
				BCL9L	2.92545		Ess2	2.42048																	GPR158	-0.197626
				KIF21B	4.20969		Slc25a1	4.06583																	GPR162	1.77868
				UNC13C	1.8952		Ddr1	1.16941																	GPRIN1	4.99015
				PDZD2	2.20383		Ier3	0.744812																	GRAMD1B	3.32305
				DDN	2.46454		Fosb	-1.07751																	GRIK3	0.448232
				MED14	3.30082		Klc4	2.69131																	GRIK5	1.5191
				TSPAN7	3.7965		Ercc1	3.18543																	GRIN1		2.72478
				PLEC	1.93705		As3mt	2.60118																	GRIN2A	-1.11068
				UBQLN1	4.67478		Homer3	2.89456																	GRIN2B	2.19538
				GNAL	3.73572		Rnf215	0.853966																	GRM4	-0.0636126
				CRTC1	3.61324		Sec14l2	2.47869																	GRM5	2.61613
				ARAP2	1.73272		Aak1	3.47425																	GSK3B	5.67563
				PCDHGC3	2.56071		Crot	3.30224																	GTF3C1	4.21005
				KALRN	3.50548		Calb2	4.85239																	GTF3C2	2.55954
				ZEB2	4.83489		Ciao1	3.57278																	HCFC1	4.32015
				TMEM151A	0.169783		Has1	-0.583887																	HCN2	0.82503
				STXBP1	5.9354		Htr3a	0.348221																	HDAC4	3.01601
				STOX2	2.30026		Kpna6	4.39332																	HDAC5	3.51243
				ABCA3	1.87965		Itpkc	1.8672																	HDLBP	4.59031
				NTRK2	2.25862		Shkbp1	1.70999																	HEATR5B	4.18967
				HTT	3.06679		Calr	3.98323																	HERC1	3.98289
				DENND5A	2.68207		Nob1	3.49766																	HERC2	4.30973
				NDRG4	6.37451		Nqo1	2.29277																	HIPK1	3.18758
				KCND2	1.83417		Ppfia3	4.41801																	HIPK2	3.00897
				SGSM2	2.79846		Gys1	2.83356																	HIPK3	2.81364
				SYN1	5.61025		Lin7b	3.53515																	HIVEP1	2.23253
				OGDH	5.29014		Efnb3	1.81664																	HIVEP2	3.75827
				UBE2O	4.65492		Mmd	1.41612																	HIVEP3	1.8749
				PACS2	2.64029		Hlf	0.950243																	HK1		5.62017
				PGM2L1	4.76346		Kpna1	3.88324																	HMGXB3	2.12785
				SLC17A7	2.11638		Dzip1	2.41948																	HNRNPUL1	3.85674
				SCAF1	4.22506		Fam162a	3.14102																	HSP90AB1		7.41674
				SIPA1L3	2.57599		Grm3	2.91163																	HTT	3.06679
				TTBK2	2.1435		Fancl	1.86412																	HUWE1	4.29722
				ATP1A2	3.55774		Brinp2	1.10626																	IDS	1.79639
				KIF1A	6.16277		Gstm5	5.20043																	IGSF9B	0.0154089
				SPEG	1.51327		Gstm7	2.14431																	INPP4A	4.48298
				BMPR2	0.832278		Gstm1	3.85671																	INTS1	3.9716
				ADNP	4.54085		Stat5b	1.36525																	IPO13	2.89531
				ATN1	3.87763		Map3k11	0.396192																	IPO4	4.63414
				ELFN2	0.984179		Dnmt1	4.66091																	IPO5	4.89662
				ARFGEF1	3.3553		Ppan	2.8923																	IQSEC2	2.13514
				PTK2B	4.06794		Eif3g	4.89226																	IQSEC3	2.0368
				USP9X	4.52888		Hira	2.85034																	IRS2	2.98925
				CHD8	3.8696		Adh1	-0.816981																	ITPR1	2.59809
				OXR1	3.41571		Dyrk2	2.20718																	ITSN1	3.36864
				TRIO	3.5632		Kifc2	1.30026																	JAK1	4.36096
				DLG5	2.99004		Plxna3	1.20695																	JPH3	1.91317
				SEC14L1	3.95865		G6pdx	3.69598																	JPH4	3.20271
				CELSR2	1.39843		Wars2	1.0645																	KALRN		3.50548
				UBAP2L	4.74577		Phb2	4.47741																	KCNA2	0.972797
				ASH1L	3.39771		Eno2	5.34681																	KCNB1	0.380541
				BCAN	2.80705		Emg1	2.73031																	KCNC3	-0.23134
				SEC16A	3.44465		Lpcat3	0.591141																	KCND2	1.83417
				EHMT1	3.79852		Grcc10	4.08873																	KCNH1	-0.692464
				NR2F1	3.62387		Atp6v1f	2.88346																	KCNH3	0.161429
				WNK2	4.01771		Utp20	2.08903																	KCNH7	-0.19338
				MAPK4	1.9634		Sst	3.27714																	KCNMA1	1.47828
				CACNB1	3.87072		Sin3b	4.31299																	KCNQ2	1.92046
				CHD3	4.42475		Large1	1.35866																	KCNQ3	0.0765572
				CYFIP2	4.85144		Ddx56	3.61886																	KCNT1	0.122669
				TBC1D9	4.00555		Tmed4	1.38826																	KDM4B	4.44908
				KDM6B	2.59457		Rps5	5.7054																	KDM5C	3.83057
				ELMO2	4.16312		Bid	2.33665																	KDM6B	2.59457
				PCDH7	2.40439		Ralb	2.27448																	KIF1A		6.16277
				ARID2	2.47759		Coro1c	4.3815																	KIF1B		4.98246
				IQSEC2	2.13514		Mcoln1	1.27895																	KIF21A	3.91796
				PRKCE	4.36302		Pex11g	-0.26771																	KIF21B	4.20969
				HEATR5B	4.18967		Mospd2	3.08787																	KIF3C	3.94915
				CDC42BPA	3.64041		Etfb	4.34116																	KIF5A		6.1351
				PIKFYVE	3.04631		Wwox	2.40017																	KIF5C	4.54006
				PUM1	4.7239		Cnn2	0.909861																	KIFC2	1.30026
				RUSC2	4.76943		Polr2e	3.63646																	KLC1	5.89752
				ARRB1	3.01992		Mtfp1	2.27518																	KLHL22	4.40776
				ANKRD11	2.02956		Eif2b2	3.92594																	KNDC1	3.32865
				MAN2A2	0.406114		Pgf	-0.0847723																	LARS2	4.83103
				SCAP	0.859351		Ulk2	2.63352																	LHFPL4	0.6794
				FAT1	1.47705		Traf6	0.474802																	LINGO1	2.29127
				SLC12A5	2.73592		Prpsap2	2.90838																	LLGL1	2.74972
				DLGAP4	3.85946		Grap	-0.0553296																	LMTK2	1.0741
				MAST4	3.3742		Chmp2b	3.65479																	LMTK3	2.34923
				PDZD8	0.740989		Plod3	0.842692																	LPIN2	3.18111
				NSD1	3.72509		Pax3	0.780964																	LRP1		2.51535
				GPRIN1	4.99015		Lbr	0.671913																	LRP3	0.72237
				HK1	5.62017		Prcc	3.35886																	LRP8	1.18445
				CKAP5	5.27413		Rrnad1	2.57224																	LRRC41	3.91095
				FYN	4.34501		Hdgf	3.12104																	LRRC4B	2.11977
				PITPNM1	3.89275		Crabp2	1.95417																	LRRC7	2.98634
				DIP2B	3.37144		Ldha	5.76718																	LRRC8B	0.290597
				RALGDS	2.65187		Tmem242	1.74722																	LRRN2	1.13262
				DOCK9	3.30596		Thop1	3.79487																	LYNX1	0.590001
				PRKCG	4.25186		Pias4	3.26552																	MACF1	2.54141
				TANC2	3.29092		Map2k1	3.91512																	MADD	4.4342
				ACTB	8.26513		Dtx2	1.99891																	MAGED1		6.50143
				GIT1	3.70938		Hspb1	0.76111																	MAGI2	2.90871
				ATP2B2	2.81567		Nfe2l3	0.0936317																	MAN2A2	0.406114
				NCOR1	3.78103		Kdm5a	2.3386																	MAP1A		5.2141
				TBC1D9B	2.054		Chd5	4.06254																	MAP1B		6.19457
				IDS	1.79639		Cstb	3.05024																	MAP2		6.57996
				CAMK2B	6.61113		Sh2b2	2.38525																	MAP3K12	3.79332
				ALDOC	5.74235		Eif2ak4	2.03244																	MAP4	4.81589
				PRPF8	5.25966		Wdr1	5.13098																	MAP4K4	5.0212
				RAP1GAP2	2.92588		Ndrg1	4.00494																	MAP7D1	4.68354
				MINK1	3.25015		Klf5	1.9656																	MAPK1	5.84808
				CIT	3.4195		Ufd1	4.41845																	MAPK4	1.9634
				SORT1	1.3118		Zfp287	2.41783																	MAPK8IP1	3.6146
				RAPGEF4	3.58557		Letm1	3.07323																	MAPK8IP3	5.25198
				JAK1	4.36096		Cadm3	3.03571																	MAPKBP1	3.71498
				ABCA2	0.575556		Slc1a6	0.797321																	MAST1	4.84079
				AATK	2.80662		Slc1a3	3.67566																	MAST2	3.18874
				MGAT5B	1.7687		Msh6	3.21132																	MAST4	3.3742
				KCNQ2	1.92046		Mlxipl	-0.890607																	MAZ	3.76572
				DIDO1	3.23527		Stx1a	4.87487																	MBD5	0.82132
				NSF	5.49915		Nid1	1.47147																	MBP	3.39814
				CNP	4.26847		Hmox1	2.24153																	MED13	2.25717
				THRA	4.87469		Pafah1b3	5.16479																	MED13L	2.26937
				TRPC4AP	5.18772		Zfp658	2.66033																	MED14	3.30082
				CLTC	6.19387		Rfx1	2.11674																	MED16	3.6972
				MTOR	3.59143		Prkaca	4.55764																	MEF2D	4.0605
				SMARCC2	5.05301		Asf1b	0.59447																	MFHAS1	1.40845
				R3HDM2	3.70605		Dnajb1	3.37076																	MGAT5B	1.7687
				DOT1L	1.94851		Ndufs3	3.9407																	MIB1	4.05288
				AGPAT3	2.21523		Por	2.40395																	MICAL2	3.13605
				DIP2A	3.24566		Igf1r	0.485136																	MINK1	3.25015
				WASF1	4.93872		Atp4a	-0.783972																	MMP24	0.841509
				RERE	3.64761		Trim28	5.35981																	MON2	3.86334
				SPEN	2.75833		Chmp2a	4.37317																	MPRIP	2.87844
				PINK1	3.61389		Ube2m	4.08439																	MTMR4	4.17306
				SHANK2	3.08387		Adcy9	0.360009																	MTOR	3.59143
				AHDC1	4.04829		Ctr9	4.25931																	MYCBP2	4.3126
				LRRC7	2.98634		Pip5k1a	2.38996																	MYH10	5.4517
				DLGAP3	2.14203		Snx6	4.01339																	MYO10	3.14106
				FOXK2	2.40103		Mthfd2	2.8053																	MYO16	4.28903
				NCDN	6.04711		Kit	1.28364																	MYO18A	4.16187
				MAP7D1	4.68354		Cs	4.03123																	MYO5A		5.32542
				TTLL7	3.56346		Ampd3	3.1667																	MYT1L	4.51665
				PRKACB	5.07979		Bcas2	3.83786																	NACAD	3.1993
				MACF1	2.54141		Ctcf	3.88596																	NAT8L	0.851838
				SEZ6L2	3.2745		Tfap4	1.62145																	NAV1	5.05677
				ALDOA	6.27405		Vav1	0.382293																	NAV2	4.20044
				MAST2	3.18874		Psmb4	5.40482																	NAV3	3.30404
				BPTF	3.12716		Slc30a4	-0.748215																	NBEA	4.48246
				PDE4B	3.87212		Bloc1s6	1.97118																	NCAM1		5.05875
				DNAJC6	4.86662		Adh5	5.13316																	NCAN		3.0898
				HDAC5	3.51243		Gpr108	-0.397484																	NCDN		6.04711
				SLC24A2	1.26558		Pth1r	-0.294355																	NCKAP1		5.15109
				GRM5	2.61613		Reep5	2.77811																	NCOA1	3.85093
				TRIM32	5.22235		Ergic3	3.25293																	NCOA2	3.34626
				RAPGEFL1	2.29377		Ncoa2	3.34626																	NCOA6	2.82024
				MEF2D	4.0605		Trh	-0.519414																	NCOR1	3.78103
				PPP1R9B	3.43089		Smpd4	2.923																	NCOR2	3.57972
				GABBR2	1.41114		Otx1	1.5798																	NCS1	2.58835
				CACNA1G	0.551285		Shpk	0.706398																	NDRG2	5.55028
				AP2A1	5.5688		Ephb3	0.648825																	NDRG4		6.37451
				SHANK1	3.21333		Rcn1	0.770853																	NDST1	0.531875
				USP32	2.85442		Trap1	4.17735																	NEDD4		6.07923
				DMWD	3.79437		Kptn	3.02269																	NEURL4	3.62028
				STRN4	4.33245		Napa	4.20608																	NF1	3.82738
				DLG4	4.13094		Snf8	2.23039																	NFIC	1.82936
				NLGN2	1.8883		Ctsb	2.23736																	NFIX	4.23555
				GAS7	4.75419		Tbcb	4.56905																	NGEF	4.33212
				LLGL1	2.74972		Inpp5k	3.53926																	NHSL1	2.61313
				GNAS	7.09502		Crkl	2.57056																	NISCH		5.60747
				ATMIN	1.3921		Lrwd1	2.97759																	NLGN2	1.8883
				SHANK3	2.28958		Cdkal1	2.71574																	NLGN3	1.51264
				PTPRT	0.984379		Htra1	1.99638																	NOMO1	1.79381
				ZHX3	3.42269		Zbtb17	2.45359																	NPAS2	1.35887
				RALGAPB	3.45549		Fam131c	2.42295																	NPTXR		2.67447
				TCF20	3.27204		Serpinb9	1.09195																	NR2F1	3.62387
				TEF	1.58858		Mob1b	2.32712																	NRGN	3.71761
				ZC3H7B	2.98164		Atp6v1b2	5.61787																	NRIP1	3.49543
				CBX6	4.28511		Tep1	0.970885																	NRXN1		3.47239
				COBL	3.37496		Ttc5	2.72486																	NRXN2	2.83025
				NCOA6	2.82024		Arpc2	5.16282																	NRXN3		1.97152
				MAST1	4.84079		Tmem147	1.74902																	NSD1	3.72509
				NFIX	4.23555		Gcat	2.17941																	NSF		5.49915
				ZMIZ2	3.99752		Cdc20	2.45324																	NTRK2		2.25862
				SNPH	2.29192		Nectin4	-1.28069																	NTRK3	2.12318
				PTK2	3.83384		Tmem189	-0.414161																	NUP98	3.14074
				CALM1	5.95884		Srm	4.05297																	NWD1	2.01016
				SNAP25	6.03157		Arhgef19	0.0865522																	OGDH	5.29014
				PLCB1	4.11761		Rbm14	3.95744																	OLFM1	3.43966
				CLCN3	2.01777		Actn3	-0.482211																	OXR1	3.41571
				MYO10	3.14106		Zdhhc24	0.0129638																	PACS1	4.25175
				MAP1A	5.2141		Pdk1	1.74151																	PACS2	2.64029
				PAK6	2.96178		Prtn3	0.0742072																	PAK6	2.96178
				ADAP1	3.52517		Mvd	4.4418																	PCDH1		2.25161
				ARHGEF7	3.90152		Stimate	-1.28597																	PCDH10	2.02323
				HIPK3	2.81364		Atp7b	-0.902226																	PCDH7	2.40439
				AKT3	3.06173		Rundc3a	3.74253																	PCDH9	1.7651
				SLC1A2	4.05705		Cdt1	2.34627																	PCDHA4	1.27857
				NDRG2	5.55028		Aprt	3.88875																	PCDHAC2	1.3836
				GRIN2B	2.19538		Gtf2h1	2.32615																	PCDHGA12	2.02954
				CHN1	3.2162		Aplp1	3.49872																	PCDHGC3	2.56071
				UBR3	4.13139		Qars	3.02837																	PCLO		3.28796
				CHD4	4.77699		Qrich1	4.33867																	PCNX	0.42863
				EP400	3.40458		P4htm	0.887782																	PDE2A	3.41997
				KDM5C	3.83057		Pola1	1.97792																	PDE4B	3.87212
				HUWE1	4.29722		D130043K22Rik	0.657102																	PDE4DIP	4.33083
				LRRC8B	0.290597		Acot13	3.41727																	PDE8B	1.75059
				RC3H2	2.09834		Zfp184	1.7863																	PDS5B	4.14616
				DAB2IP	2.89725		Cdk4	4.0499																	PDZD2	2.20383
				PLP1	1.44799		Pip4k2a	1.93788																	PDZD8	0.740989
				SETD5	2.59044		B4galnt1	1.31621																	PEG3	4.67321
				SRGAP3	4.12693		Mettl1	2.372																	PER1	3.19791
				PRICKLE2	4.06335		Tph2	1.88352																	PFKM	5.37783
				TMEM63B	2.07747		Ttc25	0.394908																	PGM2L1	4.76346
				ZER1	4.12917		Hcn1	-0.746652																	PHACTR1	4.55856
				DCTN1	5.6863		Acat2	3.68098																	PHF12	2.21829
				ITSN1	3.36864		Wtap	2.86891																	PHF20	2.71571
				SON	4.54751		Sod2	3.26146																	PHLDB1	3.4047
				LINGO1	2.29127		Ik	5.26565																	PHYHIP	3.33042
				GRIN1	2.72478		Tmco6	1.88848																	PI4KA	4.44876
				HCFC1	4.32015		Eif1b	3.88311																	PIGQ	1.24533
				CACNA1B	1.48781		Clcn2	-0.0488126																	PIKFYVE	3.04631
				NCAM1	5.05875		Psmd2	5.04063																	PINK1	3.61389
				GSK3B	5.67563		Ap2m1	3.95512																	PIP5K1C	3.1771
				ADCY5	0.742211		Syngr3	2.31222																	PITPNM1	3.89275
				TCF4	5.6012		Abhd16a	1.12675																	PITPNM2	3.14439
				SPIRE1	2.17246		Neu1	0.691288																	PJA2		5.86302
				PLXNA4	1.05438		Ddah2	3.79694																	PKD1	-0.949422
				DST	1.59261		Clic1	2.90334																	PKP4	3.09515
				B3GAT1	2.36653		Pole	1.9328																	PLCB1	4.11761
				EIF4G1	4.95984		Krt19	2.05302																	PLCH2	2.36038
				WDR13	4.33708		Strada	3.24374																	PLD3		3.41752
				MAPK1	5.84808		Mrpl49	2.55045																	PLEC	1.93705
				APC	4.67593		Pcdhac1	0.991552																	PLP1	1.44799
				ARID1B	3.40756		Ppp2r1a	6.32404																	PLXNA1	2.33065
				CLEC16A	2.79989		Tinf2	2.3187																	PLXNA2	1.12069
				MPRIP	2.87844		Hapln4	-1.25569																	PLXNA4	1.05438
				DGCR2	1.81926		Dus3l	3.9519																	PLXNB1	0.637248
				TAOK2	3.89379		Gabrb2	2.22932																	PLXND1	1.72734
				PLD3	3.41752		Ccdc124	3.01938																	POLR2A	4.04063
				LRP3	0.72237		Zfp54	0.27487																	PPARGC1A	1.8571
				DMXL2	4.7532		Rhoa	4.1742																	PPFIA3	4.41801
				CAMTA2	2.79418		Zmiz1	4.01965																	PPM1E	3.70133
				MTMR4	4.17306		Hnrnpa0	3.71282																	PPP1R9B	3.43089
				FKBP8	4.5177		Rbm28	2.99217																	PPP2R1A		6.32404
				LMTK3	2.34923		Ddx49	3.8936																	PPP2R2C	2.66636
				MAPK8IP3	5.25198		Id3	3.52279																	PPP2R5B	3.43634
				KLHL22	4.40776		Arid1a	4.06482																	PPP3CA		5.6073
				EML2	3.81575		Crlf1	0.308292																	PREX1	3.6614
				BRD4	3.93563		Rplp1	3.13935																	PREX2	1.14847
				CACNA1A	1.13007		Hmgcll1	2.51194																	PRICKLE2	4.06335
				ARHGAP23	2.89865		Ttc9b	2.76692																	PRKACB	5.07979
				USP5	5.5296		Phox2a	-0.694213																	PRKCB		5.13434
				ZFR	4.42938		Abhd8	2.91137																	PRKCE	4.36302
				SLC4A3	1.70791		Mid1ip1	3.59525																	PRKCG		4.25186
				JPH4	3.20271		Clstn3	3.28524																	PRPF8	5.25966
				GNAO1	6.06659		Cers4	-0.237236																	PRR12	3.32458
				LPIN2	3.18111		Phax	4.01509																	PSAP		4.58196
				TRIL	0.698989		Snrpb2	3.39																	PSD	4.29784
				ATP13A2	2.41631		Prpf31	3.35879																	PTCH1	-0.004777
				TTYH1	1.93944		Sertad1	0.421841																	PTEN	2.52705
				SORBS2	2.86409		Carhsp1	1.00171																	PTK2	3.83384
				ARHGAP20	3.26519		Elk3	-1.19717																	PTK2B		4.06794
				MYO18A	4.16187		Herpud2	2.36103																	PTPN11	3.05742
				PHACTR1	4.55856		Rdh13	2.50064																	PTPN5	1.85539
				INPP4A	4.48298		Ubqln4	3.29698																	PTPRD	2.1456
				PPARGC1A	1.8571		Rps18	4.32523																	PTPRF	1.82132
				TSC22D1	5.14843		Zfp955a	1.29347																	PTPRJ	-0.00178695
				PHLDB1	3.4047		Coro1b	4.0475																	PTPRN2	1.9402
				PLCH2	2.36038		Man1a2	0.209996																	PTPRS		2.82684
				MYO5A	5.32542		Sptbn2	2.85224																	PTPRT	0.984379
				GARNL3	3.45371		Hdac4	3.01601																	PUM1	4.7239
				GLUL	5.45535		Rala	3.65321																	PUM2	3.39425
				DLGAP1	3.79156		Vdac3	3.92858																	R3HDM1	3.27786
				ARHGAP21	2.81493		Rpl30	4.06927																	R3HDM2	3.70605
				STXBP5	3.57011		Vps72	3.37768																	RALGAPA1	4.03699
				MBP	3.39814		Gabpa	2.61144																	RALGAPB	3.45549
				SYNPO	2.37182		Bmp7	-0.192964																	RALGDS	2.65187
				SBF1	3.4716		Cabp7	0.953922																	RAP1GAP	4.54646
				FCHO1	3.71842		Zmat5	2.97632																	RAP1GAP2	2.92588
				TRIM3	4.39113		Ap1b1	4.91691																	RAPGEF1	3.01341
				SLC4A4	2.41026		Bcl2l13	1.92145																	RAPGEF2	3.60383
				DLGAP2	2.86749		Dgcr8	3.01731																	RAPGEF4	3.58557
				TNRC18	3.36443		Xpo6	3.2349																	RAPGEFL1	2.29377
				TLE3	4.03528		Zfp212	2.26252																	RASGRF1	2.8188
				PCDH1	2.25161		Elk1	0.311342																	RASGRP1	3.09143
				ARHGEF4	1.3941		Rnmt	3.65231																	RC3H1	2.27051
				MYCBP2	4.3126		Srp14	3.74464																	RC3H2	2.09834
				GNAZ	3.6332		Cdk9	3.67947																	RELN		2.54308
				CDK5R2	3.24917		Tor2a	0.113383																	RERE	3.64761
				TNIK	4.96322		Syngr1	1.63309																	REV3L	3.16098
				NRXN1	3.47239		Tex15	0.511065																	RGS7BP	0.88188
				SPHKAP	3.8245		Ppp2cb	3.87582																	RHOB	3.50623
				EIF4G2	3.83153		G0s2	-0.00110891																	RHOBTB2	2.19455
				AUTS2	3.66649		Kcnd1	-0.501972																	RIMBP2	3.21153
				FBXO41	2.78655		Tfcp2	2.9094																	RPH3A	4.9014
				PITPNM2	3.14439		Sdhb	5.08025																	RPRD2	3.12522
				SLC4A8	1.97236		Kdsr	-0.233559																	RPTOR	3.31346
				ARPP21	3.58236		Zmynd10	1.73089																	RTN1		5.11691
				LHFPL4	0.6794		Tmem115	0.555904																	RTN3		4.17907
				HIPK2	3.00897		Hyal2	-0.0434801																	RTN4	4.57112
				ALS2	3.32664		Ifrd2	-0.169326																	RTN4R	0.525162
				NRXN3	1.97152		Hyal1	-0.714784																	RUSC1	5.25497
				SLC8A1	3.39255		Tusc2	1.21673																	RUSC2	4.76943
				CLASP2	5.2308		Nprl2	4.10323																	RYR2	1.74363
				MAP4	4.81589		Slc3a2	3.07771																	SALL2	3.92769
				TRO	4.66478		Nxf1	3.89829																	SAMD4B	2.7366
				HERC2	4.30973		Tmem223	2.01574																	SAP130	3.78749
				BCR	3.08864		Wdr77	2.84879																	SASH1	3.058
				AGTPBP1	4.2854		Spire2	2.24691																	SBF1	3.4716
				REV3L	3.16098		Fdx2	1.44125																	SCAF1	4.22506
				EGR1	2.88252		2610507B11Rik	1.38424																	SCAP	0.859351
				GRAMD1B	3.32305		AI597479	1.83101																	SCD2	3.43272
				ACLY	5.62592		Ifi35	-0.325935																	SCN2A	2.05229
				MIB1	4.05288		Rdm1	0.089171																	SCN8A	0.97428
				ATP2B4	1.54886		Gosr1	1.82005																	SEC14L1	3.95865
				MED16	3.6972		Mrpl52	4.0331																	SEC16A	3.44465
				PSAP	4.58196		Gm266	0.508594																	SEC23A	4.56216
				HIVEP3	1.8749		Acaa1b	-1.24653																	SECISBP2L	2.95027
				TNPO2	4.7179		Plcd1	2.06916																	SETD5	2.59044
				PER1	3.19791		Fads1	2.44206																	SETX	2.88577
				ATXN1	2.56251		Apip	3.35053																	SEZ6L2		3.2745
				DPP8	4.15979		Pdhx	3.69793																	SGIP1	4.16239
				CUX2	3.13851		Cfap161	1.09021																	SGSM2	2.79846
				PUM2	3.39425		Brf1	2.84237																	SH3BP4	2.58127
				PKP4	3.09515		Thg1l	1.50981																	SHANK1	3.21333
				SLC8A2	1.98717		Adam19	-0.164945																	SHANK2	3.08387
				CIC	3.32304		Sugp1	3.40058																	SHANK3	2.28958
				NDST1	0.531875		Acad9	3.35253																	SIPA1L1	2.64405
				MAP3K12	3.79332		Dhdh	0.694029																	SIPA1L2	2.96892
				BAZ2A	1.91043		Fsd1	4.15553																	SIPA1L3	2.57599
				RYR2	1.74363		Sptbn1	4.70453																	SKI	2.90345
				PCDH10	2.02323		Pgam1	3.23763																	SLC12A5		2.73592
				SYNJ1	4.64735		Snapc2	3.07788																	SLC12A6	0.336777
				MON2	3.86334		Gltp	0.972795																	SLC17A7		2.11638
				NISCH	5.60747		Ccnt1	3.8471																	SLC1A2		4.05705
				PJA2	5.86302		Med15	3.69765																	SLC22A17		3.63074
				ANK1	1.60262		Zfp729a	0.0266238																	SLC24A2	1.26558
				SMARCA4	5.11051		Gstm2	0.933432																	SLC25A23	2.27841
				TRAK2	3.08585		Hps3	2.38118																	SLC4A3	1.70791
				PTPRD	2.1456		Kif11	2.39964																	SLC4A4	2.41026
				BRSK2	3.34469		Rpa3	2.00572																	SLC4A8	1.97236
				DIP2C	3.72567		Phox2b	0.120357																	SLC6A1	2.79206
				WDFY3	3.79952		Tnpo3	4.08756																	SLC6A17	1.59518
				ARHGAP32	2.97503		Zfp729b	1.57699																	SLC8A1	3.39255
				NPTXR	2.67447		Zkscan17	1.54516																	SLC8A2		1.98717
				FOXO3	3.50234		Gfod2	2.17683																	SLITRK5	0.835341
				ARHGEF2	4.372		Enkd1	2.44866																	SMARCA2	4.41361
				SMARCA2	4.41361		Atp6v0d1	4.84622																	SMARCA4	5.11051
				CUX1	3.08281		Arih2	1.23424																	SMARCC2	5.05301
				GNB1	5.99819		Igf2bp1	-1.40381																	SMG1	2.58646
				UNC13A	4.52375		Fgfrl1	-0.536943																	SMPD3	2.44515
				ATP9A	2.8594		Bcas1	2.80081																	SNAP25		6.03157
				CTNNB1	6.88876		Commd8	1.51215																	SNAP91	5.69432
				RASGRP1	3.09143		Ndufs2	5.41781																	SNPH	2.29192
				USP34	3.93077		Fnbp4	2.71179																	SOBP	2.94725
				TMEM151B	0.665043		Cad	3.72086																	SON	4.54751
				AGRN	2.36871		Pten	2.52705																	SORBS2	2.86409
				ANK2	4.2373		Pea15a	4.00312																	SORL1	0.924175
				ANK3	3.55165		Timm23	0.0976426																	SORT1		1.3118
				BIRC6	4.36152		Tnfaip8l2	0.314597																	SPAG9	3.38499
				CAMSAP1	3.55303		Crbn	3.97753																	SPARCL1		4.12762
				NAV2	4.20044		Ppp1r12c	2.15974																	SPEG	1.51327
				APBB1	5.60174		Ehmt2	4.23886																	SPEN	2.75833
				CACNA1E	1.1815		Birc3	-0.710503																	SPHKAP	3.8245
				CLASP1	3.85811		Pip4k2c	2.06021																	SPIRE1	2.17246
				EPHA4	2.96437		Clip3	5.31606																	SPRED1	1.6749
				AGAP1	3.59083		Pax5	-0.566014																	SPRN	0.906433
				NAV1	5.05677		Tctex1d2	2.37204																	SPTAN1		6.14598
				SRRM2	5.05915		Chp1	2.27798																	SPTB	1.72453
				HIVEP2	3.75827		Ugt1a6a	-1.03081																	SPTBN1	4.70453
				MAP4K4	5.0212		Apbb1ip	1.72457																	SPTBN2		2.85224
				PCDHA4	1.27857		Tvp23b	0.639145																	SRCIN1	4.41653
				NTRK3	2.12318		Dnajc7	5.46891																	SREBF2	3.078
				PCDH9	1.7651		Cacybp	3.05619																	SRGAP3	4.12693
				RAPGEF2	3.60383		Pigl	0.164659																	SRRM2		5.05915
				KCNA2	0.972797		Ndufa2	3.04428																	STK25	4.09
				ATP1A3	5.07921		Pam16	2.21182																	STOX2	2.30026
				DCLK1	5.67346		Glis2	1.36241																	STRN4	4.33245
				ANKRD17	4.32097		Bicc1	0.30138																	STXBP1		5.9354
				MAGI2	2.90871		Anapc1	3.93689																	STXBP5	3.57011
				RPRD2	3.12522		Mertk	-1.13939																	SV2A		2.80734
				KCNT1	0.122669		Tsg101	3.10457																	SV2B		2.06865
				CDKL5	2.95103		Rnf166	0.396581																	SYMPK	4.06015
				DHX30	3.93949		Ankrd28	2.42032																	SYN1		5.61025
				CAMKK2	3.45412		Ankrd52	3.11562																	SYNE1	2.232
				ULK1	3.46882		U2af1	3.48608																	SYNGAP1		4.53148
				INTS1	3.9716		Wdfy2	0.504235																	SYNGR1	1.63309
				AMPH	5.4067		Rbsn	2.28015																	SYNJ1		4.64735
				SCN2A	2.05229		Dguok	2.91221																	SYNPO		2.37182
				MED13L	2.26937		Slc25a11	4.1964																	SYT1		2.9268
				SCN8A	0.97428		Chfr	2.42455																	SYT7	2.2088
				RPH3A	4.9014		Ceacam16	0.0986683																	TANC2	3.29092
				DNM1	6.0573		Tex261	-0.280271																	TAOK1	2.77808
				GTF3C2	2.55954		Psmb1	4.62473																	TAOK2	3.89379
				CTBP1	4.11765		Dll1	0.0309763																	TBC1D9	4.00555
				WNK1	3.1293		Nol3	0.972379																	TBC1D9B	2.054
				ITPR1	2.59809		Fhod1	0.617562																	TCF20	3.27204
				EIF4G3	4.45644		Stc1	-1.52127																	TCF25	5.31801
				GPR162	1.77868		Tmem208	2.0955																	TCF4	5.6012
				MAZ	3.76572		E2f4	1.81049																	TEF	1.58858
				SV2B	2.06865		Surf4	1.37965																	THRA	4.87469
				FASN	5.95011		Surf2	2.7868																	TIAM1	2.49447
				HNRNPUL1	3.85674		Dnajb9	0.367493																	TLE3	4.03528
				FBXL19	2.75475		Ppp1cb	4.43018																	TLN2	3.92459
				NHSL1	2.61313		Tlk2	3.03575																	TMEM132A	2.72289
				PIGQ	1.24533		Tsen15	1.24785																	TMEM151A	0.169783
				ARNT2	4.23037		Limk1	2.04858																	TMEM151B	0.665043
				EPN1	3.96118		Eln	0.738909																	TMEM63B	2.07747
				ARHGEF17	3.49678		Trappc2l	2.59576																	TMEM8B	-0.0610612
				ZC3H4	3.19054		Galns	-0.254527																	TMOD2	5.42538
				PDE2A	3.41997		Gata2	0.0353944																	TNIK	4.96322
				NUP98	3.14074		Edf1	4.50425																	TNK2	2.87379
				ARHGEF4	2.12523		Fbxw5	2.79359																	TNKS	3.49787
				SMPD3	2.44515		Lrrk1	0.299114																	TNPO2	4.7179
				SIPA1L2	2.96892		Aldh1a3	0.589318																	TNRC18	3.36443
				TRRAP	4.16297		Casd1	0.868657																	TNRC6B	2.07764
				CELSR3	0.719779		Cnksr3	1.08521																	TNS3	2.70675
				IGSF9B	0.0154089		Mtmr1	1.91248																	TPPP	1.88822
				TMOD2	5.42538		Nipsnap3b	3.70018																	TRAK1	2.53548
				SYNE1	2.232		Lage3	2.08722																	TRAK2	3.08585
				FAT3	0.850635		Gdi1	6.70629																	TRAPPC10	2.97753
				KIF5A	6.1351		Sash1	3.058																	TRIL	0.698989
				AGAP2	3.52156		Gadd45b	1.14067																	TRIM2	5.08899
				RALGAPA1	4.03699		Slc39a1	-0.716241																	TRIM3	4.39113
				AKAP6	3.78188		Endog	2.58885																	TRIM32	5.22235
				NCOA1	3.85093		Xk	-0.982314																	TRIM37	3.80061
				DOCK4	3.57723		Plxnd1	1.72734																	TRIM9	4.76878
				DDX24	4.80543		Cd83	-0.00161747																	TRIO	3.5632
				TRIM9	4.76878		Notch4	-1.981																	TRIP12	3.95732
				SYT7	2.2088		Prrt1	3.55243																	TRO	4.66478
				KCNMA1	1.47828		Rnf5	3.11192																	TRPC4AP	5.18772
				PSD	4.29784		Fam163a	-0.74047																	TRPM3	2.12009
				EXTL3	0.911479		Ctsk	-0.863188																	TRRAP	4.16297
				TTBK1	1.98021		Lpl	1.21086																	TSC2	4.10298
				CTNND2	4.56317		Bnip1	3.62186																	TSC22D1	5.14843
				APP	4.58896		Srf	1.73764																	TSHZ1	1.67614
				UBR5	4.15899		Lama5	-0.894152																	TSPAN7	3.7965
				NWD1	2.01016		Hspa8	6.08584																	TSPYL4		5.27295
				TSC2	4.10298		Acadsb	2.88849																	TTBK1	1.98021
				SLC22A17	3.63074		Prune1	3.19504																	TTBK2	2.1435
				MAPKBP1	3.71498		Cers2	0.677762																	TTC3		5.27156
				SREBF2	3.078		Capza2	4.69425																	TTC7B	2.28135
				CACNB3	2.98829		Plekho1	2.35084																	TTLL7	3.56346
				DLG2	4.00383		Vps45	3.81194																	TTYH1	1.93944
				SYNGAP1	4.53148		Anp32e	4.91591																	TTYH3	2.02433
				PI4KA	4.44876		Ppil4	3.37753																	TUBB3	6.97364
				TTC3	5.27156		Cnih1	1.58337																	TULP4	2.46739
				HMGXB3	2.12785		Med22	3.86042																	UBA1		6.43226
				NRXN2	2.83025		Surf1	3.15252																	UBAP2L	4.74577
				FBXL16	3.13749		Qdpr	4.00037																	UBE2O	4.65492
				GPAM	3.72681		Fam184b	2.90841																	UBE3B	2.25021
				TRPM3	2.12009		Lcorl	2.07																	UBE3C	3.40918
				APBA1	3.95102		Lta4h	4.31311																	UBQLN1	4.67478
				RIMBP2	3.21153		Gtf2ird2	2.44																	UBQLN2		4.26373
				SRCIN1	4.41653		Castor2	1.53612																	UBR3	4.13139
				LRP8	1.18445		Ncf1	0.531314																	UBR5	4.15899
				ABR	4.40149		Adss	3.89345																	UHRF1BP1L	2.65543
				CELF5	4.44865		Stk32c	3.23999																	ULK1	3.46882
				TNK2	2.87379		Fnta	3.80792																	ULK2	2.63352
				RAPGEF1	3.01341		Wasf3	1.98038																	UNC13A	4.52375
				KLC1	5.89752		Lbp	-1.41665																	UNC13C	1.8952
				TNS3	2.70675		Celsr1	-1.57305																	UNC5A	-0.275286
				FRY	4.54694		Fli1	0.442832																	UQCRC1	5.78176
				FRMPD4	2.73809		N4bp2l1	0.53057																	USP22	5.65477
				MAP2	6.57996		Tenm1	1.98881																	USP32	2.85442
				DGKZ	3.41181		Camk1g	3.52356																	USP34	3.93077
				NAV3	3.30404		Lonrf3	1.01611																	USP5	5.5296
				DSCAML1	0.0518796		Atp5e	4.68858																	USP9X		4.52888
				GRIN2A	-1.11068		Ctsz	0.968294																	VAMP2	5.1672
							Prelid3b	2.66974																	VPS13D	3.07114
							Sertad4	2.59932																	VPS41	4.02215
							Slc25a5	4.07023																	WASF1	4.93872
							Mpped2	3.5321																	WDFY3	3.79952
							Nkap	2.50385																	WDR13	4.33708
							Ndufa1	3.20757																	WDR6	4.67654
							Plgrkt	3.75475																	WNK1	3.1293
							Lnx2	1.33081																	WNK2	4.01771
							Dyrk3	2.31537																	WWC1	2.29636
							Mapkapk2	1.81588																	XPO6	3.2349
							Cul4a	3.49208																	XPO7	3.57388
							H3f3b	3.93939																	YWHAG	6.32783
							Myh9	3.5221																	ZC3H4	3.19054
							Ift27	3.61911																	ZC3H7B	2.98164
							Ttll12	3.26105																	ZCCHC14	2.25748
							Scube1	0.235021																	ZEB2	4.83489
							Serpinb1b	0.288115																	ZER1	4.12917
							Mrps18c	3.53023																	ZFHX2	1.50425
							Kctd5	3.03561																	ZFP106	2.48634
							Sdc4	0.453439																	ZFR	4.42938
							Cyth1	2.36691																	ZFYVE1	2.69421
							Rnd3	3.52527																	ZHX3	3.42269
							Brca1	1.17532																	ZMIZ1	4.01965
							Coa3	3.1768																	ZMIZ2	3.99752
							Med24	3.91281																	ZNFX1	2.38815
							Psmd3	4.74047																	ZYG11B	3.35396
							Glod4	4.77473
							Dnttip1	2.7719
							Vtn	1.2587
							Traf4	2.19131
							Stac2	0.260364
							Rpl19	4.43028
							Nek8	1.37002
							Plxdc1	-0.973905
							Psmd11	3.72656
							Pipox	0.690659
							Cyba	0.715885
							Timp2	2.14073
							Top2b	4.30351
							Igfbp4	0.439223
							Atad5	1.48266
							Krt12	0.0160415
							Rab11fip4	2.37063
							Wsb1	2.21769
							Rhbdl3	-0.953541
							Rnf135	0.468988
							Ada	1.81788
							Serinc3	2.01701
							Etv4	1.936
							Dbndd2	2.27042
							Mmp9	-0.67482
							Ghdc	-0.540672
							Slc12a7	-0.936837
							Zswim1	2.13398
							Crk	2.9864
							Mlx	2.87487
							Retreg3	1.05584
							Dhx58	-1.16692
							Rab5a	3.02781
							Nkiras2	2.35809
							Ift52	2.5739
							Mybl2	-1.1838
							Gdap1l1	4.54785
							Ptgis	-0.784176
							Cadps2	3.21151
							Ddx27	3.16115
							Rac3	4.91002
							Rrp7a	2.0517
							Cyb5r3	4.23968
							H2bc4	0.494574
							Med1	2.94495
							Stard3	0.084597
							Vmp1	1.70238
							Uchl5	3.63169
							Cdc73	1.59593
							Stk4	2.21942
							Gdf9	0.665526
							Zcchc10	0.854038
							Psmb6	5.16561
							Spag7	4.23501
							Pfn1	5.55331
							Tomm34	3.46377
							Ywhab	5.04849
							Stk3	2.10492
							Ksr1	2.0654
							Zkscan6	2.55592
							Kpna2	2.92547
							Cep95	1.45605
							Vezf1	2.43934
							Cuedc1	2.81022
							Shroom1	0.930634
							Mrm1	1.71947
							Myo1b	4.09968
							Drg2	3.96322
							Dhx40	2.85456
							Ypel2	0.207934
							Nol11	3.59601
							Rpain	2.01809
							Kcnab3	1.12745
							Appbp2	3.21509
							Myh2	-1.03056
							Adora2b	-1.21765
							Cenpv	3.03289
							Pip4k2b	3.20241
							Gabarap	4.34606
							Acadvl	3.92771
							G3bp1	1.97951
							Mief2	2.27096
							Shmt1	1.48838
							Pdlim4	2.73139
							Tada2a	3.11335
							Pnpo	2.66129
							Copz2	0.406972
							Slc25a39	2.22033
							Aatf	3.4891
							Lhx1	1.57831
							Dync1h1	4.56561
							Ndel1	3.3395
							Slc25a35	-0.119585
							Myh10	5.4517
							Mpdu1	2.2525
							Fxr2	3.77621
							Atp5g3	6.278
							Avpi1	1.49674
							Rad51d	0.912998
							Pank3	1.76865
							Rars	4.21292
							Wwc1	2.29636
							Mrpl45	2.5637
							Irf1	0.54315
							Pelp1	3.78745
							Med11	2.49919
							Natd1	0.659535
							Map2k3	1.34536
							Ywhah	4.9674
							Sart3	3.18463
							Hnrnpd	5.6431
							Slc35b4	-0.379508
							Use1	3.76994
							Dalrd3	2.81028
							Fis1	3.91788
							Plod1	0.602045
							Mfsd3	-0.0831878
							Med8	3.13994
							Atp6ap1	3.38805
							Aldh3a1	0.263967
							Scrn1	4.26436
							BC005537	1.34529
							Isyna1	4.47401
							Cacng2	0.451185
							Tmem160	2.83171
							Mdh2	6.33749
							Rnf145	1.15899
							Atp6v1e1	5.91165
							Tecr	4.37372
							Ripk4	-0.663453
							Map1s	4.16462
							Tmem129	-0.214637
							Nop9	2.13813
							Rnf31	2.19785
							Psmc3ip	1.08371
							Grb7	0.147381
							Noxo1	-0.737326
							Psme3	3.50052
							Zfp687	2.33626
							D8Ertd738e	2.98418
							Calm3	5.59655
							Cops3	5.06669
							Zfp874b	0.63351
							Gipc1	2.90171
							Plscr3	1.97958
							Ptger1	1.77019
							Arhgef25	1.95163
							Xab2	3.87175
							Cdc37	3.21372
							Icam5	0.773357
							Myh8	-0.0511443
							Ubb	2.08485
							Zkscan1	2.79897
							Ap4m1	2.59049
							Armc6	4.27552
							Haus5	1.58202
							Dusp9	-1.27768
							Pdk4	0.838984
							Ubxn6	3.00072
							Mydgf	1.35254
							Plin3	1.70532
							Cyb561	0.612918
							Ccdc12	1.91308
							Fmc1	3.48218
							Gle1	2.49041
							L3hypdh	1.03538
							Leng1	1.40616
							Polr2i	2.87388
							Ccdc170	0.844931
							Fbxo5	0.926888
							Mtrf1l	1.72908
							Hdac2	5.16253
							Rwdd1	2.48732
							Clvs2	3.08925
							Hey2	0.418735
							Trmt11	1.46784
							Sec63	1.03895
							Nr2e1	1.4484
							Snx3	3.93115
							Adat2	1.81249
							Pex3	2.98208
							Ltv1	2.70883
							Cd164	0.0277815
							Smpd2	2.67806
							Mical1	2.67949
							Rab32	-0.403369
							Ddo	0.28888
							Gtf3c6	3.34762
							Traf3ip2	-0.459639
							Tube1	0.297151
							Perp	-0.781157
							Arfgef3	4.11345
							Hebp2	0.216024
							Fam184a	2.40556
							Asf1a	2.34863
							Gopc	3.36691
							Qrsl1	2.62575
							Nmbr	0.321912
							Crybg1	-1.48144
							Smpdl3a	1.50483
							Reep3	-0.306966
							Fabp7	6.63925
							Serinc1	3.60362
							Nts	1.73141
							Ccdc59	2.57118
							Lin7a	2.66481
							Sim1	-1.09296
							Ube2d1	3.25294
							Slc17a8	-0.863227
							Cabcoco1	0.330951
							Atp2b1	2.69931
							Actr6	3.68724
							Uhrf1bp1l	2.65543
							Dusp6	3.18337
							Tmpo	3.11171
							Sgk1	3.53665
							Ikbip	0.34366
							Apaf1	2.47233
							Myb	0.636776
							Med23	3.51325
							Nedd1	0.47108
							Ccn2	0.822
							Pex7	1.44321
							Ifngr1	0.351636
							Cfap54	1.36309
							Snrpf	0.780191
							Ntn4	-0.592316
							Fgd6	0.822795
							Ndufa12	3.41806
							Cep83	0.694078
							Nudt4	2.50251
							Nuak1	2.38234
							Tcp11l2	3.13408
							Cry1	2.63573
							Timp3	0.785565
							Hsp90b1	3.6944
							Ascl1	1.48738
							Gnptab	0.818867
							Sirt1	2.33963
							Ddx50	2.81438
							Supv3l1	2.44165
							Hkdc1	-0.696001
							Macroh2a2	3.38731
							Tysnd1	3.10663
							Ppa1	4.4941
							Pald1	1.58281
							Pcbd1	2.18314
							Ddit4	3.32226
							Dnajb12	2.3497
							Mcu	3.11747
							Cand1	4.09998
							Tbk1	3.28587
							Pno1	3.19676
							Egfr	0.612409
							Usp15	4.44784
							Tbc1d15	2.89944
							Pcsk4	-0.454997
							2310011J03Rik	1.54287
							Rab21	1.99092
							Apc2	4.50054
							Ndufs7	4.86458
							Pwwp3a	3.3664
							Uqcr11	3.50846
							Frs2	1.51982
							Yeats4	3.17949
							Snrpd3	3.21267
							Cpm	-1.33657
							Csrp2	3.68472
							Mdm2	2.2794
							Osbpl5	2.7725
							Ap3d1	4.63753
							Timm13	3.10386
							Tmbim4	1.12683
							Helb	1.4507
							Nfic	1.82936
							Hcfc2	2.47682
							D10Wsu102e	-1.79089
							Wdr82	4.15794
							Pofut2	-0.0814577
							Adarb1	2.71247
							Aldh1l2	2.19697
							Appl2	3.26803
							Hint1	4.84081
							Fgf18	-0.340963
							Papolg	3.00828
							Pfkl	3.9061
							Pex13	2.06786
							Rhbdf1	0.141588
							Mpg	1.65839
							Ahsa2	3.80869
							Nprl3	1.8851
							Nsg2	4.00899
							Stc2	-1.67016
							Asb3	2.97946
							Shc2	2.18861
							Wdpcp	2.03012
							Ccng1	2.02266
							Nudcd2	2.11257
							Hmmr	1.13293
							Polrmt	2.28904
							Hcn2	0.82503
							Ppp2ca	3.43585
							Flt4	-2.63966
							Phykpl	0.263837
							Zfp354a	1.65388
							Gfpt2	1.85243
							Hspa4	5.18558
							Canx	3.51051
							Rack1	6.02968
							Rufy1	2.75305
							Mrnip	2.95942
							Rad50	2.81683
							Sar1b	3.73652
							Kremen1	-2.01135
							Hus1	0.30986
							Btg2	0.479554
							Castor1	-0.279867
							Pes1	3.35231
							Adcy1	1.07934
							Gabra1	0.97149
							4921536K21Rik	-1.64631
							2310033P09Rik	2.47052
							Drg1	4.62022
							Cfap36	3.56083
							Ppp4r3b	2.72786
							Pnpt1	2.42445
							Polm	0.307568
							Pgam2	1.27847
							Ccdc117	1.25836
							Ska2	0.0324521
							Smg8	2.72299
							Gdpd1	1.81778
							Mrpl22	3.02859
							Sap30l	1.51076
							Rnft1	-0.952192
							Mfap3	0.492826
							Ppm1d	2.88189
							Acaca	2.61146
							Srebf1	1.55482
							Tom1l1	1.93703
							Cox11	2.33054
							Bzw2	4.95669
							Twistnb	0.447515
							Efcab10	0.500109
							Sypl	1.06537
							Nampt	2.71099
							Tspan13	2.14762
							Rock2	2.95478
							E2f6	1.13773
							Laptm4a	2.40064
							Trib2	3.39198
							Lratd1	2.3613
							Hs1bp3	1.39074
							Gna13	1.88777
							Smc6	2.88357
							Fam20a	-0.566924
							Nrcam	3.27104
							Rdh14	1.76352
							Abca8b	-1.07303
							Map2k6	3.20412
							Trappc12	4.1836
							Adi1	1.84034
							Klhl29	1.29107
							Rnaseh1	1.23062
							Fkbp1b	2.79518
							Cmpk2	2.15604
							Id2	4.34941
							Dus4l	1.20085
							Bcap29	0.257595
							Rrm2	3.49156
							Cenpo	0.0343582
							Klf11	1.75862
							Adcy3	1.03838
							Kif3c	3.94915
							Rab10	3.25731
							Sntg2	-0.367017
							Myt1l	4.51665
							Taf15	4.40738
							Itgb3	-1.41268
							Mettl2	1.82717
							Ddx42	3.8277
							Ftsj3	3.54228
							Psmc5	5.30791
							Adap2	-0.514984
							Smarcd2	1.41333
							Polg2	1.00385
							Ddx5	5.73622
							Psmd12	4.90117
							Cacng4	1.18296
							Slc9a3r1	2.97118
							Fdxr	1.80159
							Nt5c	3.96238
							Jpt1	4.94844
							Nup85	3.64671
							Mif4gd	1.07349
							Grb2	3.59758
							Recql5	2.12892
							Galk1	3.0741
							Trim47	2.13824
							Ten1	3.22968
							Srp68	4.0072
							Ncbp3	1.21753
							Exoc7	4.34041
							Ube2g1	2.80748
							Tekt1	2.00507
							Med31	2.26318
							Txndc17	2.56818
							Slc13a5	0.5932
							Pimreg	1.88687
							Cygb	2.39834
							Mfsd11	0.217895
							Eral1	2.78975
							Dhrs13	0.879954
							Coro6	0.738445
							Slc6a4	0.103163
							Blmh	4.90044
							Cpd	0.887197
							Timm22	1.31559
							Nxn	1.75801
							Rflnb	0.808585
							Doc2b	1.79382
							Ankrd40	1.84531
							Lrrc59	3.53402
							Slc35b1	1.76698
							Scrn2	2.25035
							Lrrc46	1.47288
							Alox8	1.05233
							Aloxe3	2.13052
							Vamp2	5.1672
							Aurkb	1.91057
							Pfas	2.67915
							Pik3r5	-2.31211
							Ntn1	0.689214
							Stx8	1.72415
							Cfap52	1.69918
							Usp43	1.43884
							Tmem101	1.08895
							Lsm12	1.73502
							Eftud2	4.78287
							Ccdc103	-0.294803
							Kif18b	1.60238
							Dcakd	4.40658
							Nmt1	3.15583
							Map3k14	0.213148
							Gosr2	2.42983
							Klhl28	3.75242
							Fkbp3	5.32721
							Foxg1	4.13117
							Scfd1	4.16071
							Ap4s1	2.57868
							Dtd2	1.0348
							Gtf2a1	2.08325
							Tshr	-2.0694
							Sel1l	1.52906
							Dnaaf2	0.865897
							Pole2	1.19571
							Klhdc2	4.75429
							Nemf	3.64952
							L2hgdh	0.82107
							Dmac2l	2.40459
							Sec23a	4.56216
							Cdkl1	2.47078
							Gemin2	1.54421
							Trappc6b	1.81324
							Pnn	3.67987
							Galc	0.451859
							Zc3h14	2.86361
							Polr2h	2.56566
							2700097O09Rik	1.79288
							Ppp2r3c	1.88539
							Psma6	5.61809
							Nfkbia	3.08859
							Mbip	2.37743
							Ngb	-0.413259
							Sptlc2	0.792207
							Ahsa1	4.77748
							Snw1	3.83056
							Nova1	2.79858
							Mthfd1	4.03758
							Ppp2r5e	3.92234
							Sgpp1	0.043716
							Sptb	1.72453
							Rab15	1.7819
							Atl1	3.75274
							Sav1	0.205245
							Tmx1	1.24044
							Actr10	4.24951
							Rtn1	5.11691
							Serpina3n	-0.963449
							Ppm1a	2.96569
							Glrx5	1.99185
							Mnat1	2.69275
							Prkch	1.38819
							Hif1a	4.53781
							Snapc1	2.538
							Atp6v1d	3.38623
							Plek2	0.704867
							Zfyve26	1.25266
							Arg2	2.78679
							Actn1	3.52469
							Galnt16	1.06105
							Erh	0.498936
							Pcnx	0.42863
							Wdr37	3.65602
							Cdca7l	0.51091
							Tdp1	3.31917
							Psmc1	4.50776
							Nrde2	2.37985
							Trip11	2.29217
							Atxn3	1.3768
							Lgmn	2.46241
							Golga5	2.31662
							Chga	2.97873
							Otub2	1.58848
							Akr1c18	0.34226
							Tshz3	2.37202
							Numb	2.51697
							Acot2	1.49381
							Acot3	-1.37207
							Fam161b	2.43094
							Vsx2	-1.4611
							Abcd4	-0.399334
							Isca2	1.84537
							Npc2	0.817123
							Fcf1	2.87026
							Fos	2.03405
							Erg28	2.28439
							Vash1	3.09774
							Angel1	-0.167711
							Cyp46a1	1.24768
							Hhipl1	-0.128034
							Yy1	2.55801
							Slc25a29	1.35451
							Hsp90aa1	5.83509
							Amn	1.71313
							Zfyve21	2.11763
							Xrcc3	-0.821727
							Adssl1	1.48473
							Siva1	0.650855
							Gng4	1.77659
							Trim27	2.64735
							Scgn	0.806986
							Mrs2	0.193161
							Gpld1	-1.29715
							Exoc2	4.28218
							Tmem14c	2.81993
							Elovl2	0.403083
							Tbc1d7	3.07468
							Mcur1	0.138851
							Cap2	3.32835
							Nup153	3.44438
							Tpmt	1.43772
							Dek	3.55273
							Id4	2.50547
							Cenpp	1.96628
							Nol8	2.89411
							Nxnl2	-0.034474
							Wrnip1	3.73794
							Ly86	0.0378737
							Ssr1	0.648222
							Riok1	2.81995
							Shc3	3.16681
							Gadd45g	2.56792
							Aopep	1.02019
							Auh	3.49404
							Sptlc1	0.785138
							Msx2	-0.207467
							Habp4	2.29325
							Sfxn1	3.15521
							Drd1	-0.499082
							Ctsl	2.65742
							Cdk20	1.56121
							Lman2	0.235636
							Mxd3	1.08438
							Prelid1	2.78525
							Ddx41	2.5702
							Fam193b	2.3072
							Txndc15	1.60849
							Caml	3.23192
							Cxcl14	1.47449
							Ptdss1	0.917174
							Mterf3	2.30947
							Uqcrb	2.95879
							Rsl1	0.154386
							Cetn3	4.12217
							Adcy2	0.595072
							Ccnh	3.72072
							2210016F16Rik	1.68133
							Naa35	3.73747
							Trip13	0.916164
							Tppp	1.88822
							Ahrr	-1.37382
							Sdha	4.92126
							Ccdc127	0.864673
							Lrrc14b	-0.842476
							Pcsk1	-0.245533
							Rhobtb3	2.07548
							Spata9	-1.6038
							Nsun2	3.42901
							Med10	3.2598
							Irx4	-0.852372
							Ndufs6	3.67672
							Slc6a3	-0.369995
							Clptm1l	1.07961
							Tert	1.04893
							Hapln1	-0.935954
							Xrcc4	3.11121
							Atg10	0.802653
							Zcchc9	2.33746
							Cd180	-1.25087
							Ak6	2.59396
							Smn1	3.41211
							Mccc2	3.33114
							Ptcd2	2.86487
							Ankra2	3.47289
							Hexb	1.88733
							Gfm2	2.55675
							Polk	1.88442
							Hmgcr	3.47104
							Aggf1	2.0264
							Otp	1.3992
							Ap3b1	3.31239
							Scamp1	2.32246
							Dimt1	1.95804
							Plk2	5.09838
							Zfyve16	2.4264
							Dhfr	0.381524
							Msh3	2.72251
							Trim23	4.19608
							Ppwd1	2.38502
							Cenpk	1.74121
							Cwc27	2.89262
							Srek1ip1	1.92106
							Htr1a	-0.606399
							Emb	-0.453897
							Mrps30	2.75769
							Fgf10	-0.573205
							Psmd6	5.26569
							Atxn7	-0.275647
							Fezf2	2.51631
							Ptprg	1.40489
							Pdhb	4.31778
							Ankrd55	1.74565
							Mtrex	4.05097
							Gpx8	0.762348
							Ndufs4	4.05875
							Ube2e1	3.16087
							Thrb	0.0217933
							Ngly1	2.65304
							Glud1	5.01688
							Cdhr1	0.16056
							Nid2	-0.113512
							Rtraf	2.44013
							Nudt13	1.24245
							Ecd	3.5118
							Dnajc9	3.25897
							Cfap70	0.213536
							Zswim8	4.07204
							Vcl	1.22044
							Ero1l	-0.943122
							Psmc6	4.99781
							Anxa11	1.00143
							Ppif	2.66575
							Arf4	4.89209
							Dnah12	-0.99726
							Hacl1	2.01999
							Eaf1	-0.123736
							Tasor	2.8546
							Capn7	3.59725
							Bap1	2.84963
							Phf7	0.127975
							Oxnad1	2.2793
							Parg	2.93804
							Glt8d1	0.73204
							Ogdhl	3.96791
							Ebpl	-1.7289
							Kpna3	3.64538
							Spryd7	1.98883
							Rnaseh2b	2.42798
							Zmym2	3.54659
							Cryl1	3.00935
							Anxa8	-0.581316
							Pinx1	2.59318
							Tkt	5.66036
							Lats2	0.671388
							Dcp1a	1.39202
							Ska3	1.62782
							Mrpl57	1.2507
							Micu2	3.64847
							Fgf9	0.950541
							Rcbtb1	2.57506
							Cab39l	2.01887
							Mtmr6	3.21087
							Cacna2d3	2.14802
							Esd	3.6005
							Slc25a30	0.987666
							Gpalpp1	1.63574
							Nufip1	2.06334
							Rgcc	2.23934
							Naa16	-0.0077425
							Diaph3	0.755788
							Mtrf1	1.85649
							Wbp4	3.05342
							Pbk	2.61673
							Esco2	1.41767
							Ccdc25	3.37891
							Clu	3.46252
							Trim35	4.54877
							Dpysl2	4.29353
							Bnip3l	1.42815
							Nefm	4.81489
							Nefl	5.10246
							Pibf1	2.90887
							Bora	0.989868
							Rhobtb2	2.19455
							Klhl1	2.28151
							Bin3	1.98136
							Fam160b2	2.06019
							Bmp1	0.493676
							Xpo7	3.57388
							Gfra2	1.15901
							Rb1	2.81636
							Itm2b	3.69541
							Med4	2.63035
							Sucla2	5.14474
							Gpc5	0.925542
							Spry2	2.25135
							Rbm26	3.61588
							Cln5	-0.594218
							Tgds	0.355453
							Gpr180	0.0861647
							Dnajc3	0.356897
							Ttc33	3.45151
							Tox4	2.84398
							Mettl3	3.02457
							Lrp10	0.090021
							Haus4	1.98885
							4931414P19Rik	1.2716
							Slc7a8	0.969836
							Fbxo4	1.60803
							Psmb5	3.73432
							Bcl2l2	0.594751
							Efs	1.524
							Ngdn	3.13625
							Dhrs4	2.68011
							Emc9	3.01184
							Ripk3	-0.136896
							Khnyn	1.73757
							Cct5	5.8946
							Tars	3.9693
							Brix1	2.89919
							Rad1	2.16887
							Mtdh	0.862474
							Laptm4b	0.0663487
							Sdc2	0.561982
							Ank	1.07252
							Rnf19a	2.57317
							Rrm2b	0.975379
							Atp6v1c1	4.82411
							Slc25a32	0.868254
							Dcaf13	4.2137
							Angpt1	0.304778
							Eif3h	4.72879
							Rad21	3.97299
							Shcbp1	2.08468
							Rida	2.57047
							Fam135b	1.35596
							Khdrbs3	4.04272
							Eif3e	4.50197
							Emc2	3.71822
							Ebag9	1.06063
							Kcnv1	1.17203
							Washc5	3.30479
							Sqle	2.68861
							Ndufb9	4.03237
							Fbxo32	-0.0697731
							Tbc1d31	1.20285
							Derl1	0.71459
							Mtbp	1.37092
							Lrrc6	1.34883
							Trmu	2.43625
							L3mbtl2	2.6839
							Rbx1	2.25587
							Slc25a17	4.15593
							Adsl	3.553
							Tab1	2.44738
							Deptor	0.905157
							Dscc1	1.14442
							Josd1	0.433909
							Cby1	2.76938
							Dmc1	-0.87122
							Ribc2	-0.109649
							Samm50	3.5042
							Parvb	2.33544
							C1qtnf6	-1.03135
							Ndufa6	4.2282
							Smdt1	3.58803
							Twf1	2.559
							Naga	0.90764
							Slc38a2	2.09697
							Rpap3	3.30458
							Pmm1	4.22847
							Polr3h	2.61166
							Aco2	4.99849
							Phf5a	2.21228
							Col2a1	-0.4675
							Itga5	-1.27064
							Ppp1r1a	2.90816
							Shisa9	0.833049
							Nubp1	2.04571
							1810013L24Rik	3.1837
							Bcl6	2.29899
							Il1rap	-0.0685035
							Anks3	2.16388
							Crebbp	3.42121
							Hes1	2.24608
							Zfp263	2.37761
							Gpt	0.960782
							Ercc4	3.08517
							Cyc1	4.95368
							Sharpin	2.9508
							Maf1	3.28254
							Hgh1	2.3337
							Dgat1	0.115201
							Bop1	3.82967
							Fbxl6	2.26319
							Gpaa1	1.28826
							Oplah	2.50191
							Grina	3.15342
							Tsta3	3.3527
							Naprt	1.76649
							Gsdmd	0.730077
							Ly6h	4.07618
							Rhpn1	1.56619
							Lynx1	0.590001
							Rpl24	3.75628
							Cep97	1.50206
							Lmf2	0.687559
							Tymp	1.37783
							Chkb	3.06072
							Mapk8ip2	3.1504
							Rabl2	2.8019
							Nectin3	0.795412
							Cd200	3.13023
							Atg3	3.29619
							Slc35a5	0.461982
							Prkdc	2.20871
							Mcm4	3.13146
							Fopnl	2.56639
							Nde1	1.8726
							Mpv17l	1.913
							Ntan1	2.3378
							Rrn3	3.3724
							Bfar	1.05279
							Mrpl40	3.26051
							Arl6	2.98025
							Nit2	3.33016
							Lztr1	4.37767
							Aifm3	1.11538
							Snap29	2.63865
							Sdf2l1	0.563563
							Senp5	2.72527
							Ncbp2	2.96864
							Top3b	3.04983
							Pak2	2.99471
							Spag6l	2.70376
							Wdr53	2.21028
							Tfrc	1.45853
							Arhgap31	1.39459
							Fyttd1	3.54438
							Snx4	3.31899
							Klhl24	2.87455
							Umps	2.95889
							Ndufb4	0.133528
							Rabl3	1.57243
							Gtf2e1	2.80341
							Hcls1	1.09961
							Iqcb1	3.35578
							Mylk	0.517145
							Pdia5	-0.815541
							Slc49a4	0.769942
							Ehhadh	1.25078
							Senp2	1.56892
							Tmem41a	1.02027
							Chodl	-0.655179
							Dgkg	2.92922
							Usp25	1.66754
							Rfc4	2.86389
							Eif4a2	5.55499
							Robo1	1.7266
							Atp5j	4.91399
							Adamts1	-0.14556
							Adamts5	-1.63731
							Ets2	3.02925
							Dyrk1a	3.11935
							Vps26c	2.96204
							Slc15a2	0.553667
							Pros1	-0.686997
							Psmg1	3.74113
							Clic6	1.34535
							Rcan1	2.40914
							Atp5o	5.34061
							Donson	1.6343
							Tmem50b	1.5418
							Ifngr2	0.6676
							Il10rb	-0.761322
							Cfap298	2.99946
							Sod1	4.80956
							Kansl2	1.28075
							Lmbr1l	-1.1769
							Kmt2d	2.58903
							Nckap5l	2.79351
							Faim2	0.891333
							Racgap1	3.01847
							Asic1	1.09931
							Smarcd1	4.10395
							Gpd1	1.17543
							Cox14	1.2906
							Cers5	1.11494
							Atf1	-0.522624
							Slc11a2	0.505049
							Nr4a1	1.51439
							Krt1	1.30905
							Krt18	1.43706
							Csad	2.3988
							Tarbp2	1.2164
							Calcoco1	3.67363
							Sncg	2.31214
							Rttn	0.633469
							Nus1	0.900852
							Lrrc71	-0.696336
							Ndufa5	4.23503
							Msrb2	1.14265
							Rfc2	2.20878
							Denr	2.97063
							Prmt5	4.45517
							Sympk	4.06015
							Get1	1.44722
							Ivns1abp	4.5044
							Hbb-bs	1.11468
							Krt8	-0.188913
							Grm2	0.676911
							Serping1	0.0492645
							Scg5	3.09209
							Acy1	2.79354
							Creld2	0.739553
							Twf2	3.60746
							Marchf5	2.89674
							Trip6	0.624635
							Agap3	4.13995
							Dlx2	2.67699
							Gnb3	-0.930592
							Prph	2.06687
							Pcbp4	3.72454
							Cdca3	0.677019
							C1qtnf12	0.266644
							Ogfod2	1.88176
							Mrps23	3.17142
							Acbd4	1.38967
							Rhebl1	1.44776
							Hes7	-0.17041
							Serac1	2.41785
							Rsph3b	-0.755026
							Rps6ka2	2.44038
							Agpat4	1.94691
							Igf2r	0.998537
							Chd1	1.85574
							Fgfr1op	1.91545
							Phf10	3.58243
							Pkmyt1	1.37351
							Paqr4	0.867264
							Flywch2	2.14517
							Slc25a27	1.82839
							Pla2g7	3.06973
							Tnfrsf21	1.32457
							Cd2ap	0.150275
							Efhb	-0.329719
							Cdc5l	3.05925
							Spats1	0.340789
							Aars2	2.26765
							Mrpl14	3.43811
							Sgo1	0.18521
							Hsp90ab1	7.41674
							Gtpbp2	3.0441
							Polh	1.82599
							Clic5	-1.97228
							Enpp5	2.60711
							Fbxl17	3.05978
							Rsph9	3.18572
							Mrps18a	3.56287
							Med20	2.38161
							Usp49	0.133101
							Bysl	2.58876
							Tfeb	1.37724
							Ppil1	3.09559
							Cpne5	3.36096
							Fgd2	0.0611182
							Pim1	1.71067
							Cmtr1	2.91144
							Rnf8	2.37734
							Abcg1	0.839021
							Rsph1	1.1304
							Sik1	2.63998
							Ndc80	1.96736
							Clip4	2.43327
							Lbh	2.13756
							Galnt14	0.572297
							Ehd3	2.98572
							Slc30a6	0.118442
							Yipf4	1.57937
							Eif2ak2	0.903875
							Cebpz	3.54136
							Cyp1b1	-1.10154
							Vapa	4.14338
							Twsg1	-0.111445
							Tedc2	1.26658
							Slc3a1	-1.19404
							Eci1	3.00181
							Epas1	2.79697
							Rhoq	-0.0251388
							Pigf	0.711729
							Caskin1	3.72771
							Cript	2.27042
							Msh2	4.01566
							Hagh	3.69345
							Spsb3	3.45735
							Nme3	1.95724
							Jpt2	1.74807
							Ift140	3.5619
							Telo2	3.43561
							C3	-1.50785
							St6gal2	0.674687
							Tekt4	0.469048
							Nme4	-0.116417
							Mrpl28	3.90422
							Arhgdig	3.44479
							Rgs11	0.0379238
							Dusp1	2.56884
							Cuta	3.56756
							Kdm4b	4.44908
							Uqcc2	3.47347
							Nudt3	3.80889
							Mllt1	3.18109
							Taf11	2.83519
							Anks1	2.62066
							Pdzph1	-0.752831
							Nudt12	1.03236
							Mtpap	2.69449
							Svil	0.888866
							Zeb1	2.72548
							Kif5b	4.45922
							Map4k3	3.0759
							Tmem178	0.600418
							Thumpd2	1.25295
							Cox7a2l	1.97386
							Dync2li1	3.26974
							Polr2d	3.09941
							Sap130	3.78749
							Syt4	2.7861
							Celf4	5.46941
							Mapre2	5.14506
							Thoc1	2.4063
							Cdh2	2.4348
							Wdr46	3.00218
							Vps52	4.12789
							Ring1	2.46698
							Psmb8	-0.0117661
							Pfdn1	3.67571
							Dnajc18	2.34417
							Spata24	0.74749
							Sil1	1.15378
							Hspa9	4.61159
							Etf1	3.18146
							Epb41l4a	2.14159
							Stard4	1.85952
							Ercc3	3.40457
							Csnk2b	5.4993
							Bag6	5.49139
							Prrc2a	3.94858
							Lims2	0.273953
							Aif1	1.49463
							Wdr33	2.85583
							Riok3	3.35079
							Rmc1	3.78556
							Mrpl27	2.98351
							Npc1	1.22291
							Impact	3.92469
							Dhx16	2.7668
							Ndfip1	5.27502
							Spry4	1.07059
							Mrps18b	2.5149
							Dele1	2.38907
							Rpp21	2.6682
							Gabbr1	2.772
							Dcp2	0.545717
							Mal2	0.769598
							Hbegf	0.55338
							Yipf5	1.47041
							Tcerg1	3.80421
							Dpysl3	7.92548
							Hsd17b4	4.31716
							Sec11c	1.44176
							Grp	0.891646
							Pmaip1	-1.39955
							Impa2	-0.0640635
							Cidea	1.08758
							Srfbp1	2.44299
							Afg3l2	3.29735
							Prelid3a	2.3603
							Snx24	2.09627
							Psmg2	3.64802
							Ppic	0.181422
							Cep192	1.43267
							Setbp1	2.25293
							Me2	2.79811
							Cxxc1	3.19494
							Rbfa	2.63794
							Pcyox1l	1.20697
							Napg	4.1363
							Nars	5.65592
							Lmnb1	4.28063
							Prrc1	2.97892
							Fbn2	-1.18609
							Isoc1	2.77035
							Dctn4	4.3047
							Rbm22	4.00067
							Camk2a	4.93963
							Slc6a7	1.45321
							Gnaq	3.51535
							Psat1	4.26633
							Timm21	1.01651
							Anxa1	1.59657
							Fth1	5.20441
							Fads2	3.25635
							Tmem138	0.598364
							Sdhaf2	2.51841
							Osbp	2.88499
							Fam111a	2.22259
							Lpxn	-0.891489
							Gna14	-0.182303
							Rfk	2.06354
							Pcsk5	-0.26216
							Ostf1	1.7339
							Carnmt1	-1.00849
							Ccdc86	1.73388
							Prpf19	5.37755
							Tmem132a	2.72289
							Ddb1	5.69895
							Aldh1a7	0.381534
							Zfand5	4.16142
							Cemip2	0.0658181
							Rtn3	4.17907
							Atl3	1.99196
							Naa40	2.48093
							Otub1	4.97776
							Cdc42bpg	-0.0370486
							Ehd1	4.06924
							Ppp2r5b	3.43634
							Ak3	2.2622
							Snx15	2.91086
							Cdca5	0.559397
							Vps51	4.07159
							Tm7sf2	1.32846
							Rpp30	2.85019
							Syvn1	1.38177
							Il33	1.83969
							Frmd8	1.31237
							Tnks2	3.30454
							Uhrf2	3.19784
							Rad9a	1.3967
							Mrpl21	3.00723
							Rps6kb2	0.105368
							Ighmbp2	1.88841
							Pola2	2.49011
							Eif1ad	2.02251
							Chka	3.88252
							Aip	3.83408
							Pold4	1.65409
							Sf3b2	5.13914
							Gldc	2.36187
							Cdk2ap2	1.70134
							Pacs1	4.25175
							Pip5k1b	0.229595
							Nudt8	1.45519
							Rab1b	4.28846
							Cnih2	2.63542
							Doc2g	-0.317887
							Yif1a	1.06409
							Cbwd1	1.68978
							Rin1	-0.38134
							Rce1	0.132074
							Minpp1	0.575902
							Dock8	-0.00272473
							Peli3	1.42608
							Cpt1a	3.12929
							Mrpl11	2.71728
							Gal	0.632222
							Dpp3	4.37077
							Lrp5	-0.780694
							Rnaseh2c	2.35565
							Rela	2.83009
							Slc1a1	1.65944
							Znrd2	4.34465
							Scyl1	3.58736
							Arl2	3.75163
							Map4k2	1.01404
							Esrra	1.79101
							Kcnk4	-0.549267
							Gpr137	0.456554
							Plcb3	2.44991
							Stip1	4.27231
							Spindoc	1.71447
							Smc3	3.82402
							Shoc2	3.50902
							Eif3a	4.94915
							Fam45a	2.71104
							Prdx3	3.61971
							Noc3l	2.39721
							Hells	1.68008
							Aldh18a1	3.95649
							Slit1	1.71647
							Trim8	2.5978
							Arl3	4.66775
							Sfxn2	0.278922
							Maoa	3.27001
							Efhc2	1.2797
							Fundc1	2.30327
[truncated: 11,080 more rows]

## Sheet: Occupancy_WT
Shah genename	Shah log(FC)	Maurin genename	Maurin log(FC)	Darnell genename	Darnell log(FC)		genename	Total loc(FC)		Shah	Maurin	Darnell	Total
MATR3	3.01225	EIF4G2	-6.32558	EIF4G2	-6.32558		Fgfr2	-7.27365									Average	0.897897	1.15348			-0.0120154	0.773682		Average	-0.133157	0.882387
HNRNPU	2.70677	CDK16	-3.60109	SLC25A23	-3.51767		Eif4g2	-6.32558									SEM	0.0898802	0.127422			0.0975636	0.138703		SEM	0.0537654	0.0947861
CKAP5	2.88546	PPP2R2C	-3.20823	NCS1	-2.50456		Ulk4	-5.5054									Count	116	69			211	53		Count	645	112
MDH1	2.30939	NDST1	-3.1897	B3GAT1	-3.40731		Nt5dc1	-7.31944		0.978422	0.145719	0.0170956	-0.233441	Average			Percentage of FMRP targets		0.605405		Percentage or run off resistant		0.200758		Percentage of FMRP targets		0.147952
CTNNB1	2.10913	CTNNB1	2.10913	KIFC2	-3.15432		Ywhaq	-8.64026		4.30595e-37	1.46117e-05	1.23331e-06		T-test
PREPL	2.67516	BIRC6	2.46662	CDK16	-3.60109		Cntd1	-7.5602									T-test comparing		0.103561		T-test comparing		9.98014e-06		T-test comparing		2.95357e-17
ATP6V1A	2.18741	DLGAP3	-2.80937	CAMK2N1	-3.83102		Gm49333	-6.46556									FMRP targets and non-targets				Run off and non-Run off mRNAs				Run off and non-Run off mRNAs
CLTC	2.87565	SHANK1	-1.93102	NRGN	-3.57596		Slc3a1	-7.84645
PJA2	2.08413	RAB6B	-2.05086	JPH3	-2.79941		Chchd2	-5.80875		3.46204e-20	0.00149685	0.00506786		T-test with random set from total approximately equal to test set)
AP2B1	1.67871	CLTC	2.87565	PPP2R2C	-3.20823		Spef1	-5.80723		5.42391e-16	1.5965e-05	0.00481964					T-test against total mRNAs	2.3112e-23	1.46559e-16			0.0254425	1.94282e-09			0.0700723	3.12786e-21
KIF1A	1.69825	PRRC2C	2.35234	KCNQ3	-3.36892		Gp1bb	-6.64165		8.35634e-18	0.000624844	0.000185698
HSP90AB1	1.70838	AKT3	-1.84964	RGS7BP	-2.61095		Evc	-8.96541		2.37868e-15	0.00297179	0.000595051					Shah				Maurin				Darnell
UBA1	2.19444	DMXL2	2.26876	CPLX2	-3.81445		Phkg1	-4.5058		1.69909e-16	0.00536665	2.20707e-05						FMRP targets	Non-FMRP targets			Not run-off resistant	Run-off resistant			Not run-off resistant	Run-off resistant
GPRASP1	3.42518	PRPF8	2.53117	CKAP5	2.88546		Phykpl	-5.37533		4.94068e-22	0.000731994	0.000247749
NEDD4	1.77772	UBR4	2.1342	MAPK8IP1	-2.44686		Cenpb	-4.08528		6.76506e-18	2.58817e-07	0.000967839
KIF1B	1.79524	GRIK5	-2.76982	JPH4	-2.69846		Tomm20	-5.25187		6.5797e-14	0.0157731	2.58206e-07					ACO2	0.966235			AAK1	0.576207			AAK1	0.576207
FASN	1.94516	AGAP2	-1.93758	MMP24	-3.50199		Tuba1b	-6.56256		9.79413e-17	0.000110845	0.0028018					ACTB	0.583809			ABR	0.294723			AATK	-0.216976
APOE	2.52701	MYH10	2.5572	HEATR5B	2.59843		Mettl23	-5.16465		1.02727e-14	0.000440019	1.00173e-06					AKAP11		1.11886		ACACA	-0.155002			ABCA2	-0.491231
SYNJ1	1.96388	HERC2	2.33553	NDST1	-3.1897		Rnd2	-3.57145									ALDOA	0.247485			ADCY1	-3.29842			ABCA3	0.79361
SRRM2	1.95893	HERC1	2.03718	CTNNB1	2.10913		Ccdc107	-10.1744		1.33925e-16	0.000678419	0.0004214		Median of random tests			ANK2	0.829699			ADGRB1	-1.00263			ABCG1	0.271241
MAGED1	1.81341	KIF1A	1.69825	CPLX1	-2.18858		Ube2h	-4.28714									ANK3	-0.196398			ADGRB2	-1.51771			ABR	0.294723
EEF2	1.44536	HSP90AB1	1.70838	TRAK1	-2.2746		Mppe1	-7.49513		4.01776e-16	0.00203526	0.0012642		Bonferroni Adjustment			ANKS1B		-0.383696		ADGRL1	-1.62917			ACLY	2.09823
DYNC1H1	2.04372	DLG4	-1.76375	BIRC6	2.46662		B4galt2	-4.9923									AP2B1	1.67871			ADGRL3	-0.711911			ACO2		0.966235
USP9X	2.04554	ATXN1	-1.90476	DLGAP3	-2.80937		Blcap	-5.91613									APBB1	0.172071			AFF4	-0.0635188			ACTB		0.583809
DPYSL2	-2.66201	UBR3	2.0683	SHANK1	-1.93102		Galnt2l	-8.27447									APC	0.472913			AGAP2	-1.93758			ADAP1	-1.46562
HK1	2.14702	APBA1	-1.92496	SYT7	-3.10018		Mrfap1	-5.81763									APLP1	0.194503			AGTPBP1	0.349931			ADARB1	-0.390861
KIF5A	1.75028	STOX2	-1.51094	KCNB1	-3.32363		Rnf141	-5.30865									APLP2		2.33929		AKAP11	1.11886			ADCY1	-3.29842
TUBA4A	2.21948	NEDD4	1.77772	LHFPL4	-2.95068		Stum	-3.53331									APOE	2.52701			AKAP6	-0.411109			ADCY5	-2.88508
DNAJC6	1.36226	FAM171B	-1.87225	TMEM151B	-3.59004		Rtn2	-5.2169									APP	2.40747			AKT3	-1.84964			ADD1	1.42488
DCLK1	1.34996	RALGAPA1	1.82668	BRSK1	-1.75386		Rasl10b	-4.98815									ARHGAP32	0.669623			ANK2		0.829699		ADNP	1.27076
DDX5	1.32228	PI4KA	1.82568	ADCY5	-2.88508		Snx32	-3.82566									ATP1A1	2.02281			ANK3		-0.196398		AFF3	0.983826
NSF	1.57566	MYCBP2	2.18653	CHST2	-2.42175		Ssb	2.99548									ATP1A2	1.39778			APBA1	-1.92496			AFF4	-0.0635188
SPTAN1	2.00163	KIF1B	1.79524	AP1B1	2.28373		Cacng7	-4.40811									ATP1A3	1.48378			APC	0.472913			AGAP1	-1.3518
DNM1	1.74104	FASN	1.94516	CLTC	2.87565		Atg16l2	-4.47944									ATP1B1	1.03616			APC2	1.34509			AGAP2	-1.93758
MYO5A	1.79819	SYNJ1	1.96388	ZC3H7B	-1.89748		Map3k15	-4.76445									ATP2A2	1.42558			APP	2.40747			AGAP3	-0.250707
CNKSR2	1.73391	CALM3	-1.90971	KCNQ2	-2.21554		Nudt21	-5.47408									ATP2B1		1.43896		AREL1	-0.781598			AGPAT3	-2.31333
NCKAP1	1.42456	VPS13D	1.57946	FOXK2	-1.85544		Entr1	-4.67427									ATP2B2	0.372665			ARF3	-1.5952			AGRN	0.20275
PGK1	-1.0411	CALN1	-1.67161	OGDH	1.76492		Map3k10	-3.75779									ATP6AP1		2.00136		ARFGEF1	1.14205			AGTPBP1	0.349931
PRKAR1A	0.975303	ARF3	-1.5952	LRRC4B	-2.70487		Gm29394	-5.70938									ATP6V0A1	1.38387			ARFGEF3	1.10239			AHDC1	1.28661
DLGAP1	-1.08126	DENND5A	-1.39503	TTBK1	-1.81504		Sms	-4.04217									ATP6V1A		2.18741		ARHGAP21	-0.385482			AKAP6	-0.411109
TTC3	1.31049	SRRM2	1.95893	ATP5A1	1.70754		Ube2d2a	-4.89327									ATP6V1B2	1.04044			ARHGAP32	0.669623			AKAP9	0.946753
SPTBN1	1.07359	ADCY1	-3.29842	CADPS	1.85742		Shc4	-4.76936									ATRN		0.398345		ARHGAP35	-0.198572			AKT3	-1.84964
EEF2	-1.29268	MAP2	1.44536	AKT3	-1.84964		Tmem170b	-4.58267									BSG		0.207643		ARHGEF12	-0.627258			ALDOA		0.247485
ATP6V1B2	1.04044	DYNC1H1	2.04372	PKD1	-3.30748		Rsph14	-7.57706									BSN	-0.770174			ARPP21	-0.376319			ALDOC	1.50225
CLU	1.92518	USP9X	2.04554	IPO4	1.93914		Islr	-5.19451									CACNA1E	-0.00636381			ASH1L	1.24506			ALS2	1.01228
PPP2R1A	1.1356	DPYSL2	-2.66201	PJA2	2.08413		Ctdsp2	-4.29245									CACNA2D1		0.422391		ATP1A3		1.48378		AMPH	1.99107
PPP3CA	1.07949	HECTD1	2.27163	DMXL2	2.26876		H3f3a	-7.65876									CADM3		-0.263502		ATP1B1		1.03616		ANAPC1	1.78687
NCDN	1.22308	HK1	2.14702	PRPF8	2.53117		1500011B03Rik	-6.0865									CALR		1.30341		ATP2B2		0.372665		ANK1	0.182574
NDRG4	1.06632	UBR5	1.91619	TSC22D1	-2.00269		H2-DMa	-6.04287									CAMK2A	0.634013			ATP2B4	0.4306			ANK2		0.829699
ACO2	0.966235	KIF5A	1.75028	IDS	-3.45602		Ubb	-5.52903									CAMK2B	0.888828			ATXN1	-1.90476			ANK3		-0.196398
HSP90B1	2.83645	FRY	2.28911	PDS5B	2.16157		Bcl7c	-4.17415									CANX		1.48337		BIRC6	2.46662			ANKRD11	-0.609339
OSBPL1A	1.14471	RC3H2	-1.39093	EPN1	-1.79559		9330159F19Rik	-4.6376									CELF2	0.491772			BMPR2	-1.41505			ANKRD17	1.74934
HNRNPDL	1.03283	DNAJC6	1.36226	GRIK5	-2.76982		Amz1	-3.32522									CELF4		0.59643		BSN		-0.770174		ANKRD52	-0.426009
PTK2B	1.45778	LRRC8B	-2.47434	AGAP2	-1.93758		Rell2	-3.85499									CELSR2	0.575295			CACNA1A	-1.00985			AP1B1	2.28373
HSPA5	2.80394	HUWE1	1.56056	MYH10	2.5572		Gm42742	-3.23481									CHGB		1.8374		CACNA1B	-0.648108			AP2A1	1.70325
SNAP91	0.980128	APC2	1.34509	ANKRD17	1.74934		Slc25a53	-4.95986									CHL1		1.80606		CACNA1E		-0.00636381		AP2A2	-0.0789701
SYN2	0.905778	TLN2	1.39606	HERC2	2.33553		Tm6sf1	-6.20688									CHN1	-0.614673			CACNA1G	-1.3564			AP2B1		1.67871
PRKCG	1.67353	DCLK1	1.34996	HERC1	2.03718		Mgat4b	-3.42161									CKAP5	2.88546			CALM1	-0.384568			AP3D1	1.4296
CYFIP2	1.01263	TRAK2	-1.36202	CDK5R2	-2.58727		Eps8l3	-4.99247									CKB	0.397468			CALM3	-1.90971			APBA1	-1.92496
MAP1A	1.30118	GNAL	-1.48054	RALGDS	-2.16166		Mmp11	-5.65639									CLASP2	0.659249			CALN1	-1.67161			APBB1		0.172071
SPARCL1	1.82153	CHD4	1.89088	PACS2	-1.55594		Gm37013	-4.9505									CLSTN1	1.42247			CAMK2A		0.634013		APC		0.472913
PSAP	2.2789	EIF4G1	2.13831	AP2B1	1.67871		Rab5b	-3.3356									CLSTN2		0.165663		CAMSAP2	0.625572			APC2	1.34509
ATP6AP1	2.00136	SPTAN1	2.00163	PTPN5	-1.98615		Nsmf	-3.25335									CLSTN3		2.38988		CAMTA2	-0.816605			APLP1		0.194503
EEF1A2	-1.21964	TMEM178B	-1.78524	KIF1A	1.69825		Wsb2	-2.94261									CLTC	2.87565			CBX6	-0.262242			APOE		2.52701
EEF1A1	-1.8438	TMOD2	-1.11649	HSP90AB1	1.70838		Zdhhc2	-5.20742									CLU		1.92518		CDC42BPA	-0.175883			APP		2.40747
L1CAM	2.6299	NLGN2	-1.77831	UBA1	2.19444		Rab15	-3.06723									CNKSR2		1.73391		CDC42BPB	0.565508			ARAP2	0.319289
TUBB5	0.935425	EIF4G3	1.85897	TRPC4AP	1.86756		Hnrnph1	2.80584									CNTN1		1.62655		CDK16	-3.60109			ARF3	-1.5952
APLP2	2.33929	SON	2.28937	ANAPC1	1.78687		Cx3cr1	-4.52863									CNTNAP1		-0.442797		CELF2		0.491772		ARFGEF1	1.14205
SYN1	1.06637	GRIN2A	-3.51732	ACLY	2.09823		Mfsd4a	-6.34416									CPE	0.821173			CELSR2	0.575295			ARHGAP20	0.144869
GAA	2.0011	MAPK1	1.06559	DLG4	-1.76375		Snn	-3.64417									CTNNB1	2.10913			CEP170B	-0.618102			ARHGAP21	-0.385482
PDIA3	2.00954	MYO5A	1.79819	IPO5	1.88396		1700037C18Rik	-4.95743									CX3CL1		1.01187		CHD3	-0.561275			ARHGAP23	-0.733055
ATP1A2	1.39778	PEG3	1.83604	ATXN1	-1.90476		Gm37388	-4.96571									CYFIP2		1.01263		CHD4	1.89088			ARHGAP32		0.669623
STXBP1	1.00614	NCKAP1	1.42456	AMPH	1.99107		Marcksl1	-5.05675									DCLK1	1.34996			CHD5	0.728914			ARHGAP33	-0.759493
CLSTN3	2.38988	NF1	1.42126	UBR3	2.0683		Purg	-3.32498									DDX5		1.32228		CLASP1	1.15376			ARHGEF11	0.462414
DNER	2.02134	CLASP1	1.15376	APBA1	-1.92496		Camk2n2	-4.05249									DISP2	1.16113			CLASP2		0.659249		ARHGEF12	-0.627258
ATP1A1	2.02281	LARS2	3.69283	STOX2	-1.51094		Btbd1	-2.82377									DLGAP1	-1.08126			CLSTN1		1.42247		ARHGEF17	0.376885
SERINC1	1.83803	TTC3	1.31049	ARHGEF4	-1.85569		Slc25a23	-3.51767									DNAJC6	1.36226			CLTC		2.87565		ARHGEF2	0.788756
CLASP2	0.659249	GAS7	-1.07873	DUSP8	-1.50242		Dync1i2	2.93307									DNER		2.02134		CPE		0.821173		ARHGEF4	-1.85569
CAMK2B	0.888828	SPTBN1	1.07359	SLC12A6	-2.88917		Gapdh	-3.61387									DNM1	1.74104			CREBBP	0.901137			ARHGEF7	0.0318703
PTPRZ1	1.28386	EEF2	-1.29268	NEDD4	1.77772		Tmem229b	-3.56191									DPP6		0.237787		CTNNB1		2.10913		ARID1A	0.739042
SPTBN2	-0.993553	HTT	1.16416	FAM171B	-1.87225		Eif5b	2.63734									DPYSL2	-2.66201			CTNND2	-0.307414			ARID1B	0.700266
APP	2.40747	PTPRT	-1.78011	RALGAPA1	1.82668		Rnf11	-3.30392									DST	-0.6559			CYFIP2	1.01263			ARID2	0.359447
VGF	2.09815	NBEA	1.21224	GRM4	-2.79051		Eif1	-2.9597									DYNC1H1	2.04372			D430041D05RIK	-1.05011			ARNT2	0.413979
ANK2	0.829699	NAV1	1.24179	CUL9	1.89515		Atxn7l3	-3.03673									EEF1A1		-1.8438		DCLK1		1.34996		ARPP21	-0.376319
ARHGAP32	0.669623	STX1B	-1.02247	PUM1	1.52796		Smim13	-3.4882									EEF1A2	-1.21964			DENND5A	-1.39503			ARRB1	-0.878205
TSPYL4	0.669505	PPP3CA	1.07949	PI4KA	1.82568		Tmcc2	-3.4971									EEF2	1.44536			DLG2	-0.0818233			ASH1L	1.24506
CHGB	1.8374	NCDN	1.22308	MYCBP2	2.18653		Tifa	-4.96045									EGR1	0.839212			DLG4	-1.76375			ATF7IP	1.39983
AKAP11	1.11886	ASH1L	1.24506	KIF1B	1.79524		D430019H16Rik	-3.28112									ENPP2		1.4974		DLGAP3	-2.80937			ATG2A	1.03733
SEZ6L2	1.99772	DOCK3	1.40222	PFKM	1.90303		Yjefn3	-4.16288									EPHA4		0.772943		DMXL2	2.26876			ATG2B	1.54105
VCP	-0.694087	UNC13A	1.63916	FASN	1.94516		Cdan1	-2.93497									FASN	1.94516			DNAJC6	1.36226			ATG9A	-0.406191
NEFL	0.693073	NDRG4	1.06632	UBAP2L	1.68711		Gabarapl2	-3.7099									GAA		2.0011		DOCK3	1.40222			ATMIN	-1.1408
GRIN1	1.76031	HIPK2	-0.92526	TRIM32	2.03381		Atp6v1h	2.93298									GABBR1	-0.746147			DOCK9	0.972102			ATN1	-0.344952
RELN	1.71523	EPB41L1	0.921767	AGAP1	-1.3518		Ncs1	-2.50456									GABRA1		-0.0129253		DPYSL2		-2.66201		ATP13A2	-0.974871
HNRNPK	0.589676	IGSF9B	-1.52116	APOE	2.52701		Zdhhc3	-3.74477									GLG1		1.49797		DST		-0.6559		ATP1A1		2.02281
SEZ6	1.19857	SMG1	0.928457	SYNJ1	1.96388		Hnrnpm	2.59003									GLUL	-0.21743			DYNC1H1		2.04372		ATP1A2		1.39778
GLG1	1.49797	SYNE1	1.17344	SPRED1	-1.79359		Pop5	-3.78881									GNAS	0.467668			EEF2		-1.29268		ATP1A3		1.48378
EGR1	0.839212	KLF13	-1.68765	TTYH3	-1.98381		Polr3h	-2.69667									GPM6A	-0.293369			EIF4G1	2.13831			ATP1B1		1.03616
TUBB4A	-1.10966	PGM2L1	0.882847	CALM3	-1.90971		Map1lc3b	-4.99352									GPM6B	0.548447			EIF4G2	-6.32558			ATP2A2		1.42558
CHL1	1.80606	ADGRB2	-1.51771	VPS13D	1.57946		Psmd12	2.42267									GPRASP1		3.42518		EIF4G3	1.85897			ATP2B2		0.372665
NRCAM	1.54695	ARFGEF1	1.14205	GBF1	2.01538		Cct8	2.7579									GRIA1		-0.148625		ENC1	-1.39635			ATP2B4	0.4306
SLC4A10	1.37153	MYO18A	1.13578	ATF7IP	1.39983		Lamtor1	-3.70903									GRIA2		0.940491		EP300	0.949062			ATP5A1	1.70754
SEZ6L	1.35945	CYFIP2	1.01263	NUP98	1.63801		Matr3	3.01225									GRIN1	1.76031			EPB41L1	0.921767			ATP5B	0.838599
ATP6V0A1	1.38387	MAP1A	1.30118	THRA	-1.74612		Ik	2.77186									HK1	2.14702			FAM171B	-1.87225			ATP6V0A1		1.38387
SLC12A5	1.48664	ADGRL1	-1.62917	ARF3	-1.5952		H4c4	-4.35406									HNRNPDL		1.03283		FASN		1.94516		ATP6V0D1	0.0011432
CAMK2A	0.634013	RPH3A	1.01011	PIKFYVE	1.52133		B3gat1	-3.40731									HNRNPK		0.589676		FAT3	-1.69116			ATP6V1B2		1.04044
MAP1B	0.654831	SPHKAP	1.47427	FBXL16	-1.63156		Dhx9	3.4256									HNRNPU		2.70677		FRY	2.28911			ATP9A	-0.118914
SLC17A7	-1.36292	MEF2C	1.80489	DENND5A	-1.39503		Kcnip2	-3.23792									HSP90AB1	1.70838			GABBR1		-0.746147		ATXN1	-1.90476
CANX	1.48337	PCNX	-1.52707	SRRM2	1.95893		Kifc2	-3.15432									HSP90B1		2.83645		GAS7	-1.07873			AUTS2	-0.125056
ATP2B1	1.43896	KCNMA1	-1.88132	ADAP1	-1.46562		Abcd3	2.60776									HSPA5		2.80394		GLUL	-0.21743			B3GAT1	-3.40731
BSN	-0.770174	ARFGEF3	1.10239	PPP2R5B	-1.47976		Taf15	2.5299									HSPA8		0.543833		GNAL	-1.48054			BAP1	-1.10173
ATP2A2	1.42558	ENC1	-1.39635	TPPP	-1.61376		Cnih2	-4.81217									KALRN	0.620446			GNAO1	0.716429			BAZ2A	0.269081
ENPP2	1.4974	CACNA1G	-1.3564	LRP3	-2.57364		Otulin	-3.07081									KIF1A	1.69825			GNB1	0.116168			BCAN	1.37788
CELF4	0.59643	PKP4	-0.696844	PDE4B	1.30425		Polr2c	-3.59578									KIF1B	1.79524			GPM6A		-0.293369		BCL9L	-0.648757
PLD3	1.41861	STXBP1	1.00614	ADCY1	-3.29842		Rbm25	2.69167									KIF5A	1.75028			GPM6B		0.548447		BCR	-0.166117
GNAS	0.467668	CREBBP	0.901137	CACNB3	-2.27526		Cdk16	-3.60109									L1CAM		2.6299		GRIK5	-2.76982			BIRC6	2.46662
CNTN1	1.62655	WDFY3	0.930156	MAGED1	1.81341		Tafa5	-3.38891									LRP1	0.978372			GRIN2A	-3.51732			BMPR2	-1.41505
ACTB	0.583809	ITPR1	1.69156	MAZ	-1.62311		Gm28036	-3.87181									MAGED1	1.81341			GRIN2B	-1.30834			BPTF	1.18519
ATP1A3	1.48378	SRCAP	-0.702514	MAP2	1.44536		1600012H06Rik	-5.13137									MAP1A	1.30118			GRM5	-0.318079			BRD4	0.85318
CHN1	-0.614673	DOCK9	0.972102	MFHAS1	-1.74499		Enho	-3.5482									MAP1B	0.654831			GSK3B	0.00186731			BRSK1	-1.75386
CALR	1.30341	CAMTA2	-0.816605	PIP5K1C	-1.65349		Cmtm4	-3.88667									MAP2	1.44536			HECTD1	2.27163			BRSK2	-0.139452
CLSTN1	1.42247	CLASP2	0.659249	PIGQ	-2.14836		Cfap43	-5.24661									MATR3		3.01225		HERC1	2.03718			BSN		-0.770174
LRP1	0.978372	EP300	0.949062	DYNC1H1	2.04372		Pcgf3	-3.32803									MDH1		2.30939		HERC2	2.33553			C2CD2L	-1.02953
CELF2	0.491772	BMPR2	-1.41505	LRP8	-2.27376		Gm17606	-4.58263									MYO5A	1.79819			HIPK2	-0.92526			CABIN1	0.994611
DISP2	1.16113	GNAO1	0.716429	TRRAP	2.01217		Mllt6	-3.85956									NCAM1	1.07729			HIVEP1	-0.52737			CACNA1A	-1.00985
SYP	1.03653	SPTBN2	-0.993553	USP9X	2.04554		Gm49909	-3.35132									NCAN	0.213708			HIVEP2	0.600962			CACNA1B	-0.648108
HSPA8	0.543833	APP	2.40747	MBD5	-1.8695		Usp14	2.7131									NCDN	1.22308			HK1		2.14702		CACNA1E		-0.00636381
SCG3	1.32458	MYO9A	0.791925	TRIP12	1.63689		Isca1	-4.858									NCKAP1	1.42456			HSP90AB1		1.70838		CACNA1G	-1.3564
SLC22A17	0.974408	AREL1	-0.781598	SEC23A	1.2928		Ndufs1	2.88267									NDRG4	1.06632			HSPA8		0.543833		CACNA1I	-1.54475
KALRN	0.620446	ANK2	0.829699	DPYSL2	-2.66201		Ptp4a1.1	-4.33586									NEDD4	1.77772			HTT	1.16416			CACNB1	-0.538901
SV2A	1.02612	ARHGAP32	0.669623	GPAM	1.30516		Fndc4	-3.13744									NEFL		0.693073		HUWE1	1.56056			CACNB3	-2.27526
PCLO	0.793674	KIF5C	0.73007	ALDOC	1.50225		Bnip3l	-3.22529									NELL2		0.642332		IGSF9B	-1.52116			CADPS	1.85742
NISCH	0.443557	AKAP11	1.11886	HK1	2.14702		Ggnbp2	2.55584									NISCH	0.443557			ITPR1	1.69156			CALM1	-0.384568
NPTXR	-0.683503	RTN4	-0.934268	UBR5	1.91619		Ptbp2	2.39732									NPTN		0.503762		KALRN		0.620446		CALM3	-1.90971
ATP1B1	1.03616	ARHGEF12	-0.627258	KIF21A	1.52196		Ntng2	-4.57092									NPTXR	-0.683503			KCNMA1	-1.88132			CAMK2A		0.634013
CPE	0.821173	SETD5	-0.652825	TEF	-1.57613		Zfp326	2.53691									NRCAM		1.54695		KIDINS220	1.11768			CAMK2B		0.888828
SLC8A2	1.09557	D430041D05RIK	-1.05011	ATG2B	1.54105		Camk2n1	-3.83102									NRXN1	-0.304788			KIF1A		1.69825		CAMK2N1	-3.83102
CX3CL1	1.01187	KMT2C	0.808158	KIF5A	1.75028		Eif2b3	2.60966									NRXN3	-0.717985			KIF1B		1.79524		CAMKK2	-0.669934
NCAM1	1.07729	ADGRB1	-1.00263	SPRN	-2.2237		Tars	2.72733									NSF	1.57566			KIF21B	-0.140642			CAMSAP1	-0.0470753
CKB	0.397468	KIDINS220	1.11768	MON2	1.90597		Nrgn	-3.57596									NTRK2	0.128082			KIF5A		1.75028		CAMTA1	1.18661
GABBR1	-0.746147	MYT1L	0.751116	DOCK4	1.67797		Nars	2.6104									OSBPL1A		1.14471		KIF5C	0.73007			CAMTA2	-0.816605
SYT11	0.787016	MPRIP	-0.66523	FRY	2.28911		Ttll3	-5.19171									PCDH1	0.655185			KLF13	-1.68765			CAND1	1.69251
APC	0.472913	SACS	-0.94876	DCTN1	2.04762		Jph3	-2.79941									PCLO	0.793674			KMT2A	0.50542			CASKIN1	0.129639
DST	-0.6559	ZYG11B	-0.667523	USP5	2.01957		Pou6f1	-2.98035									PDIA3		2.00954		KMT2C	0.808158			CBX6	-0.262242
EPHA4	0.772943	AAK1	0.576207	HDLBP	1.23213		Ogt	2.49218									PGK1		-1.0411		KMT2D	0.171208			CDC42BPA	-0.175883
GRIA2	0.940491	PREX1	0.647465	ULK2	-1.21305		Eif4ebp2	-3.20621									PJA2	2.08413			LARS2	3.69283			CDC42BPB	0.565508
SYNPO	0.471272	NTRK3	-1.61446	RC3H2	-1.39093		Scfd1	2.54224									PKM		0.00114533		LINGO1	-1.18466			CDK16	-3.60109
TECR	0.662737	CAMSAP2	0.625572	DNAJC6	1.36226		Hnrnpu	2.70677									PLD3	1.41861			LMTK2	-0.534826			CDK17	0.826353
ANKS1B	-0.383696	TNRC18	-0.682092	NCOA6	-1.37581		Anapc4	2.80638									PPP2R1A	1.1356			LRP1		0.978372		CDK5R1	-1.42124
UBQLN2	-0.44744	TRIO	0.74805	PTEN	-1.18646		Cops3	2.23312									PPP3CA	1.07949			LRRC7	0.594908			CDK5R2	-2.58727
RTN3	0.531856	PRICKLE2	0.593483	LRRC8B	-2.47434		Ppp2r2c	-3.20823									PREPL		2.67516		LRRC8B	-2.47434			CDKL5	0.601449
ALDOA	0.247485	FAT3	-1.69116	RC3H1	-1.41313		Kcnq3	-3.36892									PRKAR1A		0.975303		MACF1	-0.259208			CELF5	-1.13659
PCDH1	0.655185	GRIN2B	-1.30834	HUWE1	1.56056		Bscl2	-5.49578									PRKCB	-0.0713001			MAP1A		1.30118		CELSR2		0.575295
GPM6B	0.548447	CAMK2A	0.634013	PTK2	1.1405		H4c8	-4.39929									PRKCG	1.67353			MAP1B		0.654831		CELSR3	0.00618404
GLUL	-0.21743	CHD5	0.728914	HCFC1	1.69225		Ptp4a1	-4.36173									PSAP	2.2789			MAP2		1.44536		CHD3	-0.561275
NELL2	0.642332	RYR2	1.04244	KDM4B	1.70457		Cd180	-6.20467									PTK2B	1.45778			MAPK1	1.06559			CHD4	1.89088
CELSR2	0.575295	MAP1B	0.654831	ADD1	1.42488		Serf2	-5.55875									PTPRS	0.0218945			MED13	-0.451221			CHD5	0.728914
ANK3	-0.196398	BSN	-0.770174	APC2	1.34509		Golga7	-4.90703									PTPRZ1		1.28386		MED13L	-0.554588			CHD6	1.19038
NRXN3	-0.717985	NRXN2	-1.22176	PAK6	-1.54634		Pnn	2.49082									RELN	1.71523			MEF2C	1.80489			CHD8	1.86437
NPTN	0.503762	MED13L	-0.554588	KLHL22	1.44396		Rgs7bp	-2.61095									RTN1	0.214705			MPRIP	-0.66523			CHN1		-0.614673
APBB1	0.172071	HIVEP1	-0.52737	TNPO2	1.37994		Gpx4	-3.60644									RTN3	0.531856			MYCBP2	2.18653			CHN2	-0.651926
ATP2B2	0.372665	RASGRP1	0.629548	SAMD4B	-1.41916		5031439G07Rik	-2.57392									SCG3		1.32458		MYH10	2.5572			CHST2	-2.42175
ATRN	0.398345	CEP170B	-0.618102	ELFN2	-2.14765		H2bu2	-3.81909									SERINC1		1.83803		MYO18A	1.13578			CIC	-0.38043
GPM6A	-0.293369	CHD3	-0.561275	CHD8	1.86437		Opa3	-4.04295									SEZ6		1.19857		MYO5A		1.79819		CIT	0.863144
CACNA2D1	0.422391	ATP1A3	1.48378	MYO10	1.49517		Dgkk	-3.71475									SEZ6L		1.35945		MYO9A	0.791925			CKAP5		2.88546
NCAN	0.213708	CLSTN1	1.42247	TSHZ1	-1.64683		Ttc27	2.81047									SEZ6L2	1.99772			MYT1L	0.751116			CKB	0.397468
RTN1	0.214705	LRP1	0.978372	TMEM151A	-2.56852		Cacng4	-3.8896									SLC12A5	1.48664			NAV1	1.24179			CLASP1	1.15376
NRXN1	-0.304788	CELF2	0.491772	TLN2	1.39606		Ube2s	-3.617									SLC17A7	-1.36292			NAV3	0.563566			CLASP2		0.659249
CADM3	-0.263502	NAV3	0.563566	UQCRC1	1.4636		Mfsd11	-4.59565									SLC1A2	0.200629			NBEA	1.21224			CLCN3	-0.223682
CNTNAP1	-0.442797	PCDH9	-1.1027	CAND1	1.69251		Prpf4b	2.23734									SLC22A17	0.974408			NCAM1		1.07729		CLEC16A	-0.838842
SLC1A2	0.200629	CACNA1A	-1.00985	DCLK1	1.34996		Prkcz	-2.58496									SLC4A10		1.37153		NCAN		0.213708		CLIP3	0.0162335
BSG	0.207643	TANC2	0.59239	TRAK2	-1.36202		Aldh2	2.15688									SLC8A2	1.09557			NCDN		1.22308		CLSTN1		1.42247
DPP6	0.237787	LRRC7	0.594908	AP2A1	1.70325		Gpr153	-4.25097									SNAP91	0.980128			NCKAP1		1.42456		CLTC		2.87565
APLP1	0.194503	HSPA8	0.543833	GNAL	-1.48054		Cplx2	-3.81445									SORT1	0.0375368			NCOR1	0.116331			CNP	0.40831
PRKCB	-0.0713001	SCN8A	-1.06581	ELMO2	1.4898		1700088E04Rik	-4.82881									SPARCL1	1.82153			NDRG4		1.06632		COBL	1.15175
SYNGAP1	0.0845222	LINGO1	-1.18466	CHD4	1.89088		Elk4	-3.76599									SPOCK2		-0.0838524		NDST1	-3.1897			CPE		0.821173
NTRK2	0.128082	KALRN	0.620446	EIF4G1	2.13831		Tmem250-ps	-5.51735									SPTAN1	2.00163			NEDD4		1.77772		CPLX1	-2.18858
GRIA1	-0.148625	CALM1	-0.384568	NSF	1.57566		Pcnp	-4.50559									SPTBN1	1.07359			NF1	1.42126			CPLX2	-3.81445
CLSTN2	0.165663	PCLO	0.793674	LYNX1	-2.46664		Tpp2	2.93758									SPTBN2	-0.993553			NISCH		0.443557		CPT1C	-0.525134
SPOCK2	-0.0838524	NISCH	0.443557	SPTAN1	2.00163		Arl2bp	-3.06366									SRRM2	1.95893			NLGN2	-1.77831			CREBBP	0.901137
SYT1	-0.0915899	HIVEP2	0.600962	KNDC1	1.25685		Gm10130	-5.29005									STXBP1	1.00614			NRXN1	-0.304788			CRMP1	1.35729
SORT1	0.0375368	ATP1B1	1.03616	GTF3C1	1.91523		Smim10l2a	-3.13908									SV2A	1.02612			NRXN2	-1.22176			CRTC1	0.156099
PTPRS	0.0218945	CPE	0.821173	EHMT1	1.14081		Psmd6	2.12193									SYN1	1.06637			NTRK2		0.128082		CTBP1	-0.951219
GABRA1	-0.0129253	PRKCE	-0.449482	SALL2	1.14205		Marchf8	-3.10331									SYN2		0.905778		NTRK3	-1.61446			CTNNB1		2.10913
CACNA1E	-0.00636381	CDC42BPB	0.565508	RHOB	-1.97986		Cct4	2.19346									SYNGAP1	0.0845222			PCDH10	-0.397893			CTNND2	-0.307414
PKM	0.00114533	PRRC2A	-0.415154	TNIK	1.51359		Nudt11	-3.87078									SYNJ1	1.96388			PCDH9	-1.1027			CUL9	1.89515
		NCAM1	1.07729	TMOD2	-1.11649		Erh	-5.92914									SYNPO	0.471272			PCLO		0.793674		CUX1	-1.10242
		ARHGAP21	-0.385482	PLCB1	1.64977		Ckap5	2.88546									SYP		1.03653		PCNX	-1.52707			CUX2	-0.0214912
		MED13	-0.451221	NLGN2	-1.77831		Gid4	-3.39244									SYT1	-0.0915899			PDE2A	0.0959443			CYFIP2	1.01263
		TNKS2	0.494092	EIF4G3	1.85897		Ptp4a2	-2.92454									SYT11	0.787016			PDZD2	-0.300203			DAB2IP	-0.445767
		GABBR1	-0.746147	SON	2.28937		Yae1d1	-4.65346									TECR		0.662737		PEG3	1.83604			DAGLA	-1.27442
		SYT11	0.787016	CDK5R1	-1.42124		Cdr1	-9.55712									TSPYL4	0.669505			PGM2L1	0.882847			DAPK1	0.785889
		APC	0.472913	DNM1	1.74104		Asphd2	-4.16201									TTC3	1.31049			PHF24	-0.267384			DCAF6	1.0597
		AGTPBP1	0.349931	NFIC	-2.15771		Baalc	-3.88914									TUBA4A		2.21948		PI4KA	1.82568			DCLK1		1.34996
		TRIM9	0.308097	GRIN2A	-3.51732		Myo1b	2.64262									TUBB4A		-1.10966		PITPNM2	-0.111494			DCTN1	2.04762
		DST	-0.6559	PPFIA3	1.39272		Cse1l	2.93148									TUBB5		0.935425		PKP4	-0.696844			DDN	-1.55867
		SIPA1L1	-0.458353	HCN2	-2.71119		Anxa6	2.7027									UBA1	2.19444			PLXNA1	0.0295204			DDX24	1.69811
		RAPGEF4	0.457579	TSC2	1.32415		Tcaf1	2.73485									UBQLN2	-0.44744			PLXNA2	-0.537155			DENND5A	-1.39503
		KMT2A	0.50542	SEC16A	1.30653		Cyfip1	2.31577									USP9X	2.04554			PLXNA4	-0.523372			DGCR2	-1.28454
		SLC24A2	-1.0933	KDM5C	1.39012		Septin7	2.24542									VCP		-0.694087		PPP2R2C	-3.20823			DGKZ	-0.534561
		CTNND2	-0.307414	MAPK1	1.06559		Socs2	-3.63105									VGF		2.09815		PPP3CA	1.07949			DHX30	1.33565
		ARPP21	-0.376319	POLR2A	1.98494		Oaz1	-4.8135													PREX1	0.647465			DICER1	0.809052
		ZBTB18	0.422052	MYO5A	1.79819		Tmem167	-3.93812													PRICKLE2	0.593483			DIDO1	0.611013
		WNK1	-0.259898	AGPAT3	-2.31333		Ccser2	-2.27719													PRKCB		-0.0713001		DIP2A	0.655841
		CBX6	-0.262242	SHANK3	-1.1242		Homer2	-3.92923													PRKCE	-0.449482			DIP2B	1.12536
		ABR	0.294723	USP34	1.35319		Rnf7	-5.71699													PRPF8	2.53117			DIP2C	1.23272
		RTN3	0.531856	ZER1	1.28911		Atp6v1g1	-4.20344													PRRC2A	-0.415154			DIRAS2	-1.82948
		UNC13C	-0.399642	UBE3B	-1.26585		Snrnp70	2.80582													PRRC2B	-0.227984			DISP2		1.16113
		GPM6B	0.548447	PEG3	1.83604		Limk1	-2.48806													PRRC2C	2.35234			DLC1	0.545287
		LMTK2	-0.534826	NCKAP1	1.42456		Polr2m	-3.09492													PSD3	-0.0084296			DLG2	-0.0818233
		SRGAP3	0.273498	PTCH1	-2.44162		Ppp1r16b	-2.42684													PTPRT	-1.78011			DLG4	-1.76375
		TENM3	0.624174	NF1	1.42126		Hnrnpa2b1	2.58827													RAB6B	-2.05086			DLG5	0.440995
		AKAP6	-0.411109	TTC7B	-1.2123		Idh1	2.36024													RALGAPA1	1.82668			DLGAP1		-1.08126
		TCF25	0.218717	CLASP1	1.15376		Nkain1	-2.96605													RAPGEF4	0.457579			DLGAP2	0.458538
		SLC8A1	-0.848456	JAK1	1.34065		Wdr92	-3.5987													RASGRP1	0.629548			DLGAP3	-2.80937
		PHF24	-0.267384	CAMTA1	1.18661		Mphosph8	2.3378													RC3H2	-1.39093			DLGAP4	-0.806289
		PCDH10	-0.397893	SMARCA4	1.57386		Coa5	-4.33503													ROBO2	-0.0496191			DMWD	-0.455041
		PLXNA2	-0.537155	RUSC1	1.55995		mt-Nd5	-7.58853													RPH3A	1.01011			DMXL2	2.26876
		CACNA1B	-0.648108	SMARCA2	1.53346		Zfp652	-2.814													RTN1		0.214705		DNAJC6		1.36226
		ADGRL3	-0.711911	TRIM3	1.56058		Csnk2a1	-2.59136													RTN3		0.531856		DNM1		1.74104
		PDZD2	-0.300203	LARS2	3.69283		Gm28305	-3.65183													RTN4	-0.934268			DOCK3	1.40222
		PRRC2B	-0.227984	UBE2O	1.59152		1700025G04Rik	-3.62777													RYR2	1.04244			DOCK4	1.67797
		GLUL	-0.21743	RAPGEF1	-1.27329		Fam149a	-3.04894													SACS	-0.94876			DOCK9	0.972102
		TMEM38B	-0.560463	RALGAPB	1.22798		Panx2	-4.16397													SCD2	-0.264226			DOT1L	-0.0644604
		MACF1	-0.259208	GPR162	-1.64258		Fam78b	-3.16659													SCN8A	-1.06581			DPP8	0.669411
		ARHGAP35	-0.198572	MYO16	1.30214		Cul2	2.81565													SECISBP2L	0.131416			DPYSL2		-2.66201
		PLXNA4	-0.523372	DLGAP1	-1.08126		Slc25a36	-3.64588													SETD5	-0.652825			DSCAM	-1.92165
		CELSR2	0.575295	INTS1	1.84875		Dhx15	2.44742													SHANK1	-1.93102			DSCAML1	-2.1505
		UNC80	0.254223	UBQLN1	0.9648		BC005537	-3.76634													SHANK2	-0.205874			DST		-0.6559
		ANK3	-0.196398	RPTOR	1.21087		Mmd	-4.00828													SIPA1L1	-0.458353			DTNA	-0.0775203
		SRCIN1	0.289021	AP3D1	1.4296		Maged2	2.23737													SLC1A2	0.200629			DTX1	-0.638178
		SHANK2	-0.205874	BAP1	-1.10173		Exosc9	2.43386													SLC24A2	-1.0933			DUSP8	-1.50242
		ATP2B4	0.4306	DHX30	1.33565		Nae1	2.84227													SLC8A1	-0.848456			DYNC1H1		2.04372
		KMT2D	0.171208	DSCAM	-1.92165		Mdh1	2.30939													SMG1	0.928457			EEF1A2		-1.21964
		SCD2	-0.264226	SNPH	-1.16622		Hsf2	2.21629													SON	2.28937			EEF2		-1.29268
		CDC42BPA	-0.175883	TTC3	1.31049		Gtpbp4	2.13415													SPAG9	-0.0545331			EGR1		0.839212
		ATP2B2	0.372665	MAST1	1.29416		Msh2	2.49757													SPHKAP	1.47427			EHMT1	1.14081
		GPM6A	-0.293369	PSD	-1.00321		St6galnac6	-7.07378													SPTAN1	2.00163			EHMT2	0.128053
		ZFP106	-0.174138	DIRAS2	-1.82948		Syt2	-4.09056													SPTBN1		1.07359		EIF4G1	2.13831
		ACACA	-0.155002	SAP130	1.19042		Cd24a	-3.4809													SPTBN2		-0.993553		EIF4G2	-6.32558
		GNB1	0.116168	ADNP	1.27076		Lars	2.87163													SRCAP	-0.702514			EIF4G3	1.85897
		NCAN	0.213708	DIP2C	1.23272		Cct6a	2.20442													SRCIN1	0.289021			ELFN2	-2.14765
		RTN1	0.214705	NAT8L	-2.01153		Wdr35	2.62965													SRGAP3	0.273498			ELMO2	1.4898
		NCOR1	0.116331	ZCCHC14	-1.36346		Trim14	-4.88112													SRRM2		1.95893		EML2	-0.294444
		YWHAG	-0.130793	GAS7	-1.07873		Dcaf13	2.33685													STOX2	-1.51094			ENC1	-1.39635
		NRXN1	-0.304788	FBXL19	-1.62196		Cct3	2.42919													STX1B	-1.02247			EP300	0.949062
		GRM5	-0.318079	ATMIN	-1.1408		Ccny	-2.98739													STXBP1		1.00614		EP400	0.883664
		KIF21B	-0.140642	SYNGR1	-1.6572		Snrpd2	-4.71535													SYNE1	1.17344			EPB41L1	0.921767
		SECISBP2L	0.131416	DDX24	1.69811		Blmh	2.36721													SYNGAP1	0.0845222			EPHA4	0.772943
		TRIM37	-0.0918895	MAPK8IP3	1.29891		Mthfd1	2.48589													SYNJ1	1.96388			EPN1	-1.79559
		DLG2	-0.0818233	SPIRE1	-1.31011		Npepps	2.3852													SYT1		-0.0915899		EXTL3	-1.51575
		PITPNM2	-0.111494	SPTBN1	1.07359		Ypel1	-3.22401													SYT11		0.787016		FAM120A	-0.584389
		SLC1A2	0.200629	PACS1	1.26719		Ppp1r2	-2.81831													TANC2	0.59239			FAM171B	-1.87225
		AFF4	-0.0635188	NAV2	1.38192		Fam189a1	-4.07279													TCF25	0.218717			FAM91A1	-0.251956
		PRKCB	-0.0713001	EEF2	-1.29268		Mapk8ip1	-2.44686													TENM3	0.624174			FASN		1.94516
		SYNGAP1	0.0845222	VAMP2	-1.32435		Jph4	-2.69846													TLN2	1.39606			FAT1	0.404426
		NTRK2	0.128082	BPTF	1.18519		Pogk	-2.81442													TMEM178B	-1.78524			FAT2	0.252157
		PDE2A	0.0959443	NDRG2	1.14814		Gm20431	-3.3281													TMEM38B	-0.560463			FAT3	-1.69116
		SPAG9	-0.0545331	TULP4	-1.69566		Fam57b	-2.45864													TMOD2	-1.11649			FAT4	0.39475
		SYT1	-0.0915899	KLC1	1.42274		Ccni	-4.42809													TNKS2	0.494092			FBXL16	-1.63156
		ROBO2	-0.0496191	HTT	1.16416		Gm21992	-2.59008													TNRC18	-0.682092			FBXL19	-1.62196
		PLXNA1	0.0295204	PTPRT	-1.78011		Gm49380	-5.34205													TRAK2	-1.36202			FBXO41	-0.728903
		PSD3	-0.0084296	ATP6V1B2	1.04044		Zfp950	-3.15978													TRIM37	-0.0918895			FCHO1	1.03135
		CACNA1E	-0.00636381	MAPK4	-1.00853		Gng4	-3.60756													TRIM9	0.308097			FKBP8	-0.721309
		GSK3B	0.00186731	NBEA	1.21224		Maob	2.68285													TRIO	0.74805			FOXK2	-1.85544
				PPP1R9B	-1.87884		Neurl1a	-2.42321													TTC3	1.31049			FOXO3	-0.167199
				NAV1	1.24179		Lonp2	2.22186													UBR3	2.0683			FRMPD4	0.584109
				MAST4	1.07714		Amd1	-5.20219													UBR4	2.1342			FRY	2.28911
				CUX1	-1.10242		Pcm1	2.75554													UBR5	1.91619			FSCN1	0.221747
				MTOR	1.36852		Fam81a	-3.3353													UNC13A	1.63916			FYN	0.214694
				PPP2R1A	1.1356		Egln1	-2.67677													UNC13C	-0.399642			GABBR1		-0.746147
				AFF3	0.983826		Fam163b	-3.13628													UNC80	0.254223			GABBR2	-1.34596
				SMARCC2	1.07754		Tmem216	-4.7096													USP9X	2.04554			GARNL3	0.0064932
				KCNH3	-2.36284		H4c3	-3.94139													VPS13D	1.57946			GAS7	-1.07873
				NFIX	-0.989284		Tpr	2.46108													WDFY3	0.930156			GBF1	2.01538
				ARRB1	-0.878205		Tfdp1	-2.59472													WNK1	-0.259898			GIT1	-0.156451
				DDN	-1.55867		Gnl2	2.09093													YWHAG	-0.130793			GLUL		-0.21743
				PPP3CA	1.07949		Asns	2.49082													ZBTB18	0.422052			GNAL	-1.48054
				RAP1GAP	1.18142		Cpsf3	2.16606													ZFP106	-0.174138			GNAO1	0.716429
				NCDN	1.22308		Spin1	-2.31079													ZYG11B	-0.667523			GNAS		0.467668
				LRRC41	0.944317		Far1	2.08393																	GNAZ	-0.380868
				ZFR	0.887204		Gna12	-2.65879																	GNB1	0.116168
				AHDC1	1.28661		Mmp24	-3.50199																	GPAM	1.30516
				DCAF6	1.0597		Tor1aip2	-4.28522																	GPM6A		-0.293369
				COBL	1.15175		Ube2n	-2.83529																	GPR158	-0.998074
				ASH1L	1.24506		Gm17087	7.00251																	GPR162	-1.64258
				TTYH1	-1.21275		Actr6	2.39754																	GPRIN1	0.562934
				DOCK3	1.40222		Thoc2	2.43874																	GRAMD1B	-0.0979338
				TTBK2	-0.815636		Zfand2a	-3.12988																	GRIK3	-1.51447
				UNC13A	1.63916		Manf	-4.02293																	GRIK5	-2.76982
				ATP5B	0.838599		Prpf40a	2.26841																	GRIN1		1.76031
				SYMPK	1.22046		Usf3	-2.61201																	GRIN2A	-3.51732
				CRMP1	1.35729		Ncl	1.97719																	GRIN2B	-1.30834
				NDRG4	1.06632		Gcc1	-2.79006																	GRM4	-2.79051
				MAP4K4	0.912611		Ppp2r3d	-4.98256																	GRM5	-0.318079
				TMEM8B	-2.13416		Mgat3	-3.31155																	GSK3B	0.00186731
				ACO2	0.966235		Gcc2	2.04119																	GTF3C1	1.91523
				HIPK2	-0.92526		Phtf1	-3.7758																	GTF3C2	0.0771907
				WWC1	-1.22494		Bod1	-2.87297																	HCFC1	1.69225
				EPB41L1	0.921767		Ppp1r14b	-4.213																	HCN2	-2.71119
				NCOA1	0.881577		Cpne1	-2.82204																	HDAC4	0.00791164
				TBC1D9B	-1.04652		Ctxn1	-3.53591																	HDAC5	-0.345709
				IQSEC3	-0.993004		Zfp704	-2.07723																	HDLBP	1.23213
				RAPGEFL1	-1.04401		4430402I18Rik	-4.63205																	HEATR5B	2.59843
				IGSF9B	-1.52116		Mrpl48	-2.55559																	HERC1	2.03718
				MTMR4	1.12924		Rab31	-2.49455																	HERC2	2.33553
				PTK2B	1.45778		Psmd13	2.17988																	HIPK1	-0.226651
				SETX	1.28957		Rragd	-2.2955																	HIPK2	-0.92526
				ALS2	1.01228		Smim4	-3.48752																	HIPK3	-0.604822
				PCDHGC3	-1.0149		Ipp	2.36836																	HIVEP1	-0.52737
				SMG1	0.928457		Tug1	-3.05778																	HIVEP2	0.600962
				WDR13	-0.855542		Anapc7	2.16291																	HIVEP3	-1.17854
				WASF1	1.01906		Lsm12	-2.82197																	HK1		2.14702
				SNAP91	0.980128		Sec23b	2.57772																	HMGXB3	-0.28048
				PCDHGA12	-1.60102		Vopp1	-3.06376																	HNRNPUL1	-0.282708
				MADD	1.17852		Josd1	-3.38313																	HSP90AB1		1.70838
				XPO7	0.966666		Atrx	3.02146																	HTT	1.16416
				KCNA2	-2.19423		Metrn	-4.9072																	HUWE1	1.56056
				CDK17	0.826353		U2surp	2.00895																	IDS	-3.45602
				RHOBTB2	-1.18876		Vps8	2.36356																	IGSF9B	-1.52116
				BCAN	1.37788		Tbc1d20	-2.95383																	INPP4A	0.496556
				HIVEP3	-1.17854		Slc25a51	-2.16915																	INTS1	1.84875
				CABIN1	0.994611		Nup93	2.04301																	IPO13	-0.229274
				NGEF	1.28132		Marchf2	-4.14903																	IPO4	1.93914
				RUSC2	1.14154		Prmt9	2.72341																	IPO5	1.88396
				DIP2B	1.12536		Foxn3	-2.74137																	IQSEC2	-0.874095
				SYNE1	1.17344		Fam102b	-2.51611																	IQSEC3	-0.993004
				PER1	1.19323		Ube2d3	-2.4103																	IRS2	0.577243
				PRKCG	1.67353		Heatr5b	2.59843																	ITPR1	1.69156
				PGM2L1	0.882847		Aida	-3.6114																	ITSN1	0.632272
				MAPKBP1	1.00067		Mtrex	2.32321																	JAK1	1.34065
				CLEC16A	-0.838842		B3gat3	-3.55695																	JPH3	-2.79941
				ARFGEF1	1.14205		Efl1	2.21147																	JPH4	-2.69846
				MYO18A	1.13578		Dis3l2	2.13297																	KALRN		0.620446
				MGAT5B	-1.21302		Vps33b	2.54007																	KCNA2	-2.19423
				CYFIP2	1.01263		H4c12	-5.53267																	KCNB1	-3.32363
				MAP1A	1.30118		Prpf38b	2.36236																	KCNC3	-1.90533
				SKI	-0.934284		Ppdpf	-4.32567																	KCND2	-0.766934
				SPARCL1	1.82153		Tcp1	2.06557																	KCNH1	-1.48481
				PSAP	2.2789		Plrg1	2.24177																	KCNH3	-2.36284
				CTBP1	-0.951219		Pdcd4	2.09861																	KCNH7	-1.5305
				CELF5	-1.13659		Ppp1cc	-2.40879																	KCNMA1	-1.88132
				EEF1A2	-1.21964		Nup35	-3.71782																	KCNQ2	-2.21554
				FCHO1	1.03135		Ndst1	-3.1897																	KCNQ3	-3.36892
				ATG2A	1.03733		Deaf1	-3.25554																	KCNT1	-1.21279
				EP400	0.883664		Ctnnb1	2.10913																	KDM4B	1.70457
				USP22	0.831923		Traf3ip2	-4.63715																	KDM5C	1.39012
				RPH3A	1.01011		Ubald2	-4.2572																	KDM6B	-0.732637
				BRD4	0.85318		Psmc2	1.93634																	KIF1A		1.69825
				DLGAP4	-0.806289		Tkt	2.21593																	KIF1B		1.79524
				SPHKAP	1.47427		Chpf2	-3.53245																	KIF21A	1.52196
				CHD6	1.19038		Tapbp	-3.94179																	KIF21B	-0.140642
				ZNFX1	1.01937		Rnf187	-3.00273																	KIF3C	0.0896103
				EXTL3	-1.51575		Bend6	-3.9798																	KIF5A		1.75028
				SYN1	1.06637		Gm27021	-2.71738																	KIF5C	0.73007
				GRIK3	-1.51447		Smim1	-5.20396																	KIFC2	-3.15432
				PCNX	-1.52707		Gm49353	-2.36544																	KLC1	1.42274
				STXBP5	0.963141		Babam2	1.98419																	KLHL22	1.44396
				KCNMA1	-1.88132		Insyn1	-3.7155																	KNDC1	1.25685
				SCAP	-1.44987		Lta4h	1.90611																	LARS2	3.69283
				RAPGEF2	1.06512		Gart	2.33337																	LHFPL4	-2.95068
				ATP1A2	1.39778		Ankrd40	-2.82094																	LINGO1	-1.18466
				NSD1	0.838765		Cplx1	-2.18858																	LLGL1	-0.230992
				ENC1	-1.39635		Psmd1	2.48018																	LMTK2	-0.534826
				CACNA1G	-1.3564		Hrk	-3.58991																	LMTK3	0.575539
				ZEB2	0.745454		Rars	2.06576																	LPIN2	0.719864
				RTN4R	-1.76098		Nrarp	-3.47664																	LRP1		0.978372
				CIT	0.863144		Gm44973	-5.16407																	LRP3	-2.57364
				OXR1	0.785906		Trak1	-2.2746																	LRP8	-2.27376
				ARHGAP33	-0.759493		Eme2	-3.30465																	LRRC41	0.944317
				SOBP	-0.877718		Esf1	2.72992																	LRRC4B	-2.70487
				PKP4	-0.696844		Dnajc19	-4.07161																	LRRC7	0.594908
				DAGLA	-1.27442		Agpat1	-3.17897																	LRRC8B	-2.47434
				SPTB	-0.868536		Mpp1	2.21705																	LRRN2	-0.616011
				STXBP1	1.00614		Ccdc112	2.29465																	LYNX1	-2.46664
				PTPRJ	-1.13621		Hmgcs1	2.37325																	MACF1	-0.259208
				CREBBP	0.901137		Dnajc27	-2.75907																	MADD	1.17852
				WDFY3	0.930156		Hmgn1	-3.74986																	MAGED1		1.81341
				TNS3	0.903194		Fus	2.48555																	MAGI2	-0.0126108
				ATP1A1	2.02281		Trim23	2.2225																	MAN2A2	-1.26679
				DPP8	0.669411		Traf3	-2.39625																	MAP1A		1.30118
				ITPR1	1.69156		Pnisr	2.11663																	MAP1B		0.654831
				DICER1	0.809052		Dcp2	-2.37283																	MAP2		1.44536
				DOCK9	0.972102		Leo1	2.31624																	MAP3K12	0.130275
				ARID1A	0.739042		Cct7	2.12432																	MAP4	-0.557236
				CAMTA2	-0.816605		Rpa1	1.99545																	MAP4K4	0.912611
				DGCR2	-1.28454		Cdc26	-4.04595																	MAP7D1	0.163678
				CLASP2	0.659249		Ttc9	-2.45961																	MAPK1	1.06559
				CAMK2B	0.888828		Stk16	-2.49657																	MAPK4	-1.00853
				EP300	0.949062		Rsl1d1	1.97836																	MAPK8IP1	-2.44686
				BMPR2	-1.41505		Mturn	-3.115																	MAPK8IP3	1.29891
				ZMIZ2	-0.720283		Cdk11b	2.14916																	MAPKBP1	1.00067
				GNAO1	0.716429		Birc6	2.46662																	MAST1	1.29416
				SPTBN2	-0.993553		Gatad1	-2.96872																	MAST2	-0.588334
				APP	2.40747		Smu1	2.14674																	MAST4	1.07714
				ANK2	0.829699		Ola1	1.8298																	MAZ	-1.62311
				ITSN1	0.632272		Zcchc12	2.73992																	MBD5	-1.8695
				ARHGAP32	0.669623		Ythdc2	2.38361																	MBP	-1.07901
				TSPYL4	0.669505		Nanos1	-2.93347																	MED13	-0.451221
				KIF5C	0.73007		Nup88	2.11047																	MED13L	-0.554588
				RTN4	-0.934268		Pigp	-4.87554																	MED14	0.149116
				SPEG	-0.715934		Gas2l1	-3.58076																	MED16	0.644866
				ZHX3	-0.630377		Dlgap3	-2.80937																	MEF2D	-0.547891
				SEZ6L2	1.99772		Med23	2.37639																	MFHAS1	-1.74499
				FBXO41	-0.728903		Cars	2.3727																	MGAT5B	-1.21302
				DAPK1	0.785889		Timm23	-5.24992																	MIB1	0.0891366
				PCDHA4	-1.47859		Acad9	1.97976																	MICAL2	0.616256
				ARHGEF12	-0.627258		4833439L19Rik	-3.55995																	MINK1	0.434134
				PINK1	-0.753626		Hsph1	3.04935																	MMP24	-3.50199
				SETD5	-0.652825		Prepl	2.67516																	MON2	1.90597
				LPIN2	0.719864		Dcaf1	2.18725																	MPRIP	-0.66523
				KCNC3	-1.90533		Gng3	-3.04197																	MTMR4	1.12924
				CACNA1I	-1.54475		Serbp1	1.98552																	MTOR	1.36852
				ATP13A2	-0.974871		Usp47	2.05433																	MYCBP2	2.18653
				CAMKK2	-0.669934		Ttc9b	-2.73816																	MYH10	2.5572
				GRIN1	1.76031		Nol3	-2.88836																	MYO10	1.49517
				RELN	1.71523		Dnajc7	2.19309																	MYO16	1.30214
				DSCAML1	-2.1505		Sucla2	2.06069																	MYO18A	1.13578
				FAM120A	-0.584389		Prkdc	2.65998																	MYO5A		1.79819
				MYT1L	0.751116		Aimp1	2.20545																	MYT1L	0.751116
				MAST2	-0.588334		Dock7	2.09865																	NACAD	0.143652
				FKBP8	-0.721309		Actr10	1.79521																	NAT8L	-2.01153
				CHN2	-0.651926		Nrd1	2.39329																	NAV1	1.24179
				ARID1B	0.700266		Prodh	-3.2266																	NAV2	1.38192
				KCNH7	-1.5305		Gm20422	-4.22262																	NAV3	0.563566
				UNC5A	-1.4873		Pspc1	1.91257																	NBEA	1.21224
				AKAP9	0.946753		Tmem234	-3.35441																	NCAM1		1.07729
				MPRIP	-0.66523		Shank1	-1.93102																	NCAN		0.213708
				ARHGAP23	-0.733055		Lrrc4	-3.0946																	NCDN		1.22308
				PDZD8	-0.987909		Zfp365	-2.62143																	NCKAP1		1.42456
				BCL9L	-0.648757		Pak1ip1	2.18544																	NCOA1	0.881577
				VPS41	0.500101		Arl5a	-3.07976																	NCOA2	0.0892163
				TNKS	0.530806		Adk	1.93101																	NCOA6	-1.37581
				IQSEC2	-0.874095		Alas1	2.39194																	NCOR1	0.116331
				FRMPD4	0.584109		AW551984	2.65433																	NCOR2	0.761983
				SLC4A4	0.85998		Safb	2.71295																	NCS1	-2.50456
				TRIL	-1.10799		B230219D22Rik	-2.35118																	NDRG2	1.14814
				DIP2A	0.655841		Sltm	2.20173																	NDRG4		1.06632
				ZYG11B	-0.667523		Ptcd3	2.19974																	NDST1	-3.1897
				MAN2A2	-1.26679		Armcx1	2.27607																	NEDD4		1.77772
				KDM6B	-0.732637		Egln2	-2.65587																	NEURL4	0.169913
				GABBR2	-1.34596		Syt7	-3.10018																	NF1	1.42126
				EGR1	0.839212		Eif3a	2.64219																	NFIC	-2.15771
				NCOR2	0.761983		Apeh	2.17752																	NFIX	-0.989284
				AAK1	0.576207		Nol11	1.91																	NGEF	1.28132
				PREX1	0.647465		Kif3a	2.73149																	NHSL1	-0.145352
				TRIM2	0.668209		Rad50	2.64989																	NISCH		0.443557
				NTRK3	-1.61446		Rnf10	-2.51081																	NLGN2	-1.77831
				UHRF1BP1L	0.554326		Wbp1l	-3.35843																	NLGN3	-0.32752
				MED16	0.644866		Rfc5	-2.9712																	NOMO1	-0.210935
				TNRC18	-0.682092		Ankmy2	1.97231																	NPAS2	-0.496497
				TAOK1	-0.541893		Nop58	1.85269																	NPTXR		-0.683503
				ATP6V0A1	1.38387		Ccar1	2.09792																	NR2F1	0.0733053
				TRIO	0.74805		Acox1	1.85038																	NRGN	-3.57596
				TRPM3	-1.21747		Naa15	2.17272																	NRIP1	1.09555
				PHLDB1	0.634992		Eif4e	-2.58858																	NRXN1		-0.304788
				PRICKLE2	0.593483		Pkia	-3.17412																	NRXN2	-1.22176
				PDE4DIP	0.65207		Abhd17a	-2.94443																	NRXN3		-0.717985
				SLC12A5	1.48664		Hdac6	2.31887																	NSD1	0.838765
				FAT3	-1.69116		Ints4	2.11664																	NSF		1.57566
				MAP4	-0.557236		Psmc6	2.15705																	NTRK2		0.128082
				GRIN2B	-1.30834		Ndufaf1	2.31906																	NTRK3	-1.61446
				CAMK2A	0.634013		Cyhr1	-2.32827																	NUP98	1.63801
				CHD5	0.728914		Xrn1	2.05414																	NWD1	0.177639
				RYR2	1.04244		Ube2v1	-3.10431																	OGDH	1.76492
				MAP1B	0.654831		Rab6b	-2.05086																	OLFM1	-0.689376
				SLC17A7	-1.36292		Rwdd2a	2.28478																	OXR1	0.785906
				BSN	-0.770174		Zbed5	2.90346																	PACS1	1.26719
				KCNH1	-1.48481		Vkorc1l1	-4.88298																	PACS2	-1.55594
				NRXN2	-1.22176		Gm45140	-2.52636																	PAK6	-1.54634
				MED13L	-0.554588		Wdr11	2.23764																	PCDH1		0.655185
				ATP2A2	1.42558		Daglb	-3.63875																	PCDH10	-0.397893
				SPEN	0.701444		Nudt10	-4.059																	PCDH7	-0.0652706
				HIVEP1	-0.52737		Ensa	-2.16729																	PCDH9	-1.1027
				RASGRP1	0.629548		Jund	-2.80272																	PCDHA4	-1.47859
				PRKACB	0.484305		Abhd8	-2.29996																	PCDHAC2	-0.449063
				NRIP1	1.09555		Thumpd3	2.184																	PCDHGA12	-1.60102
				PLD3	1.41861		H2bc4	-4.72674																	PCDHGC3	-1.0149
				GNAS	0.467668		Ddx46	1.91545																	PCLO		0.793674
				MEF2D	-0.547891		Kmt5a	-2.74801																	PCNX	-1.52707
				ZC3H4	0.573614		G3bp2	2.33972																	PDE2A	0.0959443
				ARHGEF2	0.788756		Ipo7	2.5112																	PDE4B	1.30425
				CHD3	-0.561275		Ap1ar	-2.35507																	PDE4DIP	0.65207
				DIDO1	0.611013		Pgm3	2.27987																	PDE8B	-0.499281
				ANKRD11	-0.609339		Eif3l	1.75551																	PDS5B	2.16157
				ACTB	0.583809		Rbbp7	2.10128																	PDZD2	-0.300203
				ATP1A3	1.48378		Zfp711	2.07286																	PDZD8	-0.987909
				CHN1	-0.614673		Marchf7	2.20169																	PEG3	1.83604
				DTX1	-0.638178		Castor2	-1.94452																	PER1	1.19323
				CLSTN1	1.42247		Cndp2	1.87132																	PFKM	1.90303
				LRP1	0.978372		Psmc5	1.88745																	PGM2L1	0.882847
				DISP2	1.16113		Klhl7	2.28779																	PHACTR1	-0.378772
				NAV3	0.563566		Rnf208	-3.2093																	PHF12	-0.478381
				HIPK3	-0.604822		Rdx	1.84384																	PHF20	-0.0201233
				TMEM132A	1.23499		Gsn	2.29187																	PHLDB1	0.634992
				PCDH9	-1.1027		Luc7l3	2.31375																	PHYHIP	-0.073025
				ANKRD52	-0.426009		Kcnb1	-3.32363																	PI4KA	1.82568
				WNK2	0.493414		Slc6a8	-5.32247																	PIGQ	-2.14836
				ZFYVE1	0.4853		Selenow	-5.13955																	PIKFYVE	1.52133
				CACNA1A	-1.00985		Ctc1	1.85428																	PINK1	-0.753626
				SLC6A1	0.943528		Ldlrad4	-2.81892																	PIP5K1C	-1.65349
				KCNT1	-1.21279		Mettl14	2.19291																	PITPNM1	0.221348
				RASGRF1	0.820368		Lrch2	1.96725																	PITPNM2	-0.111494
				SEC14L1	0.455266		Atp5o.1	-2.72367																	PJA2		2.08413
				TANC2	0.59239		Ptges3	-2.18533																	PKD1	-3.30748
				LRRC7	0.594908		Ythdc1	2.092																	PKP4	-0.696844
				SIPA1L2	0.662046		Srp9	-5.535																	PLCB1	1.64977
				CDKL5	0.601449		Vwa5a	2.66268																	PLCH2	0.348367
				DMWD	-0.455041		Fam50a	2.29388																	PLD3		1.41861
				CACNB1	-0.538901		Txnl1	1.95895																	PLEC	0.78057
				PLEC	0.78057		Iqcb1	2.10755																	PLP1	0.25285
				SCN8A	-1.06581		Lrpprc	2.744																	PLXNA1	0.0295204
				DGKZ	-0.534561		Mrs2	-2.49357																	PLXNA2	-0.537155
				C2CD2L	-1.02953		Sbk1	-2.28628																	PLXNA4	-0.523372
				RERE	0.453275		Fabp3	-3.23511																	PLXNB1	-0.405618
				LINGO1	-1.18466		Lhfpl4	-2.95068																	PLXND1	-0.0521672
				MICAL2	0.616256		Naa60	-1.94234																	POLR2A	1.98494
				INPP4A	0.496556		Tmem151b	-3.59004																	PPARGC1A	-0.33291
				DLC1	0.545287		Pdf	-2.81583																	PPFIA3	1.39272
				SMPD3	-0.809865		Bod1l	2.37002																	PPM1E	0.107453
				SLC22A17	0.974408		Fam155a	-2.96848																	PPP1R9B	-1.87884
				KALRN	0.620446		1110008P14Rik	-2.84096																	PPP2R1A		1.1356
				SV2A	1.02612		Rmc1	2.27856																	PPP2R2C	-3.20823
				ARNT2	0.413979		Rdh5	-3.91542																	PPP2R5B	-1.47976
				KCND2	-0.766934		Carhsp1	-3.86244																	PPP3CA		1.07949
				TTLL7	0.432372		Smarcad1	2.11726																	PREX1	0.647465
				ZFHX2	-0.637136		Hmbox1	-1.89702																	PREX2	0.87427
				PREX2	0.87427		Atp6v1a	2.18741																	PRICKLE2	0.593483
				CALM1	-0.384568		Rhbdl1	-2.62895																	PRKACB	0.484305
				PCLO	0.793674		Nol8	2.17787																	PRKCB		-0.0713001
				PHACTR1	-0.378772		Hadha	2.17955																	PRKCE	-0.449482
				PDE8B	-0.499281		Bbs7	2.21473																	PRKCG		1.67353
				TCF20	-0.418462		Las1l	2.50361																	PRPF8	2.53117
				NISCH	0.443557		Ogfrl1	-2.96962																	PRR12	0.198751
				HIVEP2	0.600962		Uqcrc2	1.96944																	PSAP		2.2789
				NPTXR	-0.683503		Wasf3	-2.19183																	PSD	-1.00321
				GPRIN1	0.562934		Lysmd4	-3.59209																	PTCH1	-2.44162
				ATP1B1	1.03616		Irf5	-4.64261																	PTEN	-1.18646
				IRS2	0.577243		Elp2	2.25482																	PTK2	1.1405
				PHF12	-0.478381		Bclaf1	1.92928																	PTK2B		1.45778
				CPE	0.821173		Nras	-2.12757																	PTPN11	-0.281938
				SLC8A2	1.09557		Ptms	-2.28675																	PTPN5	-1.98615
				PRKCE	-0.449482		Ube2q2	-3.77732																	PTPRD	-0.948217
				CDC42BPB	0.565508		BC029722	-3.52126																	PTPRF	0.46891
				SLITRK5	-0.965425		H4c11	-4.74967																	PTPRJ	-1.13621
				NCAM1	1.07729		Pik3c3	2.48443																	PTPRN2	-0.625499
				ARHGAP21	-0.385482		Rnf227	-3.884																	PTPRS		0.0218945
				CKB	0.397468		Slc25a39	-2.49022																	PTPRT	-1.78011
				ADARB1	-0.390861		Samd14	-3.33261																	PUM1	1.52796
				DAB2IP	-0.445767		Selenot	-2.53691																	PUM2	-0.261835
				DLG5	0.440995		St3gal2	-2.46192																	R3HDM1	-0.290456
				TBC1D9	0.361798		Asl	2.38347																	R3HDM2	-0.326781
				SGSM2	-0.351135		Aifm1	2.57389																	RALGAPA1	1.82668
				MED13	-0.451221		Cct2	1.71529																	RALGAPB	1.22798
				ARHGEF17	0.376885		Ide	1.95008																	RALGDS	-2.16166
				GPR158	-0.998074		H3c6	-4.99096																	RAP1GAP	1.18142
				ARHGEF11	0.462414		Nup107	2.36788																	RAP1GAP2	-0.0235093
				GABBR1	-0.746147		Ranbp6	2.43243																	RAPGEF1	-1.27329
				R3HDM2	-0.326781		Slc35a4	-2.83391																	RAPGEF2	1.06512
				APC	0.472913		Ndufv1	1.81593																	RAPGEF4	0.457579
				SGIP1	0.299201		Xrn2	1.91032																	RAPGEFL1	-1.04401
				AGTPBP1	0.349931		Mtpn	-2.12179																	RASGRF1	0.820368
				SLC4A3	-0.424827		Gpld1	-4.61333																	RASGRP1	0.629548
				TRIM9	0.308097		Aldh1l1	2.42249																	RC3H1	-1.41313
				PPARGC1A	-0.33291		Bcas3	1.77851																	RC3H2	-1.39093
				TLE3	0.539296		Szrd1	-2.78061																	RELN		1.71523
				DST	-0.6559		Exoc2	2.40758																	RERE	0.453275
				SIPA1L1	-0.458353		Ddb1	2.24433																	REV3L	0.198135
				NPAS2	-0.496497		Zcchc18	2.28154																	RGS7BP	-2.61095
				EPHA4	0.772943		Septin6	1.9558																	RHOB	-1.97986
				CIC	-0.38043		Zc3h7a	-5.56849																	RHOBTB2	-1.18876
				HNRNPUL1	-0.282708		Arpc1a	1.84617																	RIMBP2	0.350591
				RAPGEF4	0.457579		Rpl41	-7.10247																	RPH3A	1.01011
				DLGAP2	0.458538		Gtf2h2	2.09437																	RPRD2	-0.217708
				HDAC5	-0.345709		Znrf2	-3.54105																	RPTOR	1.21087
				SLC24A2	-1.0933		Rbm39	1.83599																	RTN1		0.214705
				PTPN11	-0.281938		Fubp1	2.0386																	RTN3		0.531856
				ABCA3	0.79361		Tfg	1.75945																	RTN4	-0.934268
				PLXNB1	-0.405618		Psmd14	1.76794																	RTN4R	-1.76098
				CTNND2	-0.307414		Hnrnph3	2.13396																	RUSC1	1.55995
				WDR6	-0.491334		Brsk1	-1.75386																	RUSC2	1.14154
				ARPP21	-0.376319		Ift81	2.13739																	RYR2	1.04244
				SYNPO	0.471272		Edrf1	2.20527																	SALL2	1.14205
				MBP	-1.07901		Fbxo38	1.86414																	SAMD4B	-1.41916
				MINK1	0.434134		Etv1	-2.11408																	SAP130	1.19042
				GNAZ	-0.380868		Rab11b	-2.61523																	SASH1	0.281543
				SH3BP4	0.31741		Arhgap4	-3.24796																	SBF1	-0.108189
				WNK1	-0.259898		Macrod1	-3.14648																	SCAF1	0.125266
				CNP	0.40831		Pop1	2.28039																	SCAP	-1.44987
				ARID2	0.359447		Faxc	-1.94548																	SCD2	-0.264226
				OLFM1	-0.689376		Ankhd1	1.87971																	SCN2A	-0.29392
				LRRN2	-0.616011		Mms19	1.78645																	SCN8A	-1.06581
				CBX6	-0.262242		Vps16	2.51024																	SEC14L1	0.455266
				FAT4	0.39475		Nup160	2.05184																	SEC16A	1.30653
				ATN1	-0.344952		Rint1	2.02433																	SEC23A	1.2928
				LMTK3	0.575539		Trp53inp2	-2.06689																	SECISBP2L	0.131416
				SASH1	0.281543		Mosmo	-3.92452																	SETD5	-0.652825
				ABR	0.294723		Neto1	-2.67137																	SETX	1.28957
				UBQLN2	-0.44744		Scoc	-2.85057																	SEZ6L2		1.99772
				RTN3	0.531856		Nasp	2.24852																	SGIP1	0.299201
				ALDOA	0.247485		Cul4b	2.49456																	SGSM2	-0.351135
				UNC13C	-0.399642		Adcy5	-2.88508																	SH3BP4	0.31741
				UBE3C	0.259639		Gm28051	-3.06527																	SHANK1	-1.93102
				SV2B	0.707654		Gphn	1.82794																	SHANK2	-0.205874
				STRN4	0.271703		Pgm1	1.70248																	SHANK3	-1.1242
				PCDH1	0.655185		Pgd	1.90665																	SIPA1L1	-0.458353
				R3HDM1	-0.290456		Lsm6	-3.89176																	SIPA1L2	0.662046
				TSPAN7	0.538443		H3c13	-3.76797																	SIPA1L3	-0.245461
				PUM2	-0.261835		Vps45	1.9498																	SKI	-0.934284
				CPT1C	-0.525134		Ech1	1.79492																	SLC12A5		1.48664
				LMTK2	-0.534826		Ufd1	1.81197																	SLC12A6	-2.88917
				RIMBP2	0.350591		Thap12	-2.65454																	SLC17A7		-1.36292
				HIPK1	-0.226651		Nudt4	-2.44945																	SLC1A2		0.200629
				SIPA1L3	-0.245461		Tex2	-2.48147																	SLC22A17		0.974408
				SRGAP3	0.273498		Scmh1	-2.19725																	SLC24A2	-1.0933
				TCF4	0.25076		Caprin1	1.95463																	SLC25A23	-3.51767
				AKAP6	-0.411109		Spred2	-2.3247																	SLC4A3	-0.424827
				TCF25	0.218717		Wdr36	2.3718																	SLC4A4	0.85998
				SLC8A1	-0.848456		Kdm1a	1.76496																	SLC4A8	0.106263
				PCDH10	-0.397893		Nop14	1.89267																	SLC6A1	0.943528
				HMGXB3	-0.28048		Scyl2	2.06507																	SLC6A17	-0.157957
				FAM91A1	-0.251956		Rnf20	2.17312																	SLC8A1	-0.848456
				PLXNA2	-0.537155		Smchd1	2.17473																	SLC8A2		1.09557
				CACNA1B	-0.648108		Pomgnt1	-3.76285																	SLITRK5	-0.965425
				PTPRD	-0.948217		Cnot10	1.98219																	SMARCA2	1.53346
				PDZD2	-0.300203		Kifap3	2.37055																	SMARCA4	1.57386
				GLUL	-0.21743		Stmn3	-3.11309																	SMARCC2	1.07754
				FYN	0.214694		Elk1	-2.76134																	SMG1	0.928457
				TIAM1	0.326648		Smc5	2.23011																	SMPD3	-0.809865
				PLCH2	0.348367		Exoc1	2.47418																	SNAP25	0.0141913
				ZMIZ1	-0.219319		Sox11	-2.14825																	SNAP91		0.980128
				FAT1	0.404426		Tex10	2.03293																	SNPH	-1.16622
				PTPRF	0.46891		Fxr1	1.65438																	SOBP	-0.877718
				EML2	-0.294444		Cbs	1.96091																	SON	2.28937
				BAZ2A	0.269081		Nop56	1.81424																	SORBS2	-0.111288
				MACF1	-0.259208		Kbtbd3	2.45034																	SORL1	0.375247
				ABCA2	-0.491231		Chst2	-2.42175																	SORT1		0.0375368
				AGAP3	-0.250707		Ap1b1	2.28373																	SPAG9	-0.0545331
				ARAP2	0.319289		Hat1	2.04129																	SPARCL1		1.82153
				TAOK2	0.249674		Pls3	2.49546																	SPEG	-0.715934
				PITPNM1	0.221348		Ramp2	-4.23079																	SPEN	0.701444
				PLXNA4	-0.523372		Agl	1.9912																	SPHKAP	1.47427
				LLGL1	-0.230992		Trim8	-2.06593																	SPIRE1	-1.31011
				PCDHAC2	-0.449063		Stxbp5l	2.28242																	SPRED1	-1.79359
				CELSR2	0.575295		Fam32a	-2.22834																	SPRN	-2.2237
				ATG9A	-0.406191		Yipf2	-4.08664																	SPTAN1		2.00163
				ANK3	-0.196398		Ndufab1	-4.53216																	SPTB	-0.868536
				PTPRN2	-0.625499		Rbm28	2.01528																	SPTBN1	1.07359
				SRCIN1	0.289021		Papolg	2.04705																	SPTBN2		-0.993553
				NRXN3	-0.717985		Ftsj3	1.94165																	SRCIN1	0.289021
				IPO13	-0.229274		Ilrun	-2.35989																	SREBF2	-0.239531
				REV3L	0.198135		Fbxw2	-2.20144																	SRGAP3	0.273498
				SHANK2	-0.205874		Cltc	2.87565																	SRRM2		1.95893
				RPRD2	-0.217708		Ipo11	2.16821																	STK25	0.0619739
				AATK	-0.216976		Eif3d	1.80523																	STOX2	-1.51094
				FSCN1	0.221747		Pdgfa	-2.82406																	STRN4	0.271703
				NWD1	0.177639		Rsrc2	1.77998																	STXBP1		1.00614
				USP32	0.155877		Glmn	2.41835																	STXBP5	0.963141
				ATP2B4	0.4306		Rap2a	-2.54488																	SV2A		1.02612
				NLGN3	-0.32752		Trappc11	2.43114																	SV2B		0.707654
				PRR12	0.198751		Parp6	-2.1524																	SYMPK	1.22046
				APBB1	0.172071		Mfap1a	-4.64473																	SYN1		1.06637
				SCD2	-0.264226		Crnkl1	1.99344																	SYNE1	1.17344
				ABCG1	0.271241		Spata5	2.06826																	SYNGAP1		0.0845222
				CDC42BPA	-0.175883		Ptma	-2.75193																	SYNGR1	-1.6572
				SORL1	0.375247		Gmpr2	1.81817																	SYNJ1		1.96388
				GIT1	-0.156451		Smim10l1	-4.39571																	SYNPO		0.471272
				ATP2B2	0.372665		Ctr9	2.62556																	SYT1		-0.0915899
				TNRC6B	-0.137102		Ift122	1.94896																	SYT7	-3.10018
				NEURL4	0.169913		Tbce	1.9677																	TANC2	0.59239
				AGRN	0.20275		Zc3h7b	-1.89748																	TAOK1	-0.541893
				GPM6A	-0.293369		Aqr	2.22722																	TAOK2	0.249674
				CRTC1	0.156099		Cdc37l1	-2.03917																	TBC1D9	0.361798
				ZFP106	-0.174138		Ccdc167	-3.71314																	TBC1D9B	-1.04652
				MED14	0.149116		Oprm1	-4.40104																	TCF20	-0.418462
				FOXO3	-0.167199		Hnrnpf	-3.45042																	TCF25	0.218717
				ARHGAP20	0.144869		Basp1	-3.10608																	TCF4	0.25076
				MAP3K12	0.130275		Nat10	2.20315																	TEF	-1.57613
				ANK1	0.182574		Mxd4	-2.62204																	THRA	-1.74612
				TRAPPC10	-0.14423		Pccb	1.74472																	TIAM1	0.326648
				SREBF2	-0.239531		Cyb5b	-2.02745																	TLE3	0.539296
				BCR	-0.166117		Thada	1.86065																	TLN2	1.39606
				GNB1	0.116168		Lig4	2.21416																	TMEM132A	1.23499
				NACAD	0.143652		Rabgap1	1.72411																	TMEM151A	-2.56852
				NCAN	0.213708		Bri3bp	-2.4467																	TMEM151B	-3.59004
				MAP7D1	0.163678		Cops5	1.69646																	TMEM63B	0.089625
				SCN2A	-0.29392		Cox7c	-4.89396																	TMEM8B	-2.13416
				AUTS2	-0.125056		Upf3b	2.2395																	TMOD2	-1.11649
				RTN1	0.214705		Gdi2	1.63159																	TNIK	1.51359
				CASKIN1	0.129639		Ndufs2	1.61964																	TNK2	0.0292662
				TUBB3	0.167306		Herc4	2.13711																	TNKS	0.530806
				BRSK2	-0.139452		Aldh7a1	1.6882																	TNPO2	1.37994
				NCOR1	0.116331		Purb	-2.6625																	TNRC18	-0.682092
				EHMT2	0.128053		Copa	2.41611																	TNRC6B	-0.137102
				YWHAG	-0.130793		Ywhaz	-1.7834																	TNS3	0.903194
				NRXN1	-0.304788		Csnk1g2	-2.81318																	TPPP	-1.61376
				NHSL1	-0.145352		Ube2j2	-2.31531																	TRAK1	-2.2746
				GRM5	-0.318079		Ocel1	-4.61036																	TRAK2	-1.36202
				KIF21B	-0.140642		Ubxn11	-4.50281																	TRAPPC10	-0.14423
				SECISBP2L	0.131416		Ssrp1	2.05364																	TRIL	-1.10799
				SBF1	-0.108189		Ddx10	2.11466																	TRIM2	0.668209
				SORBS2	-0.111288		Chadl	-2.66423																	TRIM3	1.56058
				GRAMD1B	-0.0979338		Zcchc24	-2.86263																	TRIM32	2.03381
				TRIM37	-0.0918895		Ogdhl	2.05661																	TRIM37	-0.0918895
				PPM1E	0.107453		Ubr1	2.13687																	TRIM9	0.308097
				TRO	0.18185		Ost4	-3.87305																	TRIO	0.74805
				CLCN3	-0.223682		Stat3	1.84383																	TRIP12	1.63689
				SCAF1	0.125266		Ankrd13c	-2.04836																	TRO	0.18185
				NOMO1	-0.210935		Vps53	2.07992																	TRPC4AP	1.86756
				DLG2	-0.0818233		Riok1	2.07973																	TRPM3	-1.21747
				NCOA2	0.0892163		Rpgrip1	-3.95737																	TRRAP	2.01217
				PITPNM2	-0.111494		Sh2b3	-3.97933																	TSC2	1.32415
				SLC1A2	0.200629		Gm37240	-2.14787																	TSC22D1	-2.00269
				KIF3C	0.0896103		Smarce1	-2.50668																	TSHZ1	-1.64683
				MIB1	0.0891366		Cop1	-3.88593																	TSPAN7	0.538443
				GTF3C2	0.0771907		Ints9	1.82463																	TSPYL4		0.669505
				APLP1	0.194503		Nus1	-2.21208																	TTBK1	-1.81504
				NR2F1	0.0733053		Kcnq2	-2.21554																	TTBK2	-0.815636
				AFF4	-0.0635188		Tmem183a	-2.91857																	TTC3		1.31049
				DTNA	-0.0775203		Plcxd3	1.66836																	TTC7B	-1.2123
				PRKCB	-0.0713001		Naa35	1.76573																	TTLL7	0.432372
				SYNGAP1	0.0845222		Rnh1	1.69038																	TTYH1	-1.21275
				NTRK2	0.128082		Ckmt1	2.35508																	TTYH3	-1.98381
				PDE2A	0.0959443		Fam20b	-2.74318																	TUBB3	0.167306
				AP2A2	-0.0789701		Ilf3	1.96823																	TULP4	-1.69566
				SLC6A17	-0.157957		Serp1	-2.97277																	UBA1		2.19444
				SLC4A8	0.106263		Tbk1	2.2426																	UBAP2L	1.68711
				DOT1L	-0.0644604		Hif1a	2.24197																	UBE2O	1.59152
				PLP1	0.25285		Trnp1	-2.72323																	UBE3B	-1.26585
				SPAG9	-0.0545331		Focad	1.86731																	UBE3C	0.259639
				STK25	0.0619739		Lcor	-3.87585																	UBQLN1	0.9648
				ATP9A	-0.118914		Add3	2.24622																	UBQLN2		-0.44744
				PHYHIP	-0.073025		Foxk2	-1.85544																	UBR3	2.0683
				CAMSAP1	-0.0470753		Brk1	-2.68722																	UBR5	1.91619
				SYT1	-0.0915899		Btbd8	2.19538																	UHRF1BP1L	0.554326
				ARHGEF7	0.0318703		AU022252	-2.63544																	ULK1	0.0054569
				PLXND1	-0.0521672		H3c7	-5.06281																	ULK2	-1.21305
				TMEM63B	0.089625		Fh1	1.89298																	UNC13A	1.63916
				PCDH7	-0.0652706		Kdm5b	2.34951																	UNC13C	-0.399642
				FAT2	0.252157		Polr3b	1.78774																	UNC5A	-1.4873
				TNK2	0.0292662		Ogdh	1.76492																	UQCRC1	1.4636
				RAP1GAP2	-0.0235093		Bmi1	-2.29547																	USP22	0.831923
				PHF20	-0.0201233		H2bc8	-3.41811																	USP32	0.155877
				CLIP3	0.0162335		Insig1	-2.80465																	USP34	1.35319
				SNAP25	0.0141913		Lrrc4b	-2.70487																	USP5	2.01957
				SORT1	0.0375368		Ttbk1	-1.81504																	USP9X		2.04554
				PLXNA1	0.0295204		Samd12	-2.79587																	VAMP2	-1.32435
				CUX2	-0.0214912		Marchf9	-2.55317																	VPS13D	1.57946
				XPO6	-0.0115315		Spats2l	1.85213																	VPS41	0.500101
				PTPRS	0.0218945		Rps6ka5	2.05413																	WASF1	1.01906
				MAGI2	-0.0126108		Immt	2.30557																	WDFY3	0.930156
				HDAC4	0.00791164		Crtac1	-3.54012																	WDR13	-0.855542
				GARNL3	0.0064932		Ubc	1.97147																	WDR6	-0.491334
				ULK1	0.0054569		Mafg	-2.26452																	WNK1	-0.259898
				CELSR3	0.00618404		Rnf24	-2.78195																	WNK2	0.493414
				CACNA1E	-0.00636381		Serhl	-2.36657																	WWC1	-1.22494
				GSK3B	0.00186731		Hnrnpd	1.69464																	XPO6	-0.0115315
				ATP6V0D1	0.0011432		Bri3	-2.94891																	XPO7	0.966666
							Prrc2c	2.35234																	YWHAG	-0.130793
							Rabggta	1.96332																	ZC3H4	0.573614
							Gm45716	-5.58144																	ZC3H7B	-1.89748
							Gfpt1	1.70344																	ZCCHC14	-1.36346
							Drc3	2.46205																	ZEB2	0.745454
							Atp5a1	1.70754																	ZER1	1.28911
							Cadps	1.85742																	ZFHX2	-0.637136
							Exoc4	1.77251																	ZFP106	-0.174138
							Ift74	2.08371																	ZFR	0.887204
							Rims3	-2.24175																	ZFYVE1	0.4853
							Shisal1	-3.25447																	ZHX3	-0.630377
							Vps50	2.06728																	ZMIZ1	-0.219319
							Kdm3a	2.02498																	ZMIZ2	-0.720283
							Wdr3	2.36531																	ZNFX1	1.01937
							Coro1a	2.13525																	ZYG11B	-0.667523
							Impa1	1.65235
							Farsb	1.73409
							Tusc2	-3.36566
							Idh3g	1.62155
							Sars	1.63652
							Gng7	-2.94077
							Tmtc1	-4.29345
							Blzf1	1.80168
							Spns2	-3.90353
							Vegfb	-5.05718
							Dnm2	1.69437
							H4c1	-4.22646
							Cables2	-2.73666
							Ppil4	1.85546
							Bcl2l2	-3.00221
							Cct5	1.5913
							Tardbp	1.78331
							Ddx20	2.10324
							Sf3b1	2.14253
							Cap1	1.6445
							Bclaf3	2.07394
							Ccdc39	2.1667
							Akt3	-1.84964
							Dnajb6	-1.89714
							Elp4	1.72015
							Lrrc40	1.65497
							Mvb12b	-1.77709
							Cul1	1.68881
							Tbl3	2.10447
							Nsun6	2.23116
							Polr1b	2.15136
							Ift140	2.13028
							Pkd1	-3.30748
							Ipo4	1.93914
							Ddx3x	1.64148
							Tub	-1.80675
							Vps11	2.16575
							Abcf3	1.87299
							Ufl1	2.62314
							Ak4	-3.71337
							Cacng2	-2.95856
							Exosc10	1.72418
							Nacc1	-1.99741
							Wdr75	1.88454
							Thoc5	1.87717
							Tkfc	1.95965
							Ttc21b	2.08631
							Mzt1	-4.00438
							Taf1	2.01483
							Cdc23	1.65416
							Pja2	2.08413
							Lrrc75b	-2.6544
							Rsu1	1.83155
							Ldhd	-3.69419
							Hdac2	1.52292
							Nup205	2.28668
							Nolc1	2.02696
							D6Wsu163e	1.7866
							Dmxl2	2.26876
							Prpf8	2.53117
							Ubr4	2.1342
							Tsc22d1	-2.00269
							Ubr2	2.42731
							Utp6	1.56649
							Olig1	-2.61232
							Uba6	2.38951
							Fxyd6	-2.17717
							Ints10	1.95372
							Slu7	1.71137
							Ids	-3.45602
							Usp33	2.53638
							Pds5b	2.16157
							Atxn7l3b	-2.06245
							Ctdspl	-3.48759
							Nprl2	2.24967
							Cdv3	-2.66849
							Gk	2.22951
							Fam136a	-3.33886
							Epn1	-1.79559
							Uchl5	1.67628
							Pmpcb	1.69125
							Pcsk1n	-2.56563
							Psmc3	1.77988
							Mef2b	-3.2483
							Dnajb4	1.63816
							Rcan3	-1.94016
							Rlf	1.91829
							Usp31	-2.04945
							Akap7	-2.21597
							Ak6	-2.14141
							Dhx29	1.77558
							2610507B11Rik	-2.20016
							Gdi1	1.96087
							Mtarc2	1.75397
							Med12	2.23426
							Tcp11l2	2.30516
							Shprh	2.33658
							Akt1	-1.58366
							Ctnnbip1	-3.40841
							Rfng	-2.09403
							Mcrs1	-2.24068
							Dtx4	-1.90734
							Usp49	-2.42923
							Igsf21	-2.06637
							Prelid1	-2.1644
							Eprs	2.41374
							Utp4	1.65626
							Plekha8	-3.07636
							Sf3a3	1.80936
							Ctnnd1	1.76874
							2510009E07Rik	-1.72321
							Znhit6	2.25886
							Ap3b2	2.5406
							Farsa	1.75482
							Rbpj	-2.79123
							Tesk1	-2.08718
							Grik5	-2.76982
							Nsrp1	2.04228
							Nf2	-1.91979
							Zw10	2.06854
							Fam214b	-2.38321
							Cep170	2.03867
							Ccdc88a	1.86107
							Ifngr2	-2.92043
							Nln	1.73342
							Galnt11	-3.65755
							Kctd12	-1.83997
							Smarca1	2.57061
							Cpsf1	2.18164
							Asic2	-3.22111
							Fam104a	-2.14325
							Gm17349	-2.92338
							Plaa	1.51128
							Zim1	-3.17261
							Appl2	1.90304
							Doc2b	-2.25209
							Wdr7	1.81112
							Mybbp1a	2.49296
							Tmem44	-2.25243
							Ttc23	-4.16817
							Gapvd1	1.99558
							Agap2	-1.93758
							Emc6	-2.68639
							3300002I08Rik	-4.04311
							Khdrbs1	1.62206
							Pip5k1b	-2.65302
							Myh10	2.5572
							Papss1	1.55612
							Trp53i11	-2.32542
							Mfn1	1.78486
							Brd8	1.9185
							Etfdh	1.78878
							Rab22a	-2.04253
							Immp2l	-3.3298
							Pkig	-5.42413
							Fam120c	1.56062
							Zfp523	-2.16594
							Bms1	2.11658
							Hnrnpr	1.52911
							Trmt1l	2.00843
							Atic	1.77657
							Zmynd19	-2.03216
							Rpl36	-5.40735
							Mphosph10	2.47733
							Ankrd17	1.74934
							Eftud2	2.24519
							Gpr26	-2.44479
							Sik2	1.69686
							Herc2	2.33553
							C2cd2	-4.09343
							Gnl3l	1.77043
							Dcaf12	-2.0408
							Tsc22d4	-4.02439
							Nkrf	2.46403
							Palm	-2.01208
							H4c6	-4.04169
							Frrs1l	-2.62061
							Kif2a	1.57329
							Capza1	-2.34743
							Hnrnpl	1.59534
							Wars	1.72575
							Stambp	1.71458
							Scfd2	1.67738
							Tmem65	-1.80482
							Psma1	1.63369
							Pusl1	-2.76843
							2310022B05Rik	-1.88459
							Polr3a	2.31697
							Rab11fip4	-1.87912
							Atr	2.25293
							Herc1	2.03718
							Cdk5r2	-2.58727
							Psma6	1.68746
							Iglon5	-2.76345
							Dnmt1	2.3795
							Lancl1	1.54749
							Edc4	2.27858
							Tle5	-2.46428
							Trim44	-1.57878
							Nmd3	1.73592
							Ralgds	-2.16166
							Irak4	-4.38735
							Mrps22	1.73436
							Sdad1	1.69176
							Rbx1	-2.88679
							Zfyve16	1.82688
							Ptp4a3	-2.29691
							Rffl	-4.13258
							Slbp	1.69159
							Trappc12	2.04719
							Top1	1.54242
							Tubb2a	-3.72857
							Ddx3y	1.51651
							Rplp1	-5.91349
							Ikzf5	-2.60885
							Mrpl16	1.80979
							Arid4b	1.55387
							Kcnc4	-2.88539
							Atp8b2	-3.1513
							Mccc2	1.68453
							Susd4	-2.65864
							Atp6v1f	-2.72289
							Cul5	1.69432
							Clpx	1.69504
							Lrrc49	1.52391
							Ercc4	1.80245
							Usp11	2.16543
							Zmym3	1.91249
							Prkg1	-1.80805
							Ccdc106	-2.77532
							Pacs2	-1.55594
							Ppp6r3	1.7935
							Manbal	-2.39514
							Tax1bp1	1.65874
							Fryl	1.69118
							Ccdc88c	1.73492
							Wrap73	-2.22581
							Ndufa10	1.48129
							Xpo5	2.02075
							Pmepa1	-3.18645
							Rad9a	-2.23868
							Hnrnpll	1.60008
							Bex2	-2.44982
							Tbrg1	1.67063
							Rhbdd2	-2.88527
							Rmi1	-3.94478
							Ciao1	1.76188
							Copg1	1.9888
							Ap2b1	1.67871
							Dnm3	1.83332
							Gm43552	-2.92498
							Telo2	1.88283
							H2bc15	-5.31437
							Tmsb10	-4.30206
							Armcx3	-2.81862
							Inpp5k	1.8018
							Ube2f	-3.55249
							Ephx2	2.36955
							Ampd3	1.5806
							Ptpn5	-1.98615
							Stmn4	1.91042
							Atxn2	1.75334
							Aaas	1.90834
							Kif1a	1.69825
							Ccdc50	-1.84752
							Hsp90ab1	1.70838
							Csdc2	-2.02273
							Inha	-4.94132
							Elp1	2.26967
							Set	-1.77153
							Cdk14	-1.72214
							Xpo1	2.34686
							Ppp1r14c	-1.97249
							Uba1	2.19444
							Psmg2	1.84244
							Gprasp2	2.7498
							Gspt1	1.57488
							Slc35f3	-4.00531
							Slc25a3	1.44001
							Dnm1l	1.64326
							Trpc4ap	1.86756
							Btrc	1.67354
							Xpnpep1	1.52584
							Dync1i1	2.35761
							Alkbh5	-2.11717
							Slc4a1ap	1.73055
							Tgfa	-3.34512
							Zmat3	-2.11399
							Idh3a	1.65031
							Mindy2	-1.86152
							Fuz	-2.92357
							Ash2l	1.55405
							Scn1b	-3.04519
							Rab2a	-2.18996
							Anapc1	1.78687
							Gspt2	2.32367
							Rabif	-2.25291
							Crot	2.20611
							Ddx39	1.69285
							Gm49358	1.91551
							Rhoq	-3.42508
							Cisd1	-2.08227
							Rab10	-1.89901
							Eif1ax	-1.82605
							Fam53c	-1.63484
							Relch	2.02062
							Kif5b	1.72659
							Gprasp1	3.42518
							Parn	1.55882
							Moap1	1.71043
							Acly	2.09823
							Ccdc74a	-3.87619
							Aimp2	1.62362
							Tunar	-2.05182
							Akap8	1.76866
							Cyb5d1	-2.98964
							Rbck1	-2.20093
							0610012G03Rik	-2.9762
							Dlg4	-1.76375
							Shc3	-1.58384
							Dld	1.99018
							Mfap1b	-4.06708
							Arhgef33	-4.11858
							Klhl13	1.535
							Setd7	-2.08947
							Htatsf1	1.43208
							Mfge8	2.07575
							Wdr19	2.04815
							Phyhipl	1.39436
							Adsl	1.82201
							Ipo5	1.88396
							Coq2	-2.8274
							H4c14	-2.80201
							Atxn1	-1.90476
							Amph	1.99107
							Mthfd1l	1.80734
							Fkrp	-2.79759
							4931406C07Rik	1.5941
							Cinp	-1.92954
							Daam1	1.85748
							Ilf2	1.60469
							Gpr39	-2.59751
							Sla2	-3.23427
							Ubr3	2.0683
							Hsd17b4	1.76404
							Virma	2.18832
							Atp6v1e1	1.50568
							Nup133	2.22707
							Myh9	1.84013
							Chmp1a	-2.00412
							Picalm	1.37169
							Ndufa9	1.38774
							Klhl1	1.98262
							Mdh2	1.61731
							Apba1	-1.92496
							Stox2	-1.51094
							Srd5a1	-3.25805
							Minpp1	-2.6593
							Myo6	2.51342
							Actr8	1.61774
							Stag2	1.5836
							Ecpas	1.84675
							Arhgef4	-1.85569
							Plek	-2.33903
							Ddx21	1.50997
							Ipmk	-2.75258
							Fnbp1l	1.73628
							Sumo3	-1.73791
							Cwc27	2.00002
							Fam98a	1.74414
							Zfp715	2.41173
							Gpr137	-3.94215
							Dusp8	-1.50242
							Ppp1r12a	1.44008
							Adh5	1.67182
							Eif3j1	-2.63623
							Slc12a6	-2.88917
							Utp3	1.70547
							Traf4	-1.77325
							Dhx36	1.83586
							Pdcd6ip	1.71715
							Nbr1	1.93004
							Bbs4	1.61897
							Pebp1	-2.16098
							Anapc2	1.75923
							Ddx1	1.55865
							Tmem135	1.67546
							Elp3	1.68386
							Gm27029	1.73885
							Fv1	2.33526
							Msl1	-1.69019
							Rnpepl1	-3.14571
							Dync2h1	2.55915
							Pum3	1.59967
							Marchf1	-2.33665
							Dnajc13	1.74223
							Zc3h14	-1.98386
							Nedd4	1.77772
							Znrf1	-2.15325
							Zscan21	1.68571
							Dnttip2	1.71319
							Kcnk2	-2.55065
							Septin2.1	1.64323
							Pcdhgb4	-2.3457
							Heatr1	2.42923
							Riok2	1.64817
							Smarcal1	1.71952
							Ythdf3	1.555
							Fra10ac1	2.09234
							Uba2	1.66886
							Atxn2l	1.78593
							Ccdc85c	-1.98761
							Hs3st4	-3.57343
							Ska2	-3.27137
							Gm20695	-1.49517
							1110065P20Rik	-2.67313
							Pank3	-1.66518
							Zbtb33	1.64107
							Nek6	-1.73825
							Aarsd1	1.85138
							Ints2	2.06835
							Tubgcp5	1.78409
							Septin2	1.64157
							Neurl1b	-1.79262
							Ppat	1.8244
							Fam171b	-1.87225
							Dop1b	1.76755
							Anxa7	1.6457
							Plagl2	-3.97695
							Lbh	-1.74411
							Adipor1	-3.52335
							Ptpmt1	-2.49103
							Prpf3	1.91258
							Uso1	1.79054
							Snrnp200	2.38116
							Ralgapa1	1.82668
							Klhl4	2.52566
							Lrrc14b	-3.75811
							Usp12	-1.93573
							Inpp5f	-1.63131
							Snapc3	-1.67789
							Elof1	-2.40588
							Setdb1	2.28782
							Paf1	2.2391
							Akt2	-2.1326
							Rbm26	1.51252
							Zfp207	1.5819
							Rps29	-5.23972
							Pstk	-2.77172
							Tmem28	-3.31095
							Chordc1	1.50249
							Sox12	-2.31187
							Pdcl	1.64714
							Bbs2	1.85717
							Pygl	2.21157
							Socs7	-1.6325
							Tcerg1	1.63539
							Rexo1	-2.42971
							Hmga1	-3.63788
							Glis2	-1.74218
							Grm4	-2.79051
							Igf2	-5.12723
							Sav1	-2.58306
							Urod	1.59858
							Mars1	2.05068
							Marchf4	-2.24836
							Tgif2	-4.43431
							Mrps24	-2.64204
							Psmd4	1.7076
							Pdxp	-2.03516
							H2bc13	-5.15176
							Ap4b1	1.83713
							AI593442	-1.66194
							Snd1	1.60261
							Btg1	-2.28203
							Srxn1	-2.27153
							Fastk	-2.04814
							Cul9	1.89515
							Pigf	-3.84422
							Sec24b	1.55869
							Tmem134	-4.80082
							Ago2	-1.56156
							Polr1a	1.93625
							Trap1	1.78157
							Usp21	-2.02721
							Gad1	1.63096
							Dap3	1.49773
							Eps8l1	-3.68564
							Tma7	-4.56053
							Utp18	1.62468
							Kifbp	1.59897
							C1galt1	-3.72911
							Pum1	1.52796
							Pi4ka	1.82568
							Ahi1	1.94994
							Mycbp2	2.18653
							Pck2	1.69968
							Wdr47	2.01016
							Kif1b	1.79524
							Stradb	-2.39137
							Ergic1	-1.92779
							Pfkm	1.90303
							Zc3h13	2.22909
							Fbxo3	1.35364
							Fbxo25	1.84708
							Fasn	1.94516
							Recql	1.69306
							Paip2b	-1.60013
							Mypop	-2.74338
							H4c2	-3.56475
							Ctdnep1	-2.96482
							Nrip2	-2.57659
							Cox7a2l	-3.8175
							Noc4l	1.84131
							Aldh18a1	1.84527
							Morc3	1.97302
							Rnf213	1.84968
							Bbof1	-2.94074
							Ncapd3	1.95648
							Rab11a	1.45494
							Utp20	2.31923
							Slc48a1	-4.00745
							Ubap2l	1.68711
							Rsf1	1.62447
							Tbc1d19	1.52136
							Gm49394	-5.05514
							Zc3hc1	1.62159
							Ctnna1	1.40866
							Gltp	-2.7624
							Cycs	-2.16981
							Tet1	-1.51502
							Gfra4	-3.03214
							Mtmr7	1.48166
							Rsl24d1	-2.8254
							Anapc15	-3.33753
							Dzip1	-2.29219
							Micu1	1.35452
							Trim32	2.03381
							Nadk	-1.76142
							Ccm2	-2.02683
							Acat3	1.40029
							Kbtbd4	1.49687
							Skiv2l	1.9784
							Dnajc14	-2.49839
							Sys1	-2.30944
							Lactb	2.14238
							Aff2	1.71832
							Agap1	-1.3518
							Tpd52	-1.99487
							Apoe	2.52701
							Synj1	1.96388
							Gucy1b1	2.14546
							Ehbp1	1.60325
							Kpna1	1.52639
							Snapin	-2.78047
							Rnf217	-1.95153
							Smarcc1	1.42981
							Usp15	1.77952
							Klhl29	-1.47544
							Rbmx	1.47164
							Spred1	-1.79359
							Hnmt	2.11896
							Ado	-2.04648
							Efnb2	-1.91786
							Aatf	1.5899
							Dnpep	1.63604
							9330182L06Rik	-3.32343
							Tvp23a	-1.76878
							Btf3l4	-2.95954
							Rab3gap1	1.90462
							Gal3st3	-2.75777
							Ydjc	-1.90473
							Ttyh3	-1.98381
							Abcb10	-2.20276
							Upf2	1.62523
							Calm3	-1.90971
							Tbc1d16	-1.9627
							Ildr2	-2.15707
							Gm42416	-2.62613
							Cbarp	-2.11913
							Vps13d	1.57946
							Sybu	1.9159
							Actn4	1.88573
							Nelfcd	1.65359
							Spice1	2.04283
							Pcp4l1	-3.21424
							Cebpz	1.60416
							Fam217b	-1.78248
							Fam174a	-3.807
							Ak3	-1.72791
							Stk35	-1.92651
							Sqstm1	1.6867
							Radx	2.91852
							Gemin5	1.73051
							Gbf1	2.01538
							Srgap2	1.79413
							Ercc5	1.57494
							Fcho2	1.68187
							Vmac	-4.20112
							A630089N07Rik	-4.68792
							Arpc1b	-3.35155
							Snrpg	-4.61698
							Aldh6a1	1.75232
							Plin2	1.79441
							Rps6ka6	1.69011
							Ica1l	-1.47209
							Ahcy	-2.0678
							Tcta	-2.77496
							Caln1	-1.67161
							Stat1	2.01107
							Hps3	1.64304
							Ppp1r3e	-2.25108
							Srrm1	1.50931
							Rundc3a	-1.59489
							Lypd6	-2.9126
							Ifi27	2.09757
							Smc3	2.15597
							Rab3gap2	1.92632
							Lyrm9	-2.58775
							Snx16	1.48015
							Inafm2	-3.9821
							Cstf3	1.66329
							Oga	1.8546
							Mad1l1	1.65439
							Klhdc8a	-2.22802
							Copb1	2.20988
							Pcdhgb2	-2.37244
							Sf3b3	1.94721
							Rgs8	-1.91644
							Sccpdh	1.43799
							Atf7ip	1.39983
							Lnx1	-2.3747
							Nup98	1.63801
							Rpgrip1l	1.78429
							H2az1	-2.68516
							Timm44	1.52677
							Smc1a	2.74329
							Phka1	1.95918
							Gm45799	-2.95009
							Thra	-1.74612
							Gsg1l	-3.21326
							Nrip3	-1.55688
							Arf3	-1.5952
							Plcxd1	-2.25689
							Triobp	-2.2888
							Fan1	1.94369
							Cdc40	1.74654
							Mgat1	-2.99859
							Noc3l	1.63256
							Prr7	-2.41712
							Pmm2	-2.09445
							Acad11	1.86773
							Top2b	1.81078
							Siah1a	-2.54896
							Pikfyve	1.52133
							Nsg2	-1.57697
							Fbxl16	-1.63156
							Ddx39b	1.52794
							Lratd2	-2.03465
							Nup85	1.62673
							Orc5	1.7958
							Gm49337	1.69096
							Lims2	-2.63197
							Dennd5a	-1.39503
							Champ1	1.80961
							Srrm2	1.95893
							Twnk	-1.83045
							Mmadhc	1.37262
							Morc2a	1.7615
							Rnf2	1.30498
							Hspa4l	1.88319
							Ift172	2.1714
							Adap1	-1.46562
							Dars	1.55882
							Elovl6	-2.4416
							Coro7	2.11666
							Dnlz	-2.51689
							Iscu	-2.7244
							Ppp2r5b	-1.47976
							Fig4	1.49804
							Tbc1d15	1.9192
							Rpl37a	-4.7161
							Tppp	-1.61376
							Pcdhgb5	-2.34346
							Tmem164	-2.5188
							Jup	1.79377
							Usp8	1.42893
							Cpt1a	1.75946
							Usp48	1.63502
							Rsc1a1	-3.18231
							Grb14	1.6145
							Dcun1d1	-2.43253
							Wdr81	1.67184
							Lgalsl	-1.60336
							Scrt1	-2.40806
							Atf1	-3.25006
							Rangap1	1.79084
							Exoc6	1.51009
							Lrp3	-2.57364
							Pde4b	1.30425
							Tdrd7	1.45086
							Ranbp9	1.33224
							Stn1	1.87293
							Zfp110	1.56596
							Gm49450	-1.74967
							Rgma	-1.52683
							Rab5if	-1.84509
							Ltn1	2.25142
							Atxn1l	-2.09378
							Abce1	1.29575
							Ghitm	1.45527
							St6galnac4	-3.26489
							Rps3a1	-4.58437
							Hspa4	1.84078
							Adcy1	-3.29842
							Rrp12	2.27119
							Ei24	-2.58217
							Magee2	2.10481
							Mrps27	1.50904
							Gpcpd1	1.63895
							Gm50367	-2.40982
							Pcf11	1.36709
							Akap8l	1.95073
							Ube4b	1.58962
							H3c4	-3.69291
							Thoc2l	1.82232
							Rflnb	-2.11498
							Micall1	-1.48269
							Rpl13	-4.9378
							Usp28	1.5971
							Cap2	1.55249
							Cacnb3	-2.27526
							Maged1	1.81341
							Prkcd	1.59165
							Pygo1	-1.73747
							D030056L22Rik	-2.50867
							Pa2g4	1.25627
							Slc25a44	-1.69118
							Ap1g1	1.56377
							Stau1	1.32237
							Plekha3	-3.02505
							Tarsl2	1.82242
							Bbs5	2.23641
							Pabpc4	-2.25908
							Chp1	-1.59056
							Pik3r4	2.42562
							Rpl29	-4.08596
							Vps39	1.49057
							Nexmif	2.16647
							Maz	-1.62311
							Rnf112	1.67018
							Fsd1l	1.48489
							Hdgf	-1.75674
							Usf2	-2.15818
							Mpdz	1.86144
							Pygm	1.94509
							Inafm1	-2.38928
							Dnaja2	1.31732
							Tbck	1.28396
							Tiprl	1.28091
							Dpp3	1.64008
							Mif	-3.21357
							Puf60	1.50969
							Tmem127	-1.68605
							Zfp445	1.69573
							Dpysl4	2.0593
							Marcks	-2.49528
							Map2	1.44536
							Dcaf12l1	1.86653
							Pdp1	1.52003
							Atp5g1	-2.24034
							L2hgdh	-2.51401
							Get1	-2.17509
							Pwp1	1.5233
							Dhx57	1.9455
							Med17	1.92422
							Rgs3	-2.86182
							Med6	1.89904
							Mfhas1	-1.74499
							Socs6	-2.37576
							Pip5k1c	-1.65349
							Tmed8	-1.62279
							Atm	2.25962
							Arpc3	1.76818
							Opa1	1.57392
							Pla2g7	2.76132
							Uba3	1.40177
							Ctnna2	1.63862
							Trir	-1.89926
							Astn2	-3.65178
							Rbm5	2.16384
							Cul3	1.63336
							Pigq	-2.14836
							Ankrd13b	-1.51876
							Tomm22	-2.72464
							Galk2	1.48289
							Yars	1.54214
							Sec22c	-2.10151
							Rpl18a	-3.54342
							Ceacam16	-3.70387
							Gm49510	-2.23812
							Mccc1	2.13008
							Stam	1.30257
							Myo1e	1.90038
							Pcdhgb1	-2.31802
							Pcdhga9	-2.31583
							Top3b	1.54523
							Arntl	1.41733
							Wdr61	1.34659
							Plcd4	1.69405
							Ntan1	-2.60204
							Cad	2.43697
							Nkapd1	-2.58269
							Dync1h1	2.04372
							Gls	1.52831
							Yme1l1	1.82107
							Irak1	-2.92428
							Pyroxd1	1.88581
							Capn2	1.39855
							Gucy1a1	1.5265
							Lrp8	-2.27376
							Tut1	1.69514
							Trrap	2.01217
							Tubgcp2	1.59967
							Acadvl	1.91039
							Tbcd	1.33424
							Lap3	1.41917
							Usp9x	2.04554
							Pin1	-1.64171
							Cdc42se1	-1.90241
							Ppp2r5a	-1.58796
							Dalrd3	-1.66452
							Hltf	2.25222
							Cacfd1	-3.27372
							Chtop	-1.72711
							Stard9	-2.5708
							Dmap1	1.85813
							Rap2c	-2.10699
							Eml4	1.43762
							Acsf3	1.6488
							Urb2	2.03757
							Gpr27	-2.68097
							Fer	1.73575
							Vrk1	1.65797
							Pam16	-2.45007
							Akr1e1	1.49911
							Mdn1	2.19585
							Rasgrp2	1.74713
							Ankfy1	1.3311
							Mbd5	-1.8695
							Vps13b	1.65114
							Trip12	1.63689
							Tspyl2	1.59892
							Nap1l4	1.3924
							Ncoa5	1.50436
							Lix1	-2.20065
							Pbrm1	1.74084
							Nlk	-1.77142
							Fbxo45	-1.8313
							Nr2f6	-2.45705
							Zfp622	1.6519
							Baiap3	2.19863
							Lin52	-4.31418
							AI413582	-2.87114
							Mospd3	-2.4927
							Trp53bp1	1.56747
							Copb2	1.81057
							Fam168b	-1.50696
							Sec23a	1.2928
							Tcp11l1	-1.57331
							Fam220a.1	-2.18892
							Dgcr8	1.46407
							Dock11	2.00317
							Washc2	2.0449
							Mras	-1.38049
							Pias1	1.25142
							Rnf130	-2.40134
							Dpysl2	-2.66201
							Tlcd1	-6.37512
							Kif1c	-1.82408
							Higd2a	-2.09008
							Gtf3c5	1.38959
							Grhpr	1.61055
							Btaf1	1.68237
							Mlec	-2.47838
							Ap1m1	1.37377
							Ophn1	1.4116
							Zfp638	1.6105
							Gpam	1.30516
							Spop	-1.86788
							Lrrc58	-1.64255
							Bace1	-2.76719
							Slc25a12	1.29212
							Maskbp3	1.58982
							Eif4a2	1.23563
							Snrpf	-3.314
							Ssh1	-1.86276
							Itgb3bp	-3.13154
							Ablim3	-2.52675
							Aldoc	1.50225
							Zmym2	1.61602
							Clock	-1.70345
							Hectd1	2.27163
							Glcci1	-2.42551
							Mipep	1.30992
							Klhl20	1.50342
							Inpp1	1.40073
							Man2c1	1.54277
							Msh3	1.48031
							Mkln1	1.4138
							Rpsa	-3.92851
							4930453N24Rik	-2.47603
							Hk1	2.14702
							Dusp18	-1.75488
							Samd10	-3.08069
							Fbxl12	-2.79646
							Sec31a	1.76191
							Dhx8	1.6043
							Pcdhga8	-2.25735
							Igdcc4	-1.83903
							Plcb4	1.69594
							Hmgn5	2.14511
							Htr1b	-2.87982
							Ubr5	1.91619
							Pick1	1.65109
							Ajap1	-2.6835
							Mrpl12	-1.72323
							Rad54l	-3.51723
							Ctnnbl1	1.41581
							Bag6	1.65848
							Ndufb11	-2.06432
							Nit2	1.67151
							Pcdhga5	-2.32801
							Eif5a2	-2.22392
							Etfb	1.46031
							Cenpo	-3.1998
							Kif21a	1.52196
							Vma21	-3.70317
							Syn3	1.2893
							Ascc3	1.86562
							Asph	-2.29767
							Tra2a	1.67469
							Ist1	1.21824
							Washc4	1.67623
							Usp4	1.35907
							Psma5	-1.75917
							Ryk	-4.20292
							Rbm22	1.38953
							Txnrd3	1.68669
							Cluap1	1.63159
							Aldh1b1	1.7176
							Fem1a	-1.99124
							Cul7	1.80801
							Mrps9	1.5012
							Tef	-1.57613
							Nol10	1.80324
							Pwp2	1.69722
							Hibch	1.85843
							Sugp2	1.81934
							Tjp1	1.65533
							Usp19	2.08353
							Slc25a5	-1.38742
							Sugt1	1.28742
							Afdn	1.73002
							Zfp57	1.7398
							Abhd17c	-1.47527
							Fndc10	-2.74001
							Azi2	-1.39295
							Aco1	1.57257
							Atg2b	1.54105
							Srsf10	-2.07852
							Nudcd1	1.57787
							Pcdhga7	-2.24573
							Upf1	1.82648
							Cox8a	-2.8379
							Phf3	1.45566
							Endov	-1.94729
							Nrsn1	-2.5898
							Elavl4	1.43366
							Kif5a	1.75028
							Vxn	-1.67394
							Gap43	-2.25728
							Hras	-1.98194
							Armh3	1.60706
							Zdhhc6	-2.7826
							Tab2	-1.5349
							Tnpo3	1.32914
							Lrrc42	1.62089
							Ip6k2	1.45383
							Zfp617	-2.74166
							Mxi1	-1.91513
							Itgb1bp1	-1.99533
							Sprn	-2.2237
							Swsap1	-3.22011
							Pepd	1.45851
							H1f2	-2.40886
							Camk1g	1.52608
							Wdr37	1.17496
							Actn1	2.02564
							Smim17	-2.23925
							Rnmt	1.36761
							Stk11	-1.95838
							Il17d	-4.35121
							Rims4	-1.89366
							Senp2	-1.35966
							Plk2	1.81774
							Paxip1	-1.47388
							Mpc1	-2.18471
							E130114P18Rik	-3.32691
							Lss	1.21031
							Zfp143	1.88659
							Armc9	1.45755
							Psma3	-1.66617
							Wdr43	1.52988
							Acp1	-2.82481
							Exoc7	1.7503
							Snf8	-2.20339
							Arfgap1	1.47688
							Nudt3	-1.71931
							Snhg11	-3.08467
							Rbm15b	-1.67929
							Tuba1a	-1.686
							Bnip3	-1.61402
							Kcnc1	-2.77375
							Zbtb11	1.79395
							H3c8	-4.27207
							Lrfn3	-2.73449
							Trim33	1.22565
							Mon2	1.90597
							Ampd2	1.58892
							Utp15	1.3067
							Uhmk1	-1.78809
							Zfp60	1.32983
							Kpna4	1.21722
							Atp5md	-2.71182
							Rplp2	-3.21567
							Oaz2	-2.37777
							Iars	1.67331
							St3gal3	-2.66786
							Sart1	1.75608
							Kdm4a	1.58798
							Dact3	-1.72935
							Gosr2	-1.65368
							H2bc7	-4.04399
							Bdh1	1.50171
							Cep290	1.80239
							Taf6l	1.46499
							Fam184b	1.9784
							Pnpt1	2.03971
							Lyl1	-3.27809
							Ints3	1.67894
							Supt3	1.60148
							Lypd1	-2.00175
							Zdhhc18	-3.00507
							Dock4	1.67797
							Rpf2	1.52496
							4933434E20Rik	-3.50861
							Fry	2.28911
							Tbc1d23	1.31054
							Tuba4a	2.21948
							Dctn1	2.04762
							Vps26a	1.43689
							Gm20708	-3.30122
							Smg9	1.69381
							Ppfia2	1.31416
							Usp5	2.01957
							Acadl	1.6846
							Pcdhga6	-2.19251
							Aar2	1.52915
							Wdfy2	-1.70064
							Atf4	-2.30594
							Cog4	1.41385
							Tomm5	-3.20668
							Mgll	-1.39566
							Mrps31	1.64007
							Sdha	1.45616
							Sart3	1.39869
							B4galt6	-2.29523
							Shisa4	-2.4198
							Smim12	-2.68301
							Wdhd1	2.39014
							Tjp2	1.4617
							Pcdhga1	-2.28346
							Fam220a	-2.13985
							Rnf150	-3.2327
							Frem2	1.73254
							Dbr1	2.26983
							Tada2a	1.50938
							Rab8b	-1.96978
							Acadsb	1.24694
							Hdlbp	1.23213
							Cilk1	-1.89681
							Podxl2	-1.32472
							Ulk2	-1.21305
							Rps8	-4.1304
							1500009C09Rik	-2.46784
							Rc3h2	-1.39093
							Otof	2.271
							Mmut	1.85168
							Samhd1	1.38974
							Ahctf1	1.48518
							Dok6	-1.36578
							Slc30a4	-3.14264
							Kansl2	-2.06735
							Lig1	1.90839
							Hars2	1.46591
							Fmr1	1.36549
							Nrbp1	1.26325
							Kdm4c	1.57606
							Hacl1	2.04886
							Zfp853	-2.74624
							Epm2aip1	1.23442
							Pptc7	-1.84368
							Tmem64	-2.99388
							Gucd1	-2.46509
							Mtr	1.76508
							Dnajc6	1.36226
							Wbp1	-4.30081
							Nr2c2	-1.26658
							Ncoa6	-1.37581
							Senp7	1.70087
							1810037I17Rik	-3.66026
							Pten	-1.18646
							Napg	1.2194
							Mcmbp	1.5401
							Amot	1.74381
							Lrrc8b	-2.47434
							Got1	1.39879
							Urb1	2.03185
							Dgcr6	-1.88803
							Gtf3a	-2.14368
							Ankrd6	-1.78249
							Ap2m1	-1.33559
							Ppwd1	2.05174
							Pcdhgb7	-2.16732
							Pfkfb3	1.40812
							Utp11	1.76796
							Nck2	-2.04923
							Mcm9	-1.87844
							Tti1	1.70351
							Coq3	1.4682
							Hsdl2	1.54035
							Lmna	1.75139
							Atp6v1c1	1.47915
							Rc3h1	-1.41313
							Rnf165	-1.46474
							Fam163a	-3.38916
							Fastkd5	1.8335
							E130308A19Rik	-1.69212
							Fmnl2	1.2617
							Ddx17	1.23141
							Smim7	-1.5904
							Mgat4a	-2.60398
							Ppig	1.19624
							Calcoco1	1.39199
							Mrps25	-1.50067
							Stim1	-2.17505
							Tlcd4	-3.15562
							Elob	-2.61614
							Scaper	2.19036
							Rrp1	1.51287
							Lratd1	-1.33455
							Msh6	1.75458
							Prmt1	1.54416
							Hbb-bs	-5.99554
							Usp46	-1.19008
							Huwe1	1.56056
							Lrrc55	-2.96983
							Tmem229a	-2.13878
							Ttl	-1.27812
							Ncbp1	1.54496
							Hspa2	2.52414
							Polr2b	1.92955
							Psmd5	1.15726
							Ptk2	1.1405
							Bloc1s2	-3.37422
							Dop1a	1.96252
							Ubxn2a	-2.75773
							Gpd2	1.51432
							Hcfc1	1.69225
							Srsf12	-2.2062
							Atp6v0e2	-2.29669
							Ndufaf7	1.41828
							D10Wsu102e	-2.16038
							Otud6b	-1.4983
							Fam214a	1.73698
							Eno2	1.5741
							Aars	1.78706
							Thnsl1	1.56383
							Elac2	1.39615
							Kdm4b	1.70457
							Rbm14	1.40957
							Zfp423	-1.33623
							Gm42517	-2.52896
							Stat2	1.91347
							Nup214	1.37236
							Suclg1	1.27737
							Fam120b	1.3808
							Zfp292	1.5777
							Add1	1.42488
							Eif2s3x	-1.51377
							Ipo9	1.31422
							Teddm2	-2.30913
							Tpm3	-1.55686
							Evl	-2.15618
							Tmem242	-3.17316
							AI854703	-1.78547
							Samm50	1.3193
							Smpd4	1.43247
							Brd2	-1.22385
							Prim1	1.73222
							Zdhhc8	-2.86697
							Mal2	-2.37286
							Dnajc1	-3.57277
							Ints12	1.55547
							Baz1b	1.7194
							Atp5g2	-2.44289
							Kyat3	2.17565
							Tmem38a	-2.93169
							Cdc27	1.27308
							Apc2	1.34509
							Rpp14	-2.1968
							Ate1	1.28236
							Pak6	-1.54634
							Klhl22	1.44396
							Tnpo2	1.37994
							Supt5	1.53263
[truncated: 11,080 more rows]

## Sheet: Occupancy_FMR1-
Shah genename	Shah log(FC)	Maurin genename	Maurin log(FC)	Darnell genename	Darnell log(FC)		genename	Total log(FC)		Shah	Maurin	Darnell	Total
PREPL	2.6288	EIF4G2	-6.39167	EIF4G2	-6.39167		Ccdc107	-10.3188									Average	0.792204	1.12532			-0.119362	0.702567		Average	-0.233318	0.794135
CLTC	2.68191	CLTC	2.68191	B3GAT1	-3.37154		Galnt2l	-8.23237									SEM	0.0923723	0.128009			0.0952078	0.134486		SEM	0.053557	0.0955775
MATR3	2.94645	CDK16	-3.58353	IDS	-3.72659		Evc	-9.31235									Count	116	69			211	53		Count	645	112
CKAP5	2.83042	MYH10	2.40674	CLTC	2.68191		Fgfr2	-6.80213		0.916448	0.0456464	-0.0813036	-0.225261	Average			Percentage of FMRP targets		0.605405		Percentage or run off resistant		0.200758		Percentage of FMRP targets		0.147952
ATP6V1A	2.15075	ADCY1	-3.70819	MMP24	-3.59844		Nt5dc1	-7.37058		7.29227e-34	0.00143847	0.00505113		T-test
PJA2	1.94923	LRRC8B	-3.02931	CDK16	-3.58353		Ddx3y	9.99081									T-test comparing		0.0366746		T-test comparing		2.287e-06		T-test comparing		2.1609e-17
MDH1	2.294	PPP2R2C	-3.38878	MYH10	2.40674		Rpl41	-7.39639									FMRP targets and non-targets				Run off and non-Run off mRNAs				Run off and non-Run off mRNAs
HNRNPU	2.58967	USP9X	1.97924	TMEM151B	-3.56441		Rsph14	-8.17875		1.68035e-17	0.0176389	0.253227		T-test with random set from total approximately equal to test set)
USP9X	1.97924	HK1	2.05917	SLC25A23	-3.6643		Eif4g2	-6.39167		1.2012e-19	0.034361	5.22799e-05
HK1	2.05917	PRPF8	2.34115	ADCY1	-3.70819		H3f3a	-7.82631		1.26802e-14	0.0151886	0.148034					T-test against total mRNAs	1.19049e-19	5.67354e-16			0.271579	7.3939e-09			0.883768	6.57712e-25
HSP90B1	2.78975	DMXL2	2.01075	CKAP5	2.83042		Gm49333	-6.6369		1.79729e-17	0.00543939	0.00338535
GPRASP1	3.4403	DLGAP3	-2.901	HEATR5B	2.65436		Ywhaq	-8.40135		2.01853e-17	0.00153804	0.173399					Shah				Maurin				Darnell
UBA1	2.08807	HERC1	1.9197	LRRC8B	-3.02931		Cntd1	-7.53862		4.43374e-16	0.000524563	0.0502264						FMRP targets	Non-FMRP targets			Not run-off resistant	Run-off resistant			Not run-off resistant	Run-off resistant
APLP2	2.40994	UBR3	1.76918	KCNQ3	-3.52761		Snx32	-3.9193		5.16362e-12	0.000475957	0.0877774
SYNJ1	1.65891	HERC2	2.25298	PPP2R2C	-3.38878		Gm17087	8.1513		3.77637e-17	0.00192361	0.00587419
NEDD4	1.86388	PEG3	1.8678	KIFC2	-3.60224		Blcap	-6.05411		9.78476e-16	0.0588808	0.00672823					ACO2	0.934779			AAK1	0.222193			AAK1	0.222193
KIF1B	1.79126	SYNJ1	1.65891	NCS1	-2.43929		Tuba1b	-6.43456		2.89403e-11	0.00206764	0.0167442					ACTB	0.573194			ABR	0.193156			AATK	-0.37434
KIF1A	1.78801	NEDD4	1.86388	PJA2	1.94923		Shc4	-5.10305									AKAP11		1.23168		ACACA	-0.398519			ABCA2	-0.205988
AP2B1	1.5873	CALN1	-1.84773	PIP5K1C	-2.09393		Mppe1	-6.87739		2.40569e-16	0.00375351	0.0334853		Median of random tests			ALDOA	0.118229			ADCY1	-3.70819			ABCA3	1.10086
DYNC1H1	2.08147	KIF1B	1.79126	CPLX2	-3.89734		Slc25a53	-5.285									ANK2	0.904596			ADGRB1	-0.727652			ABCG1	0.484893
HSP90AB1	1.57734	APBA1	-2.01163	JPH4	-2.62244		Gm29394	-5.99741		7.21707e-16	0.0112605	0.100456		Bonferroni Adjustment			ANK3	-0.228096			ADGRB2	-1.72459			ABR	0.193156
DPYSL2	-2.64898	KIF1A	1.78801	ACLY	2.09508		Mettl23	-5.44693									ANKS1B		-0.497779		ADGRL1	-1.77441			ACLY	2.09508
APP	2.25009	BIRC6	2.23049	USP9X	1.97924		Tmem170b	-4.51803									AP2B1	1.5873			ADGRL3	-0.596432			ACO2		0.934779
KIF5A	1.6036	AGAP2	-2.13248	HK1	2.05917		Rps29	-5.0318									APBB1	0.142793			AFF4	-0.280183			ACTB		0.573194
PSAP	2.33487	DYNC1H1	2.08147	PRPF8	2.34115		Rpl37a	-4.62699									APC	0.464458			AGAP2	-2.13248			ADAP1	-1.5324
SLC17A7	-2.20216	PI4KA	1.70586	AP1B1	2.16943		Chchd2	-6.3453									APLP1	-0.00861519			AGTPBP1	0.0569732			ADARB1	-0.344885
CTNNB1	2.02765	NDST1	-3.1955	TRAK1	-2.209		Cnih2	-4.52768									APLP2		2.40994		AKAP11	1.23168			ADCY1	-3.70819
HSPA5	2.77348	AKT3	-2.15473	PACS2	-1.94139		Ubb	-5.6147									APOE	2.8758			AKAP6	-0.502487			ADCY5	-2.76332
NSF	1.574	HSP90AB1	1.57734	PFKM	1.86952		Marcksl1	-5.08271									APP	2.25009			AKT3	-2.15473			ADD1	1.23371
MAGED1	1.75255	DLG4	-1.76061	DMXL2	2.01075		9330159F19Rik	-4.52304									ARHGAP32	0.420335			ANK2		0.904596		ADNP	1.08719
MYO5A	1.42875	MYCBP2	2.11278	DLGAP3	-2.901		Bscl2	-5.51242									ATP1A1	1.865			ANK3		-0.228096		AFF3	0.810179
SRRM2	1.68405	DPYSL2	-2.64898	TRPC4AP	1.74242		B4galt2	-5.02522									ATP1A2	1.87929			APBA1	-2.01163			AFF4	-0.280183
TUBA4A	1.85958	APP	2.25009	CADPS	1.80876		Camk2n2	-4.2518									ATP1A3	1.34291			APC	0.464458			AGAP1	-1.51361
ATP1A1	1.865	UBR4	1.88343	FOXK2	-2.16488		Uty	8.86395									ATP1B1	0.852051			APC2	1.39829			AGAP2	-2.13248
L1CAM	2.62211	GRIK5	-3.00297	PDS5B	2.02109		Tm6sf1	-6.8783									ATP2A2	1.35689			APP	2.25009			AGAP3	-0.527965
CNKSR2	1.4189	SHANK1	-2.06334	IPO5	1.7055		1700037C18Rik	-5.7223									ATP2B1		1.31596		AREL1	-0.709188			AGPAT3	-2.64057
FASN	1.7733	KIF5A	1.6036	CACNB3	-2.03738		Spef1	-5.77329									ATP2B2	0.493577			ARF3	-1.64561			AGRN	0.339608
ATP6AP1	1.86308	ATXN1	-1.94773	MAPK8IP1	-2.67021		Rasl10b	-5.43053									ATP6AP1		1.86308		ARFGEF1	0.891386			AGTPBP1	0.0569732
CLSTN3	2.39118	CTNNB1	2.02765	USP5	1.93871		Slc3a1	-7.46346									ATP6V0A1	1.27196			ARFGEF3	0.904942			AHDC1	1.33009
EEF2	-1.38011	RALGAPA1	1.43119	ZC3H7B	-1.86573		BC005537	-3.86795									ATP6V1A		2.15075		ARHGAP21	-0.739311			AKAP6	-0.502487
DCLK1	1.23811	PRRC2C	2.43952	UBA1	2.08807		Rnf141	-4.53757									ATP6V1B2	0.979313			ARHGAP32	0.420335			AKAP9	0.845171
SEZ6L2	2.1062	GNAL	-1.60922	HERC1	1.9197		Rpsa	-3.508									ATRN		0.337854		ARHGAP35	-0.266784			AKT3	-2.15473
EEF1A1	-1.77697	HECTD1	2.09682	UBR3	1.76918		Ndufs1	2.81513									BSG		0.25584		ARHGEF12	-0.699485			ALDOA		0.118229
SERINC1	1.57683	MYO5A	1.42875	HERC2	2.25298		Ttll3	-6.11001									BSN	-0.725724			ARPP21	-0.515071			ALDOC	1.62399
DNAJC6	1.19255	SRRM2	1.68405	CAMK2N1	-3.88847		Dhx9	3.3535									CACNA1E	0.424498			ASH1L	1.14311			ALS2	0.911227
PDIA3	2.07217	DENND5A	-1.5742	RALGDS	-2.37021		Map1lc3b	-5.125									CACNA2D1		0.347371		ATP1A3		1.34291		AMPH	1.77733
NCKAP1	1.10664	EIF4G3	1.77279	PEG3	1.8678		Mfsd4a	-6.72552									CADM3		-0.398887		ATP1B1		0.852051		ANAPC1	1.64645
GLG1	1.73688	GRIN2A	-3.81384	SYNJ1	1.65891		Mrfap1	-5.58646									CALR		1.51756		ATP2B2		0.493577		ANK1	-0.113172
CHGB	1.80331	UBR5	1.81092	ARHGEF4	-2.14967		Sms	-3.93908									CAMK2A	0.286234			ATP2B4	0.287536			ANK2		0.904596
CLU	2.00608	FASN	1.7733	NFIC	-2.25848		Prepl	2.6288									CAMK2B	0.620896			ATXN1	-1.94773			ANK3		-0.228096
DNM1	1.47868	CHD4	1.83232	AMPH	1.77733		Lysmd4	-3.72538									CANX		1.48986		BIRC6	2.23049			ANKRD11	-0.527165
CALR	1.51756	BMPR2	-1.59643	CAND1	1.60601		Rtn2	-5.55374									CELF2	0.41886			BMPR2	-1.59643			ANKRD17	1.68145
DNER	1.87348	FAM171B	-1.87967	NEDD4	1.86388		Wsb2	-3.06822									CELF4		0.480814		BSN		-0.725724		ANKRD52	-0.555605
ATP1A3	1.34291	RC3H2	-1.86431	MFHAS1	-1.98379		Snrpd2	-4.81684									CELSR2	0.443957			CACNA1A	-0.822253			AP1B1	2.16943
PPP2R1A	1.03827	VPS13D	1.5359	DCTN1	1.99541		B3gat1	-3.37154									CHGB		1.80331		CACNA1B	-0.146017			AP2A1	1.47953
CANX	1.48986	EEF2	-1.38011	KIF1B	1.79126		Tcaf1	2.62313									CHL1		1.81386		CACNA1E		0.424498		AP2A2	-0.249216
SPARCL1	1.9379	DCLK1	1.23811	CDK5R2	-2.74225		Cct8	2.64438									CHN1	-0.800004			CACNA1G	-0.685141			AP2B1		1.5873
PTK2B	1.2163	KLF13	-1.93801	APBA1	-2.01163		Amz1	-3.77498									CKAP5	2.83042			CALM1	-0.538159			AP3D1	1.26381
ATP6V0A1	1.27196	FRY	2.15073	TRIM32	2.01704		Ids	-3.72659									CKB	0.581643			CALM3	-1.90074			APBA1	-2.01163
DDX5	1.22047	DNAJC6	1.19255	KIF1A	1.78801		Eif3a	2.57078									CLASP2	0.566047			CALN1	-1.84773			APBB1		0.142793
DLGAP1	-1.26434	PTPRT	-1.62293	BIRC6	2.23049		Rps12	-5.107									CLSTN1	1.18461			CAMK2A		0.286234		APC		0.464458
GAA	2.17225	NCKAP1	1.10664	AP2B1	1.5873		Usp14	2.62932									CLSTN2		0.444113		CAMSAP2	0.371681			APC2	1.39829
MAP2	1.18279	DOCK3	1.15142	GBF1	1.93839		Kif3a	2.63245									CLSTN3		2.39118		CAMTA2	-0.971914			APLP1		-0.00861519
CNTN1	1.43476	EIF4G1	2.1428	MON2	1.77687		Pop5	-3.8573									CLTC	2.68191			CBX6	-0.248215			APOE		2.8758
SPTAN1	2.00774	RAB6B	-2.10159	AGAP2	-2.13248		1500011B03Rik	-5.14461									CLU		2.00608		CDC42BPA	-0.481079			APP		2.25009
SYP	1.10876	TRAK2	-1.33114	TSC22D1	-1.93935		Tomm20	-5.49227									CNKSR2		1.4189		CDC42BPB	0.399856			ARAP2	-0.151923
PRKAR1A	0.980767	ATP1A3	1.34291	JPH3	-2.82644		Anxa6	2.84426									CNTN1		1.43476		CDK16	-3.58353			ARF3	-1.64561
APOE	2.8758	NF1	1.14306	ULK2	-1.66818		Atp6v1h	2.85371									CNTNAP1		-0.754475		CELF2		0.41886		ARFGEF1	0.891386
ENPP2	1.9067	KCNMA1	-1.91556	DYNC1H1	2.08147		Hsph1	2.8849									CPE	0.860743			CELSR2	0.443957			ARHGAP20	-0.231849
NRCAM	1.79742	GAS7	-1.23123	PI4KA	1.70586		Lars	2.85668									CTNNB1	2.02765			CEP170B	-1.08544			ARHGAP21	-0.739311
SLC12A5	1.50958	TLN2	1.28873	NDST1	-3.1955		Cltc	2.68191									CX3CL1		0.619931		CHD3	-0.456501			ARHGAP23	-0.883231
ATP6V1B2	0.979313	TMOD2	-1.30056	DOCK4	1.7355		Wdr92	-3.65769									CYFIP2		0.709372		CHD4	1.83232			ARHGAP32		0.420335
TTC3	0.989268	CALM3	-1.90074	AKT3	-2.15473		Rps8	-4.05703									DCLK1	1.23811			CHD5	0.743209			ARHGAP33	-0.811585
CHL1	1.81386	STOX2	-1.6594	THRA	-1.91164		Stum	-3.651									DDX5		1.22047		CLASP1	1.07559			ARHGEF11	0.168208
SLC4A10	1.51946	HUWE1	1.3361	HSP90AB1	1.57734		Atp5o.1	-2.96267									DISP2	1.18608			CLASP2		0.566047		ARHGEF12	-0.699485
SCG3	1.22712	HIPK2	-1.11149	ADCY5	-2.76332		Abcd3	2.55453									DLGAP1	-1.26434			CLSTN1		1.18461		ARHGEF17	0.2699
ATP2A2	1.35689	MAP2	1.18279	UBE2O	1.49922		Rplp1	-5.56453									DNAJC6	1.19255			CLTC		2.68191		ARHGEF2	0.795345
VGF	2.04647	SPHKAP	1.1696	SYT7	-3.27024		Erh	-5.10627									DNER		1.87348		CPE		0.860743		ARHGEF4	-2.14967
MAP1A	0.966706	NBEA	0.957232	OGDH	1.64536		Snrnp70	3.04541									DNM1	1.47868			CREBBP	0.667011			ARHGEF7	-0.159724
PGK1	-1.03571	MEF2C	1.32154	TULP4	-1.90514		Phkg1	-4.44224									DPP6		0.564015		CTNNB1		2.02765		ARID1A	0.601637
SEZ6L	1.36025	ARF3	-1.64561	MYO10	1.55523		Ctxn1	-3.51437									DPYSL2	-2.64898			CTNND2	-0.545704			ARID1B	0.601909
RELN	1.88668	SPTAN1	2.00774	MAZ	-1.59587		Isca1	-4.96891									DST	-0.41513			CYFIP2	0.709372			ARID2	0.0502428
ATP1B1	0.852051	HTT	1.11816	ATP5A1	1.57965		Mmp24	-3.59844									DYNC1H1	2.08147			D430041D05RIK	-1.08908			ARNT2	0.226792
PTPRZ1	1.37756	IGSF9B	-1.38986	DLG4	-1.76061		Anapc4	2.61744									EEF1A1		-1.77697		DCLK1		1.23811		ARPP21	-0.515071
GRIA2	1.0876	NTRK3	-1.31479	BRSK1	-2.07367		Cdk16	-3.58353									EEF1A2	-1.13259			DENND5A	-1.5742			ARRB1	-1.11582
NCDN	1.02701	KIDINS220	1.41579	MYCBP2	2.11278		Rps19	-3.0845									EEF2	-1.38011			DLG2	-0.0902006			ASH1L	1.14311
ATP2B1	1.31596	SETD5	-1.05394	DPYSL2	-2.64898		Lrpprc	2.56978									EGR1	0.515421			DLG4	-1.76061			ATF7IP	1.26579
ATP1A2	1.87929	SON	1.98353	APP	2.25009		Phykpl	-6.25488									ENPP2		1.9067		DLGAP3	-2.901			ATG2A	0.846517
GRIN1	1.57274	UNC13A	1.38691	IPO4	1.81693		Gng7	-3.2683									EPHA4		0.887083		DMXL2	2.01075			ATG2B	1.43299
ACO2	0.934779	TTC3	0.989268	AP2A1	1.47953		Mturn	-3.1232									FASN	1.7733			DNAJC6	1.19255			ATG9A	-0.259954
OSBPL1A	0.776439	TMEM178B	-1.72153	GRIK5	-3.00297		Ulk4	-5.47015									GAA		2.17225		DOCK3	1.15142			ATMIN	-1.78471
NDRG4	0.936968	ITPR1	1.61361	SHANK1	-2.06334		Matr3	2.94645									GABBR1	-0.750251			DOCK9	0.88044			ATN1	-0.50412
TUBB5	0.918093	RYR2	1.00822	KIF5A	1.6036		Rps3a1	-4.46222									GABRA1		-0.411214		DPYSL2		-2.64898		ATP13A2	-1.01392
VCP	-0.762828	CLASP1	1.07559	POLR2A	1.77291		Dync1i2	2.91716									GLG1		1.73688		DST		-0.41513		ATP1A1		1.865
NCAM1	1.26822	PCNX	-1.4622	ANKRD17	1.68145		Ppp1r14b	-4.29859									GLUL	-0.164215			DYNC1H1		2.08147		ATP1A2		1.87929
PLD3	1.22518	MAP1A	0.966706	PSAP	2.33487		Rnd2	-3.34957									GNAS	0.250747			EEF2		-1.38011		ATP1A3		1.34291
TSPYL4	0.701103	SCN8A	-1.17089	SLC17A7	-2.20216		Nae1	2.58869									GPM6A	-0.36677			EIF4G1	2.1428			ATP1B1		0.852051
HNRNPDL	0.884185	NAV1	0.918928	NRGN	-3.72112		Entr1	-4.85891									GPM6B	0.586283			EIF4G2	-6.39167			ATP2A2		1.35689
TUBB4A	-1.02023	NLGN2	-1.75111	KCNB1	-3.01132		Rell2	-3.53571									GPRASP1		3.4403		EIF4G3	1.77279			ATP2B2		0.493577
AKAP11	1.23168	ADGRL1	-1.77441	HIVEP3	-1.62073		Selenow	-4.85593									GRIA1		0.350708		ENC1	-1.41441			ATP2B4	0.287536
STXBP1	0.640307	ASH1L	1.14311	FBXL16	-2.05076		Myh10	2.40674									GRIA2		1.0876		EP300	0.933755			ATP5A1	1.57965
SYT11	0.911228	EPB41L1	0.883974	ATXN1	-1.94773		Nars	2.62151									GRIN1	1.57274			EPB41L1	0.883974			ATP5B	0.82986
CPE	0.860743	ATP1B1	0.852051	CTNNB1	2.02765		Ccny	-3.15061									HK1	2.05917			FAM171B	-1.87967			ATP6V0A1		1.27196
SYN1	0.854876	ARFGEF3	0.904942	NSF	1.574		Tpp2	2.73897									HNRNPDL		0.884185		FASN		1.7733		ATP6V0D1	-0.159733
PPP3CA	0.634722	ENC1	-1.41441	MAGED1	1.75255		Sec23b	2.51807									HNRNPK		0.574405		FAT3	-1.44855			ATP6V1B2		0.979313
NPTXR	-0.905197	PRKCE	-0.831835	PIGQ	-2.9964		Rab11b	-2.8106									HNRNPU		2.58967		FRY	2.15073			ATP9A	-0.236976
CYFIP2	0.709372	CEP170B	-1.08544	KDM4B	1.67723		Nsmf	-3.6094									HSP90AB1	1.57734			GABBR1		-0.750251		ATXN1	-1.94773
PRKCG	1.15951	RPH3A	0.936226	PTCH1	-2.41675		Amd1	-5.50392									HSP90B1		2.78975		GAS7	-1.23123			AUTS2	-0.113824
SLC8A2	1.07569	NCDN	1.02701	RALGAPA1	1.43119		Tmsb10	-4.61172									HSPA5		2.77348		GLUL	-0.164215			B3GAT1	-3.37154
SPTBN1	1.03882	ARFGEF1	0.891386	TTBK1	-1.9168		Gng2	-2.54835									HSPA8		0.400142		GNAL	-1.60922			BAP1	-1.3347
HNRNPK	0.574405	SYNE1	1.1793	MBD5	-2.15356		Gm37388	-4.7162									KALRN	0.732094			GNAO1	0.507906			BAZ2A	-0.103068
SV2A	0.984115	MAPK1	0.814582	TRRAP	1.92697		H2bu2	-3.65707									KIF1A	1.78801			GNB1	-0.315724			BCAN	1.34742
CAMK2B	0.620896	D430041D05RIK	-1.08908	ATMIN	-1.78471		Fuz	-3.47316									KIF1B	1.79126			GPM6A		-0.36677		BCL9L	-0.733984
DISP2	1.18608	CHD5	0.743209	UBAP2L	1.45967		Prmt9	2.73243									KIF5A	1.6036			GPM6B		0.586283		BCR	-0.265733
EEF1A2	-1.13259	NDRG4	0.936968	TMEM8B	-3.20924		Tmem151b	-3.56441									L1CAM		2.62211		GRIK5	-3.00297			BIRC6	2.23049
GABBR1	-0.750251	ADGRB2	-1.72459	LHFPL4	-3.03		Slc25a23	-3.6643									LRP1	1.11132			GRIN2A	-3.81384			BMPR2	-1.59643
LRP1	1.11132	SRCAP	-0.810321	SPIRE1	-1.64092		Zfp326	2.63001									MAGED1	1.75255			GRIN2B	-1.26034			BPTF	1.24938
CLSTN1	1.18461	SACS	-0.883449	GNAL	-1.60922		Tmcc2	-3.39021									MAP1A	0.966706			GRM5	0.0275319			BRD4	0.550561
CLASP2	0.566047	PKP4	-0.846721	NCOA6	-1.78491		Gng4	-3.74779									MAP1B	0.414732			GSK3B	-0.206699			BRSK1	-2.07367
ACTB	0.573194	DOCK9	0.88044	SLC12A6	-2.77109		Atp6v1g1	-4.3079									MAP2	1.18279			HECTD1	2.09682			BRSK2	-0.551008
TECR	0.676352	ARHGEF12	-0.699485	RUSC1	1.53459		Cacng7	-4.34291									MATR3		2.94645		HERC1	1.9197			BSN		-0.725724
EPHA4	0.887083	NCAM1	1.26822	MYO5A	1.42875		Gabarapl2	-3.76699									MDH1		2.294		HERC2	2.25298			C2CD2L	-1.23028
ANK2	0.904596	LINGO1	-1.38758	SRRM2	1.68405		Polr3h	-2.87735									MYO5A	1.42875			HIPK2	-1.11149			CABIN1	1.11859
CKB	0.581643	ZFP106	-0.744978	DENND5A	-1.5742		Rfc5	-3.33946									NCAM1	1.26822			HIVEP1	-0.832435			CACNA1A	-0.822253
SEZ6	1.03921	MPRIP	-1.00196	GTF3C1	1.91321		Cul2	2.64866									NCAN	0.421193			HIVEP2	0.214655			CACNA1B	-0.146017
SYN2	0.74163	PCDH9	-1.03472	UBE3B	-1.47774		Chpf2	-3.92702									NCDN	1.02701			HK1		2.05917		CACNA1E		0.424498
CHN1	-0.800004	SMG1	0.857882	RAPGEF1	-1.6366		Mthfd1	2.48432									NCKAP1	1.10664			HSP90AB1		1.57734		CACNA1G	-0.685141
KALRN	0.732094	AKAP11	1.23168	KLC1	1.33829		Purg	-3.79019									NDRG4	0.936968			HSPA8		0.400142		CACNA1I	-1.76997
SPTBN2	-1.17986	HIVEP1	-0.832435	UQCRC1	1.39534		Zdhhc2	-5.05774									NEDD4	1.86388			HTT	1.11816			CACNB1	-0.682268
SLC22A17	0.835123	STXBP1	0.640307	EIF4G3	1.77279		AW551984	2.69864									NEFL		0.556789		HUWE1	1.3361			CACNB3	-2.03738
ARHGAP32	0.420335	SYT11	0.911228	TEF	-2.01391		Adcy1	-3.70819									NELL2		0.694712		IGSF9B	-1.38986			CADPS	1.80876
BSN	-0.725724	RTN4	-0.794882	ATP1A1	1.865		Samd14	-3.1261									NISCH	0.30686			ITPR1	1.61361			CALM1	-0.538159
SNAP91	0.532615	CPE	0.860743	GRIN2A	-3.81384		Gm37013	-4.79814									NPTN		0.266236		KALRN		0.732094		CALM3	-1.90074
NEFL	0.556789	GRIN2B	-1.26034	UBR5	1.81092		Ccser2	-2.63714									NPTXR	-0.905197			KCNMA1	-1.91556			CAMK2A		0.286234
NELL2	0.694712	NRXN2	-1.30985	FASN	1.7733		Tug1	-3.07866									NRCAM		1.79742		KIDINS220	1.41579			CAMK2B		0.620896
GPM6B	0.586283	PPP3CA	0.634722	PPP2R5B	-1.58191		Trim14	-5.6067									NRXN1	-0.14882			KIF1A		1.78801		CAMK2N1	-3.88847
DPP6	0.564015	CYFIP2	0.709372	AGAP1	-1.51361		Egln1	-3.00497									NRXN3	-0.20035			KIF1B		1.79126		CAMKK2	-0.927171
CELF2	0.41886	SPTBN1	1.03882	LYNX1	-2.77911		Daglb	-3.84527									NSF	1.574			KIF21B	-0.560434			CAMSAP1	-0.278923
UBQLN2	-0.484258	MYT1L	0.69507	CHD4	1.83232		Cse1l	2.74173									NTRK2	0.318809			KIF5A		1.6036		CAMTA1	1.14309
ATP2B2	0.493577	GABBR1	-0.750251	DUSP8	-1.60609		Msh2	2.55633									OSBPL1A		0.776439		KIF5C	0.586885			CAMTA2	-0.971914
EGR1	0.515421	LRP1	1.11132	KCNA2	-2.62962		Atxn7l3	-3.06605									PCDH1	0.687619			KLF13	-1.93801			CAND1	1.60601
RTN3	0.457192	ZYG11B	-0.784768	PDE4B	1.32907		Eif5b	2.54777									PCLO	0.787064			KMT2A	0.48985			CASKIN1	0.0306534
HSPA8	0.400142	WDFY3	0.767623	TMEM151A	-3.16201		Marchf2	-4.23239									PDIA3		2.07217		KMT2C	0.797157			CBX6	-0.248215
CX3CL1	0.619931	CACNA1A	-0.822253	KCNH3	-2.93714		Ckap5	2.83042									PGK1		-1.03571		KMT2D	0.00865817			CDC42BPA	-0.481079
PRKCB	-0.523414	CLSTN1	1.18461	BMPR2	-1.59643		1700025G04Rik	-3.50065									PJA2	1.94923			LARS2	1.79148			CDC42BPB	0.399856
ANKS1B	-0.497779	KIF21B	-0.560434	FAM171B	-1.87967		Crtac1	-3.89134									PKM		-0.0932785		LINGO1	-1.38758			CDK16	-3.58353
CELF4	0.480814	CLASP2	0.566047	RC3H2	-1.86431		Rps23	-3.69171									PLD3	1.22518			LMTK2	-0.493641			CDK17	0.585319
GPM6A	-0.36677	STX1B	-0.86751	BAP1	-1.3347		Golga7	-5.07272									PPP2R1A	1.03827			LRP1		1.11132		CDK5R1	-1.53073
PCLO	0.787064	FAT3	-1.44855	PUM1	1.40464		Elk4	-4.76521									PPP3CA	0.634722			LRRC7	0.126428			CDK5R2	-2.74225
NISCH	0.30686	CAMTA2	-0.971914	ATG2B	1.43299		Cct4	2.17147									PREPL		2.6288		LRRC8B	-3.02931			CDKL5	0.207345
MAP1B	0.414732	CTNND2	-0.545704	EPN1	-1.69351		Ttc27	2.73872									PRKAR1A		0.980767		MACF1	0.257675			CELF5	-1.47886
CNTNAP1	-0.754475	MED13L	-0.799542	KIF21A	1.51176		Cmtm4	-4.03811									PRKCB	-0.523414			MAP1A		0.966706		CELSR2		0.443957
PCDH1	0.687619	ARHGAP21	-0.739311	VPS13D	1.5359		Ramp2	-4.82289									PRKCG	1.15951			MAP1B		0.414732		CELSR3	0.221493
CACNA1E	0.424498	SLC24A2	-1.18496	ANAPC1	1.64645		Ik	2.80325									PSAP	2.33487			MAP2		1.18279		CHD3	-0.456501
GNAS	0.250747	MYO9A	0.686095	ADD1	1.23371		Nkrf	2.52694									PTK2B	1.2163			MAPK1	0.814582			CHD4	1.83232
CADM3	-0.398887	GNAO1	0.507906	TNIK	1.45492		Nudt21	-5.54232									PTPRS	0.129832			MED13	-0.666163			CHD5	0.743209
APC	0.464458	APC2	1.39829	TNPO2	1.3683		Snn	-3.45991									PTPRZ1		1.37756		MED13L	-0.799542			CHD6	1.24783
CLSTN2	0.444113	EP300	0.933755	JAK1	1.20995		Scfd1	2.38668									RELN	1.88668			MEF2C	1.32154			CHD8	1.60996
CACNA2D1	0.347371	KMT2C	0.797157	EEF2	-1.38011		Copa	2.32554									RTN1	0.0869409			MPRIP	-1.00196			CHN1		-0.800004
GABRA1	-0.411214	PREX1	0.563152	HCFC1	1.49374		Carhsp1	-3.68918									RTN3	0.457192			MYCBP2	2.11278			CHN2	-0.518741
GRIA1	0.350708	ANK2	0.904596	TRIP12	1.61821		Heatr5b	2.65436									SCG3		1.22712		MYH10	2.40674			CHST2	-2.30421
ATRN	0.337854	CREBBP	0.667011	DCLK1	1.23811		Gm42742	-3.21562									SERINC1		1.57683		MYO18A	0.870025			CIC	-0.551169
NTRK2	0.318809	AREL1	-0.709188	KLHL22	1.42445		Psmd13	2.26546									SEZ6		1.03921		MYO5A		1.42875		CIT	0.874367
NPTN	0.266236	KIF5C	0.586885	SEZ6L2	2.1062		Pogk	-2.78821									SEZ6L		1.36025		MYO9A	0.686095			CKAP5		2.83042
CAMK2A	0.286234	MED13	-0.666163	SMARCA4	1.52428		Esf1	2.64632									SEZ6L2	2.1062			MYT1L	0.69507			CKB	0.581643
CELSR2	0.443957	TRIO	0.946937	PLCB1	1.30153		Spin1	-2.41211									SLC12A5	1.50958			NAV1	0.918928			CLASP1	1.07559
BSG	0.25584	MYO18A	0.870025	AGPAT3	-2.64057		Zdhhc3	-3.93351									SLC17A7	-2.20216			NAV3	0.275545			CLASP2		0.566047
NCAN	0.421193	CDC42BPA	-0.481079	ATF7IP	1.26579		Rpl35	-3.90623									SLC1A2	0.178963			NBEA	0.957232			CLCN3	-0.126266
DST	-0.41513	KALRN	0.732094	CUL9	1.88387		Asns	2.17626									SLC22A17	0.835123			NCAM1		1.26822		CLEC16A	-0.920752
GLUL	-0.164215	SPTBN2	-1.17986	FRY	2.15073		Ptbp2	2.33248									SLC4A10		1.51946		NCAN		0.421193		CLIP3	-0.0942759
ANK3	-0.228096	PHF24	-0.530017	PAK6	-1.71536		Tpr	2.33868									SLC8A2	1.07569			NCDN		1.02701		CLSTN1		1.18461
SLC1A2	0.178963	PRICKLE2	0.47762	RHOB	-1.81278		Cenpb	-3.91536									SNAP91	0.532615			NCKAP1		1.10664		CLTC		2.68191
SYT1	-0.17958	PGM2L1	0.63404	PTEN	-1.53585		Ssb	2.79234									SORT1	-0.165785			NCOR1	0.0387641			CNP	0.077893
SYNPO	0.207586	ARHGAP32	0.420335	SAMD4B	-1.40483		Ftl1	-5.44749									SPARCL1	1.9379			NDRG4		0.936968		COBL	0.991436
APBB1	0.142793	SIPA1L1	-0.556494	DIRAS2	-2.03053		Ddb1	2.22369									SPOCK2		0.018136		NDST1	-3.1955			CPE		0.860743
NRXN3	-0.20035	PITPNM2	-0.527661	NUP98	1.57618		Mgat4b	-3.84288									SPTAN1	2.00774			NEDD4		1.86388		CPLX1	-2.08697
ALDOA	0.118229	BSN	-0.725724	RPTOR	1.1687		Tmem234	-3.40062									SPTBN1	1.03882			NF1	1.14306			CPLX2	-3.89734
SORT1	-0.165785	CHD3	-0.456501	DNAJC6	1.19255		Ccni	-4.48738									SPTBN2	-1.17986			NISCH		0.30686		CPT1C	-0.421365
NRXN1	-0.14882	PDZD2	-0.492591	PTPRT	-1.62293		Gapdh	-3.84908									SRRM2	1.68405			NLGN2	-1.75111			CREBBP	0.667011
PKM	-0.0932785	ADGRL3	-0.596432	SPRN	-2.32452		Cct3	2.40897									STXBP1	0.640307			NRXN1	-0.14882			CRMP1	1.12672
SYNGAP1	-0.0921721	GPM6B	0.586283	NCKAP1	1.10664		Npepps	2.32672									SV2A	0.984115			NRXN2	-1.30985			CRTC1	0.241455
RTN1	0.0869409	CELF2	0.41886	SPRED1	-1.8755		Pik3c3	2.45616									SYN1	0.854876			NTRK2		0.318809		CTBP1	-1.08666
PTPRS	0.129832	TENM3	0.875886	ELMO2	1.33214		Zcchc12	2.78877									SYN2		0.74163		NTRK3	-1.31479			CTNNB1		2.02765
SPOCK2	0.018136	CAMSAP2	0.371681	LRP8	-2.15037		Eif4ebp2	-3.33464									SYNGAP1	-0.0921721			PCDH10	-0.235553			CTNND2	-0.545704
APLP1	-0.00861519	ATP2B2	0.493577	AP3D1	1.26381		Usp11	2.131									SYNJ1	1.65891			PCDH9	-1.03472			CUL9	1.88387
		TNRC18	-0.687126	SALL2	1.18344		H2-DMa	-5.59452									SYNPO	0.207586			PCLO		0.787064		CUX1	-1.21605
		RTN3	0.457192	EHMT1	1.23679		Dhx15	2.31278									SYP		1.10876		PCNX	-1.4622			CUX2	-0.205634
		HSPA8	0.400142	CAMTA1	1.14309		Gpx4	-3.47917									SYT1	-0.17958			PDE2A	-0.0181953			CYFIP2	0.709372
		TNKS2	0.333012	PIKFYVE	1.36168		Ggnbp2	2.3878									SYT11	0.911228			PDZD2	-0.492591			DAB2IP	-0.733892
		PRKCB	-0.523414	RC3H1	-1.57363		Homer2	-3.78478									TECR		0.676352		PEG3	1.8678			DAGLA	-1.37598
		ADGRB1	-0.727652	DOCK3	1.15142		Las1l	2.39947									TSPYL4	0.701103			PGM2L1	0.63404			DAPK1	0.678802
		RAPGEF4	0.367802	EIF4G1	2.1428		Atg16l2	-4.46668									TTC3	0.989268			PHF24	-0.530017			DCAF6	0.785399
		GPM6A	-0.36677	FBXL19	-1.69905		Mybbp1a	2.42077									TUBA4A		1.85958		PI4KA	1.70586			DCLK1		1.23811
		CALM1	-0.538159	CELF5	-1.47886		Mtrex	2.28563									TUBB4A		-1.02023		PITPNM2	-0.527661			DCTN1	1.99541
		SLC8A1	-0.535576	TRAK2	-1.33114		Ube2h	-4.01943									TUBB5		0.918093		PKP4	-0.846721			DDN	-1.6015
		PRRC2A	-0.416638	DNM1	1.47868		D430019H16Rik	-3.29488									UBA1	2.08807			PLXNA1	0.259481			DDX24	1.57438
		PCLO	0.787064	USP34	1.20932		Map3k15	-5.14757									UBQLN2	-0.484258			PLXNA2	-0.275019			DENND5A	-1.5742
		ACACA	-0.398519	HCN2	-2.48857		Deaf1	-3.86085									USP9X	1.97924			PLXNA4	-0.326474			DGCR2	-1.00478
		GNB1	-0.315724	NFIX	-1.0882		Csnk2a1	-2.98094									VCP		-0.762828		PPP2R2C	-3.38878			DGKZ	-0.802878
		LMTK2	-0.493641	ATP1A3	1.34291		Kifap3	2.22185									VGF		2.04647		PPP3CA	0.634722			DHX30	1.30848
		NISCH	0.30686	NF1	1.14306		Tmtc1	-4.40468													PREX1	0.563152			DICER1	0.461753
		CDC42BPB	0.399856	RGS7BP	-2.91949		Lrrc8b	-3.02931													PRICKLE2	0.47762			DIDO1	0.484502
		KMT2A	0.48985	CHST2	-2.30421		Cd180	-6.43277													PRKCB		-0.523414		DIP2A	0.459552
		MAP1B	0.414732	PPP2R1A	1.03827		Vkorc1l1	-6.12818													PRKCE	-0.831835			DIP2B	0.799629
		AFF4	-0.280183	KCNMA1	-1.91556		Hadha	2.28238													PRPF8	2.34115			DIP2C	1.03313
		ARPP21	-0.515071	GAS7	-1.23123		Mmd	-4.17762													PRRC2A	-0.416638			DIRAS2	-2.03053
		TANC2	0.27875	WWC1	-1.45001		Cox7a2l	-3.97312													PRRC2B	-0.167533			DISP2		1.18608
		ARHGAP35	-0.266784	HDLBP	1.23011		Nup133	2.24562													PRRC2C	2.43952			DLC1	0.365261
		CACNA1E	0.424498	SYNGR1	-1.70504		G3bp2	2.19455													PSD3	-0.215868			DLG2	-0.0902006
		SPAG9	-0.262484	MTOR	1.30947		Pkig	-5.42917													PTPRT	-1.62293			DLG4	-1.76061
		APC	0.464458	DSCAM	-1.97689		Aida	-3.90496													RAB6B	-2.10159			DLG5	0.617984
		AKAP6	-0.502487	PPP1R9B	-2.06239		Mmp11	-5.55211													RALGAPA1	1.43119			DLGAP1		-1.26434
		NAV3	0.275545	SPARCL1	1.9379		1600012H06Rik	-4.3842													RAPGEF4	0.367802			DLGAP2	0.537689
		CACNA1G	-0.685141	ARRB1	-1.11582		Rpl36	-4.80904													RASGRP1	0.441593			DLGAP3	-2.901
		SHANK2	-0.284353	CUX1	-1.21605		Atrx	2.90047													RC3H2	-1.86431			DLGAP4	-0.869893
		RASGRP1	0.441593	TLN2	1.28873		Atp6v1a	2.15075													ROBO2	0.313065			DMWD	-0.729229
		TRIM9	0.322813	KDM5C	1.14615		Cyfip1	2.32796													RPH3A	0.936226			DMXL2	2.01075
		GSK3B	-0.206699	DHX30	1.30848		Pls3	2.48974													RTN1		0.0869409		DNAJC6		1.19255
		ZBTB18	0.23374	TMOD2	-1.30056		Elp2	2.19761													RTN3		0.457192		DNM1		1.47868
		ABR	0.193156	PTK2B	1.2163		Rps26	-4.01098													RTN4	-0.794882			DOCK3	1.15142
		CBX6	-0.248215	CALM3	-1.90074		Vps16	2.35831													RYR2	1.00822			DOCK4	1.7355
		SRGAP3	0.208326	ATP6V0A1	1.27196		Ptp4a2	-3.14467													SACS	-0.883449			DOCK9	0.88044
		NTRK2	0.318809	STOX2	-1.6594		Hmgcs1	2.32171													SCD2	-0.0957062			DOT1L	-0.26464
		AAK1	0.222193	NAT8L	-2.00674		Gm45716	-5.75181													SCN8A	-1.17089			DPP8	0.339193
		ATP2B4	0.287536	DLGAP1	-1.26434		Socs2	-3.62799													SECISBP2L	-0.158012			DPYSL2		-2.64898
		YWHAG	-0.200144	MYO16	1.09204		Eprs	2.31289													SETD5	-1.05394			DSCAM	-1.97689
		CAMK2A	0.286234	MTMR4	1.05114		Cacng2	-3.23307													SHANK1	-2.06334			DSCAML1	-1.74857
		HIVEP2	0.214655	PPFIA3	1.42217		Blmh	2.32292													SHANK2	-0.284353			DST		-0.41513
		CELSR2	0.443957	ADAP1	-1.5324		Gm44973	-4.79084													SIPA1L1	-0.556494			DTNA	-0.0917028
		PCDH10	-0.235553	HUWE1	1.3361		Rnf20	2.2638													SLC1A2	0.178963			DTX1	-0.614691
		PSD3	-0.215868	HIPK2	-1.11149		Tmem250-ps	-5.14331													SLC24A2	-1.18496			DUSP8	-1.60609
		NCAN	0.421193	CABIN1	1.11859		Vwa5a	2.77183													SLC8A1	-0.535576			DYNC1H1		2.08147
		PLXNA2	-0.275019	CTBP1	-1.08666		Myo1b	2.52701													SMG1	0.857882			EEF1A2		-1.13259
		ROBO2	0.313065	SMARCA2	1.49078		Tmem167	-4.20635													SON	1.98353			EEF2		-1.38011
		LARS2	1.79148	CDK5R1	-1.53073		Kcnq3	-3.52761													SPAG9	-0.262484			EGR1		0.515421
		DST	-0.41513	DIP2C	1.03313		Cad	2.23452													SPHKAP	1.1696			EHMT1	1.23679
		GLUL	-0.164215	MAPK8IP3	1.18128		Eftud2	2.10892													SPTAN1	2.00774			EHMT2	0.238467
		ANK3	-0.228096	SEC23A	1.03574		Rab5b	-3.33321													SPTBN1		1.03882		EIF4G1	2.1428
		SLC1A2	0.178963	SKI	-1.12386		Dcaf13	2.37844													SPTBN2		-1.17986		EIF4G2	-6.39167
		SYT1	-0.17958	PTPN5	-1.70916		Tkt	2.12521													SRCAP	-0.810321			EIF4G3	1.77279
		SECISBP2L	-0.158012	MAP2	1.18279		Pdf	-3.15765													SRCIN1	0.0569382			ELFN2	-1.71855
		PLXNA4	-0.326474	INTS1	1.77427		Cct7	2.04309													SRGAP3	0.208326			ELMO2	1.33214
		TCF25	0.160163	CHD8	1.60996		Ypel1	-3.2757													SRRM2		1.68405		EML2	-0.446233
		PRRC2B	-0.167533	SPHKAP	1.1696		Trappc11	2.31942													STOX2	-1.6594			ENC1	-1.41441
		LRRC7	0.126428	NBEA	0.957232		Fam102b	-2.62833													STX1B	-0.86751			EP300	0.933755
		NRXN1	-0.14882	SAP130	1.11657		Mfsd11	-4.23478													STXBP1		0.640307		EP400	0.946865
		PLXNA1	0.259481	SYMPK	1.09002		Wdr36	2.28543													SYNE1	1.1793			EPB41L1	0.883974
		TRIM37	-0.121526	RAPGEF2	0.984913		Vegfb	-4.90179													SYNGAP1	-0.0921721			EPHA4	0.887083
		WNK1	-0.119958	MAST1	1.08288		5031439G07Rik	-2.42779													SYNJ1	1.65891			EPN1	-1.69351
		CACNA1B	-0.146017	IQSEC2	-1.29791		Ppp2r2c	-3.38878													SYT1		-0.17958		EXTL3	-1.43152
		SYNGAP1	-0.0921721	ARF3	-1.64561		Kifc2	-3.60224													SYT11		0.911228		FAM120A	-0.597882
		MACF1	0.257675	AHDC1	1.33009		Wdr11	2.16819													TANC2	0.27875			FAM171B	-1.87967
		RTN1	0.0869409	SPTAN1	2.00774		Rpl13	-4.93393													TCF25	0.160163			FAM91A1	-0.426793
		DLG2	-0.0902006	TRIM3	1.38449		Heatr1	2.40519													TENM3	0.875886			FASN		1.7733
		SCD2	-0.0957062	CPLX1	-2.08697		Fndc4	-3.10625													TLN2	1.28873			FAT1	0.971522
		AGTPBP1	0.0569732	APOE	2.8758		Tifa	-5.41315													TMEM178B	-1.72153			FAT2	0.143874
		SRCIN1	0.0569382	ALDOC	1.62399		Slc48a1	-4.09088													TMEM38B	-0.0370823			FAT3	-1.44855
		NCOR1	0.0387641	HTT	1.11816		St6galnac6	-6.16307													TMOD2	-1.30056			FAT4	0.457867
		GRM5	0.0275319	MAPK4	-1.23209		H4c4	-4.13006													TNKS2	0.333012			FBXL16	-2.05076
		UNC80	0.0248268	SLC12A5	1.50958		Ufl1	2.41981													TNRC18	-0.687126			FBXL19	-1.69905
		UNC13C	-0.029994	PACS1	1.10725		Dync2h1	2.51245													TRAK2	-1.33114			FBXO41	-0.821545
		PDE2A	-0.0181953	IGSF9B	-1.38986		Aldh1l1	2.38366													TRIM37	-0.121526			FCHO1	0.917449
		KMT2D	0.00865817	NTRK3	-1.31479		Ctdnep1	-3.37193													TRIM9	0.322813			FKBP8	-0.773861
		TMEM38B	-0.0370823	KCNC3	-2.28733		Asl	2.46189													TRIO	0.946937			FOXK2	-2.16488
				ATP6V1B2	0.979313		Fzd3	-2.8828													TTC3	0.989268			FOXO3	-0.173135
				SETD5	-1.05394		Mllt6	-3.97232													UBR3	1.76918			FRMPD4	0.369529
				SON	1.98353		Rpl26	-3.82302													UBR4	1.88343			FRY	2.15073
				SEC16A	1.10092		Usp33	2.36638													UBR5	1.81092			FSCN1	0.224818
				ZER1	1.03357		Cpne1	-3.10093													UNC13A	1.38691			FYN	0.16578
				COBL	0.991436		Maged2	2.37625													UNC13C	-0.029994			GABBR1		-0.750251
				DDX24	1.57438		Smim13	-3.75895													UNC80	0.0248268			GABBR2	-1.34881
				PKD1	-2.68258		Otulin	-3.01954													USP9X	1.97924			GARNL3	-0.203938
				MAST4	1.21555		Ssrp1	2.01764													VPS13D	1.5359			GAS7	-1.23123
				RAPGEFL1	-1.24039		Hnrnph1	2.86695													WDFY3	0.767623			GBF1	1.93839
				SMARCC2	0.998131		Csnk1g2	-2.99207													WNK1	-0.119958			GIT1	-0.594991
				GPAM	1.10224		Ipo7	2.34957													YWHAG	-0.200144			GLUL		-0.164215
				GRM4	-2.45721		Pkia	-3.19818													ZBTB18	0.23374			GNAL	-1.60922
				SNPH	-1.21261		Slc6a8	-4.69103													ZFP106	-0.744978			GNAO1	0.507906
				DDN	-1.6015		Abhd17a	-2.73672													ZYG11B	-0.784768			GNAS		0.250747
				UNC13A	1.38691		Dync1i1	2.25954																	GNAZ	-0.599497
				PTK2	0.961168		Tmem216	-4.94412																	GNB1	-0.315724
				NDRG2	1.22189		Rnf227	-3.69457																	GPAM	1.10224
				TTC3	0.989268		Ncs1	-2.43929																	GPM6A		-0.36677
				GABBR2	-1.34881		Tcp1	1.97913																	GPR158	-0.823044
				SHANK3	-1.28634		Pja2	1.94923																	GPR162	-1.46066
				ITPR1	1.61361		Psmd6	2.1851																	GPRIN1	0.439299
				KCNQ2	-1.74006		Ube2d3	-2.67655																	GRAMD1B	-0.110554
				LRRC4B	-2.70069		Traf3ip2	-4.70682																	GRIK3	-1.33773
				RYR2	1.00822		Psmd12	2.23917																	GRIK5	-3.00297
				TTC7B	-1.42635		Adipor1	-3.45118																	GRIN1		1.57274
				CLASP1	1.07559		Mdh1	2.294																	GRIN2A	-3.81384
				PCDHGA12	-1.55773		Trim23	2.11548																	GRIN2B	-1.26034
				PER1	1.16209		Pspc1	2.05242																	GRM4	-2.45721
				ATP2A2	1.35689		Rap2a	-2.66526																	GRM5	0.0275319
				ATP5B	0.82986		Vps11	2.05273																	GSK3B	-0.206699
				ALS2	0.911227		Cox7c	-4.88259																	GTF3C1	1.91321
				PCNX	-1.4622		Wdr35	2.54726																	GTF3C2	-0.401105
				ZCCHC14	-1.50903		Ube2d2a	-4.66614																	HCFC1	1.49374
				MADD	1.00877		Polr2c	-3.57892																	HCN2	-2.48857
				ZMIZ2	-0.925789		Pip5k1c	-2.09393																	HDAC4	-0.160279
				MAP4K4	0.868908		Gm37240	-2.26653																	HDAC5	-0.129408
				MAP1A	0.966706		Add3	2.00473																	HDLBP	1.23011
				BPTF	1.24938		Copg1	1.9359																	HEATR5B	2.65436
				SCN8A	-1.17089		B3gat3	-3.738																	HERC1	1.9197
				CRMP1	1.12672		Gcc1	-2.57794																	HERC2	2.25298
				NAV1	0.918928		Rnf11	-3.86898																	HIPK1	-0.302095
				RHOBTB2	-0.965078		Dcaf1	2.20702																	HIPK2	-1.11149
				NLGN2	-1.75111		Ap3b2	2.49279																	HIPK3	-0.903409
				NGEF	1.03688		Marchf8	-3.17571																	HIVEP1	-0.832435
				RALGAPB	0.978051		Cpsf3	2.15414																	HIVEP2	0.214655
				ASH1L	1.14311		Cul4b	2.34587																	HIVEP3	-1.62073
				PINK1	-1.39112		Cplx2	-3.89734																	HK1		2.05917
				EPB41L1	0.883974		Zfp652	-3.10701																	HMGXB3	-0.400213
				SETX	1.12177		Rars	2.09831																	HNRNPUL1	-0.453152
				IQSEC3	-1.01772		Cop1	-4.29374																	HSP90AB1		1.57734
				RELN	1.88668		B230219D22Rik	-2.43727																	HTT	1.11816
				ATP1B1	0.852051		Serf2	-5.71207																	HUWE1	1.3361
				WDR13	-0.938095		Anapc7	2.15564																	IDS	-3.72659
				SOBP	-1.10404		Eif2b3	2.5892																	IGSF9B	-1.38986
				DSCAML1	-1.74857		Ctr9	2.61682																	INPP4A	0.403915
				ENC1	-1.41441		Ldlrad4	-2.93945																	INTS1	1.77427
				CHD6	1.24783		Tbc1d20	-3.21025																	IPO13	-0.262864
				TSC2	1.01953		Cyhr1	-2.62007																	IPO4	1.81693
				PRKCE	-0.831835		Ubc	2.01645																	IPO5	1.7055
				RAP1GAP	0.946343		BC029722	-3.718																	IQSEC2	-1.29791
				NAV2	1.20112		Ubr2	2.51079																	IQSEC3	-1.01772
				RPH3A	0.936226		Gart	2.27413																	IRS2	0.50337
				KCNH7	-1.59633		Tars	2.669																	ITPR1	1.61361
				NCDN	1.02701		Xpo1	2.30074																	ITSN1	0.590594
				TTYH3	-1.87818		Lamtor1	-3.83961																	JAK1	1.20995
				ATP1A2	1.87929		Gm20503	-3.45285																	JPH3	-2.82644
				LRP3	-2.71292		Eps8l3	-5.62304																	JPH4	-2.62244
				ADNP	1.08719		Gatad1	-3.38703																	KALRN		0.732094
				ARFGEF1	0.891386		Jph4	-2.62244																	KCNA2	-2.62962
				MAST2	-0.772415		Acly	2.09508																	KCNB1	-3.01132
				NSD1	0.753972		H4c12	-5.62459																	KCNC3	-2.28733
				ZNFX1	0.897815		Nrd1	2.17954																	KCND2	-0.568629
				CLEC16A	-0.920752		Med23	2.42849																	KCNH1	-1.45152
				SYNE1	1.1793		Hnrnpu	2.58967																	KCNH3	-2.93714
				MAPK1	0.814582		Bend6	-4.52873																	KCNH7	-1.59633
				VAMP2	-1.42272		Plrg1	2.25027																	KCNMA1	-1.91556
				DLGAP4	-0.869893		Cops3	2.11254																	KCNQ2	-1.74006
				CHD5	0.743209		Trappc12	2.01633																	KCNQ3	-3.52761
				GRIN1	1.57274		Cx3cr1	-4.8445																	KCNT1	-0.57977
				ATG2A	0.846517		Cars	2.26832																	KDM4B	1.67723
				MEF2D	-0.757819		Arl2bp	-3.18775																	KDM5C	1.14615
				CIT	0.874367		Slc25a36	-3.59401																	KDM6B	-0.592461
				CAMKK2	-0.927171		Cd24a	-3.91224																	KIF1A		1.78801
				ELFN2	-1.71855		Rps16	-4.20122																	KIF1B		1.79126
				ARHGAP33	-0.811585		Dnmt1	2.31633																	KIF21A	1.51176
				ACO2	0.934779		Usp9x	1.97924																	KIF21B	-0.560434
				XPO7	0.846572		Alas1	2.30967																	KIF3C	-0.0249842
				DCAF6	0.785399		Rpl38	-2.77782																	KIF5A		1.6036
				USP22	0.773511		Snrnp200	2.28218																	KIF5C	0.586885
				ZEB2	0.799948		Ptp4a1.1	-3.99956																	KIFC2	-3.60224
				UBQLN1	0.865873		Hs3st4	-3.17554																	KLC1	1.33829
				NDRG4	0.936968		Tmem229b	-3.32068																	KLHL22	1.42445
				GPR162	-1.46066		Nkain1	-3.06051																	KNDC1	1.03987
				EP400	0.946865		Hk1	2.05917																	LARS2	1.79148
				PCDHA4	-1.24061		Lonp2	2.18965																	LHFPL4	-3.03
				SLC4A4	0.965742		Crot	2.24974																	LINGO1	-1.38758
				FCHO1	0.917449		Gm49353	-2.85763																	LLGL1	-0.447518
				PSD	-1.05219		Tomm22	-2.82402																	LMTK2	-0.493641
				PKP4	-0.846721		Ift140	2.17287																	LMTK3	0.888093
				TAOK1	-0.772293		Nat10	2.22556																	LPIN2	0.471682
				LRRC41	0.837796		Serp2	-3.30152																	LRP1		1.11132
				DOCK9	0.88044		Ogt	2.44906																	LRP3	-2.71292
				ZHX3	-0.703405		Smu1	2.11975																	LRP8	-2.15037
				DGKZ	-0.802878		Hif1a	1.93794																	LRRC41	0.837796
				ARHGEF12	-0.699485		Cdan1	-2.98004																	LRRC4B	-2.70069
				NCAM1	1.26822		Prpf8	2.34115																	LRRC7	0.126428
				LINGO1	-1.38758		Elp1	2.23287																	LRRC8B	-3.02931
				ZFP106	-0.744978		Anapc5	-2.15114																	LRRN2	-0.905913
				MPRIP	-1.00196		Hrk	-4.19107																	LYNX1	-2.77911
				TRIM2	0.731627		Ap1b1	2.16943																	MACF1	0.257675
				TTBK2	-1.02489		Gm28305	-3.49685																	MADD	1.00877
				PLD3	1.22518		Psmc6	2.2035																	MAGED1		1.75255
				CACNA1I	-1.76997		Frrs1l	-2.93198																	MAGI2	0.0373034
				TSPYL4	0.701103		Cacng4	-3.91545																	MAN2A2	-1.04543
				PCDH9	-1.03472		Dnajc19	-4.28829																	MAP1A		0.966706
				KNDC1	1.03987		Rpl29	-3.94127																	MAP1B		0.414732
				SMG1	0.857882		Thumpd3	2.2435																	MAP2		1.18279
				FBXO41	-0.821545		Syt2	-4.24862																	MAP3K12	0.0707974
				TRPM3	-0.923394		Exoc1	2.52528																	MAP4	-0.658655
				AFF3	0.810179		Gm49380	-6.1373																	MAP4K4	0.868908
				HIVEP1	-0.832435		Aldh2	2.29067																	MAP7D1	0.171262
				FKBP8	-0.773861		Bnip3l	-3.10007																	MAPK1	0.814582
				TNS3	0.812146		Cox8a	-2.87507																	MAPK4	-1.23209
				HIPK3	-0.903409		Ahi1	1.90341																	MAPK8IP1	-2.67021
				STXBP1	0.640307		Psmd1	2.28227																	MAPK8IP3	1.18128
				MAPKBP1	0.83921		Vps50	2.15847																	MAPKBP1	0.83921
				RTN4	-0.794882		Vmac	-4.25598																	MAST1	1.08288
				CPE	0.860743		Hsp90b1	2.78975																	MAST2	-0.772415
				ARHGAP23	-0.883231		Trak1	-2.209																	MAST4	1.21555
				RUSC2	0.97797		Scyl2	1.99872																	MAZ	-1.59587
				GRIN2B	-1.26034		Pgm3	2.22328																	MBD5	-2.15356
				MAP4	-0.658655		Rps4x	-3.26912																	MBP	-1.51704
				DAB2IP	-0.733892		Cpsf1	2.02423																	MED13	-0.666163
				SYN1	0.854876		Uqcrc2	1.83753																	MED13L	-0.799542
				DIP2B	0.799629		Ubr1	2.15868																	MED14	-0.268159
				NRXN2	-1.30985		Rnf208	-3.13555																	MED16	0.525575
				PDE4DIP	0.740823		Wrap73	-2.30503																	MEF2D	-0.757819
				PPP3CA	0.634722		Neto1	-2.90161																	MFHAS1	-1.98379
				GRIK3	-1.33773		H4c8	-4.27321																	MGAT5B	-1.06841
				NPTXR	-0.905197		Cct6a	2.0775																	MIB1	-0.192037
				OLFM1	-0.672955		Zbed5	2.96763																	MICAL2	0.255281
				CYFIP2	0.709372		Gm43552	-2.85748																	MINK1	0.122364
				PRKCG	1.15951		Agpat1	-2.95628																	MMP24	-3.59844
				SLC8A2	1.07569		Islr	-4.89245																	MON2	1.77687
				FAT1	0.971522		Pacs2	-1.94139																	MPRIP	-1.00196
				SPTBN1	1.03882		Vopp1	-3.08249																	MTMR4	1.05114
				CDK17	0.585319		Klhl7	2.5763																	MTOR	1.30947
				ARID1B	0.601909		Ppdpf	-3.97781																	MYCBP2	2.11278
				MYT1L	0.69507		Nup107	2.38563																	MYH10	2.40674
				SV2A	0.984115		Rpl18a	-3.20534																	MYO10	1.55523
				CAMK2B	0.620896		B4galt6	-2.4458																	MYO16	1.09204
				DISP2	1.18608		Atxn7l3b	-2.20292																	MYO18A	0.870025
				ARHGEF2	0.795345		Serp1	-3.02613																	MYO5A		1.42875
				EEF1A2	-1.13259		Fam163b	-3.31258																	MYT1L	0.69507
				GABBR1	-0.750251		Insig1	-3.4909																	NACAD	0.168675
				RASGRF1	0.726973		Ablim3	-2.42069																	NAT8L	-2.00674
				TPPP	-1.73079		Pcm1	2.76347																	NAV1	0.918928
				TBC1D9B	-0.86915		Rab31	-2.56509																	NAV2	1.20112
				LRP1	1.11132		Ythdc2	2.2248																	NAV3	0.275545
				WASF1	0.638769		4430402I18Rik	-5.31346																	NBEA	0.957232
				TSPAN7	0.661384		Pfkm	1.86952																	NCAM1		1.26822
				ZYG11B	-0.784768		Ftsj3	2.06003																	NCAN		0.421193
				RERE	0.611171		Astn2	-3.48002																	NCDN		1.02701
				WDFY3	0.767623		Gk	2.18554																	NCKAP1		1.10664
				CACNA1A	-0.822253		Smchd1	2.1143																	NCOA1	0.623459
				CLSTN1	1.18461		Rplp0	-3.33909																	NCOA2	-0.0502118
				KIF21B	-0.560434		Opa3	-4.46044																	NCOA6	-1.78491
				TSHZ1	-1.49642		Xrn2	1.9271																	NCOR1	0.0387641
				CLASP2	0.566047		Ndufaf1	2.2572																	NCOR2	0.710284
				KCNH1	-1.45152		Smarce1	-2.56811																	NCS1	-2.43929
				BCL9L	-0.733984		Rpl27a	-3.42336																	NDRG2	1.22189
				ANKRD52	-0.555605		Gspt2	2.31666																	NDRG4		0.936968
				FAT3	-1.44855		Scrt1	-2.42315																	NDST1	-3.1955
				ITSN1	0.590594		Gdi1	1.9189																	NEDD4		1.86388
				CAMTA2	-0.971914		Glmn	2.48304																	NEURL4	0.142994
				EXTL3	-1.43152		Ntng2	-4.49145																	NF1	1.14306
				CACNB1	-0.682268		Ube2s	-3.7854																	NFIC	-2.25848
				DAGLA	-1.37598		Pdcd11	2.14167																	NFIX	-1.0882
				RTN4R	-2.27837		Ifngr2	-3.1638																	NGEF	1.03688
				PHACTR1	-0.569575		Dmxl2	2.01075																	NHSL1	-0.109777
				PTPRF	0.867488		Gm27021	-3.06428																	NISCH		0.30686
				CTNND2	-0.545704		Jund	-2.99728																	NLGN2	-1.75111
				C2CD2L	-1.23028		Rbbp7	1.84373																	NLGN3	-0.0781127
				MED13L	-0.799542		Manf	-3.6581																	NOMO1	-0.294575
				ACTB	0.573194		Fam50a	2.41715																	NPAS2	-0.851095
				ARHGAP21	-0.739311		Tmem183a	-2.90281																	NPTXR		-0.905197
				ARID1A	0.601637		Gucy1b1	1.93813																	NR2F1	-0.271005
				UNC5A	-2.01426		Atf4	-2.46072																	NRGN	-3.72112
				PDE8B	-0.951423		Parp6	-2.47696																	NRIP1	0.704431
				TRAPPC10	-0.576009		Lrrc75b	-2.69417																	NRXN1		-0.14882
				ZFYVE1	0.615		Gna12	-2.73121																	NRXN2	-1.30985
				SLC24A2	-1.18496		Naa15	2.11595																	NRXN3		-0.20035
				ATP13A2	-1.01392		Caprin1	1.9674																	NSD1	0.753972
				BRD4	0.550561		Nup93	2.06123																	NSF		1.574
				MED16	0.525575		Ltn1	2.04594																	NTRK2		0.318809
				GNAO1	0.507906		Srp9	-4.58898																	NTRK3	-1.31479
				APC2	1.39829		Dlgap3	-2.901																	NUP98	1.57618
				GNAZ	-0.599497		Ift122	1.87446																	NWD1	0.412789
				TNKS	0.561138		Rad50	2.6881																	OGDH	1.64536
				PHF12	-0.68691		Immt	2.02885																	OLFM1	-0.672955
				EP300	0.933755		Yipf2	-4.11115																	OXR1	0.52714
				ZFR	0.676072		Gnl2	2.15918																	PACS1	1.10725
				SPEG	-0.781328		Ctnnbip1	-3.37754																	PACS2	-1.94139
				ABCA3	1.10086		Gng3	-3.21775																	PAK6	-1.71536
				PREX1	0.563152		Trpc4ap	1.74242																	PCDH1		0.687619
				EPHA4	0.887083		Rps2	-3.9705																	PCDH10	-0.235553
				PCDHGC3	-0.838607		Skiv2l	1.94216																	PCDH7	0.0325214
				ANK2	0.904596		Marchf7	2.07298																	PCDH9	-1.03472
				SPTB	-0.965403		Gm28036	-4.13929																	PCDHA4	-1.24061
				ZC3H4	0.514682		Ctdsp2	-4.05683																	PCDHAC2	-0.373149
				NCOR2	0.710284		Rbm25	2.65894																	PCDHGA12	-1.55773
				CKB	0.581643		Rpl12	-3.49071																	PCDHGC3	-0.838607
				DMWD	-0.729229		Vps53	2.05893																	PCLO		0.787064
				CREBBP	0.667011		Lsm12	-3.26751																	PCNX	-1.4622
				MGAT5B	-1.06841		Foxn3	-2.61877																	PDE2A	-0.0181953
				STXBP5	0.542613		Bcl7c	-4.19078																	PDE4B	1.32907
				DAPK1	0.678802		Tmem242	-3.16711																	PDE4DIP	0.740823
				AGAP3	-0.527965		Mafg	-2.63778																	PDE8B	-0.951423
				TTYH1	-1.03328		Ndufv1	1.89475																	PDS5B	2.02109
				KDM6B	-0.592461		Smc3	2.038																	PDZD2	-0.492591
				KIF5C	0.586885		Idh1	2.39211																	PDZD8	-0.907145
				MED13	-0.666163		Abcf3	1.96867																	PEG3	1.8678
				BRSK2	-0.551008		Mpp1	2.12399																	PER1	1.16209
				R3HDM2	-0.622955		Fam149a	-3.1279																	PFKM	1.86952
				VPS41	0.568679		Yae1d1	-5.76397																	PGM2L1	0.63404
				KCND2	-0.568629		Ranbp6	2.361																	PHACTR1	-0.569575
				NCOA1	0.623459		Phtf1	-3.21237																	PHF12	-0.68691
				TRIO	0.946937		Yjefn3	-4.15668																	PHF20	-0.126396
				TMEM132A	1.44926		Ado	-2.41308																	PHLDB1	0.662448
				MYO18A	0.870025		Cadps	1.80876																	PHYHIP	-0.185463
				CDC42BPA	-0.481079		Aqr	2.20459																	PI4KA	1.70586
				PDZD8	-0.907145		Rps28	-4.13368																	PIGQ	-2.9964
				CHN1	-0.800004		Hnrnpm	2.65061																	PIKFYVE	1.36168
				NPAS2	-0.851095		Ankmy2	1.95179																	PINK1	-1.39112
				KALRN	0.732094		Smc5	2.18504																	PIP5K1C	-2.09393
				SPTBN2	-1.17986		Scaper	2.2811																	PITPNM1	0.238694
				LPIN2	0.471682		Samd10	-3.29008																	PITPNM2	-0.527661
				GIT1	-0.594991		Smc1a	2.6565																	PJA2		1.94923
				LMTK3	0.888093		Oaz1	-4.75706																	PKD1	-2.68258
				HNRNPUL1	-0.453152		Foxk2	-2.16488																	PKP4	-0.846721
				PRICKLE2	0.47762		Smim4	-3.62315																	PLCB1	1.30153
				PGM2L1	0.63404		Rpl28	-3.413																	PLCH2	0.39354
				SEC14L1	0.470587		Ipp	2.60923																	PLD3		1.22518
				SLC22A17	0.835123		Plin2	2.08358																	PLEC	0.872528
				TCF20	-0.572053		Rnf7	-4.82267																	PLP1	0.0377134
				SLC4A3	-0.627365		Prodh	-3.09266																	PLXNA1	0.259481
				DTX1	-0.614691		Scg2	3.04359																	PLXNA2	-0.275019
				ANKRD11	-0.527165		Gnl3l	1.73814																	PLXNA4	-0.326474
				DICER1	0.461753		Mxd4	-2.40946																	PLXNB1	-0.359157
				PTPRJ	-1.11295		Far1	2.03087																	PLXND1	-0.58158
				FAM120A	-0.597882		Dnajc7	2.20755																	POLR2A	1.77291
				ARHGAP32	0.420335		Vps18	1.82912																	PPARGC1A	-0.497509
				DGCR2	-1.00478		Pdxp	-2.13805																	PPFIA3	1.42217
				INPP4A	0.403915		Nudt4	-2.66869																	PPM1E	0.0780059
				SIPA1L1	-0.556494		Tsc22d4	-3.75679																	PPP1R9B	-2.06239
				PITPNM2	-0.527661		Stmn3	-2.94246																	PPP2R1A		1.03827
				BSN	-0.725724		Fam57b	-2.48893																	PPP2R2C	-3.38878
				BCAN	1.34742		Gm10130	-4.88618																	PPP2R5B	-1.58191
				SNAP91	0.532615		Map3k10	-3.68058																	PPP3CA		0.634722
				DLGAP2	0.537689		Ift81	2.37574																	PREX1	0.563152
				CHD3	-0.456501		Usf3	-3.07564																	PREX2	0.568261
				ATN1	-0.50412		Ythdc1	1.94621																	PRICKLE2	0.47762
				NRIP1	0.704431		Nup88	2.11064																	PRKACB	0.375265
				MBP	-1.51704		Smarca1	2.70558																	PRKCB		-0.523414
				PUM2	-0.42522		Acox1	1.80391																	PRKCE	-0.831835
				GPRIN1	0.439299		Hspa4	1.73786																	PRKCG		1.15951
				TRIL	-1.01905		Slc25a51	-2.35195																	PRPF8	2.34115
				SIPA1L2	0.443259		Vps45	1.99056																	PRR12	0.221116
				SCAP	-0.972019		Pds5b	2.02109																	PSAP		2.33487
				ZMIZ1	-0.456925		Eef1g	-1.87105																	PSD	-1.05219
				GPR158	-0.823044		Actr6	2.32625																	PTCH1	-2.41675
				SLC6A1	0.791273		Ppp1r2	-3.07606																	PTEN	-1.53585
				OXR1	0.52714		Pnn	2.30284																	PTK2	0.961168
				CIC	-0.551169		Rbm28	1.97972																	PTK2B		1.2163
				CHN2	-0.518741		Rab2a	-2.31165																	PTPN11	-0.367604
				PHLDB1	0.662448		Pgd	2.02478																	PTPN5	-1.70916
				PRKACB	0.375265		Ogdhl	2.06256																	PTPRD	-0.627421
				WDR6	-0.504804		Virma	2.16774																	PTPRF	0.867488
				PDZD2	-0.492591		Ipo5	1.7055																	PTPRJ	-1.11295
				LLGL1	-0.447518		Tbl3	1.94337																	PTPRN2	-0.502497
				SPEN	0.784337		Gprasp1	3.4403																	PTPRS		0.129832
				SMPD3	-0.661542		Dhx36	1.7948																	PTPRT	-1.62293
				MAN2A2	-1.04543		Hbb-bs	-6.11698																	PUM1	1.40464
				PTPN11	-0.367604		Marcks	-2.66296																	PUM2	-0.42522
				IRS2	0.50337		Ptp4a1	-3.99781																	R3HDM1	-0.407093
				UBQLN2	-0.484258		Lcor	-3.7249																	R3HDM2	-0.622955
				ATP2B2	0.493577		Tafa5	-3.35392																	RALGAPA1	1.43119
				SV2B	0.584263		Vps8	2.233																	RALGAPB	0.978051
				PPARGC1A	-0.497509		Tub	-1.87134																	RALGDS	-2.37021
				NWD1	0.412789		Cacnb3	-2.03738																	RAP1GAP	0.946343
				TNRC18	-0.687126		Ipmk	-2.82388																	RAP1GAP2	-0.054899
				EGR1	0.515421		Mapk8ip1	-2.67021																	RAPGEF1	-1.6366
				RTN3	0.457192		Usp5	1.93871																	RAPGEF2	0.984913
				DLG5	0.617984		Psmd4	1.69926																	RAPGEF4	0.367802
				SLITRK5	-1.03355		Coro1a	2.02819																	RAPGEFL1	-1.24039
				DLC1	0.365261		Rint1	2.02429																	RASGRF1	0.726973
				DIP2A	0.459552		Fam155a	-2.82867																	RASGRP1	0.441593
				HMGXB3	-0.400213		Zc3h14	-2.31117																	RC3H1	-1.57363
				FAM91A1	-0.426793		Papss1	1.75544																	RC3H2	-1.86431
				PRKCB	-0.523414		4833439L19Rik	-3.40666																	RELN		1.88668
				PREX2	0.568261		Iqcb1	2.03894																	RERE	0.611171
				EML2	-0.446233		Tma7	-4.32204																	REV3L	0.0880203
				RAPGEF4	0.367802		Rdh5	-3.66214																	RGS7BP	-2.91949
				GPM6A	-0.36677		Xpo5	1.90096																	RHOB	-1.81278
				AKAP9	0.845171		Tfdp1	-2.91238																	RHOBTB2	-0.965078
				PTPRD	-0.627421		Nudt11	-4.04656																	RIMBP2	0.394836
				PLXND1	-0.58158		Paf1	2.20231																	RPH3A	0.936226
				CALM1	-0.538159		Rsl1d1	1.84295																	RPRD2	-0.271008
				WNK2	0.318247		Zbtb11	1.87739																	RPTOR	1.1687
				SLC8A1	-0.535576		Eif2s3x	-2.16237																	RTN1		0.0869409
				PCLO	0.787064		Zfand2a	-3.19095																	RTN3		0.457192
				SCN2A	-0.555404		Rab11fip4	-1.96955																	RTN4	-0.794882
				GNB1	-0.315724		Fus	2.48496																	RTN4R	-2.27837
				LMTK2	-0.493641		Hsf2	2.11816																	RUSC1	1.53459
				NISCH	0.30686		Ccdc112	2.41247																	RUSC2	0.97797
				PTPRN2	-0.502497		Mars1	1.91315																	RYR2	1.00822
				GTF3C2	-0.401105		Rrm1	2.05035																	SALL2	1.18344
				CDC42BPB	0.399856		Rbx1	-2.85442																	SAMD4B	-1.40483
				DIDO1	0.484502		Rps27	-3.50215																	SAP130	1.11657
				RIMBP2	0.394836		Polr2b	1.88406																	SASH1	0.364844
				ZFHX2	-0.416048		Gm21992	-2.54342																	SBF1	-0.275428
				HIPK1	-0.302095		Rps14	-2.24059																	SCAF1	0.195391
				DPP8	0.339193		Mgat3	-3.38812																	SCAP	-0.972019
				PLEC	0.872528		Apeh	2.08983																	SCD2	-0.0957062
				SASH1	0.364844		Enho	-3.39253																	SCN2A	-0.555404
				MAP1B	0.414732		Zc3h7b	-1.86573																	SCN8A	-1.17089
				PLCH2	0.39354		Lig4	2.29923																	SEC14L1	0.470587
				FRMPD4	0.369529		Mrps24	-2.48249																	SEC16A	1.10092
				AFF4	-0.280183		Prelid1	-2.15401																	SEC23A	1.03574
				ARPP21	-0.515071		Gtpbp4	2.10694																	SECISBP2L	-0.158012
				TANC2	0.27875		Uba1	2.08807																	SETD5	-1.05394
				PCDH1	0.687619		Adsl	1.8669																	SETX	1.12177
				R3HDM1	-0.407093		Gng10	-2.96677																	SEZ6L2		2.1062
				TLE3	0.335004		Eme2	-3.1412																	SGIP1	0.180563
				CACNA1E	0.424498		Acadvl	2.02886																	SGSM2	-0.268774
				SPAG9	-0.262484		Nprl2	2.0529																	SH3BP4	0.262873
				GNAS	0.250747		Mrpl48	-2.52715																	SHANK1	-2.06334
				ABCG1	0.484893		Castor2	-2.23789																	SHANK2	-0.284353
				ADARB1	-0.344885		Arpc1a	1.83264																	SHANK3	-1.28634
				AATK	-0.37434		Herc1	1.9197																	SIPA1L1	-0.556494
				TBC1D9	0.295398		Rpl24	-2.37089																	SIPA1L2	0.443259
				CRTC1	0.241455		Aplp2	2.40994																	SIPA1L3	-0.209255
				SLC4A8	0.375953		Tlcd1	-5.88398																	SKI	-1.12386
				CAMSAP1	-0.278923		Ubr3	1.76918																	SLC12A5		1.50958
				TAOK2	0.271451		Gm20422	-3.77741																	SLC12A6	-2.77109
				SBF1	-0.275428		3300002I08Rik	-4.16122																	SLC17A7		-2.20216
				APC	0.464458		Ctnna2	1.73644																	SLC1A2		0.178963
				SORBS2	-0.256988		Zcchc18	2.10463																	SLC22A17		0.835123
				AKAP6	-0.502487		Pou6f1	-3.21682																	SLC24A2	-1.18496
				LRRN2	-0.905913		Actn1	2.03127																	SLC25A23	-3.6643
				PCDHAC2	-0.373149		Aldh18a1	1.9494																	SLC4A3	-0.627365
				NAV3	0.275545		Ttc9	-2.62903																	SLC4A4	0.965742
				CACNA1G	-0.685141		Hmgn1	-3.93149																	SLC4A8	0.375953
				SHANK2	-0.284353		Tmem134	-5.20699																	SLC6A1	0.791273
				BCR	-0.265733		Zfp622	1.8612																	SLC6A17	-0.182488
				RASGRP1	0.441593		Insyn1	-3.76105																	SLC8A1	-0.535576
				SORL1	0.373904		Mcrs1	-2.40798																	SLC8A2		1.07569
				MED14	-0.268159		Gfpt1	1.70815																	SLITRK5	-1.03355
				TRIM9	0.322813		Wdr47	1.90014																	SMARCA2	1.49078
				FAT4	0.457867		Akap8l	2.08258																	SMARCA4	1.52428
				GSK3B	-0.206699		Eif1	-2.98461																	SMARCC2	0.998131
				SGSM2	-0.268774		Tcp11l2	2.46858																	SMG1	0.857882
				EHMT2	0.238467		Arpc1b	-3.5894																	SMPD3	-0.661542
				AP2A2	-0.249216		Sucla2	1.89658																	SNAP25	-0.165578
				FSCN1	0.224818		Herc2	2.25298																	SNAP91		0.532615
				DOT1L	-0.26464		Rabgap1	1.77964																	SNPH	-1.21261
				PITPNM1	0.238694		Irak4	-3.96768																	SOBP	-1.10404
				ABR	0.193156		Cops9	-2.66035																	SON	1.98353
				CBX6	-0.248215		Ppp1cc	-2.78963																	SORBS2	-0.256988
				SH3BP4	0.262873		Ecpas	1.78827																	SORL1	0.373904
				SRGAP3	0.208326		Rangap1	1.64728																	SORT1		-0.165785
				USP32	-0.227823		Atp5md	-2.5177																	SPAG9	-0.262484
				IPO13	-0.262864		Gcc2	1.94804																	SPARCL1		1.9379
				ARNT2	0.226792		Ech1	1.87575																	SPEG	-0.781328
				ARHGAP20	-0.231849		Psmc5	1.83294																	SPEN	0.784337
				ARHGEF17	0.2699		Fbxo25	1.8692																	SPHKAP	1.1696
				TMEM63B	0.342115		Shprh	2.33368																	SPIRE1	-1.64092
				ULK1	-0.225511		Ptcd3	2.14047																	SPRED1	-1.8755
				NTRK2	0.318809		Prpf4b	2.03095																	SPRN	-2.32452
				AAK1	0.222193		Usp47	1.95818																	SPTAN1		2.00774
				RPRD2	-0.271008		Rhoq	-3.4881																	SPTB	-0.965403
				ATP2B4	0.287536		Tcp11l1	-2.07195																	SPTBN1	1.03882
				XPO6	-0.211102		Dnm2	1.7299																	SPTBN2		-1.17986
				MIB1	-0.192037		Exoc2	2.40589																	SRCIN1	0.0569382
				YWHAG	-0.200144		Atxn2l	1.71084																	SREBF2	-0.0654473
				NR2F1	-0.271005		Herc4	2.15276																	SRGAP3	0.208326
				CAMK2A	0.286234		Acad9	1.80511																	SRRM2		1.68405
				STK25	0.181577		Arl5a	-3.06316																	STK25	0.181577
				SCAF1	0.195391		Camk2n1	-3.88847																	STOX2	-1.6594
				HIVEP2	0.214655		Sqstm1	1.67035																	STRN4	0.0356611
				KCNT1	-0.57977		Egln2	-2.61788																	STXBP1		0.640307
				CPT1C	-0.421365		Setdb1	2.30596																	STXBP5	0.542613
				CELSR2	0.443957		Inpp5f	-1.85246																	SV2A		0.984115
				TNRC6B	-0.242444		Rrp12	2.1915																	SV2B		0.584263
				PCDH10	-0.235553		Sf3b3	1.84923																	SYMPK	1.09002
				SIPA1L3	-0.209255		Moap1	1.76069																	SYN1		0.854876
				CDKL5	0.207345		0610012G03Rik	-2.99207																	SYNE1	1.1793
				GARNL3	-0.203938		Wdr3	2.42736																	SYNGAP1		-0.0921721
				ARHGEF7	-0.159724		Tbk1	2.04551																	SYNGR1	-1.70504
				UHRF1BP1L	0.159495		Txnl1	1.88959																	SYNJ1		1.65891
				NOMO1	-0.294575		Aifm1	2.46564																	SYNPO		0.207586
				NCAN	0.421193		Ppp6r3	1.89874																	SYT1		-0.17958
				PLXNA2	-0.275019		Fam168b	-1.74551																	SYT7	-3.27024
				FYN	0.16578		Ralgds	-2.37021																	TANC2	0.27875
				LARS2	1.79148		Vps33b	2.42047																	TAOK1	-0.772293
				PRR12	0.221116		Wbp1	-4.50954																	TAOK2	0.271451
				DST	-0.41513		Adk	1.80486																	TBC1D9	0.295398
				GLUL	-0.164215		Rpl31	-3.61806																	TBC1D9B	-0.86915
				MICAL2	0.255281		Ncl	1.89519																	TCF20	-0.572053
				AGRN	0.339608		Rpl7a	-2.25226																	TCF25	0.160163
				ANK3	-0.228096		Peg3	1.8678																	TCF4	0.0906251
				MAP7D1	0.171262		Rbm39	1.83137																	TEF	-2.01391
				ATP6V0D1	-0.159733		Supt5	1.67208																	THRA	-1.91164
				SGIP1	0.180563		Ccdc167	-4.12721																	TIAM1	0.00476402
				SLC1A2	0.178963		Traf3	-2.76022																	TLE3	0.335004
				CUX2	-0.205634		Atic	1.82517																	TLN2	1.28873
				SYT1	-0.17958		Cdk11b	2.20328																	TMEM132A	1.44926
				SECISBP2L	-0.158012		Synj1	1.65891																	TMEM151A	-3.16201
				TTLL7	0.235918		Arhgef4	-2.14967																	TMEM151B	-3.56441
				PLXNA4	-0.326474		Kcnip2	-3.20682																	TMEM63B	0.342115
				SYNPO	0.207586		Usp19	2.08967																	TMEM8B	-3.20924
				TCF25	0.160163		Ccdc85c	-2.14774																	TMOD2	-1.30056
				TRO	0.284528		Aars	1.68734																	TNIK	1.45492
				APBB1	0.142793		Rmc1	2.22486																	TNK2	-0.0767502
				PHF20	-0.126396		Fh1	1.91192																	TNKS	0.561138
				ATG9A	-0.259954		Zmym3	1.90211																	TNPO2	1.3683
				NRXN3	-0.20035		Prkcz	-2.61045																	TNRC18	-0.687126
				ATP9A	-0.236976		Tax1bp1	1.64995																	TNRC6B	-0.242444
				PLXNB1	-0.359157		Septin6	1.85584																	TNS3	0.812146
				SLC6A17	-0.182488		Hnrnpl	1.62667																	TPPP	-1.73079
				ARHGEF11	0.168208		Panx2	-4.4166																	TRAK1	-2.209
				HDAC4	-0.160279		2610507B11Rik	-2.21952																	TRAK2	-1.33114
				ARAP2	-0.151923		Wdhd1	2.1928																	TRAPPC10	-0.576009
				FOXO3	-0.173135		Nfic	-2.25848																	TRIL	-1.01905
				NACAD	0.168675		U2surp	1.96659																	TRIM2	0.731627
				HDAC5	-0.129408		Amph	1.77733																	TRIM3	1.38449
				LRRC7	0.126428		Cnot10	1.80902																	TRIM32	2.01704
				NEURL4	0.142994		Ilf2	1.64737																	TRIM37	-0.121526
				ALDOA	0.118229		Timm23	-5.06436																	TRIM9	0.322813
				SORT1	-0.165785		Cand1	1.60601																	TRIO	0.946937
				NRXN1	-0.14882		Farsa	1.7259																	TRIP12	1.61821
				SNAP25	-0.165578		Prpf3	2.2216																	TRO	0.284528
				PLXNA1	0.259481		Cpt1a	1.87133																	TRPC4AP	1.74242
				TRIM37	-0.121526		Kdm1a	1.70499																	TRPM3	-0.923394
				PHYHIP	-0.185463		Prkdc	2.53864																	TRRAP	1.92697
				NHSL1	-0.109777		Nbr1	1.95662																	TSC2	1.01953
				WNK1	-0.119958		Aldh6a1	1.7563																	TSC22D1	-1.93935
				CACNA1B	-0.146017		Psmc3	1.7326																	TSHZ1	-1.49642
				GRAMD1B	-0.110554		Nudt10	-3.5427																	TSPAN7	0.661384
				CELSR3	0.221493		Nedd4	1.86388																	TSPYL4		0.701103
				TCF4	0.0906251		Utp20	2.35584																	TTBK1	-1.9168
				SYNGAP1	-0.0921721		Pabpc4	-2.24779																	TTBK2	-1.02489
				ABCA2	-0.205988		Nup205	2.27754																	TTC3		0.989268
				ANK1	-0.113172		Coa5	-4.16568																	TTC7B	-1.42635
				MINK1	0.122364		Pgm1	1.73447																	TTLL7	0.235918
				MACF1	0.257675		Stat3	1.78568																	TTYH1	-1.03328
				DTNA	-0.0917028		Naa60	-2.23943																	TTYH3	-1.87818
				AUTS2	-0.113824		Adh5	1.81677																	TUBB3	0.0999008
				CLCN3	-0.126266		Dnm3	1.73536																	TULP4	-1.90514
				CLIP3	-0.0942759		Sf3a3	1.87256																	UBA1		2.08807
				RTN1	0.0869409		Dis3l2	2.14884																	UBAP2L	1.45967
				BAZ2A	-0.103068		Fam78b	-3.11752																	UBE2O	1.49922
				PPM1E	0.0780059		Hsd17b4	1.81826																	UBE3B	-1.47774
				PTPRS	0.129832		Kdm5b	2.43245																	UBE3C	0.012381
				DLG2	-0.0902006		Tbc1d15	1.97555																	UBQLN1	0.865873
				MAP3K12	0.0707974		Gapvd1	1.89815																	UBQLN2		-0.484258
				TUBB3	0.0999008		Rnf187	-2.85162																	UBR3	1.76918
				TNK2	-0.0767502		Sars	1.63206																	UBR5	1.81092
				SCD2	-0.0957062		Ascc3	1.95063																	UHRF1BP1L	0.159495
				SREBF2	-0.0654473		Hdac6	2.21644																	ULK1	-0.225511
				NCOA2	-0.0502118		Limk1	-2.37469																	ULK2	-1.66818
				RAP1GAP2	-0.054899		Agl	1.8293																	UNC13A	1.38691
				CNP	0.077893		Relch	1.99984																	UNC13C	-0.029994
				ARID2	0.0502428		Polr3a	2.32579																	UNC5A	-2.01426
				AGTPBP1	0.0569732		Lactb	2.08762																	UQCRC1	1.39534
				REV3L	0.0880203		H4c3	-3.72797																	USP22	0.773511
				SRCIN1	0.0569382		Eif4e	-2.72271																	USP32	-0.227823
				NLGN3	-0.0781127		Caln1	-1.84773																	USP34	1.20932
				FAT2	0.143874		Nup160	1.95202																	USP5	1.93871
				MAGI2	0.0373034		Hspa2	2.5655																	USP9X		1.97924
				STRN4	0.0356611		D6Wsu163e	1.92362																	VAMP2	-1.42272
				NCOR1	0.0387641		Ccdc106	-2.67793																	VPS13D	1.5359
				KIF3C	-0.0249842		Zc3h13	2.32631																	VPS41	0.568679
				GRM5	0.0275319		Ttc9b	-2.66461																	WASF1	0.638769
				CASKIN1	0.0306534		Mfhas1	-1.98379																	WDFY3	0.767623
				PCDH7	0.0325214		Ilf3	1.83858																	WDR13	-0.938095
				PLP1	0.0377134		Myh9	1.85983																	WDR6	-0.504804
				UNC13C	-0.029994		Gpr153	-3.87135																	WNK1	-0.119958
				PDE2A	-0.0181953		Nek6	-2.02724																	WNK2	0.318247
				UBE3C	0.012381		Thoc5	1.87431																	WWC1	-1.45001
				TIAM1	0.00476402		Tardbp	2.02521																	XPO6	-0.211102
				APLP1	-0.00861519		Ldhd	-3.84187																	XPO7	0.846572
							Cct2	1.56084																	YWHAG	-0.200144
							Kif5b	1.62334																	ZC3H4	0.514682
							Nol11	1.8992																	ZC3H7B	-1.86573
							Top2b	1.72025																	ZCCHC14	-1.50903
							Zfp711	1.94419																	ZEB2	0.799948
							Nol3	-3.30259																	ZER1	1.03357
							Ppp1r16b	-2.32114																	ZFHX2	-0.416048
							Dctn1	1.99541																	ZFP106	-0.744978
							Stmn4	1.98346																	ZFR	0.676072
							Nop56	1.65884																	ZFYVE1	0.615
							Uba2	1.64437																	ZHX3	-0.703405
							Gpld1	-4.55028																	ZMIZ1	-0.456925
							H3c13	-3.72443																	ZMIZ2	-0.925789
							Oaz2	-2.32454																	ZNFX1	0.897815
							Selenot	-2.43643																	ZYG11B	-0.784768
							Ddx20	1.99631
							Mcts1	1.94184
							Chmp1a	-1.87327
							Nolc1	1.91805
							Kif1b	1.79126
							Mosmo	-4.05916
							Abhd8	-2.27152
							Cdk5r2	-2.74225
							Prpf40a	2.02924
							Pomgnt1	-3.16334
							Spata5	2.10715
							Neurl1b	-1.98316
							Dcaf12	-2.02816
							Gp1bb	-5.80367
							Cdr1	-8.71657
							Gprasp2	2.76654
							Rcan3	-1.8113
							Btrc	1.69763
							Lta4h	1.88248
							Adar	1.70617
							Cfap43	-4.27811
							Incenp	1.89808
							Apba1	-2.01163
							H3c6	-4.97651
							Mdn1	2.47404
							Khdrbs1	1.64814
							Cbs	2.11226
							Ehbp1	1.61638
							Dhx29	1.79026
							Dld	1.81692
							Gpr137	-3.87846
							Crnkl1	2.15031
							Spats2l	1.87081
							Ints4	2.19516
							Sox12	-2.26104
							Sf3b1	2.13233
							Trim32	2.01704
							Ap1ar	-2.45467
							Kif1a	1.78801
							Wdr7	1.63922
							Marchf1	-2.0913
							Dhx57	2.01493
							Slc25a39	-2.51544
							Ctc1	1.7811
							Cyb5b	-2.10649
							Thoc2	2.35522
							Rragd	-2.41879
							Etfdh	1.76542
							Pigf	-3.92919
							Kcnmb4	-2.80396
							Birc6	2.23049
							Mccc1	2.18039
							Gins2	-3.5623
							Ptges3	-2.55335
							Ddx39b	1.60566
							Copb1	2.02279
							Ints10	1.84696
							Rap2c	-2.35298
							Arhgef33	-4.08478
							Wars	1.57564
							Rnf10	-2.46117
							Ipo11	2.03949
							Aimp1	2.0956
							Znrf1	-2.30593
							Cct5	1.55211
							Polr3b	1.87141
							Rps6ka5	2.11415
							Trap1	1.82079
							Eif3d	1.75148
							Gpr39	-3.07836
							Ap2b1	1.5873
							Usp48	1.67284
							Ppil4	1.82726
							Ckmt1	2.22533
							Pebp1	-1.87549
							Shisal1	-3.06614
							Cops5	1.66603
							Ncoa5	1.60984
							Ankrd40	-2.96418
							Mphosph10	2.2052
							Rpa1	1.9866
							Faxc	-1.90801
							Wbp1l	-3.61395
							Gbf1	1.93839
							1700088E04Rik	-4.52995
							Pccb	1.72427
							Diras1	-1.77924
							Basp1	-3.14658
							Gid4	-3.54369
							Kbtbd3	2.51607
							Neurl1a	-2.2944
							Smarcad1	2.09516
							Pak1ip1	1.98951
							Ift172	2.07377
							Pcnp	-5.08644
							Elp3	1.59496
							Fer	2.02326
							Nln	1.7152
							Hnrnpf	-3.43282
							Zmynd19	-2.51258
							Fam189a1	-4.02497
							Ei24	-2.61169
							Thap12	-2.79384
							Mon2	1.77687
							Nol10	1.75101
							Polr1b	2.05163
							Fau	-2.28029
							Iglon5	-2.57893
							Nacc1	-2.16091
							Psmc2	1.87927
							Exoc4	1.7799
							Agap2	-2.13248
							Tsc22d1	-1.93935
							Bace1	-3.18468
							Gemin5	1.66153
							Lmna	1.91852
							Szrd1	-2.8337
							Jph3	-2.82644
							Smo	-5.0639
							Wasf3	-2.21879
							Bod1l	2.36534
							2510009E07Rik	-2.08961
							Bbs7	2.3557
							Ulk2	-1.66818
							Ddx46	1.73315
							Nasp	2.11143
							Akap8	1.70299
							Ddx39	1.8145
							Ocel1	-4.41604
							Edrf1	2.13628
							Nudt3	-1.58408
							Dync1h1	2.08147
							Gm28051	-3.1689
							Rpl34	-2.39329
							Tle5	-2.38353
							Srgap2	1.77736
							Trp53inp2	-2.27401
							Cables2	-3.24604
							Cul1	1.55889
							Anapc2	1.76009
							Pi4ka	1.70586
							Polr1a	2.02121
							Pmpcb	1.70737
							Rsu1	1.74666
							Asic2	-3.09031
							Elob	-2.72187
							Gm17606	-4.91128
							Ndst1	-3.1955
							Cdc40	1.80164
							Ank	-2.79846
							Prkg1	-1.83354
							Elk1	-3.14868
							Champ1	1.74789
							Rpl6	-2.16662
							Dock4	1.7355
							Nop14	1.74412
							Akt3	-2.15473
							Tex2	-2.3445
							Gpr26	-2.52332
							Thada	2.11472
							Mms19	1.7258
							Rbck1	-2.17566
							Ak6	-2.08309
							Fubp1	2.06183
							Cndp2	1.78469
							Zfp57	2.05425
							Armcx1	2.1532
							Exosc9	2.29279
							Yme1l1	1.72014
							Thra	-1.91164
							Cdv3	-2.56673
							Josd1	-3.4574
							Vma21	-4.5304
							Leo1	2.39004
							Baiap3	2.04055
							Hsp90ab1	1.57734
							Adcy5	-2.76332
							Nop58	1.80475
							Tusc2	-3.53803
							Dzip1	-2.39704
							Ciao1	1.78375
							Stradb	-2.63056
							Ap1g1	1.48632
							Fv1	2.66794
							Bcas3	1.59056
							Pole4	-2.33581
							Ube2o	1.49922
							Magee2	2.176
							Smim10l2a	-3.15518
							Stk16	-2.31338
							Med12	2.14942
							Atp5g2	-2.27912
							Dmap1	1.92016
							Rpl35a	-2.42118
							Ptpmt1	-3.02682
							Fam98a	1.82494
							Pigp	-4.18157
							Xkr4	-2.33124
							Exosc10	1.73881
							Tkfc	1.93576
							Natd1	-2.51127
							Rps20	-3.65814
							Lsm6	-3.92349
							Tbrg1	1.70918
							Arhgap4	-2.90697
							Bclaf1	1.7456
							Syt7	-3.27024
							Ogdh	1.64536
							Atp5g1	-2.78182
							Sltm	2.28551
							Myo6	2.49954
							Tesk1	-2.36047
							Tubb2a	-3.53894
							Ranbp2	2.08881
							Chka	1.80438
							Morc3	1.8744
							Aarsd1	1.6662
							Ccar1	2.06797
							Utp6	1.67818
							Plek	-2.48094
							Usp12	-2.19966
							Fam220a.1	-2.39141
							Ogfrl1	-3.44757
							Edc4	2.16895
							Papolg	1.90538
							Bri3	-3.17851
							Phka1	1.893
							Ppp2r3d	-4.52513
							Baalc	-3.57598
							Cap1	1.63914
							Nol8	2.11887
							Itgb1bp1	-2.30957
							Fbxo45	-2.0204
							Septin2.1	1.63066
							Tab2	-1.81851
							Copb2	1.72853
							Mad1l1	1.82256
							Pmm2	-2.00164
							Zic4	-2.85889
							Akt1	-1.6547
							Bms1	2.01045
							Smarcb1	1.60664
							Scfd2	1.65592
							H3c7	-5.12797
							Hnrnpll	1.47991
							Kbtbd4	1.61592
							Tulp4	-1.90514
							Rab3gap2	1.81723
							Lrrc4	-2.88902
							Acot7	1.5977
							Gde1	-2.25803
							Gm42416	-2.56712
							Trim44	-1.68748
							Ube2q2	-3.7582
							Myo10	1.55523
							Inafm2	-3.83728
							Aco1	1.50465
							Gtf2h2	2.0398
							Gm49358	1.74487
							Bbof1	-2.81315
							Clpx	1.6448
							Pik3r4	2.30001
							Xrn1	1.97896
							Manbal	-2.42568
							Focad	1.97524
							Atp6v0e2	-2.58217
							Efl1	2.27013
							Septin2	1.63029
							Mtfr1l	-1.78856
							Wdr75	1.75692
							Klhdc8a	-2.49053
							Wdr19	2.03623
							Uba6	2.43862
							Maz	-1.59587
							Nanos1	-2.94014
							Gm27029	1.59754
							Ercc4	1.66777
							Galnt11	-3.48613
							Fignl1	2.35504
							Noc4l	1.61694
							Dhx8	1.64522
							Nf2	-1.7629
							Naa35	1.71881
							Safb	2.71646
							Atp5a1	1.57965
							Prmt1	1.598
							Ncapd3	1.84648
							Rmi1	-3.37633
							Ndufa2	-2.07367
							Rpl10	-1.81007
							Dlg4	-1.76061
							Rnf150	-3.31118
							Set	-1.92117
							Mrs2	-2.48228
							Exoc7	1.75167
							Slc4a1ap	1.84523
							Metrn	-4.8173
							9330182L06Rik	-3.38479
							Mfn1	1.7472
							Ica1l	-1.7453
							Brsk1	-2.07367
							Evl	-1.99624
							Tex10	2.0641
							Mycbp2	2.11278
							Klhl13	1.57049
							Cul5	1.65779
							Zcchc24	-3.07531
							Tfg	1.55291
							Shc3	-1.73516
							Gmpr2	1.72698
							Fryl	1.83296
							Coq2	-3.22592
							Polr2m	-2.85421
							Taf1	1.89506
							Snrpg	-3.47507
							Ufd1	1.77851
							Mrps31	1.84985
							Rhbdl1	-2.82252
							Psma1	1.50962
							Msh6	1.69655
							Rad54l	-2.85745
							Zfp523	-2.19323
							Rdx	1.75961
							Irak1	-2.63513
							Zfyve16	1.92394
							Ydjc	-2.11072
							Cstf3	1.65699
							Tgif2	-4.42131
							Gdi2	1.50419
							Supt6	1.69819
							Sart1	1.69806
							Mkrn3	1.88878
							Tbce	1.7634
							Mzt1	-3.97355
							Gas2l1	-3.29021
							Atp6v1f	-2.58402
							Dpysl2	-2.64898
							Rlf	1.72037
							Ccdc39	2.10809
							Pcca	1.76225
							Lig1	1.75014
							Tpt1	-2.91631
							Gspt1	1.62719
							Mif	-3.3754
							Gm49510	-2.2146
							Trir	-1.94563
							Rrp1	1.44789
							Mfap1a	-4.6157
							Lbh	-1.94149
							Ubald2	-4.05985
							Nras	-1.92487
							Mdga2	-2.56451
							App	2.25009
							Asph	-2.30525
							Actn4	1.94664
							Ryk	-4.17204
							Fbxo38	1.86105
							Ipo4	1.81693
							Grb14	1.55838
							Btbd1	-2.80011
							Stat2	2.07062
							Znhit6	2.47116
							Bcl2l2	-2.83818
							Riok1	2.07304
							Stat1	2.01938
							Tgfa	-3.06191
							Gigyf2	1.92924
							Adora1	-2.30884
							Gfra4	-2.92448
							Reep5	-1.73216
							Opn3	-3.69077
							Ap2a1	1.47953
							Ubr4	1.88343
							Zfp704	-2.17632
							Tpd52	-2.29315
							Arhgdig	-1.84595
							Grik5	-3.00297
							Shank1	-2.06334
							Impa1	1.67844
							Ppp1r3e	-2.48566
							Smim10l1	-4.38119
							Stk11	-1.85074
							Cebpz	1.6308
							Ppat	1.6813
							Dclk3	1.7092
							Cib2	-2.55441
							Samd12	-2.99327
							1500009C09Rik	-2.41901
							Otof	2.04454
							Ypel3	-1.85329
							Olig1	-2.51776
							Rgs8	-1.72256
							Hmbox1	-1.94179
							Dus3l	1.55966
							Atr	2.349
							Ndufs2	1.49071
							Kmt5a	-3.22886
							Atm	2.14093
							Gpbp1l1	-3.08336
							Xab2	1.62183
							Ddc	2.42911
							Slu7	1.74291
							Zfp617	-2.71898
							Ttc21b	1.86918
							Hmga1	-3.47203
							Clec2l	-2.76513
							Sav1	-3.04515
							Farsb	1.65647
							Kif5a	1.6036
							Pdcd6ip	1.55013
							Sybu	1.90045
							Mdh2	1.53135
							H2bc4	-5.00136
							Rab3gap1	1.74257
							Usp49	-2.31341
							Spred2	-2.5494
							Trnp1	-3.07152
							Polr2a	1.77291
							Nelfcd	1.52993
							Pop1	2.4788
							Babam2	1.71489
							Nap1l4	1.53377
							Polr1d	-2.15786
							Smim1	-4.92843
							Cdc23	1.69875
							Pja1	1.54337
							Ankrd17	1.68145
							Fcho2	1.53736
							Taf15	2.61155
							Tapbp	-4.07453
							Gtf2i	1.63171
							Psma6	1.74703
							Brk1	-2.56346
							Pptc7	-2.54705
							Bod1	-2.49201
							Socs7	-1.83794
							Psap	2.33487
							Ptp4a3	-2.36887
							Kcnc4	-2.78387
							1110008P14Rik	-2.70448
							Slc17a7	-2.20216
							Nrgn	-3.72112
							Inpp5k	1.62875
							Ola1	1.73248
							Ube2i	-2.07166
							Eif3l	1.71118
							Lypd1	-2.42383
							Kcnb1	-3.01132
							Dnlz	-2.41954
							Kifbp	1.46373
							Fam220a	-2.30428
							Pcgf3	-2.99852
							Bloc1s2	-3.49983
							Mfap1b	-4.45561
							Tomm6	-2.13513
							Sec23ip	1.54669
							Hivep3	-1.62073
							Fbxl16	-2.05076
							Scn1b	-3.07613
							Dnajc13	1.62698
							Ceacam16	-3.70139
							Asphd2	-4.31209
							Mthfd1l	1.89606
							Klhl25	1.52922
							Prickle1	1.63791
							Stambp	1.52717
							Tcea1	-2.17903
							Utp3	1.6896
							Pdp1	1.47256
							Mtarc2	1.95276
							Tarsl2	1.63106
							Cdc7	2.00691
							Atxn1	-1.94773
							Ctnnb1	2.02765
							Nup155	2.52809
							Gng12	-2.17082
							Ndufa9	1.43237
							Ntan1	-2.50669
							Akap7	-2.48902
							Bmi1	-2.42967
							Actr10	1.50981
							Hspa5	2.77348
							Nlk	-1.79081
							Fabp3	-3.15923
							Bbs4	1.51756
							Nsf	1.574
							Ints3	1.57504
							Dnajc27	-2.73703
							Sox11	-2.12256
							Uso1	1.56758
							Ube2n	-2.84173
							Plk2	1.76801
							C1galt1	-4.5242
							Cdc26	-3.8501
							Ilrun	-2.35015
							Maged1	1.75255
							Zw10	2.08453
							Cisd1	-2.07011
							Nnat	-1.74006
							Slc35a4	-3.62101
							Upf1	1.76683
							Vps39	1.44012
							Pigq	-2.9964
							Kdm4b	1.67723
							Bag6	1.63629
							Ptch1	-2.41675
							Ankrd13c	-2.24599
							Actr8	1.56537
							Ralgapa1	1.43119
							Dtx4	-1.78062
							Msl1	-1.60598
							Ubtf	1.35876
							Cdc42se1	-2.03892
							Gal3st3	-2.80806
							Ttbk1	-1.9168
							Prrc2c	2.43952
							Gm49383	-1.82228
							Btbd8	1.94996
							Pdcd4	1.86966
							Dpp3	1.61654
							Tubgcp5	1.79632
							Tmem189	-3.80907
							Mbd5	-2.15356
							Eif1ax	-2.05801
							Senp2	-1.7996
							Septin7	2.055
							Utp18	1.60197
							Kif2a	1.31095
							Scoc	-2.9785
							Wdr81	1.62291
							Trrap	1.92697
							Kdm3a	2.11557
							Emc6	-2.38828
							Rims4	-2.11515
							Atmin	-1.78471
							Cdc37l1	-1.94543
							Slc30a4	-3.33579
							Ccdc88a	1.57252
							Pnisr	1.99242
							Cep170	1.92483
							Nup35	-3.43942
							Pmepa1	-3.11715
							H4c6	-3.89966
							Micu1	1.43174
							Slc35f3	-3.5002
							Gad1	1.60024
							Fut9	-2.38874
							Pcsk1n	-2.0967
							Fam136a	-3.56771
							Nmral1	1.7868
							Ildr2	-2.58721
							Btf3	-1.54543
							Ubap2l	1.45967
							Etv1	-2.54257
							Rps7	-2.49128
							Tmem8b	-3.20924
							Rpl23a	-3.3138
							Klhl29	-1.66764
							Telo2	1.93364
							Palm	-1.83373
							Lhfpl4	-3.03
							Rpgrip1	-4.39265
							Rps15	-2.55117
							Xpnpep1	1.41109
							Zfp715	2.54307
							Spire1	-1.64092
							Shmt2	1.65068
							Psmd14	1.85616
							1110065P20Rik	-2.35539
							Glrx3	-1.77979
							Tmem135	1.60153
							Kdm4c	1.73244
							Rnh1	1.64109
							Pank3	-1.92145
							AU022252	-2.53906
							Ap1m1	1.39943
							Rnf24	-2.67607
							Ash2l	1.6079
							Ica1	1.40571
							Gtf3a	-2.21616
							Aimp2	1.60478
							Sec24b	1.37024
							Hnrnpa2b1	2.53645
							Trp53bp1	1.51178
							Daam1	1.90367
							Recql	1.58964
							Fnbp1l	1.61601
							Gnal	-1.60922
							Kcnk2	-2.836
							Nrg3	-3.02582
							Lig3	1.53814
							Hdac2	1.42707
							Ncoa6	-1.78491
							Ssh1	-2.27798
							Slc12a6	-2.77109
							Sacm1l	1.62049
							Lpgat1	-2.07491
							Fam20b	-2.70761
							Tpgs2	-1.90863
							Fam184b	1.95453
							Rusc1	1.53459
							Dop1a	1.83806
							Appl2	1.77907
							Rabggta	1.88479
							Hectd1	2.09682
							Fam120b	1.36223
							Rps24	-2.61422
							Myo5a	1.42875
							Nxf1	1.47104
							Ap2m1	-1.36424
							Srrm2	1.68405
							Mtpn	-2.33128
							Ssbp4	-1.72006
							Nup85	1.52711
							Pcdhgb2	-2.2774
							Tmem65	-1.92003
							Aldh7a1	1.65122
							Ak3	-1.6851
							Pcmtd2	1.74692
							Vps13a	2.21502
							Tjp1	1.66569
							Txn1	-1.97183
							Ddx21	1.45952
							Doc2b	-2.20218
							Dennd5a	-1.5742
							Pcbp4	-1.58358
							Rbmx	1.44467
							Tuba4a	1.85958
							Urb2	2.14579
							Gtf3c1	1.91321
							Ube3b	-1.47774
							Casc4	-2.17584
							Gbe1	1.6735
							Strip1	1.46086
							Rapgef1	-1.6366
							Pcdhgb4	-2.23199
							Mccc2	1.63269
							Pcdhgb5	-2.18196
							Ctnna1	1.51396
							Klc1	1.33829
							Rab22a	-1.96351
							Zfp362	-1.79334
							Ubxn11	-4.47266
							Uqcrc1	1.39534
							Frs3	-2.38493
							Ddx1	1.46329
							Stau1	1.3135
							Fam120c	1.63715
							Bbs2	2.03261
							Eif4g3	1.77279
							Rb1cc1	1.40638
							Ncaph	1.85313
							Stn1	1.93636
							Calcoco1	1.63266
							Dpysl4	1.97257
							Tmem164	-2.59373
							Dars	1.54465
							Minpp1	-2.69258
							Idh3a	1.49758
							Syndig1l	-2.43695
							Fbxw7	1.34933
							Ufm1	-1.97578
							Rpl19	-2.11047
							Sart3	1.49514
							Dalrd3	-1.96508
							Opa1	1.29807
							Hdgf	-1.74055
							Cul3	1.35205
							Ddx10	1.97207
							Tef	-2.01391
							Rpl21	-3.74937
							Ctnnd1	1.79364
							Pusl1	-2.85381
							Fam210b	-2.01586
							Man2c1	1.5029
							Dusp26	-1.85758
							Ankrd50	-1.63892
							Atp1a1	1.865
							Rpl10a	-2.28702
							Zfp950	-3.164
							Nr1d1	-1.7263
							L1cam	2.62211
							Oga	1.53789
							Lrch2	2.00085
							Grin2a	-3.81384
							Ankhd1	1.82671
							Maob	2.58948
							Ubr5	1.81092
							Rprm	-1.87966
							Utp4	1.55298
							Srrt	1.47518
							Epg5	1.70783
							Capn2	1.38032
							Hat1	1.82316
							Aldh1l2	1.71722
							Mcmbp	1.44101
							Ctnnbl1	1.41486
							Gsg1l	-2.82859
							Mphosph8	2.31359
							Tor1aip2	-4.10896
							Mcm9	-2.20173
							Ctsl	2.62884
							Mvb12b	-1.89857
							Fam214b	-2.151
							Trmt1l	2.4291
							Tmem64	-3.18277
							Gap43	-2.34154
							Fastk	-2.12627
							Yars	1.41015
							Lypd6	-2.94697
							Nus1	-2.20828
							Desi1	-2.04875
							Ppp1r12a	1.36497
							Dop1b	1.63927
							Rplp2	-2.82544
							Sephs2	-1.93638
							Psmg2	1.81134
							Galk2	1.59746
							Zfpm1	-2.78574
							H4c14	-2.5691
							Coil	1.50167
							Dock11	2.07004
							Susd4	-2.50084
							Baz1b	1.72828
							Dda1	-1.66259
							Klhl4	2.34517
							Gm49337	1.81825
							Cnksr2	1.4189
							Prpf38b	2.41998
							Gucy1a1	1.50081
							Fasn	1.7733
							Htatsf1	1.3822
							Hacl1	2.25046
							Smarcal1	1.58616
							Acp1	-2.95679
							Armh3	1.53
							Ppp2r5b	-1.58191
							Urb1	1.89058
							Ift74	2.01151
							Pcdhga5	-2.25377
							Nkain2	-2.47964
							Bclaf3	2.14952
							Heatr3	1.42184
							Ube2d1	-1.49911
							Fam149b	-3.03158
							Spice1	2.02254
							Iars	1.64377
							Mrpl12	-1.65869
							Agap1	-1.51361
							Fam104a	-2.0403
							Eml4	1.34338
							Fxr1	1.66055
							Lancl1	1.42722
							Syt9	-2.32472
							Timm8b	-2.71776
							Ttl	-1.55536
							Lynx1	-2.77911
							Usf2	-2.19659
							Sdad1	1.53237
							Vps52	1.33512
							Gpx1	-1.99538
							Cul7	1.9035
							Siah1a	-2.51369
							Usp15	1.66209
							Parn	1.6013
							Rad9a	-2.27333
							Ap4b1	1.7396
							Chmp3	-1.84652
							Igf2	-4.09932
							Pum3	1.51543
							Etfb	1.84168
							Tspyl2	1.54131
							Scmh1	-2.34576
							Ost4	-3.70505
							Adpgk	-3.19155
							Lrrc42	1.65469
							Cenpj	2.24672
							Ccdc22	1.4927
							Mtr	1.77148
							Arid4b	1.54092
							Zscan21	1.7012
							Sla2	-3.32279
							Nck2	-2.07789
							Srxn1	-2.29591
							Chd4	1.83232
							Gls	1.38148
							Dusp8	-1.60609
							Fem1a	-2.03354
							H1f2	-2.42068
							Rnmt	1.44189
							Zfp445	1.70601
							Trim8	-1.90155
							H2ax	-2.67405
							Dazap2	-1.66388
							Trafd1	1.37439
							Ephx2	2.28799
							Mta3	1.3362
							Nab1	-2.38009
							Tunar	-2.41816
							Kcna2	-2.62962
							Smarcc1	1.34048
							Cinp	-2.09485
							Dnm1l	1.41797
							Dap3	1.4007
							Ap3b1	1.54209
							Plcxd2	-1.71857
							Ncbp1	1.36958
							Pde4b	1.32907
							Pepd	1.48232
							Tmem151a	-3.16201
							Sh2b3	-3.43957
							Pyroxd1	1.82456
							Iscu	-2.97991
							Ddx17	1.30201
							Mex3a	-1.8895
							Anapc15	-3.22296
							Pygm	2.08452
							Hltf	2.40656
							Rbm5	2.48967
							Gm49450	-1.90566
							Pip4p1	-1.5233
							Vim	1.82649
							Yaf2	-2.31867
							Sik2	1.44313
							Rasgrp2	1.54649
							Gm49909	-2.96969
							Cherp	1.39669
							Rflnb	-2.26254
							Supt16	1.42597
							Psmc4	1.32638
							Stag2	1.51142
							Kcnh3	-2.93714
							Bmpr2	-1.59643
							Cnot1	1.53546
							Lrrc40	1.47225
							Dbr1	1.97701
							Ccdc74a	-4.65719
							Apbb3	1.76107
							Alkbh5	-1.8864
							Rps25	-3.41472
							Pou2f1	-1.93918
							Zmym2	1.50348
							Pex5	1.5654
							Pcdhga6	-2.12067
							Atp6ap1	1.86308
							Ube2f	-3.81963
							Arhgef40	1.36763
							Fam171b	-1.87967
							Rbm22	1.49195
							Dipk1a	-2.57666
							Tbcd	1.34063
							Rc3h2	-1.86431
							Pcdhga7	-2.13716
							Tomm7	-2.37448
							Mmgt1	-2.40486
							Prim1	1.76885
							Gsn	2.50897
							Med17	1.84895
							Pcdhga3	-2.13584
							Bap1	-1.3347
							Jpt2	-1.8236
							Brd8	1.88545
							Gabra5	-2.35594
							Snapc3	-2.03673
							Gatc	-2.22878
							Tcof1	1.347
							Rnf213	1.91061
							Hs3st2	-2.38693
							4930453N24Rik	-2.53679
							Gemin4	1.76941
							Gm20695	-1.56818
							Aldh1b1	1.72848
							Usp10	1.44939
							Atxn1l	-2.1661
							Uhmk1	-2.34174
							Gm49394	-4.03682
							Rccd1	-2.55432
							Zfp664	-1.96756
							Mpdz	1.80164
							H4c1	-4.08475
							Pelp1	1.42745
							Rapgef3	1.63115
							Morc2a	1.73183
							Elp4	1.74227
							Pcdhgb1	-2.26723
							Pcdhgb7	-2.0945
							Washc4	1.67731
							Pcdhga9	-2.20694
							Chrnb2	-2.62955
							Pygb	1.3323
							Acd	-2.05013
							Rpgrip1l	1.6559
							Ndufb11	-1.87483
							Clstn3	2.39118
							Gm20431	-3.28402
							Afdn	1.66153
							Supt3	1.819
							Ampd2	1.56692
							Rbpj	-2.59934
							Med24	1.53047
							Cluh	1.33345
							Pum1	1.40464
							Dlg3	1.49831
							Tbc1d22b	-1.55729
							Rsf1	1.56885
							Gpd2	1.32739
							Snd1	1.50833
							Pick1	1.4418
							Lgalsl	-1.70323
							Puf60	1.49004
							Hnrnpr	1.58185
							D1Ertd622e	-1.88071
							Atg2b	1.43299
							Tbc1d16	-1.9919
							Akt2	-1.82125
							Traf4	-1.96345
							Sertad2	-2.30116
							Ppp1r1a	-2.24999
							Glis2	-1.82699
							Ints2	1.98546
							Dock7	2.10098
							Snf8	-2.24892
							1810058I24Rik	-2.60823
							Epn1	-1.69351
							Bri3bp	-2.54174
							Dvl1	-1.89012
							Gsk3a	-1.46556
							Smg9	1.52458
							Plekha3	-2.89705
							Ago1	-1.35563
							Irf5	-3.9404
							Upf3b	2.21547
							Pcdhga4	-2.11763
							Chtop	-1.79745
							St3gal2	-2.47626
							Rps17	-2.53421
							Dnttip2	1.66791
							Snx16	1.40303
							Rlbp1	1.40579
							2310022B05Rik	-1.92437
							Rbmxl1	-1.92674
							Vps13b	1.49147
							Kif21a	1.51176
							Polk	2.10265
							Stxbp5l	2.07773
							Fsd1l	1.47837
							Ampd3	1.73405
							Lrrc58	-1.86356
							Exoc3	1.2478
							Pea15a	-1.82813
							Pcdhga1	-2.15211
							Elovl6	-2.40989
							Rffl	-3.44406
							Vps13d	1.5359
							Tdrd7	1.46322
							Praf2	-2.53348
							Phrf1	1.4612
							Hras	-1.91338
							Lrrc49	1.49265
							Rnf157	-1.34327
							Rab15	-2.86321
							Nsg2	-1.63291
							Desi2	-1.95245
							Rexo1	-2.42581
							Cpne8	1.522
							Ddx23	1.25006
							Begain	-1.78184
							Fam219a	-1.33173
							Pygl	2.11715
							Anapc1	1.64645
							Bbs12	2.31068
							Mcrip1	-1.51423
							Ptma	-2.60757
							Tcerg1	1.44572
							Add1	1.23371
							Uba3	1.32798
							Plekha8	-2.98428
							Tnik	1.45492
							Tnpo2	1.3683
							Mospd3	-2.60946
							Aff2	1.44672
							Rcan1	-1.47845
							Nrarp	-3.38596
							Zmat3	-2.59007
							Ppfia2	1.25602
							Klhdc4	1.49124
							Jak1	1.20995
							Atxn2	1.53933
							Cep290	1.92962
							Chadl	-2.6348
							C330007P06Rik	-2.70852
							Vps13c	1.51218
							Armc9	1.50342
							Atp6v1e1	1.53166
							Sys1	-2.40965
							Phf3	1.3335
							Ubl3	-1.74752
							Ythdf2	1.22705
							Rps18	-2.50941
							Cat	1.37464
							Glyr1	1.19588
							Pstk	-2.54688
							Cenpe	1.68748
							Ist1	1.25795
							Mrps9	1.55633
							Bdh1	1.28579
							Eef2	-1.38011
							Psma5	-1.78596
							Acad11	1.95041
							Hcfc1	1.49374
							Nrbp1	1.24942
							Trip12	1.61821
							Idh3g	1.41022
							Pygo1	-1.76032
							Rpl15	-2.05966
							Sec22c	-2.13156
							Zc3hc1	1.58364
							Fkbp1a	-1.31912
							Fam102a	-2.03312
							Leng8	1.99273
							Syt16	-1.44928
							Zdhhc8	-3.12967
							Sumo3	-1.76654
							Uck1	-1.96911
							Aaas	1.48538
							Hmgcr	2.44628
							Rfng	-2.32666
							Pcdhga8	-2.12193
							Nsdhl	1.51469
							Tra2a	1.97547
							Rps15a	-2.30091
							Prpf19	1.36839
							Fam217b	-1.77068
							Lrrc14b	-3.8388
							Cyp51	1.46079
							Tuba1a	-1.83373
							Acadl	1.7379
							Tmem229a	-2.17379
							Dclk1	1.23811
							Mettl14	1.93368
							Klhl22	1.42445
							Urod	1.5867
							Sin3b	1.37509
							Taf10	-1.67909
							Epm2aip1	1.2046
							Crk	-1.35343
							Stmn1	-2.00852
							Abhd17c	-1.88067
							Trim24	1.30014
							Tspan17	-3.82679
							Kat8	1.63193
							Rpl22	-2.42166
							Neto2	-2.6385
							Spop	-1.70655
							Arpc3	1.74245
							Zfp512	1.32266
							Mios	1.33244
							Utp14a	1.50571
							Nsun6	2.32238
							Inha	-5.69706
							Fxyd6	-2.10064
							Vps35	1.2293
							Sez6l2	2.1062
							Tpm4	-2.35038
							Senp7	1.74453
							Xiap	-1.70475
							Itgb3bp	-3.32057
							Polr1c	1.40449
							Eef1a1	-1.77697
							Usp27x	1.46931
							Luc7l3	2.09722
							Ccdc88c	1.77526
							Fig4	1.35539
							Cep120	1.32884
							Smarca4	1.52428
							Tcerg1l	-1.80327
							Gm45799	-2.87799
							Pcp4l1	-2.75578
							Plcb1	1.30153
							Cep131	1.74599
							Sugp2	1.73065
							Baiap2	1.69514
							Selenop	-2.39264
							Arfgap1	1.56876
							Usp31	-2.12567
							Agpat3	-2.64057
							Reep1	-1.82154
							Pqbp1	1.38491
							Ccl27a	-2.13392
							Snrpa1	1.37937
							Ttc23	-3.72684
							Brd2	-1.38225
							Atf7ip	1.26579
							Mtmr7	1.30883
							Hspa4l	1.60428
							Snrpf	-3.51065
							Pfkp	1.92385
							Casp8ap2	-2.73824
							Glcci1	-2.66285
							Hba-a1	-4.15383
							Dvl2	1.45848
							Tceal6	-2.21308
							1110032A03Rik	-2.87113
							Tnpo3	1.32663
							Sarnp	-3.1265
							Eif3c	1.12695
							H2bc8	-3.53221
							Klf13	-1.93801
							Cul9	1.88387
							Dgcr8	1.39642
							Neurod2	-1.49298
							Tmem28	-3.22796
							Fbxo30	1.64116
							Mterf4	1.59218
							Gtf3c3	1.32242
							Rps6ka6	1.53224
							Pcdhga2	-2.11426
							Tshz2	-1.38534
							Fry	2.15073
							Phf8	1.55212
							Aldh1a1	2.07865
							Cwf19l2	1.94259
							Rhbdd2	-2.73757
							Cox14	-2.21755
							Cyb5d1	-3.12385
							Pip5k1b	-3.11634
							Btf3l4	-3.17398
							Atf5	-2.4699
							Rpl17	-3.16936
							Rhou	-1.71635
							Ykt6	-1.54824
							Dexi	-2.87888
							Gpr176	-3.26095
							Igsf21	-1.92991
							Rsc1a1	-3.6963
							Rnpepl1	-3.22072
							Mgll	-1.67387
							Rnf126	-1.50146
							Sbk1	-2.2836
							Pdcl	1.80149
							Pank4	1.51542
							Ip6k2	1.32048
							Nynrin	1.52674
							Gm42517	-2.60572
							Bex2	-2.47403
							Scand1	-2.10909
							Rab10	-1.91203
							Selenoh	-1.92443
							Exoc6	1.35489
							Gfod1	-1.76536
							Tti1	1.76471
							Cacfd1	-2.90978
							Fkrp	-2.94121
							Btg1	-2.48566
							Ndn	-1.84644
							Umps	1.36403
							Pak6	-1.71536
							H2bc15	-5.49658
							Fam53c	-1.6243
							Renbp	2.78726
							Ints12	1.54395
							Stk40	-1.98805
							Ppp1r14c	-2.19095
							Trp53i11	-2.27822
							Fmo1	2.03142
							Uqcr11	-2.06152
							Oprm1	-3.71616
							Smim14	-1.52542
							Taok3	-1.5686
							Crebzf	-2.50512
							Dyrk2	-1.38932
							Megf9	-2.43654
							Cdk14	-1.65734
							Mras	-1.57466
							Kctd12	-1.66901
							Ecd	1.37385
							Rpl14	-1.97987
							Kazn	-1.40277
							Shisa4	-2.21162
							Gpr45	-4.19633
							Psma3	-1.77879
							Plcb4	1.42073
							Pcdhga10	-1.99155
							Asb1	-1.69764
							Dlst	1.1593
							Serinc1	1.57683
							Hsbp1	-1.73407
							Evi5	-1.66303
							Rhob	-1.81278
							Fto	1.12948
							Hacd1	-4.50674
							Mbd6	-3.54429
							Ago2	-1.84398
							Cenpo	-3.03708
							Tmem38a	-2.85086
							Got1	1.30989
							Arpc5	-1.47388
							Strip2	1.52218
							Lyrm9	-2.43143
							Acsl4	1.71797
							Ipo9	1.28095
							Ube4b	1.4378
							Marchf4	-2.10686
							Serhl	-2.43344
							AI593442	-1.83337
							Abcf1	1.23801
							Emc8	-1.34386
							Ubxn2a	-3.0387
							Fbxl2	-1.60001
							Lhfpl3	-2.89097
							Ensa	-2.15143
							Uqcr10	-1.89737
							Slc25a5	-1.51625
							Ankrd13b	-1.67069
							Ddx42	1.3198
							Hnmt	1.95858
							Slc29a4	-2.967
							Zfp658	2.19379
							Suds3	-1.58904
							Cog4	1.41597
							Top1	1.5814
							Glo1	-2.28902
							Rnf217	-2.12561
							Atox1	-2.1023
							Pfas	1.39686
							Zbtb24	1.84933
							Tmem223	-2.44575
[truncated: 11,080 more rows]

## Sheet: Enrichment_WT
Shah genename	Shah log(FC)	Maurin genename	Maurin log(FC)	Darnell genename	Darnell log(FC)		genename	Total Log (FC)		Shah	Maurin	Darnell	Total
ARHGAP32	0.828739	LRRC7	0.665012	LRRC7	0.665012		Fbl	-1.01346									Average	0.523717	0.510506			0.519745	0.598383		Average	0.345098	0.533087
APC	0.848624	SIPA1L1	0.84156	SIPA1L1	0.84156		Cntrl	0.950361									SEM	0.041556	0.0567459			0.0323144	0.0593834		SEM	0.0152727	0.0417695
SPTBN2	0.77084	PITPNM2	0.603737	SPTB	0.678823		Fam107b	-0.776496									Count	116	69			212	52		Count	646	111
CAMK2A	0.4319	NAV3	0.915436	TNS3	0.781572		Gabra2	1.58803		0.518789	0.535234	0.372663	0.04036	Average			Percentage of FMRP targets		0.605405		Percentage or run off resistant		0.19697		Percentage of FMRP targets		0.146631
TTC3	0.805335	RASGRP1	0.532707	FRMPD4	0.527759		Myh8	1.29876		1.29638e-31	1.71309e-45	4.70281e-86		T-test
NISCH	0.803724	MPRIP	1.02542	PITPNM2	0.603737		Lrrc7	0.666391									T-test comparing		0.851287		T-test comparing		0.248052		T-test comparing		4.23537e-05
SYNJ1	0.646562	PDZD2	0.592066	ARHGEF4	0.572251		Dmxl1	1.01049									FMRP targets and non-targets				Run off and non-Run off mRNAs				Run off and non-Run off mRNAs
HNRNPDL	-0.626739	ARHGAP32	0.828739	NAV3	0.915436		Klhl32	0.697719		1.14057e-23	3.25724e-31	6.63753e-52		T-test with random set from total approximately equal to test set)
DLGAP1	0.371758	HIVEP2	0.662911	PPP1R9B	0.977825		Ar	1.11929		5.51949e-21	3.7665e-38	4.14902e-56
PTK2B	0.339657	MYO9A	0.82691	CPLX1	-0.609936		Pde11a	0.902215		3.67144e-22	2.57112e-34	6.71604e-59					T-test against total mRNAs	3.90982e-21	6.74378e-12			1.60888e-34	1.01798e-12			5.34614e-29	1.2155e-15
SPTBN1	1.19703	ACACA	0.741417	RASGRP1	0.532707		Adgrv1	0.953849		1.21288e-26	8.67696e-39	3.05746e-56
NCKAP1	0.386346	ARHGAP21	0.565228	PLXND1	1.09114		Sptb	0.679991		1.52398e-19	4.31305e-32	1.5814e-51					Shah				Maurin				Darnell
DST	1.2141	DOCK9	0.876548	MPRIP	1.02542		Exph5	1.49365		1.26066e-20	4.3669e-36	8.3085e-48						FMRP targets	Non-FMRP targets			Not run-off resistant	Run-off resistant			Not run-off resistant	Run-off resistant
CKB	-0.421029	ZFP106	0.486785	PDZD2	0.592066		Frmpd1	0.662331		1.15641e-23	4.10699e-32	6.99594e-57
CX3CL1	0.974557	APC	0.848624	ARHGAP32	0.828739		Sipa1l1	0.842847		2.96019e-24	3.43986e-41	5.7751e-45
MYO5A	1.39561	RALGAPA1	1.12059	HIVEP2	0.662911		Kif27	0.906018		7.30132e-27	6.59938e-41	2.03567e-46					ACO2	0.305959			AAK1	0.343			AAK1	0.343
HNRNPK	-0.390125	SRCAP	0.488838	SORBS2	0.602383		Tpm3	-0.848361		1.748e-24	2.00712e-34	9.107e-43					ACTB	0.0224997			ABR	0.12955			AATK	0.440407
CYFIP2	0.54953	SPTBN2	0.77084	RAPGEF1	0.451369		Sh3bgrl2	-0.815412									AKAP11		0.803457		ACACA	0.741417			ABCA2	0.331679
ENPP2	0.947031	UNC80	1.05362	MED14	0.535093		Borcs6	-0.703348		1.14849e-23	1.0254e-34	1.12258e-51		Median of random tests			ALDOA	-0.164274			ADCY1	0.5855			ABCA3	0.956704
SYNGAP1	0.398841	CAMK2A	0.4319	ARHGAP21	0.565228		Ttn	1.88399									ANK2	0.775783			ADGRB1	0.46895			ABCG1	0.192437
KALRN	0.886365	TANC2	0.969851	DOCK9	0.876548		Frmpd4	0.528939		3.44548e-23	3.07619e-34	3.36774e-51		Bonferroni Adjustment			ANK3	0.532067			ADGRB2	0.455323			ABR	0.12955
PGK1	-0.362965	TTC3	0.805335	ZFP106	0.486785		Wdr17	0.854719									ANKS1B		0.260216		ADGRL1	0.675879			ACLY	0.266271
ATRN	1.01511	MED13L	0.47681	DLGAP2	0.77645		Igsf1	1.10179									AP2B1	0.361007			ADGRL3	1.25976			ACO2		0.305959
EPHA4	0.873367	CDC42BPA	0.415731	STXBP5	0.468318		Tns3	0.782568									APBB1	-0.219219			AFF4	0.0437473			ACTB		0.0224997
AKAP11	0.803457	HIVEP1	0.867612	APC	0.848624		Ptma	-1.19954									APC	0.848624			AGAP2	0.0624683			ADAP1	-0.132572
SLC17A7	0.734763	NF1	1.21977	DICER1	0.582212		Pitpnm2	0.604871									APLP1	0.552563			AGTPBP1	0.269406			ADARB1	-0.0522337
CAMK2B	0.304114	MACF1	0.759333	ARID2	0.604236		Sbf2	0.490437									APLP2		0.781359		AKAP11	0.803457			ADCY1	0.5855
PRKCG	0.394441	NISCH	0.803724	RALGAPA1	1.12059		Nnt.1	0.654204									APOE	0.178231			AKAP6	0.810526			ADCY5	0.316172
ATP2B1	1.05855	SYNJ1	0.646562	ARHGAP20	0.392404		Arhgef4	0.573404									APP	0.983415			AKT3	-0.0111045			ADD1	0.205896
TSPYL4	-0.315776	CREBBP	0.54215	SPTBN2	0.77084		Nbeal1	1.00568									ARHGAP32	0.828739			ANK2		0.775783		ADNP	0.131405
ANK2	0.775783	UBR3	0.860375	ARAP2	0.515643		Vwa5b2	0.770515									ATP1A1	1.08869			ANK3		0.532067		AFF3	0.489153
ANK3	0.532067	ADGRL3	1.25976	PIKFYVE	0.795981		Ildr2	0.848632									ATP1A2	0.907468			APBA1	-0.0977736			AFF4	0.0437473
HK1	0.517699	SPHKAP	0.789627	UHRF1BP1L	0.368137		Efcab5	0.986681									ATP1A3	1.09395			APC	0.848624			AGAP1	0.177186
SLC1A2	0.822059	SHANK2	0.512427	MYO16	0.831491		Nkapd1	-0.858477									ATP1B1	0.404266			APC2	0.971985			AGAP2	0.0624683
PRKAR1A	-0.315024	SPTBN1	1.19703	CAMK2A	0.4319		Slco1c1	1.66253									ATP2A2	1.01411			APP	0.983415			AGAP3	-0.0477927
CKAP5	0.6243	SMG1	1.00494	DAB2IP	0.440427		Cplx1	-0.608744									ATP2B1		1.05855		AREL1	0.0483052			AGPAT3	0.152029
MAP1B	0.9668	NCKAP1	0.386346	TANC2	0.969851		Nnt	0.656229									ATP2B2	1.13796			ARF3	-0.209981			AGRN	0.64446
RELN	1.49854	PRICKLE2	0.373033	TTC3	0.805335		Plce1	0.920719									ATP6AP1		0.623294		ARFGEF1	0.388971			AGTPBP1	0.269406
HSP90B1	0.988004	PCDH9	0.551662	MED13L	0.47681		Rasa4	0.603853									ATP6V0A1	0.509348			ARFGEF3	0.929285			AHDC1	0.527499
ATP2A2	1.01411	RAPGEF4	0.441221	NRIP1	0.633103		Myh3	1.28695									ATP6V1A		0.309142		ARHGAP21	0.565228			AKAP6	0.810526
CNTN1	1.07675	DST	1.2141	USP34	1.02566		Rasgrp1	0.533899									ATP6V1B2	-0.122335			ARHGAP32	0.828739			AKAP9	0.497218
SPTAN1	1.02421	AAK1	0.343	CDC42BPA	0.415731		Hnrnpa3	-1.1022									ATRN		1.01511		ARHGAP35	0.10993			AKT3	-0.0111045
GRIN1	0.988835	DMXL2	1.28122	HIPK1	0.350476		Fip1l1	-0.60156									BSG		0.391815		ARHGEF12	-0.0726929			ALDOA		-0.164274
KIF5A	1.0281	MYO5A	1.39561	RAPGEF2	0.609127		Erbin	0.454149									BSN	0.975265			ARPP21	-0.034203			ALDOC	-0.169278
USP9X	0.810344	SETD5	0.321576	HIVEP1	0.867612		Fut10	-1.27406									CACNA1E	1.06563			ASH1L	1.21747			ALS2	0.403291
NRXN1	0.93446	CYFIP2	0.54953	NF1	1.21977		Nav3	0.916513									CACNA2D1		0.843305		ATP1A3		1.09395		AMPH	0.217983
ATP2B2	1.13796	DOCK3	0.943441	NWD1	0.643385		Fam135a	0.596815									CADM3		0.508516		ATP1B1		0.404266		ANAPC1	0.777189
DNAJC6	0.384785	SCN8A	1.18044	NUP98	0.7246		Ppp1r9b	0.979348									CALR		0.557448		ATP2B2		1.13796		ANK1	0.542217
PTPRZ1	0.865644	SYNE1	0.866665	PTK2	0.422181		Hnrnpm	-0.491255									CAMK2A	0.4319			ATP2B4	1.10733			ANK2		0.775783
KIF1A	0.8377	NCOR1	0.538766	MACF1	0.759333		Ptms	-1.04364									CAMK2B	0.304114			ATXN1	-0.0887483			ANK3		0.532067
SRRM2	0.70426	RYR2	1.226	RPTOR	0.780833		Rffl	-1.47579									CANX		0.580814		BIRC6	1.37638			ANKRD11	0.419261
ATP1A1	1.08869	SYNGAP1	0.398841	MTMR4	0.60503		Tet2	0.57113									CELF2	-0.118663			BMPR2	0.364426			ANKRD17	0.615349
KIF1B	0.663463	ASH1L	1.21747	TULP4	0.393694		Dennd3	1.07572									CELF4		0.00854004		BSN		0.975265		ANKRD52	0.269401
GRIA2	0.904421	ARFGEF1	0.388971	NISCH	0.803724		Dennd4a	0.772792									CELSR2	1.27648			CACNA1A	1.01773			AP1B1	0.536681
ANKS1B	0.260216	UNC13A	1.17322	DIP2B	0.664154		Pdzd2	0.593204									CHGB		0.75346		CACNA1B	1.03701			AP2A1	0.412118
EEF1A1	-0.421304	KALRN	0.886365	SYNJ1	0.646562		Plxnd1	1.0924									CHL1		1.15822		CACNA1E		1.06563		AP2A2	0.12667
UBA1	0.443683	ATP2B4	1.10733	CREBBP	0.54215		Gm45808	-0.603559									CHN1	-0.00721861			CACNA1G	0.311003			AP2B1		0.361007
NRCAM	1.00581	MYO18A	1.00036	TSC2	0.882083		Mprip	1.02651									CKAP5	0.6243			CALM1	-0.250181			AP3D1	0.654703
SERINC1	0.744696	AKAP6	0.810526	IQSEC2	0.428783		Abhd6	0.927062									CKB	-0.421029			CALM3	-0.358525			APBA1	-0.0977736
CACNA2D1	0.843305	NBEA	1.12804	DLGAP1	0.371758		Adamts9	1.25667									CLASP2	0.0678464			CALN1	-0.103098			APBB1		-0.219219
CLSTN2	1.07045	SHANK1	0.363411	UBR3	0.860375		Actn2	0.922643									CLSTN1	0.889863			CAMK2A		0.4319		APC		0.848624
EEF2	0.450591	KMT2D	0.929346	PLCB1	0.361144		Phf23	-0.678935									CLSTN2		1.07045		CAMSAP2	0.292148			APC2	0.971985
APP	0.983415	AKAP11	0.803457	NPAS2	0.457623		Rplp2	-0.858737									CLSTN3		1.07788		CAMTA2	0.0474351			APLP1		0.552563
CLTC	0.420539	LARS2	-0.882057	REV3L	0.945548		Gm17349	-0.821005									CLTC	0.420539			CBX6	-0.157615			APOE		0.178231
MAP1A	1.30012	CLASP1	0.566905	MINK1	0.392023		Arhgap32	0.82965									CLU		0.431541		CDC42BPA	0.415731			APP		0.983415
CLSTN1	0.889863	NAV1	0.961032	DOCK4	0.984813		Hivep2	0.664006									CNKSR2		0.247737		CDC42BPB	0.515645			ARAP2	0.515643
NRXN3	0.965796	LINGO1	0.82875	SHANK3	0.608737		Erc2	0.721866									CNTN1		1.07675		CDK16	-0.202883			ARF3	-0.209981
GPM6B	0.475303	HECTD1	1.07067	SPHKAP	0.789627		Ranbp17	0.678564									CNTNAP1		0.996475		CELF2		-0.118663		ARFGEF1	0.388971
PLD3	0.800289	KMT2C	1.10049	PTK2B	0.339657		Ccdc141	0.754366									CPE	0.268632			CELSR2	1.27648			ARHGAP20	0.392404
AP2B1	0.361007	CAMSAP2	0.292148	ZNFX1	0.951743		Fgfbp3	-1.03432									CTNNB1	0.248126			CEP170B	0.221004			ARHGAP21	0.565228
ATP1A3	1.09395	ANK2	0.775783	CIT	0.671849		Isy1	-0.822657									CX3CL1		0.974557		CHD3	0.0828706			ARHGAP23	0.326265
ATP6V1A	0.309142	KIF21B	0.325899	SHANK2	0.512427		Sorbs2	0.603598									CYFIP2		0.54953		CHD4	0.442862			ARHGAP32		0.828739
GLG1	0.892384	PLXNA4	1.15953	SPTBN1	1.19703		Synj2	0.584009									DCLK1	0.0930461			CHD5	0.29999			ARHGAP33	-0.116051
GAA	1.07267	UBR5	1.00141	SMG1	1.00494		Gm19345	-0.897499									DDX5		-0.086025		CLASP1	0.566905			ARHGEF11	0.32692
CELSR2	1.27648	FAT3	1.59448	NCKAP1	0.386346		Utp23	-0.68445									DISP2	0.93024			CLASP2		0.0678464		ARHGEF12	-0.0726929
CTNNB1	0.248126	ANK3	0.532067	PRICKLE2	0.373033		Zfp579	-0.440519									DLGAP1	0.371758			CLSTN1		0.889863		ARHGEF17	0.392924
NELL2	0.748002	SRGAP3	0.559533	FAT4	0.923887		Taf15	-0.700018									DNAJC6	0.384785			CLTC		0.420539		ARHGEF2	0.263245
CHGB	0.75346	PREX1	0.473321	PCDH9	0.551662		Pcsk1	2.04257									DNER		0.864562		CPE		0.268632		ARHGEF4	0.572251
ATP1A2	0.907468	EP300	0.651971	DLC1	0.443098		Abcf1	-0.520607									DNM1	0.0986466			CREBBP	0.54215			ARHGEF7	0.0343193
PCDH1	0.889976	UNC13C	0.697239	TRAPPC10	0.342737		Wbp4	-0.559095									DPP6		1.0396		CTNNB1		0.248126		ARID1A	0.524848
SLC12A5	1.14258	ADCY1	0.5855	RAPGEF4	0.441221		4933434E20Rik	-0.962218									DPYSL2	-0.284629			CTNND2	0.125293			ARID1B	0.420204
CACNA1E	1.06563	NTRK3	0.838241	PDE8B	0.512124		Slbp	-0.542183									DST	1.2141			CYFIP2	0.54953			ARID2	0.604236
DNER	0.864562	HK1	0.517699	TCF20	0.518299		Zfp94	-0.714935									DYNC1H1	1.16048			D430041D05RIK	0.766817			ARNT2	0.0982817
SEZ6	0.716714	HUWE1	1.10125	DST	1.2141		Tubgcp5	0.478822									EEF1A1		-0.421304		DCLK1		0.0930461		ARPP21	-0.034203
FASN	0.962252	SLC1A2	0.822059	ANK1	0.542217		Fus	-0.672211									EEF1A2	-0.301949			DENND5A	0.101838			ARRB1	0.0991771
L1CAM	1.35334	MAP1B	0.9668	RALGAPB	0.656356		Htatip2	-1.35689									EEF2	0.450591			DLG2	0.0901549			ASH1L	1.21747
NTRK2	0.634818	PTPRT	0.435517	EPN1	-0.379207		Coil	-0.635717									EGR1	0.0914738			DLG4	-0.1234			ATF7IP	0.271586
CHL1	1.15822	PEG3	0.7554	SETX	1.05414		Rapgef1	0.452641									ENPP2		0.947031		DLGAP3	0.00410983			ATG2A	0.74617
GPRASP1	1.00132	TLN2	0.702803	TIAM1	0.392364		Nsmce1	-0.587711									EPHA4		0.873367		DMXL2	1.28122			ATG2B	0.82673
SCG3	0.619306	BIRC6	1.37638	MICAL2	0.334541		Mfsd10	1.30946									FASN	0.962252			DNAJC6	0.384785			ATG9A	0.534008
HSPA5	0.886746	SPTAN1	1.02421	ANKRD17	0.615349		Tex15	1.14484									GAA		1.07267		DOCK3	0.943441			ATMIN	0.131098
APBB1	-0.219219	KIF5A	1.0281	AAK1	0.343		Dgkh	0.58218									GABBR1	0.493396			DOCK9	0.876548			ATN1	-0.0820839
ATP6AP1	0.623294	HTT	1.05477	CKB	-0.421029		Shld2	0.930419									GABRA1		0.699858		DPYSL2		-0.284629		ATP13A2	0.253072
NPTN	0.670372	USP9X	0.810344	KCNH7	0.585296		Crtac1	1.25183									GLG1		0.892384		DST		1.2141		ATP1A1		1.08869
PTPRS	0.673999	VPS13D	1.38706	DMXL2	1.28122		Tardbp	-0.624911									GLUL	-0.106365			DYNC1H1		1.16048		ATP1A2		0.907468
DPP6	1.0396	WDFY3	1.24131	LPIN2	0.393518		Bbc3	-0.522222									GNAS	0.0838615			EEF2		0.450591		ATP1A3		1.09395
DISP2	0.93024	TENM3	1.21108	MYO5A	1.39561		Denn2b	0.752894									GPM6A	0.0716648			EIF4G1	0.580171			ATP1B1		0.404266
CALR	0.557448	ARFGEF3	0.929285	JPH4	-0.314959		Arhgap42	0.530482									GPM6B	0.475303			EIF4G2	-0.477167			ATP2A2		1.01411
PSAP	0.608733	HIPK2	0.299584	SETD5	0.321576		Med14	0.53616									GPRASP1		1.00132		EIF4G3	0.561635			ATP2B2		1.13796
SLC8A2	0.86805	SLC8A1	1.02374	PREX2	0.638777		Pik3c2a	0.909292									GRIA1		0.404719		ENC1	-0.167627			ATP2B4	1.10733
LRP1	1.31337	NRXN1	0.93446	CYFIP2	0.54953		Cacna1d	1.062									GRIA2		0.904421		EP300	0.651971			ATP5A1	-0.288172
PCLO	1.23555	ATP2B2	1.13796	RASGRF1	0.68291		Dnah5	1.64821									GRIN1	0.988835			EPB41L1	0.112303			ATP5B	-0.160803
SORT1	0.822632	PI4KA	1.10143	DOCK3	0.943441		Hnrnpa2b1	-0.889795									HK1	0.517699			FAM171B	0.116937			ATP6V0A1		0.509348
BSN	0.975265	DNAJC6	0.384785	SCN8A	1.18044		Ints6	0.477471									HNRNPDL		-0.626739		FASN		0.962252		ATP6V0D1	0.0365696
NCAM1	1.05185	PCNX	0.630492	SYNE1	0.866665		Fam135b	1.12092									HNRNPK		-0.390125		FAT3	1.59448			ATP6V1B2		-0.122335
CLSTN3	1.07788	KIF1A	0.8377	NCOR1	0.538766		Msantd4	-0.745176									HNRNPU		0.0253121		FRY	1.30801			ATP9A	0.786824
VGF	0.720852	AGTPBP1	0.269406	RYR2	1.226		Nhs	0.818772									HSP90AB1	0.117261			GABBR1		0.493396		ATXN1	-0.0887483
APLP2	0.781359	SON	1.31814	PINK1	0.388895		Fignl1	0.48286									HSP90B1		0.988004		GAS7	-0.0787685			AUTS2	0.0777102
GABRA1	0.699858	SRRM2	0.70426	SYNGAP1	0.398841		Leo1	-0.664298									HSPA5		0.886746		GLUL	-0.106365			B3GAT1	0.159027
MDH1	-0.255874	KCNMA1	0.833507	WNK2	0.377325		Hps5	0.911842									HSPA8		0.17151		GNAL	-0.0207661			BAP1	0.128814
CANX	0.580814	KIF1B	0.663463	ASH1L	1.21747		Arhgap31	0.650601									KALRN	0.886365			GNAO1	-0.0761123			BAZ2A	0.25448
GABBR1	0.493396	IGSF9B	0.566164	SBF1	0.33217		Pappa2	1.3063									KIF1A	0.8377			GNB1	0.0212896			BCAN	0.557839
PPP2R1A	-0.2044	CACNA1A	1.01773	ARFGEF1	0.388971		Hnrnph3	-0.756819									KIF1B	0.663463			GPM6A		0.0716648		BCL9L	-0.00221992
PDIA3	0.474228	CDC42BPB	0.515645	PDS5B	0.640914		Myo9a	0.82795									KIF5A	1.0281			GPM6B		0.475303		BCR	0.141173
SEZ6L	1.01301	SRCIN1	0.750533	HDAC4	0.338771		Iqce	-0.455542									L1CAM		1.35334		GRIK5	0.230279			BIRC6	1.37638
SV2A	0.633278	ITPR1	0.858851	SCN2A	0.899721		Pcgf6	-0.614699									LRP1	1.31337			GRIN2A	0.806148			BMPR2	0.364426
ATP6V0A1	0.509348	EEF2	0.450591	UNC13A	1.17322		Polr3d	-0.508995									MAGED1	0.0505957			GRIN2B	0.545243			BPTF	0.933811
CLU	0.431541	APP	0.983415	KALRN	0.886365		Ercc3	0.409707									MAP1A	1.30012			GRM5	0.626378			BRD4	-0.127336
SYT11	0.528215	CLTC	0.420539	ATP2B4	1.10733		Arhgef28	0.484279									MAP1B	0.9668			GSK3B	0.0194752			BRSK1	-0.0398154
SYP	0.522779	NRXN2	0.749914	MYO18A	1.00036		Gpr155	1.24647									MAP2	0.183232			HECTD1	1.07067			BRSK2	0.1139
NDRG4	0.201083	MAP1A	1.30012	AKAP6	0.810526		Hdgfl2	-0.541517									MATR3		0.210821		HERC1	1.35598			BSN		0.975265
APLP1	0.552563	CLSTN1	0.889863	NBEA	1.12804		Rnf17	1.02089									MDH1		-0.255874		HERC2	1.51351			C2CD2L	0.485278
CADM3	0.508516	D430041D05RIK	0.766817	PTPRD	1.23359		Fnip2	0.585159									MYO5A	1.39561			HIPK2	0.299584			CABIN1	0.748743
ACO2	0.305959	GPM6B	0.475303	TRO	0.838413		Zfp106	0.488128									NCAM1	1.05185			HIVEP1	0.867612			CACNA1A	1.01773
SEZ6L2	0.931505	TNRC18	0.654777	SYT7	0.581641		Acaca	0.742492									NCAN	0.529654			HIVEP2	0.662911			CACNA1B	1.03701
PRKCB	0.181854	SACS	0.807153	CHD8	0.865308		Nap1l5	-0.467963									NCDN	0.0973502			HK1		0.517699		CACNA1E		1.06563
SLC22A17	0.455708	ADGRB2	0.455323	SHANK1	0.363411		Cdh9	1.57367									NCKAP1	0.386346			HSP90AB1		0.117261		CACNA1G	0.311003
RTN3	0.355419	EIF4G2	-0.477167	ATG2A	0.74617		Shox2	-0.667631									NDRG4	0.201083			HSPA8		0.17151		CACNA1I	1.12665
CNKSR2	0.247737	PRPF8	1.25863	MYO10	1.01937		Arhgap20	0.393479									NEDD4	0.25979			HTT	1.05477			CACNB1	-0.266348
NEDD4	0.25979	ATP1A3	1.09395	DIP2A	0.410956		Arhgap21	0.566375									NEFL		0.0987256		HUWE1	1.10125			CACNB3	-0.376337
DYNC1H1	1.16048	HERC2	1.51351	ARHGEF17	0.392924		Otof	1.22944									NELL2		0.748002		IGSF9B	0.566164			CADPS	0.291245
GRIA1	0.404719	HERC1	1.35598	AFF3	0.489153		Prr18	-0.547642									NISCH	0.803724			ITPR1	0.858851			CALM1	-0.250181
CNTNAP1	0.996475	KIDINS220	0.578947	KIF21A	0.333314		Kdm6a	0.820808									NPTN		0.670372		KALRN		0.886365		CALM3	-0.358525
MATR3	0.210821	KMT2A	1.06405	NSD1	0.549587		Rock2	0.479605									NPTXR	0.242618			KCNMA1	0.833507			CAMK2A		0.4319
NCAN	0.529654	CELSR2	1.27648	EPHA4	0.873367		Celsr1	1.14201									NRCAM		1.00581		KIDINS220	0.578947			CAMK2B		0.304114
SPOCK2	0.452216	CTNNB1	0.248126	KNDC1	0.788671		Ctxn2	-1.30343									NRXN1	0.93446			KIF1A		0.8377		CAMK2N1	-0.273692
OSBPL1A	0.170833	ADGRL1	0.675879	NOMO1	0.825309		Dnah8	1.03655									NRXN3	0.965796			KIF1B		0.663463		CAMKK2	0.134402
TUBB5	-0.16849	GRIN2A	0.806148	LARS2	-0.882057		Dph2	-0.503787									NSF	-0.0788301			KIF21B	0.325899			CAMSAP1	0.205968
ATP1B1	0.404266	FRY	1.30801	SLC17A7	0.734763		Rasal1	0.444082									NTRK2	0.634818			KIF5A		1.0281		CAMTA1	0.379481
SYT1	0.379103	MYCBP2	1.48424	ANAPC1	0.777189		Anp32a	-0.870496									OSBPL1A		0.170833		KIF5C	0.141423			CAMTA2	0.0474351
MAP2	0.183232	CEP170B	0.221004	CAMK2B	0.304114		Stxbp5	0.469498									PCDH1	0.889976			KLF13	0.0891719			CAND1	0.302287
TECR	0.377129	CACNA1E	1.06563	CLASP1	0.566905		Sart1	-0.469276									PCLO	1.23555			KMT2A	1.06405			CASKIN1	-0.00193478
BSG	0.391815	FASN	0.962252	SORL1	1.04302		Samd9l	0.678515									PDIA3		0.474228		KMT2C	1.10049			CBX6	-0.157615
SLC4A10	0.310865	TNKS2	0.264805	AKAP9	0.497218		Golga4	0.822697									PGK1		-0.362965		KMT2D	0.929346			CDC42BPA	0.415731
EEF1A2	-0.301949	NTRK2	0.634818	MON2	0.835065		Calml4	-1.01174									PJA2	-0.128521			LARS2	-0.882057			CDC42BPB	0.515645
PREPL	0.162517	TRIO	0.669616	NAV1	0.961032		Zscan21	-0.449178									PKM		-0.0605682		LINGO1	0.82875			CDK16	-0.202883
HSPA8	0.17151	MYH10	1.13915	OGDH	0.512714		Dock9	0.877713									PLD3	0.800289			LMTK2	0.653389			CDK17	-0.0697845
SNAP91	0.139126	LMTK2	0.653389	PUM1	0.411749		Zfp553	-0.489007									PPP2R1A	-0.2044			LRP1		1.31337		CDK5R1	-0.139286
ALDOA	-0.164274	EIF4G3	0.561635	PRKCG	0.394441		Dlgap2	0.77748									PPP3CA	0.052243			LRRC7	0.665012			CDK5R2	-0.100456
CPE	0.268632	ROBO2	0.830713	TRIP12	0.534889		Pds5a	0.536419									PREPL		0.162517		LRRC8B	0.170518			CDKL5	0.322987
DPYSL2	-0.284629	GRM5	0.626378	ZER1	0.365644		Resf1	0.863962									PRKAR1A		-0.315024		MACF1	0.759333			CELF5	-0.0101155
RTN1	0.232315	CHD5	0.29999	NCOR2	1.00106		Cd2bp2	-0.552895									PRKCB	0.181854			MAP1A		1.30012		CELSR2		1.27648
UBQLN2	-0.237416	PLXNA1	0.763962	LINGO1	0.82875		Kank1	0.712607									PRKCG	0.394441			MAP1B		0.9668		CELSR3	1.08024
SPARCL1	0.273085	CHD4	0.442862	CACNA1I	1.12665		Snrpd1	-0.823924									PSAP	0.608733			MAP2		0.183232		CHD3	0.0828706
ATP6V1B2	-0.122335	LRP1	1.31337	TSPYL4	-0.315776		Sbno1	0.598904									PTK2B	0.339657			MAPK1	0.108689			CHD4	0.442862
SYNPO	0.148557	PCLO	1.23555	ANK2	0.775783		Srcap	0.489659									PTPRS	0.673999			MED13	0.189747			CHD5	0.29999
CELF2	-0.118663	BSN	0.975265	MADD	0.798662		Dicer1	0.583223									PTPRZ1		0.865644		MED13L	0.47681			CHD6	1.03356
TUBB4A	-0.252972	UBR4	1.42525	MAP4K4	0.415205		Atp5k	-0.786276									RELN	1.49854			MEF2C	0.0633713			CHD8	0.865308
NPTXR	0.242618	NCAM1	1.05185	SIPA1L2	0.531141		Arid2	0.605239									RTN1	0.232315			MPRIP	1.02542			CHN1		-0.00721861
PJA2	-0.128521	PRRC2C	0.652227	KIF21B	0.325899		Ppp4r4	0.581279									RTN3	0.355419			MYCBP2	1.48424			CHN2	-0.264636
APOE	0.178231	PKP4	0.190635	PLXNA4	1.15953		Dnajc17	-0.759674									SCG3		0.619306		MYH10	1.13915			CHST2	0.177413
GLUL	-0.106365	CACNA1B	1.03701	UBR5	1.00141		Ccdc34	-0.761445									SERINC1		0.744696		MYO18A	1.00036			CIC	0.297009
HSP90AB1	0.117261	CALM3	-0.358525	FAT3	1.59448		Eea1	0.460791									SEZ6		0.716714		MYO5A		1.39561		CIT	0.671849
NCDN	0.0973502	PLXNA2	0.828247	ANK3	0.532067		Ctcf	-0.558212									SEZ6L		1.01301		MYO9A	0.82691			CKAP5		0.6243
DNM1	0.0986466	GABBR1	0.493396	DAGLA	0.797539		Pnpt1	0.718967									SEZ6L2	0.931505			MYT1L	-0.00979042			CKB	-0.421029
DCLK1	0.0930461	PRRC2B	0.38159	SRGAP3	0.559533		Apc	0.849706									SLC12A5	1.14258			NAV1	0.961032			CLASP1	0.566905
SYN1	0.102995	GRIN2B	0.545243	PREX1	0.473321		Kctd9	-0.887958									SLC17A7	0.734763			NAV3	0.915436			CLASP2		0.0678464
DDX5	-0.086025	ADGRB1	0.46895	ATG2B	0.82673		Slc25a30	-0.576797									SLC1A2	0.822059			NBEA	1.12804			CLCN3	0.34484
SYN2	0.0811095	PGM2L1	0.220537	NAV2	1.09774		Rnf141	-0.978212									SLC22A17	0.455708			NCAM1		1.05185		CLEC16A	0.026053
GNAS	0.0838615	SYT11	0.528215	KIFC2	0.394057		Rpap2	-0.554423									SLC4A10		0.310865		NCAN		0.529654		CLIP3	-0.262335
EGR1	0.0914738	WNK1	0.20768	EP300	0.651971		Rbm42	-0.479869									SLC8A2	0.86805			NCDN		0.0973502		CLSTN1		0.889863
CLASP2	0.0678464	YWHAG	-0.213828	TNRC6B	0.33355		Ralgapa1	1.12143									SNAP91	0.139126			NCKAP1		0.386346		CLTC		0.420539
NEFL	0.0987256	STX1B	-0.302666	UNC13C	0.697239		Eif4b	-0.554046									SORT1	0.822632			NCOR1	0.538766			CNP	0.0412542
NSF	-0.0788301	NDRG4	0.201083	MAP7D1	-0.29875		Smc5	0.623915									SPARCL1	0.273085			NDRG4		0.201083		COBL	-0.0250215
VCP	-0.0775225	MED13	0.189747	DIP2C	0.449744		Med12l	0.980919									SPOCK2		0.452216		NDST1	0.317874			CPE		0.268632
PKM	-0.0605682	PRKCB	0.181854	PLEC	1.03801		Zrsr2	-0.73487									SPTAN1	1.02421			NEDD4		0.25979		CPLX1	-0.609936
TUBA4A	0.0738856	NDST1	0.317874	MAST1	0.455391		Scn1a	1.82438									SPTBN1	1.19703			NF1	1.21977			CPLX2	-0.321823
STXBP1	0.0603868	BMPR2	0.364426	MAST4	0.7832		Fam192a	-0.596025									SPTBN2	0.77084			NISCH		0.803724		CPT1C	-0.0592465
MAGED1	0.0505957	RTN3	0.355419	ADCY1	0.5855		Ptpn13	1.1428									SRRM2	0.70426			NLGN2	0.197197			CREBBP	0.54215
PPP3CA	0.052243	SPAG9	0.192191	SMARCA2	0.557753		Uhrf1bp1l	0.369278									STXBP1	0.0603868			NRXN1	0.93446			CRMP1	0.207032
GPM6A	0.0716648	PDE2A	0.227654	NTRK3	0.838241		Hnrnpc	-0.762033									SV2A	0.633278			NRXN2	0.749914			CRTC1	-0.136395
HNRNPU	0.0253121	NEDD4	0.25979	RPRD2	0.517253		Arap2	0.51712									SYN1	0.102995			NTRK2		0.634818		CTBP1	-0.1758
ACTB	0.0224997	SLC24A2	0.80307	MAPK8IP3	0.577259		Mafk	-1.06525									SYN2		0.0811095		NTRK3	0.838241			CTNNB1		0.248126
CELF4	0.00854004	DYNC1H1	1.16048	HK1	0.517699		Anapc4	0.515182									SYNGAP1	0.398841			PCDH10	0.22499			CTNND2	0.125293
CHN1	-0.00721861	RAB6B	-0.22831	DDX24	0.504152		Sptbn2	0.771867									SYNJ1	0.646562			PCDH9	0.551662			CUL9	1.15183
		CBX6	-0.157615	HUWE1	1.10125		Depdc5	0.508925									SYNPO	0.148557			PCLO		1.23555		CUX1	0.0304008
		EIF4G1	0.580171	SLC1A2	0.822059		Msi1	-0.503986									SYP		0.522779		PCNX	0.630492			CUX2	0.21282
		APC2	0.971985	TRPM3	0.720645		Micu2	-0.539098									SYT1	0.379103			PDE2A	0.227654			CYFIP2	0.54953
		NCAN	0.529654	AATK	0.440407		Khdrbs1	-0.439693									SYT11	0.528215			PDZD2	0.592066			DAB2IP	0.440427
		PHF24	0.163357	AP2A1	0.412118		Usp38	0.552253									TECR		0.377129		PEG3	0.7554			DAGLA	0.797539
		ATP1B1	0.404266	DCAF6	0.295936		Plekhg3	1.25093									TSPYL4	-0.315776			PGM2L1	0.220537			DAPK1	0.260901
		SYT1	0.379103	GTF3C1	0.846854		Jmjd1c	0.854909									TTC3	0.805335			PHF24	0.163357			DCAF6	0.295936
		MAP2	0.183232	CKAP5	0.6243		Phldb2	1.07177									TUBA4A		0.0738856		PI4KA	1.10143			DCLK1		0.0930461
		TCF25	-0.179807	MAP1B	0.9668		Srek1ip1	-0.566936									TUBB4A		-0.252972		PITPNM2	0.603737			DCTN1	0.350795
		ARF3	-0.209981	CHD6	1.03356		Zfp512	-0.396958									TUBB5		-0.16849		PKP4	0.190635			DDN	0.0791051
		STOX2	0.14157	PTPRT	0.435517		Simc1	0.895601									UBA1	0.443683			PLXNA1	0.763962			DDX24	0.504152
		CALM1	-0.250181	RELN	1.49854		H4c2	-0.964213									UBQLN2	-0.237416			PLXNA2	0.828247			DENND5A	0.101838
		HSPA8	0.17151	NHSL1	0.507579		Wbp11	-0.451251									USP9X	0.810344			PLXNA4	1.15953			DGCR2	0.174179
		RPH3A	0.162513	ARHGEF11	0.32692		Bcas3	0.544926									VCP		-0.0775225		PPP2R2C	-0.0969957			DGKZ	0.247137
		CPE	0.268632	ATP2A2	1.01411		Prpf3	-0.512588									VGF		0.720852		PPP3CA	0.052243			DHX30	0.107302
		SECISBP2L	0.146913	PEG3	0.7554		Zfp622	-0.479403													PREX1	0.473321			DICER1	0.582212
		CTNND2	0.125293	TLN2	0.702803		Unc80	1.05473													PRICKLE2	0.373033			DIDO1	0.552883
		TMOD2	-0.148765	BIRC6	1.37638		Ercc4	0.493282													PRKCB		0.181854		DIP2A	0.410956
		ABR	0.12955	SPTAN1	1.02421		Fam184a	0.468152													PRKCE	0.0712084			DIP2B	0.664154
		NLGN2	0.197197	GRIN1	0.988835		Mmp15	0.767778													PRPF8	1.25863			DIP2C	0.449744
		CDK16	-0.202883	KIF5A	1.0281		Tasor	0.613718													PRRC2A	0.0462396			DIRAS2	-0.136955
		DPYSL2	-0.284629	HTT	1.05477		Amot	0.904604													PRRC2B	0.38159			DISP2		0.93024
		RTN1	0.232315	USP9X	0.810344		Cep295	1.1109													PRRC2C	0.652227			DLC1	0.443098
		GRIK5	0.230279	VPS13D	1.38706		Slc9a9	1.7403													PSD3	-0.0212969			DLG2	0.0901549
		CELF2	-0.118663	WDFY3	1.24131		5330417C22Rik	0.847939													PTPRT	0.435517			DLG4	-0.1234
		ZBTB18	-0.12257	HIPK2	0.299584		Ranbp3	-0.431723													RAB6B	-0.22831			DLG5	0.403711
		ARHGAP35	0.10993	AP3D1	0.654703		Rab3gap1	0.604671													RALGAPA1	1.12059			DLGAP1		0.371758
		DLG4	-0.1234	CDKL5	0.322987		Ik	-0.63592													RAPGEF4	0.441221			DLGAP2	0.77645
		MAPK1	0.108689	SLC8A1	1.02374		Phka2	0.917977													RASGRP1	0.532707			DLGAP3	0.00410983
		PCDH10	0.22499	TSC22D1	-0.364638		Prr3	-0.56633													RC3H2	-0.0296423			DLGAP4	0.00211492
		GLUL	-0.106365	CLIP3	-0.262335		Pikfyve	0.796929													ROBO2	0.830713			DMWD	0.0114884
		HSP90AB1	0.117261	NRXN1	0.93446		Acad11	0.494399													RPH3A	0.162513			DMXL2	1.28122
		EPB41L1	0.112303	ZC3H7B	0.438533		Lzts3	-0.393751													RTN1		0.232315		DNAJC6		0.384785
		APBA1	-0.0977736	ATP2B2	1.13796		Ppp2r3a	0.674086													RTN3		0.355419		DNM1		0.0986466
		DENND5A	0.101838	SPEG	0.368418		Smtnl2	-0.511863													RTN4	0.120034			DOCK3	0.943441
		KIF5C	0.141423	AP1B1	0.536681		Syf2	-0.575601													RYR2	1.226			DOCK4	0.984813
		NCDN	0.0973502	PI4KA	1.10143		Dab2ip	0.441581													SACS	0.807153			DOCK9	0.876548
		CALN1	-0.103098	DNAJC6	0.384785		Rrnad1	-0.453309													SCD2	0.154059			DOT1L	0.24669
		TMEM178B	0.201028	PCNX	0.630492		Camk2a	0.433341													SCN8A	1.18044			DPP8	0.240266
		DCLK1	0.0930461	KIF1A	0.8377		Snw1	-0.505714													SECISBP2L	0.146913			DPYSL2		-0.284629
		CACNA1G	0.311003	AGTPBP1	0.269406		Arhgap26.1	0.561534													SETD5	0.321576			DSCAM	0.44272
		PPP2R2C	-0.0969957	SON	1.31814		Arhgap5	0.373258													SHANK1	0.363411			DSCAML1	0.723542
		ENC1	-0.167627	DGKZ	0.247137		Smim15	-0.891324													SHANK2	0.512427			DST		1.2141
		DLG2	0.0901549	SRRM2	0.70426		Ttc21b	0.862216													SIPA1L1	0.84156			DTNA	-0.143594
		FAM171B	0.116937	ATP1A1	1.08869		Rasgef1a	0.458516													SLC1A2	0.822059			DTX1	-0.105831
		RTN4	0.120034	GBF1	0.874207		Mfsd2a	1.00293													SLC24A2	0.80307			DUSP8	0.00989605
		ATXN1	-0.0887483	KLHL22	0.363429		Serbp1	-0.574336													SLC8A1	1.02374			DYNC1H1		1.16048
		GAS7	-0.0787685	GPAM	0.429281		Rbmx	-0.615097													SMG1	1.00494			EEF1A2		-0.301949
		KLF13	0.0891719	KCNMA1	0.833507		Grrp1	-1.11456													SON	1.31814			EEF2		0.450591
		GNAO1	-0.0761123	KIF1B	0.663463		Ptpdc1	0.649185													SPAG9	0.192191			EGR1		0.0914738
		LRRC8B	0.170518	IGSF9B	0.566164		Zmym4	0.397889													SPHKAP	0.789627			EHMT1	0.0234412
		CLASP2	0.0678464	MAPKBP1	0.616883		1700088E04Rik	-0.980524													SPTAN1	1.02421			EHMT2	-0.180297
		CHD3	0.0828706	CACNA1A	1.01773		Cttnbp2	0.469991													SPTBN1		1.19703		EIF4G1	0.580171
		SCD2	0.154059	GPRIN1	-0.278561		Sox8	-0.459596													SPTBN2		0.77084		EIF4G2	-0.477167
		AGAP2	0.0624683	CDC42BPB	0.515645		Top3b	0.458862													SRCAP	0.488838			EIF4G3	0.561635
		MEF2C	0.0633713	EP400	1.11232		Cygb	-0.500403													SRCIN1	0.750533			ELFN2	0.380489
		PRKCE	0.0712084	SYMPK	0.399987		Cfap54	0.882348													SRGAP3	0.559533			ELMO2	0.245742
		TRIM37	-0.0634523	UBA1	0.443683		Vwa8	0.727495													SRRM2	0.70426			EML2	0.104086
		ARHGEF12	-0.0726929	SRCIN1	0.750533		Rars	-0.381495													STOX2	0.14157			ENC1	-0.167627
		STXBP1	0.0603868	ITPR1	0.858851		Dmrtb1	-1.0741													STX1B	-0.302666			EP300	0.651971
		TRIM9	-0.0568927	SEC16A	0.61152		Herc3	0.500755													STXBP1		0.0603868		EP400	1.11232
		PRRC2A	0.0462396	ARID1A	0.524848		Dus2	0.540449													SYNE1	0.866665			EPB41L1	0.112303
		PPP3CA	0.052243	EEF2	0.450591		Rpgrip1l	0.726015													SYNGAP1	0.398841			EPHA4	0.873367
		CAMTA2	0.0474351	HCFC1	0.979713		Agl	0.738287													SYNJ1	0.646562			EPN1	-0.379207
		AFF4	0.0437473	TNIK	0.343568		Phtf1	-0.697185													SYT1		0.379103		EXTL3	0.0407898
		AREL1	0.0483052	APP	0.983415		Fbxo34	0.663437													SYT11		0.528215		FAM120A	0.26321
		GPM6A	0.0716648	CLTC	0.420539		Ift122	0.647285													TANC2	0.969851			FAM171B	0.116937
		ARPP21	-0.034203	NRXN2	0.749914		Myo16	0.832291													TCF25	-0.179807			FAM91A1	0.0131889
		TMEM38B	-0.0705739	MAP1A	1.30012		Hipk1	0.351464													TENM3	1.21108			FASN		0.962252
		PSD3	-0.0212969	SGIP1	-0.268117		Tdrd6	1.00097													TLN2	0.702803			FAT1	1.12957
		GSK3B	0.0194752	CABIN1	0.748743		9930012K11Rik	-0.948054													TMEM178B	0.201028			FAT2	0.0478797
		RC3H2	-0.0296423	SMARCA4	0.513118		Med13l	0.477865													TMEM38B	-0.0705739			FAT3	1.59448
		GNB1	0.0212896	IPO5	0.391348		Polr2f	-0.740681													TMOD2	-0.148765			FAT4	0.923887
		GNAL	-0.0207661	PTPRN2	0.742482		Dock5	1.00334													TNKS2	0.264805			FBXL16	0.0745044
		MYT1L	-0.00979042	PDE4B	0.239941		Peak1	0.670122													TNRC18	0.654777			FBXL19	-0.152461
		AKT3	-0.0111045	POLR2A	0.892588		Cwc25	-0.734016													TRAK2	0.00077184			FBXO41	0.160314
		ZYG11B	0.00868433	CLSTN1	0.889863		Sh3yl1	-0.506934													TRIM37	-0.0634523			FCHO1	0.280433
		DLGAP3	0.00410983	TRPC4AP	0.254932		Wipf1	-0.639476													TRIM9	-0.0568927			FKBP8	-0.188665
		TRAK2	0.00077184	SPEN	0.880766		Fam120c	0.803286													TRIO	0.669616			FOXK2	0.122689
				NRXN3	0.965796		Dzip3	0.548058													TTC3	0.805335			FOXO3	-0.18259
				LLGL1	0.282335		Greb1l	0.732294													UBR3	0.860375			FRMPD4	0.527759
				ELMO2	0.245742		Snx25	0.82506													UBR4	1.42525			FRY	1.30801
				SV2B	0.786605		Snrnp48	-0.749856													UBR5	1.00141			FSCN1	-0.167278
				CACNB3	-0.376337		Nucks1	-0.479797													UNC13A	1.17322			FYN	-0.0435482
				PDE4DIP	0.436631		Stat1	0.598709													UNC13C	0.697239			GABBR1		0.493396
				DPP8	0.240266		Hdgf	-0.531903													UNC80	1.05362			GABBR2	0.42442
				ANKRD11	0.419261		Clip1	0.934016													USP9X	0.810344			GARNL3	0.151801
				NCOA1	0.251145		Stim1	0.931614													VPS13D	1.38706			GAS7	-0.0787685
				PLD3	0.800289		Plekhg5	0.463205													WDFY3	1.24131			GBF1	0.874207
				TNRC18	0.654777		Wdr36	0.534345													WNK1	0.20768			GIT1	0.140853
				HEATR5B	1.00463		Wnk4	0.770461													YWHAG	-0.213828			GLUL		-0.106365
				EIF4G2	-0.477167		Nsfl1c	-0.608091													ZBTB18	-0.12257			GNAL	-0.0207661
				PRPF8	1.25863		Ybx1	-0.621158													ZFP106	0.486785			GNAO1	-0.0761123
				AP2B1	0.361007		Syncrip	-0.533651													ZYG11B	0.00868433			GNAS		0.0838615
				ATP1A3	1.09395		Cdc42bpa	0.417077																	GNAZ	0.062683
				TBC1D9	0.268207		Tanc2	0.970856																	GNB1	0.0212896
				HERC2	1.51351		9130401M01Rik	-0.458642																	GPAM	0.429281
				HERC1	1.35598		Pcyt1a	-0.459																	GPM6A		0.0716648
				ATP5A1	-0.288172		Sik2	0.634634																	GPR158	0.81033
				KDM4B	0.605194		Nrip1	0.634424																	GPR162	-0.0285155
				CELSR2	1.27648		Khsrp	-0.416073																	GPRIN1	-0.278561
				CTNNB1	0.248126		Wdr59	0.681164																	GRAMD1B	0.167022
				PACS2	0.282499		Ttc3	0.806304																	GRIK3	0.469758
				ARHGAP23	0.326265		Sumo1	-0.713252																	GRIK5	0.230279
				GRIN2A	0.806148		Zfp189	-0.607214																	GRIN1		0.988835
				ATP1A2	0.907468		Rab5if	-0.557155																	GRIN2A	0.806148
				FRY	1.30801		Srrm3	-0.362616																	GRIN2B	0.545243
				MYCBP2	1.48424		Frat1	-0.635162																	GRM4	-0.00233885
				ARID1B	0.420204		Ttc37	0.677483																	GRM5	0.626378
				UBE3C	0.253477		Rbm3	-0.734813																	GSK3B	0.0194752
				TBC1D9B	0.288683		Nrbf2	-0.920019																	GTF3C1	0.846854
				PCDH7	0.636314		Zfyve27	0.677207																	GTF3C2	0.00106034
				PCDH1	0.889976		Nrd1	0.402005																	HCFC1	0.979713
				LRP8	0.473042		Epas1	0.589832																	HCN2	0.215521
				SLC12A5	1.14258		Ppp1r9a	1.27705																	HDAC4	0.338771
				CACNA1E	1.06563		Tbc1d8b	0.739273																	HDAC5	0.0237376
				KCNH3	0.450507		Bbs12	0.644741																	HDLBP	0.0249439
				SLC6A17	0.641605		Dcaf1	0.764004																	HEATR5B	1.00463
				ALS2	0.403291		Zfp691	-0.910207																	HERC1	1.35598
				CACNB1	-0.266348		Cdkn1b	-0.509767																	HERC2	1.51351
				RUSC2	0.509379		Rpl5	-0.760333																	HIPK1	0.350476
				CIC	0.297009		Tut7	0.433838																	HIPK2	0.299584
				SEC23A	0.226044		Mbtd1	-0.589424																	HIPK3	0.36318
				FASN	0.962252		Usp34	1.02649																	HIVEP1	0.867612
				DIDO1	0.552883		Kdm5a	0.954229																	HIVEP2	0.662911
				PTPRJ	0.460044		Trim65	-0.634528																	HIVEP3	0.285816
				HIVEP3	0.285816		Tulp4	0.394662																	HK1		0.517699
				MTOR	0.933073		Anp32e	-0.656325																	HMGXB3	-0.0247537
				SLC6A1	0.813901		Raph1	0.65215																	HNRNPUL1	-0.0600178
				NTRK2	0.634818		Rps21	-0.537996																	HSP90AB1		0.117261
				ATP9A	0.786824		Tent4b	0.37292																	HTT	1.05477
				TRIO	0.669616		Tbk1	0.440368																	HUWE1	1.10125
				KDM5C	0.470438		Nwd1	0.644124																	IDS	0.300439
				IPO4	0.363212		Rapgef2	0.610286																	IGSF9B	0.566164
				BPTF	0.933811		Mrps23	-0.554145																	INPP4A	0.18909
				NDRG2	0.227448		Tmbim6	0.740942																	INTS1	0.899018
				MYH10	1.13915		Gas8	-0.503378																	IPO13	0.183689
				CAMTA1	0.379481		Edrf1	0.653338																	IPO4	0.363212
				UNC5A	0.711676		Ptk2	0.423195																	IPO5	0.391348
				ATF7IP	0.271586		Pdcd7	-0.534792																	IQSEC2	0.428783
				LMTK2	0.653389		Rlf	1.02094																	IQSEC3	0.222134
				APBB1	-0.219219		Prr14l	0.90411																	IRS2	0.233456
				EIF4G3	0.561635		Fubp1	-0.447571																	ITPR1	0.858851
				ABCA3	0.956704		Hivep1	0.868444																	ITSN1	0.210192
				CADPS	0.291245		Plcg2	0.777274																	JAK1	0.274778
				SLC4A4	0.492255		Fbxw7	0.405121																	JPH3	0.0654204
				HIPK3	0.36318		Mcf2	0.581048																	JPH4	-0.314959
				CELSR3	1.08024		Setmar	-1.23994																	KALRN		0.886365
				GRM5	0.626378		Rb1cc1	0.572419																	KCNA2	0.437485
				CHD5	0.29999		Hnrnpa1	-0.728153																	KCNB1	0.396506
				PLXNA1	0.763962		Tbc1d32	0.753129																	KCNC3	0.429835
				ULK1	0.269849		Dennd5b	0.476992																	KCND2	0.2905
				ZFHX2	0.428447		Hmgb3	-0.578762																	KCNH1	0.476496
				CHD4	0.442862		Pcca	0.549911																	KCNH3	0.450507
				RAP1GAP	0.221547		Abhd14b	-0.676772																	KCNH7	0.585296
				INTS1	0.899018		Pkp2	0.829911																	KCNMA1	0.833507
				DSCAML1	0.723542		Srsf11	-0.482777																	KCNQ2	0.273945
				NRGN	-0.307265		Nf1	1.22054																	KCNQ3	0.110067
				DSCAM	0.44272		Dlgap1	0.372849																	KCNT1	0.45119
				TRRAP	1.35487		Asap3	0.778902																	KDM4B	0.605194
				PTPRS	0.673999		Coq10b	-0.584454																	KDM5C	0.470438
				DISP2	0.93024		Nup98	0.725571																	KDM6B	0.293271
				PSAP	0.608733		Akt2	-0.474582																	KIF1A		0.8377
				CUL9	1.15183		Pop1	0.476879																	KIF1B		0.663463
				SLC8A2	0.86805		Banf1	-0.632375																	KIF21A	0.333314
				LRP1	1.31337		Ttc1	-0.559453																	KIF21B	0.325899
				RIMBP2	0.275126		D5Ertd579e	0.670183																	KIF3C	-0.0198016
				PCLO	1.23555		Ralgapa2	0.627165																	KIF5A		1.0281
				SORT1	0.822632		Xpa	-0.427718																	KIF5C	0.141423
				CHN2	-0.264636		Npas2	0.458864																	KIFC2	0.394057
				BSN	0.975265		Ice1	0.569154																	KLC1	-0.201918
				RERE	0.419592		Fam50a	-0.55297																	KLHL22	0.363429
				NCAM1	1.05185		Alms1	1.03758																	KNDC1	0.788671
				PCDHGA12	0.525577		Ccdc81	1.01463																	LARS2	-0.882057
				GPR158	0.81033		Ccdc181	-0.456439																	LHFPL4	0.306549
				TTBK1	0.26211		Ric1	0.397614																	LINGO1	0.82875
				RHOB	-0.356426		Hnrnpl	-0.438862																	LLGL1	0.282335
				BCAN	0.557839		Hecw1	0.79939																	LMTK2	0.653389
				UBE2O	0.449848		Plcb1	0.362381																	LMTK3	0.800131
				PKP4	0.190635		Mtmr4	0.605972																	LPIN2	0.393518
				CACNA1B	1.03701		Smpd4	0.490572																	LRP1		1.31337
				CALM3	-0.358525		Iqsec2	0.430139																	LRP3	0.283036
				PLXNA2	0.828247		Zfp420	-0.734553																	LRP8	0.473042
				FAM120A	0.26321		Kif20b	1.09437																	LRRC41	0.150199
				ADD1	0.205896		Rbm8a	-0.606199																	LRRC4B	0.119864
				GABBR1	0.493396		Brca1	0.738584																	LRRC7	0.665012
				DLG5	0.403711		Dnajc13	0.967567																	LRRC8B	0.170518
				PHLDB1	0.489495		Grm8	1.10911																	LRRN2	0.550334
				ULK2	0.224603		Macf1	0.76024																	LYNX1	0.253297
				MAST2	0.196443		Rptor	0.781686																	MACF1	0.759333
				PPP2R1A	-0.2044		Ezh2	-0.478144																	MADD	0.798662
				AMPH	0.217983		Adss	-0.365605																	MAGED1		0.0505957
				SV2A	0.633278		Lima1	0.755612																	MAGI2	0.0756761
				PACS1	0.213694		Unc13b	0.855124																	MAN2A2	0.218117
				OLFM1	0.483644		Ppfibp1	0.492743																	MAP1A		1.30012
				TMEM8B	0.537111		Iqcg	-0.627092																	MAP1B		0.9668
				GRIN2B	0.545243		Csdc2	-0.577012																	MAP2		0.183232
				ATP6V0A1	0.509348		Bcl7a	-0.39845																	MAP3K12	0.156241
				CUX2	0.21282		Fam214a	0.511184																	MAP4	-0.00497019
				PSD	0.206012		Ccdc153	-0.917956																	MAP4K4	0.415205
				PGM2L1	0.220537		Inpp4b	0.459877																	MAP7D1	-0.29875
				CAMSAP1	0.205968		Efhc2	0.564044																	MAPK1	0.108689
				WNK1	0.20768		Dip2b	0.665116																	MAPK4	0.0176173
				YWHAG	-0.213828		Mink1	0.393317																	MAPK8IP1	0.118046
				FCHO1	0.280433		Tshz2	0.531393																	MAPK8IP3	0.577259
				PCDHAC2	0.592561		Jak2	0.379172																	MAPKBP1	0.616883
				AGRN	0.64446		Cbx3	-0.705211																	MAST1	0.455391
				BAZ2A	0.25448		Wdr7	0.812526																	MAST2	0.196443
				XPO7	0.257358		Stxbp5l	0.802701																	MAST4	0.7832
				CRMP1	0.207032		Grk3	0.438977																	MAZ	-0.159854
				SNAP25	-0.250621		Gm19410	1.05774																	MBD5	0.310974
				TRIL	0.457704		Crebbp	0.543237																	MBP	0.0737996
				C2CD2L	0.485278		Ptk2b	0.340807																	MED13	0.189747
				NDRG4	0.201083		Nisch	0.804489																	MED13L	0.47681
				MBD5	0.310974		Msl1	-0.376105																	MED14	0.535093
				APLP1	0.552563		Slc24a3	0.930436																	MED16	0.117766
[truncated: 11,682 more rows]

## Sheet: Enrichment_FMR1-
Shah genename	Shah log(FC)	Maurin genename	Maurin log(FC)	Darnell genename	Darnell log(FC)		genename	log(FC)		Shah	Maurin	Darnell	Total
[truncated: 11,802 more rows]

[truncated: 3 more sheets: Shah, Maurin, Darnell]
