# Supplementary material for: FMRP regulates neuronal RNA granules containing stalled ribosomes, not where ribosomes stall
Source: eLife. 2026 Jul 20;14:RP106692. doi: 10.7554/eLife.106692 (PMC13384498; doi:10.7554/eLife.106692)
Supplement: Figure 7—source data 1. [file elife-106692-fig7-data1.xlsx]

## Sheet: Abundance
Extended Data Table S7-1. Abundance, Occupancy and Enrichment comparisons of the ratio between WT and FMR1- for mRNAs matching the Shah, Maurin and Darnell Lists and subsets of these lists. The Log(FC) between the values for WT and FMR1- for abundance, occupancy and enrichment are shown in separate sheets. For eac sheet the Log(FC) values for each mRNA in the selected list and all RNAs are given.…
Shah genename	Shah log(FC)	Maurin genename	Maurin log(FC)	Darnell genename	Darnell log(FC)			Total Log(FC)		Shah	Maurin	Darnell	Total
PRKCG	0.601575	LARS2	-0.975627	PRKCG	0.601575		Fmr1	3.81989									Average	0.0891393	0.0697762			0.08135	0.0437424		Average	0.0806952	0.0964343
SNAP91	0.324872	LRRC7	0.498795	LARS2	-0.975627		Wdfy1	4.02577									SEM	0.0136682	0.0167325			0.0117517	0.0176245		SEM	0.00660518	0.0139273
CAMK2A	0.427079	CEP170B	0.412071	FRMPD4	0.477512		Iffo1	-1.78697									Count	116	69			211	53		Count	645	112
PTK2B	0.340875	CAMK2A	0.427079	LRRC7	0.498795		Klhl32	0.987359		0.0819174	0.0738	0.0830238	-0.00586275	Average			Percentage of FMRP targets		0.605405		Percentage or run off resistant		0.200758		Percentage of FMRP targets		0.147952
TUBA4A	0.370088	GNB1	0.294166	ATMIN	0.570744		Anapc5	0.677435		5.3136e-14	1.94259e-13	5.49405e-40		T-test
PPP3CA	0.337247	PPP3CA	0.337247	PINK1	0.661657		Ide	-0.605227									T-test comparing		0.371576		T-test comparing		0.0787796		T-test comparing		0.308708
CNKSR2	0.390077	PDZD2	0.393531	ULK2	0.392299		Gabra2	1.93129		3.55602e-05	2.85018e-09	8.30096e-22					FMRP targets and non-targets				Run off and non-Run off mRNAs				Run off and non-Run off mRNAs
CAMK2B	0.283143	PITPNM2	0.350904	MED14	0.38136		Nr3c2	0.758446		0.00021049	0.00117784	4.19288e-14		T-test with random set from total approximately equal to test set)
ARHGAP32	0.27312	AAK1	0.304413	MICAL2	0.465477		Kcnh6	-1.06689		1.28035e-05	0.0189751	1.43363e-12
OSBPL1A	0.293473	PRKCE	0.296805	SNAP91	0.324872		Prkcg	0.601575		3.01276e-05	7.80892e-06	8.35914e-16					T-test against total mRNAs	3.17481e-10	2.82786e-05			5.36203e-12	0.00726031			2.20126e-18	9.46029e-10
GNAS	0.217054	ARHGAP32	0.27312	CAMK2A	0.427079		Spp1	0.782251		1.46011e-05	7.61974e-11	1.37117e-13
PRKCB	0.261203	HIVEP2	0.28719	IQSEC2	0.511842		Pex5l	0.637388		6.56189e-06	0.000153209	7.37737e-16					Shah				Maurin				Darnell
ANKS1B	0.227717	ZFP106	0.360792	PACS2	0.349492		Ccdc126	-1.91691		1.62542e-06	0.000490882	7.51743e-13						FMRP targets	Non-FMRP targets			Not run-off resistant	Run-off resistant			Not run-off resistant	Run-off resistant
ALDOA	0.220801	PRKCB	0.261203	PTK2B	0.340875		Fgfbp3	-1.38749		4.54548e-07	0.000106813	7.54942e-17
NCKAP1	0.236335	SETD5	0.27572	GNB1	0.294166		A830018L16Rik	0.49055		0.00110178	2.10792e-06	8.43906e-16
DNM1	0.208451	NAV3	0.332147	PDE8B	0.588755		Plxnb3	1.82618		1.66414e-05	0.000669245	1.19568e-09					ACO2	-0.00791479			AAK1	0.304413			AAK1	0.304413
STXBP1	0.191247	MACF1	-0.592558	PIP5K1C	0.334062		Slc6a20a	-2.49095									ACTB	0.102262			ABR	0.0333376			AATK	0.186452
MAP1A	0.261801	CDC42BPA	0.304262	PPP3CA	0.337247		Lars2	-0.975627		1.56213e-05	0.000130011	2.13864e-14		Median of random tests			AKAP11		0.023625		ACACA	0.15858			ABCA2	-0.0783089
EGR1	0.249739	RASGRP1	0.333186	TNS3	0.38372		Adss	-0.443451									ALDOA	0.220801			ADCY1	0.230382			ABCA3	-0.0527733
SLC17A7	0.606804	RC3H2	0.359614	PDZD2	0.393531		Frmpd4	0.477512		4.68638e-05	0.000390032	6.41591e-14		Bonferroni Adjustment			ANK2	-0.149326			ADGRB1	-0.0651007			ABCG1	-0.0866829
NCDN	0.208693	SIPA1L1	0.350037	USP32	0.319747		Sos2	0.471732									ANK3	-0.168415			ADGRB2	0.23885			ABR	0.0333376
NDRG4	0.18418	RALGAPA1	0.271988	PITPNM2	0.350904		Lrrc7	0.498795									ANKS1B		0.227717		ADGRL1	0.0350062			ACLY	-0.0487584
PKM	0.156467	KIF21B	0.210698	CAMK2B	0.283143		Card9	-1.33675									AP2B1	-0.018772			ADGRL3	0.102917			ACO2		-0.00791479
DLGAP1	0.212993	AGAP2	0.238332	TRAPPC10	0.328494		Atmin	0.570744									APBB1	0.0586564			AFF4	0.115923			ACTB		0.102262
SYN2	0.175294	AGTPBP1	0.238952	SHANK3	0.346916		Pink1	0.661657									APC	0.138353			AGAP2	0.238332			ADAP1	0.102854
CHN1	0.224089	CTNND2	0.205019	AAK1	0.304413		Cep170b	0.412071									APLP1	0.174864			AGTPBP1	0.238952			ADARB1	0.0473336
SYNGAP1	0.163783	ARPP21	0.309255	STXBP5	0.324492		Ulk2	0.392299									APLP2		0.00917193		AKAP11	0.023625			ADCY1	0.230382
SYNPO	0.274427	PKP4	0.236917	PRKCE	0.296805		Pgbd5	0.434556									APOE	0.0801819			AKAP6	0.0655757			ADCY5	0.00725667
CYFIP2	0.164639	NCKAP1	0.236335	TULP4	0.278757		Arhgap30	1.48209									APP	0.253586			AKT3	0.238888			ADD1	0.0621045
HNRNPU	-0.116784	STXBP1	0.191247	ARHGAP32	0.27312		Btaf1	-0.443871									ARHGAP32	0.27312			ANK2		-0.149326		ADNP	0.0279551
NEDD4	-0.143175	MED13L	0.267436	ARHGAP20	0.290871		Mapk9	0.376816									ATP1A1	0.20497			ANK3		-0.168415		AFF3	0.090805
EEF2	0.120476	MAP1A	0.261801	GIT1	0.328642		Frmpd1	0.511217									ATP1A2	-0.0392118			APBA1	0.076229			AFF4	0.115923
SYNJ1	0.136466	AKT3	0.238888	HIVEP2	0.28719		Med14	0.38136									ATP1A3	0.17441			APC	0.138353			AGAP1	0.143362
MYO5A	0.178991	TANC2	0.255145	ARAP2	0.429158		Zfp872	-1.64738									ATP1B1	0.191086			APC2	-0.0981561			AGAP2	0.238332
SLC1A2	0.32831	NCDN	0.208693	ZFP106	0.360792		Srr	0.345999									ATP2A2	0.106649			APP	0.253586			AGAP3	0.16292
CX3CL1	0.388014	UNC13A	0.283157	HIVEP3	0.371727		2010300C02Rik	0.488789									ATP2B1		0.195881		AREL1	-0.0857673			AGPAT3	0.283045
HNRNPDL	-0.155779	NDRG4	0.18418	GNAS	0.217054		Uap1	0.457827									ATP2B2	0.06279			ARF3	-0.00601741			AGRN	-0.0258618
DDX5	-0.102692	MAPK1	0.147756	PRKCB	0.261203		Mical2	0.465477									ATP6AP1		0.162851		ARFGEF1	0.188086			AGTPBP1	0.238952
CLU	0.241706	NAV1	0.178531	LYNX1	0.585321		Rdh10	-1.40309									ATP6V0A1	0.207507			ARFGEF3	0.0862538			AHDC1	-0.0479475
ANK3	-0.168415	HIPK2	0.198542	SETD5	0.27572		Snap91	0.324872									ATP6V1A		0.00871472		ARHGAP21	0.205393			AKAP6	0.0655757
GRIN1	0.369226	PDE2A	0.272102	MINK1	0.331368		Camk2a	0.427079									ATP6V1B2	-0.00472727			ARHGAP32	0.27312			AKAP9	-0.119044
SPTAN1	-0.177068	HIVEP1	0.196947	NAV3	0.332147		Iqsec2	0.511842									ATRN		0.228197		ARHGAP35	0.0729146			AKT3	0.238888
MATR3	-0.106295	CREBBP	0.20428	PIGQ	0.721784		Pacs2	0.349492									BSG		0.121478		ARHGEF12	-0.0257499			ALDOA		0.220801
CTNNB1	0.092527	NF1	0.207922	ARHGEF11	0.303533		Ngb	1.23425									BSN	0.0501134			ARPP21	0.309255			ALDOC	0.0458408
NEFL	0.134257	GRIN2A	0.684811	BRSK2	0.284278		Ptk2b	0.340875									CACNA1E	-0.0261956			ASH1L	0.0521508			ALS2	-0.00393243
APC	0.138353	SYNGAP1	0.163783	GTF3C2	0.362187		Ndrg3	0.329285									CACNA2D1		0.136754		ATP1A3		0.17441		AMPH	0.145941
SPTBN1	-0.145629	DOCK9	0.246128	FBXL16	0.337757		Tuba4a	0.370088									CADM3		0.0924595		ATP1B1		0.191086		ANAPC1	-0.0253434
PRKAR1A	-0.0830594	CAMSAP2	0.166067	MACF1	-0.592558		Wdr26	0.355873									CALR		-0.00671412		ATP2B2		0.06279		ANK1	0.264976
ACTB	0.102262	UNC80	0.235457	CDC42BPA	0.304262		Myh3	0.768945									CAMK2A	0.427079			ATP2B4	0.384123			ANK2		-0.149326
ANK2	-0.149326	ARHGAP21	0.205393	RASGRP1	0.333186		Gnb1	0.294166									CAMK2B	0.283143			ATXN1	0.102729			ANK3		-0.168415
NPTXR	0.184328	SRCIN1	0.241334	RC3H2	0.359614		Pnck	0.363929									CANX		0.0733308		BIRC6	0.16003			ANKRD11	-0.0448646
DST	-0.26471	CYFIP2	0.164639	CNP	0.375466		Pde8b	0.588755									CELF2	-0.0215086			BMPR2	0.0163547			ANKRD17	0.0392569
NPTN	0.308952	TNKS2	0.188267	GNAZ	0.243581		Kcnj9	1.18081									CELF4		0.00932545		BSN		0.0501134		ANKRD52	0.0811878
SYN1	0.084569	MPRIP	0.225181	SIPA1L1	0.350037		Pip5k1c	0.334062									CELSR2	0.163565			CACNA1A	0.0725874			AP1B1	0.061078
TTC3	0.0943706	STX1B	-0.18709	RALGAPA1	0.271988		Ppp3ca	0.337247									CHGB		-0.000842664		CACNA1B	-0.00671308			AP2A1	0.123349
NSF	0.0720986	NEDD4	-0.143175	KIF21B	0.210698		Tns3	0.38372									CHL1		-0.102258		CACNA1E		-0.0261956		AP2A2	0.0756614
GABRA1	0.302597	DENND5A	0.16745	ALDOA	0.220801		Lin52	-1.52635									CHN1	0.224089			CACNA1G	-0.226853			AP2B1		-0.018772
CKAP5	-0.0847747	VPS13D	0.171572	AGAP2	0.238332		Dusp9	1.34478									CKAP5	-0.0847747			CALM1	0.0449612			AP3D1	0.0327299
PLD3	0.254382	ARFGEF1	0.188086	ZER1	0.231031		Camkv	0.281344									CKB	-0.00275941			CALM3	-0.0319485			APBA1	0.076229
TUBB5	-0.0662178	EEF2	0.120476	TMEM8B	0.882111		Igsf1	0.832363									CLASP2	-0.0277863			CALN1	0.0275604			APBB1		0.0586564
SLC22A17	0.190706	DMXL2	0.15179	SBF1	0.22125		Bach2	-0.48791									CLSTN1	0.168224			CAMK2A		0.427079		APC		0.138353
VGF	0.241851	SYNJ1	0.136466	AGTPBP1	0.238952		Ndst3	-1.40054									CLSTN2		0.0200665		CAMSAP2	0.166067			APC2	-0.0981561
TSPYL4	-0.0706363	RTN4	-0.216277	DIP2B	0.219867		Mef2a	0.305455									CLSTN3		0.0835846		CAMTA2	0.190867			APLP1		0.174864
ATP6V0A1	0.207507	BIRC6	0.16003	CTNND2	0.205019		Rab39	-1.44082									CLTC	0.0329739			CBX6	0.0168484			APOE		0.0801819
GLUL	0.0788349	MYO5A	0.178991	ARPP21	0.309255		Cpne6	0.42025									CLU		0.241706		CDC42BPA	0.304262			APP		0.253586
SEZ6	0.191316	HERC2	0.168222	TEF	0.372341		Mtarc2	-0.336092									CNKSR2		0.390077		CDC42BPB	0.0755485			ARAP2	0.429158
EEF1A1	0.0925807	AFF4	0.115923	PKP4	0.236917		Pdzd2	0.393531									CNTN1		0.198259		CDK16	-0.0886014			ARF3	-0.00601741
FASN	0.0732843	SLC1A2	0.32831	TIAM1	0.28923		Usp32	0.319747									CNTNAP1		0.380154		CELF2		-0.0215086		ARFGEF1	0.188086
ATP1A1	0.20497	PHF24	0.141127	UHRF1BP1L	0.23904		Erbin	0.356468									CPE	0.112347			CELSR2	0.163565			ARHGAP20	0.290871
GRIA1	-0.175793	CAMTA2	0.190867	DIP2A	0.281017		Cnksr2	0.390077									CTNNB1	0.092527			CEP170B	0.412071			ARHGAP21	0.205393
SRRM2	0.067157	KMT2D	0.120654	FOXK2	0.291032		Pkib	1.73043									CX3CL1		0.388014		CHD3	-0.119013			ARHGAP23	0.0929256
ATP1B1	0.191086	MEF2C	0.109074	RAPGEFL1	0.293318		Pitpnm2	0.350904									CYFIP2		0.164639		CHD4	-0.109349			ARHGAP32		0.27312
APP	0.253586	ATP2B4	0.384123	WASF1	0.233261		Mapk6	-0.5445									DCLK1	-0.013698			CHD5	-0.0582539			ARHGAP33	-0.0324074
CNTNAP1	0.380154	RYR2	0.251505	NCKAP1	0.236335		Dennd2c	1.52147									DDX5		-0.102692		CLASP1	-0.00493139			ARHGEF11	0.303533
ATRN	0.228197	RAPGEF4	0.179897	PLCB1	0.214741		Zfp420	-0.798337									DISP2	-0.0147301			CLASP2		-0.0277863		ARHGEF12	-0.0257499
PTPRZ1	0.122445	ACACA	0.15858	RAPGEF1	0.266		Camk2b	0.283143									DLGAP1	0.212993			CLSTN1		0.168224		ARHGEF17	0.165788
GPM6B	0.134647	SECISBP2L	0.139964	PTEN	0.259166		Gm4924	-1.00359									DNAJC6	0.0587863			CLTC		0.0329739		ARHGEF2	-0.0172364
DYNC1H1	-0.0831814	KIDINS220	-0.23215	DGKZ	0.226976		Cdkl2	0.34686									DNER		0.111952		CPE		0.112347		ARHGEF4	0.222311
DNAJC6	0.0587863	ANK3	-0.168415	DNM1	0.208451		Itprid1	1.47183									DNM1	0.208451			CREBBP	0.20428			ARHGEF7	0.136136
ATP2B1	0.195881	UBR3	0.122738	STXBP1	0.191247		Trappc10	0.328494									DPP6		0.0044527		CTNNB1		0.092527		ARID1A	0.0674757
SLC8A2	0.199959	ADGRB2	0.23885	MED13L	0.267436		Shank3	0.346916									DPYSL2	-0.127358			CTNND2	0.205019			ARID1B	0.012281
DPYSL2	-0.127358	SPTAN1	-0.177068	KDM6B	-0.221739		Elk4	0.914109									DST	-0.26471			CYFIP2	0.164639			ARID2	0.230246
ATP6AP1	0.162851	CHD3	-0.119013	DCAF6	0.245079		Actr3b	0.378114									DYNC1H1	-0.0831814			D430041D05RIK	0.115854			ARNT2	0.0557995
KIF1B	-0.0631495	LRRC8B	0.295891	ARID2	0.230246		Aak1	0.304413									EEF1A1		0.0925807		DCLK1		-0.013698		ARPP21	0.309255
KIF5A	0.0605076	WDFY3	0.153893	MAP1A	0.261801		Mab21l2	-0.592991									EEF1A2	-0.0512846			DENND5A	0.16745			ARRB1	0.180088
SPTBN2	0.082409	UBR4	0.121683	AKT3	0.238888		Stxbp5	0.324492									EEF2	0.120476			DLG2	-0.0917048			ASH1L	0.0521508
KALRN	0.0946565	TLN2	0.123528	SPIRE1	0.314626		Gpi1	0.29873									EGR1	0.249739			DLG4	0.010524			ATF7IP	0.0343767
CNTN1	0.198259	GNAO1	0.0896801	GARNL3	0.210816		Wdr1	0.251018									ENPP2		-0.161733		DLGAP3	0.171692			ATG2A	0.159137
HK1	0.0628414	MYH10	-0.109023	HIPK3	0.30524		Ribc2	-1.37395									EPHA4		-0.0591967		DMXL2	0.15179			ATG2B	0.0552186
APBB1	0.0586564	GAS7	0.0964037	HDAC4	0.258786		Prkce	0.296805									FASN	0.0732843			DNAJC6	0.0587863			ATG9A	-0.0863595
APLP1	0.174864	CTNNB1	0.092527	EML2	0.221976		Tulp4	0.278757									GAA		-0.0574529		DOCK3	0.080586			ATMIN	0.570744
ATP1A3	0.17441	PSD3	0.0962074	DICER1	0.206661		Tardbp	-0.309815									GABBR1	0.0502512			DOCK9	0.246128			ATN1	0.0615737
CLSTN1	0.168224	APC	0.138353	EGR1	0.249739		Pdpn	-0.901526									GABRA1		0.302597		DPYSL2		-0.127358		ATP13A2	0.0938099
SYT11	-0.119841	SPTBN1	-0.145629	SH3BP4	0.235126		Zim1	-0.786453									GLG1		-0.120208		DST		-0.26471		ATP1A1		0.20497
CPE	0.112347	ADCY1	0.230382	NCOA1	0.233741		Wnk3	-0.363343									GLUL	0.0788349			DYNC1H1		-0.0831814		ATP1A2		-0.0392118
SERINC1	0.135671	DLGAP3	0.171692	SLC17A7	0.606804		Zfp418	-0.64855									GNAS	0.217054			EEF2		0.120476		ATP1A3		0.17441
CELSR2	0.163565	GRIK5	0.197875	DAB2IP	0.241328		Zbtb12	-0.372681									GPM6A	-0.0391137			EIF4G1	-0.00135566			ATP1B1		0.191086
APOE	0.0801819	CACNA1G	-0.226853	TANC2	0.255145		Tnrc6c	0.33265									GPM6B	0.134647			EIF4G2	-0.0775824			ATP2A2		0.106649
PPP2R1A	0.0392156	SCN8A	0.293371	TTLL7	0.225432		Ddx58	-0.651512									GPRASP1		-0.0447028		EIF4G3	0.0359662			ATP2B2		0.06279
NISCH	0.0425068	ANK2	-0.149326	BRSK1	0.261049		Arhgap32	0.27312									GRIA1		-0.175793		ENC1	-0.0900121			ATP2B4	0.384123
ENPP2	-0.161733	PCDH10	-0.1787	PLXND1	0.34758		Slc6a6	-0.460295									GRIA2		0.049102		EP300	0.0134799			ATP5A1	0.0535292
HNRNPK	-0.0454791	DLG2	-0.0917048	NPAS2	0.327908		Arhgap20	0.290871									GRIN1	0.369226			EPB41L1	-0.0196107			ATP5B	-0.014738
GLG1	-0.120208	SHANK1	0.107748	NCDN	0.208693		Fam72a	-1.45299									HK1	0.0628414			FAM171B	-0.0735647			ATP6V0A1		0.207507
SORT1	0.142253	TRIM37	-0.0980429	TTC7B	0.280056		Git1	0.328642									HNRNPDL		-0.155779		FASN		0.0732843		ATP6V0D1	0.108081
BSG	0.121478	MYO18A	0.118067	UNC13A	0.283157		Snrnp70	-0.268103									HNRNPK		-0.0454791		FAT3	-0.105243			ATP6V1B2		-0.00472727
SYT1	0.112865	PRICKLE2	0.0818536	DLC1	0.242535		Grk2	0.268905									HNRNPU		-0.116784		FRY	0.103791			ATP9A	0.117081
CACNA2D1	0.136754	CHD4	-0.109349	RAP1GAP	0.190377		Mgll	0.385574									HSP90AB1	0.0153583			GABBR1		0.0502512		ATXN1	0.102729
SEZ6L	0.104731	DST	-0.26471	KCNH3	0.501151		Grk6	0.395989									HSP90B1		-0.033105		GAS7	0.0964037			AUTS2	0.0489735
DNER	0.111952	KLF13	0.147364	NDRG4	0.18418		Hpca	0.385917									HSPA5		-0.0135151		GLUL	0.0788349			B3GAT1	-0.0565856
SCG3	0.114542	TMEM38B	-0.448133	ELMO2	0.1906		Snrpg	-1.08928									HSPA8		0.0363237		GNAL	0.0883939			BAP1	0.178764
ATP2A2	0.106649	SPHKAP	0.1042	DMWD	0.258053		Osbpl1a	0.293473									KALRN	0.0946565			GNAO1	0.0896801			BAZ2A	0.205901
PCDH1	0.106752	TTC3	0.0943706	ARRB1	0.180088		Rnf141	-0.846244									KIF1A	0.0265046			GNB1	0.294166			BCAN	0.23801
TUBB4A	-0.0652522	ARHGAP35	0.0729146	NR2F1	0.220672		Arhgap44	0.413911									KIF1B	-0.0631495			GPM6A		-0.0391137		BCL9L	0.0571425
PGK1	0.0442149	WNK1	-0.0977899	MAPK1	0.147756		Thrb	0.699694									KIF5A	0.0605076			GPM6B		0.134647		BCR	0.0492244
USP9X	-0.0342339	GNAL	0.0883939	NGEF	0.211189		Gamt	0.524173									L1CAM		0.0794408		GRIK5	0.197875			BIRC6	0.16003
PJA2	0.0297356	NBEA	0.0837974	TSC2	0.184416		Emc9	0.493032									LRP1	0.0473856			GRIN2A	0.684811			BMPR2	0.0163547
CLASP2	-0.0277863	STOX2	0.0853671	WWC1	0.239466		Hivep2	0.28719									MAGED1	-0.0188603			GRIN2B	0.0729244			BPTF	-0.118127
CLTC	0.0329739	CDC42BPB	0.0755485	NAV1	0.178531		Cybc1	-1.10851									MAP1A	0.261801			GRM5	-0.0385999			BRD4	0.134121
VCP	0.0373022	TRIO	-0.0978213	HIPK2	0.198542		Nrbp2	0.368112									MAP1B	0.0299196			GSK3B	0.0602865			BRSK1	0.261049
PSAP	0.0899889	GLUL	0.0788349	R3HDM2	0.192648		Camk4	0.324942									MAP2	-0.0174398			HECTD1	0.0794398			BRSK2	0.284278
HSPA8	0.0363237	LINGO1	0.241974	PDE2A	0.272102		Haghl	0.373531									MATR3		-0.106295		HERC1	0.0246187			BSN		0.0501134
PCLO	-0.0839458	APC2	-0.0981561	HIVEP1	0.196947		Arhgap31	0.368326									MDH1		0.0160326		HERC2	0.168222			C2CD2L	0.0810431
CADM3	0.0924595	ATXN1	0.102729	CREBBP	0.20428		Mllt3	-0.334653									MYO5A	0.178991			HIPK2	0.198542			CABIN1	-0.103714
BSN	0.0501134	GSK3B	0.0602865	LPIN2	0.202615		Gtdc1	0.497277									NCAM1	-0.0657432			HIVEP1	0.196947			CACNA1A	0.0725874
SLC12A5	0.0888236	FASN	0.0732843	DLGAP2	0.233825		Zfp94	-0.57741									NCAN	-0.0326907			HIVEP2	0.28719			CACNA1B	-0.00671308
CHL1	-0.102258	SRRM2	0.067157	DLGAP1	0.212993		Spag1	0.679817									NCDN	0.208693			HK1		0.0628414		CACNA1E		-0.0261956
KIF1A	0.0265046	ATP1B1	0.191086	NF1	0.207922		9930021J03Rik	0.377995									NCKAP1	0.236335			HSP90AB1		0.0153583		CACNA1G	-0.226853
EEF1A2	-0.0512846	APBA1	0.076229	ANK1	0.264976		Fam131a	0.360649									NDRG4	0.18418			HSPA8		0.0363237		CACNA1I	0.434733
NELL2	0.0939517	APP	0.253586	MBP	0.596789		Topbp1	0.357456									NEDD4	-0.143175			HTT	-0.00983511			CACNB1	0.126002
CANX	0.0733308	DOCK3	0.080586	SORBS2	0.22293		Acss3	-0.931913									NEFL		0.134257		HUWE1	0.0291449			CACNB3	-0.187951
GPRASP1	-0.0447028	PRRC2B	-0.0694493	GRIN2A	0.684811		Nab1	0.661807									NELL2		0.0939517		IGSF9B	0.109316			CADPS	-0.00688792
MAP1B	0.0299196	ARFGEF3	0.0862538	CHN1	0.224089		Tdrd12	1.33582									NISCH	0.0425068			ITPR1	0.145245			CALM1	0.0449612
CLSTN3	0.0835846	GPM6B	0.134647	SYNGAP1	0.163783		Arap2	0.429158									NPTN		0.308952		KALRN		0.0946565		CALM3	-0.0319485
SEZ6L2	-0.0835763	CHD5	-0.0582539	SYNPO	0.274427		Eif4enif1	0.350799									NPTXR	0.184328			KCNMA1	0.153799			CAMK2A		0.427079
EPHA4	-0.0591967	DYNC1H1	-0.0831814	AGAP3	0.16292		Herpud1	-0.418239									NRCAM		-0.0435577		KIDINS220	-0.23215			CAMK2B		0.283143
ATP1A2	-0.0392118	DNAJC6	0.0587863	LLGL1	0.207081		Vgll3	1.64142									NRXN1	0.00986534			KIF1A		0.0265046		CAMK2N1	-0.0905896
CELF2	-0.0215086	FRY	0.103791	CDK17	0.161965		Zfp106	0.360792									NRXN3	0.00142494			KIF1B		-0.0631495		CAMKK2	0.152083
L1CAM	0.0794408	DPYSL2	-0.127358	KNDC1	0.206171		Hivep3	0.371727									NSF	0.0720986			KIF21B	0.210698			CAMSAP1	0.136143
NCAM1	-0.0657432	UNC13C	-0.11012	DPP8	0.159461		Clip4	0.449033									NTRK2	0.0358283			KIF5A		0.0605076		CAMTA1	-0.0340497
ATP2B2	0.06279	ITPR1	0.145245	DOCK9	0.246128		Zfp280b	-0.994096									OSBPL1A		0.293473		KIF5C	0.00264591			CAMTA2	0.190867
SPARCL1	0.0471829	ZBTB18	-0.0566824	FAT1	-0.359548		Dgkh	0.366528									PCDH1	0.106752			KLF13	0.147364			CAND1	0.0128299
GABBR1	0.0502512	KIF1B	-0.0631495	NCOA6	0.229669		Ptrh1	1.14289									PCLO	-0.0839458			KMT2A	-0.0102281			CASKIN1	0.147939
LRP1	0.0473856	KIF5A	0.0605076	KIFC2	0.335788		Prrg3	-0.617346									PDIA3		0.0208724		KMT2C	0.0436512			CBX6	0.0168484
AP2B1	-0.018772	SPTBN2	0.082409	BAP1	0.178764		Camk2d	0.256773									PGK1		0.0442149		KMT2D	0.120654			CDC42BPA	0.304262
GAA	-0.0574529	KALRN	0.0946565	COBL	0.153228		Gnas	0.217054									PJA2	0.0297356			LARS2	-0.975627			CDC42BPB	0.0755485
MAGED1	-0.0188603	HK1	0.0628414	MIB1	0.164524		Zfpm1	0.763283									PKM		0.156467		LINGO1	0.241974			CDK16	-0.0886014
HSP90AB1	0.0153583	ATP1A3	0.17441	TMEM151A	0.518991		Gda	0.28658									PLD3	0.254382			LMTK2	0.0266441			CDK17	0.161965
RTN3	-0.0421533	AREL1	-0.0857673	ARHGAP21	0.205393		Utp14b	-0.383175									PPP2R1A	0.0392156			LRP1		0.0473856		CDK5R1	-0.0113582
MDH1	0.0160326	SMG1	0.0681033	BAZ2A	0.205901		Arl10	-0.545839									PPP3CA	0.337247			LRRC7	0.498795			CDK5R2	0.100046
GPM6A	-0.0391137	CLSTN1	0.168224	SRCIN1	0.241334		Rnmt	-0.277891									PREPL		-0.0166395		LRRC8B	0.295891			CDKL5	0.141639
MAP2	-0.0174398	KCNMA1	0.153799	AATK	0.186452		Zfp791	-0.552097									PRKAR1A		-0.0830594		MACF1	-0.592558			CELF5	0.192045
PREPL	-0.0166395	PI4KA	0.0569423	CYFIP2	0.164639		Rgs7	0.356659									PRKCB	0.261203			MAP1A		0.261801		CELSR2		0.163565
NCAN	-0.0326907	TMOD2	0.0479756	DOT1L	0.204128		Pfkp	0.47405									PRKCG	0.601575			MAP1B		0.0299196		CELSR3	-0.0554736
NTRK2	0.0358283	MYCBP2	0.077767	UBE3B	0.183671		Frmd5	-0.370668									PSAP	0.0899889			MAP2		-0.0174398		CHD3	-0.119013
DCLK1	-0.013698	SYT11	-0.119841	MAPK8IP1	0.214812		Macrod2	0.285035									PTK2B	0.340875			MAPK1	0.147756			CHD4	-0.109349
UBQLN2	-0.0268798	NLGN2	-0.0896844	STRN4	0.144579		Pptc7	0.61377									PTPRS	-0.00634311			MED13	0.0665225			CHD5	-0.0582539
GRIA2	0.049102	CPE	0.112347	MPRIP	0.225181		Gm5141	-0.857114									PTPRZ1		0.122445		MED13L	0.267436			CHD6	-0.0683273
NRCAM	-0.0435577	D430041D05RIK	0.115854	AMPH	0.145941		Prkcb	0.261203									RELN	0.0142617			MEF2C	0.109074			CHD8	0.0331587
SV2A	0.0368774	ENC1	-0.0900121	MAPK4	0.221573		Gm29609	0.38476									RTN1	0.0264835			MPRIP	0.225181			CHN1		0.224089
UBA1	0.0119324	HECTD1	0.0794398	PREX2	0.237759		Arhgef28	0.334606									RTN3	-0.0421533			MYCBP2	0.077767			CHN2	-0.0287355
RTN1	0.0264835	TNRC18	0.0655226	MBD5	0.30773		Gpcpd1	0.283242									SCG3		0.114542		MYH10	-0.109023			CHST2	0.0311091
AKAP11	0.023625	CDK16	-0.0886014	ATG2A	0.159137		Tlk2	0.32123									SERINC1		0.135671		MYO18A	0.118067			CIC	0.0569482
SPOCK2	-0.0315663	CELSR2	0.163565	TBC1D9B	0.215014		Cdk9	0.295384									SEZ6		0.191316		MYO5A		0.178991		CIT	0.0757576
HSP90B1	-0.033105	MED13	0.0665225	NEDD4	-0.143175		Eps8	0.353933									SEZ6L		0.104731		MYO9A	0.0478673			CKAP5		-0.0847747
ATP6V1A	0.00871472	NISCH	0.0425068	BRD4	0.134121		Nbl1	0.95295									SEZ6L2	-0.0835763			MYT1L	-0.0340994			CKB	-0.00275941
CACNA1E	-0.0261956	IGSF9B	0.109316	SCAP	-0.38161		Larp4b	0.317125									SLC12A5	0.0888236			NAV1	0.178531			CLASP1	-0.00493139
SYP	0.0207172	FAM171B	-0.0735647	ARHGEF4	0.222311		Pcmt1	0.272548									SLC17A7	0.606804			NAV3	0.332147			CLASP2		-0.0277863
PDIA3	0.0208724	PCDH9	0.0854423	UNC5A	0.604394		Rcl1	0.38614									SLC1A2	0.32831			NBEA	0.0837974			CLCN3	-0.182622
ACO2	-0.00791479	SCD2	-0.0797901	SEC23A	0.130215		Rfx2	-0.665456									SLC22A17	0.190706			NCAM1		-0.0657432		CLEC16A	-0.00810823
CELF4	0.00932545	SYNE1	0.0670496	DENND5A	0.16745		Clgn	-0.7942									SLC4A10		-0.00161746		NCAN		-0.0326907		CLIP3	0.0337832
CLSTN2	0.0200665	TMEM178B	-0.0958795	PHYHIP	0.21154		Lynx1	0.585321									SLC8A2	0.199959			NCDN		0.208693		CLSTN1		0.168224
ATP6V1B2	-0.00472727	SYT1	0.112865	HMGXB3	0.179827		Gucy2e	-1.23453									SNAP91	0.324872			NCKAP1		0.236335		CLTC		0.0329739
DISP2	-0.0147301	SON	0.0734722	VPS13D	0.171572		Gm20721	0.207927									SORT1	0.142253			NCOR1	-0.0135976			CNP	0.375466
TECR	0.0103871	PTPRT	0.0649223	AGAP1	0.143362		Mbnl3	1.28272									SPARCL1	0.0471829			NDRG4		0.18418		COBL	0.153228
RELN	0.0142617	SLC24A2	0.181145	ARFGEF1	0.188086		Mtmr6	0.272885									SPOCK2		-0.0315663		NDST1	-0.0105542			CPE		0.112347
HSPA5	-0.0135151	PLXNA1	-0.102883	MYO16	0.127547		Sh3yl1	-0.454491									SPTAN1	-0.177068			NEDD4		-0.143175		CPLX1	-0.163462
NRXN1	0.00986534	EIF4G2	-0.0775824	ARHGEF7	0.136136		Gfap	0.40988									SPTBN1	-0.145629			NF1	0.207922			CPLX2	-0.0604327
APLP2	0.00917193	ABR	0.0333376	DIP2C	0.153638		Hnrnpm	-0.221554									SPTBN2	0.082409			NISCH		0.0425068		CPT1C	-0.0854431
CKB	-0.00275941	ROBO2	-0.118449	PKD1	-0.423681		Nnt.1	0.34023									SRRM2	0.067157			NLGN2	-0.0896844			CREBBP	0.20428
PTPRS	-0.00634311	SACS	-0.061711	SIPA1L2	0.149438		Gemin7	0.695754									STXBP1	0.191247			NRXN1	0.00986534			CRMP1	0.10601
CALR	-0.00671412	CALM1	0.0449612	TCF20	0.148268		Alas2	1.01769									SV2A	0.0368774			NRXN2	0.0843682			CRTC1	-0.137136
DPP6	0.0044527	MYO9A	0.0478673	CAMKK2	0.152083		Sytl2	0.624817									SYN1	0.084569			NTRK2		0.0358283		CTBP1	0.0791561
SLC4A10	-0.00161746	ADGRL3	0.102917	EEF2	0.120476		Prpf3	-0.357372									SYN2		0.175294		NTRK3	0.0112007			CTNNB1		0.092527
NRXN3	0.00142494	USP9X	-0.0342339	MAST2	0.138588		Cpne9	0.702199									SYNGAP1	0.163783			PCDH10	-0.1787			CTNND2	0.205019
CHGB	-0.000842664	CLASP2	-0.0277863	UBE3C	0.142778		Setd5	0.27572									SYNJ1	0.136466			PCDH9	0.0854423			CUL9	0.00527284
		FAT3	-0.105243	ARHGEF17	0.165788		Rpp14	-0.627791									SYNPO	0.274427			PCLO		-0.0839458		CUX1	0.0200235
		ASH1L	0.0521508	KCNQ2	-0.275192		Ephx2	0.386816									SYP		0.0207172		PCNX	0.076294			CUX2	0.0432484
		CLTC	0.0329739	AP2A1	0.123349		Pgrmc2	-0.697468									SYT1	0.112865			PDE2A	0.272102			CYFIP2	0.164639
		MYT1L	-0.0340994	XPO6	0.148355		Mfsd1	-0.88388									SYT11	-0.119841			PDZD2	0.393531			DAB2IP	0.241328
		PRRC2C	-0.0456099	SLC4A3	0.201577		Cadps2	0.275578									TECR		0.0103871		PEG3	0.00883455			DAGLA	0.119316
		AKAP6	0.0655757	RGS7BP	0.251302		Dgkk	-0.74768									TSPYL4	-0.0706363			PGM2L1	0.0166361			DAPK1	0.0614393
		HSPA8	0.0363237	DMXL2	0.15179		Fhod1	-0.699029									TTC3	0.0943706			PHF24	0.141127			DCAF6	0.245079
		PCLO	-0.0839458	SYNJ1	0.136466		Jak2	0.35475									TUBA4A		0.370088		PI4KA	0.0569423			DCLK1		-0.013698
		NRXN2	0.0843682	RTN4	-0.216277		Mink1	0.331368									TUBB4A		-0.0652522		PITPNM2	0.350904			DCTN1	-0.0285529
		ADGRB1	-0.0651007	CRTC1	-0.137136		Atp5g1	0.568884									TUBB5		-0.0662178		PKP4	0.236917			DDN	0.0694145
		TENM3	-0.0942572	BIRC6	0.16003		Ago1	0.289345									UBA1	0.0119324			PLXNA1	-0.102883			DDX24	0.0477097
		BSN	0.0501134	MYO5A	0.178991		Cdkn2d	0.348274									UBQLN2	-0.0268798			PLXNA2	0.0541226			DENND5A	0.16745
		PCNX	0.076294	HERC2	0.168222		Zfp658	-0.472402									USP9X	-0.0342339			PLXNA4	0.0326129			DGCR2	-0.275345
		YWHAG	0.0279011	CELF5	0.192045		Ipcef1	0.336989									VCP		0.0373022		PPP2R2C	0.0318498			DGKZ	0.226976
		KIF1A	0.0265046	NDRG2	0.146376		Srek1ip1	-0.524146									VGF		0.241851		PPP3CA	0.337247			DHX30	0.0778226
		TRIM9	-0.0316663	VPS41	-0.136251		Enoph1	0.315118													PREX1	0.0232366			DICER1	0.206661
		TRAK2	0.0344646	KDM5C	-0.127918		Nav3	0.332147													PRICKLE2	0.0818536			DIDO1	0.0691577
		KMT2C	0.0436512	CASKIN1	0.147939		Babam2	0.282589													PRKCB		0.261203		DIP2A	0.281017
		CACNA1A	0.0725874	AFF4	0.115923		Fam122b	-0.836976													PRKCE	0.296805			DIP2B	0.219867
		MAP1B	0.0299196	SLC1A2	0.32831		Cep104	0.430121													PRPF8	0.0246382			DIP2C	0.153638
		ARHGEF12	-0.0257499	WDR13	0.143983		Mylip	0.442965													PRRC2A	-0.00637597			DIRAS2	0.115103
		CALN1	0.0275604	CAMSAP1	0.136143		Coil	-0.299993													PRRC2B	-0.0694493			DISP2		-0.0147301
		PRPF8	0.0246382	CAMTA2	0.190867		Pigq	0.721784													PRRC2C	-0.0456099			DLC1	0.242535
		GRIN2B	0.0729244	NCOA2	0.136193		Arhgef11	0.303533													PSD3	0.0962074			DLG2	-0.0917048
		RAB6B	-0.0363465	ZCCHC14	0.142468		Tbl1x	0.284707													PTPRT	0.0649223			DLG4	0.010524
		EIF4G3	0.0359662	GPR162	-0.226779		Gas8	-0.35771													RAB6B	-0.0363465			DLG5	-0.126406
		PREX1	0.0232366	CACNA1I	0.434733		Hccs	0.318978													RALGAPA1	0.271988			DLGAP1		0.212993
		HUWE1	0.0291449	PDE4DIP	-0.11708		9430038I01Rik	1.49723													RAPGEF4	0.179897			DLGAP2	0.233825
		ZYG11B	-0.0345925	NCOR2	0.122415		Arpp19	-0.476601													RASGRP1	0.333186			DLGAP3	0.171692
		EPB41L1	-0.0196107	UBAP2L	0.111669		Med12l	0.322075													RC3H2	0.359614			DLGAP4	0.0417856
		SRCAP	0.0254787	ATP2B4	0.384123		Brsk2	0.284278													ROBO2	-0.118449			DMWD	0.258053
		CELF2	-0.0215086	MAST1	0.106505		Gng7	0.451276													RPH3A	-0.000268311			DMXL2	0.15179
		NCAM1	-0.0657432	RYR2	0.251505		Tbcel	0.423357													RTN1		0.0264835		DNAJC6		0.0587863
		HERC1	0.0246187	MEF2D	0.128785		Mndal	-0.924087													RTN3		-0.0421533		DNM1		0.208451
		PPP2R2C	0.0318498	RAPGEF4	0.179897		Uty	0.430357													RTN4	-0.216277			DOCK3	0.080586
		ATP2B2	0.06279	MGAT5B	-0.217162		Cbarp	-0.332357													RYR2	0.251505			DOCK4	0.023528
		GABBR1	0.0502512	IPO4	0.121452		Csad	0.403945													SACS	-0.061711			DOCK9	0.246128
		LRP1	0.0473856	SECISBP2L	0.139964		Cd99l2	-0.679559													SCD2	-0.0797901			DOT1L	0.204128
		SPAG9	0.0235241	SPTB	0.187606		Rap1gds1	0.249686													SCN8A	0.293371			DPP8	0.159461
		CALM3	-0.0319485	OXR1	0.145209		Hagh	0.358689													SECISBP2L	0.139964			DPYSL2		-0.127358
		HSP90AB1	0.0153583	PHF12	0.158653		Plvap	1.18619													SETD5	0.27572			DSCAM	0.281823
		RTN3	-0.0421533	ANK3	-0.168415		Zfp512	-0.270813													SHANK1	0.107748			DSCAML1	0.0572308
		GPM6A	-0.0391137	HDAC5	-0.121972		Tmem88	-0.834469													SHANK2	-0.00904459			DST		-0.26471
		PLXNA2	0.0541226	UBR3	0.122738		Nr1d1	0.282558													SIPA1L1	0.350037			DTNA	0.0761081
		MAP2	-0.0174398	PTK2	0.108511		Ccdc34	-0.546583													SLC1A2	0.32831			DTX1	-0.0383502
		PGM2L1	0.0166361	GRIN1	0.369226		Nnt	0.32664													SLC24A2	0.181145			DUSP8	0.0164116
		NCAN	-0.0326907	KCNH7	0.264715		Mrc2	-0.761813													SLC8A1	-0.0154138			DYNC1H1		-0.0831814
		NTRK2	0.0358283	SPTAN1	-0.177068		Flot1	0.269701													SMG1	0.0681033			EEF1A2		-0.0512846
		CBX6	0.0168484	CRMP1	0.10601		Kctd3	0.252634													SON	0.0734722			EEF2		0.120476
		DCLK1	-0.013698	CHD3	-0.119013		Mecp2	-0.328814													SPAG9	0.0235241			EGR1		0.249739
		ADGRL1	0.0350062	TRIM3	0.137163		Tgm2	-0.80384													SPHKAP	0.1042			EHMT1	-0.0777871
		GRM5	-0.0385999	DLG5	-0.126406		Panx1	-0.461485													SPTAN1	-0.177068			EHMT2	-0.0266624
		RTN1	0.0264835	SPEG	0.131948		Mta1	0.257607													SPTBN1		-0.145629		EIF4G1	-0.00135566
		AKAP11	0.023625	RASGRF1	0.211008		Cd302	-0.980499													SPTBN2		0.082409		EIF4G2	-0.0775824
		NCOR1	-0.0135976	CDKL5	0.141639		Lca5	-0.515724													SRCAP	0.0254787			EIF4G3	0.0359662
		PLXNA4	0.0326129	LRRC8B	0.295891		Spcs2	-0.639003													SRCIN1	0.241334			ELFN2	-0.241638
		LMTK2	0.0266441	NAV2	0.157167		Gtf3c2	0.362187													SRGAP3	-0.00514499			ELMO2	0.1906
		HTT	-0.00983511	CACNB3	-0.187951		Kif26a	-0.504302													SRRM2		0.067157		EML2	0.221976
		CACNA1E	-0.0261956	WDFY3	0.153893		Fbxl16	0.337757													STOX2	0.0853671			ENC1	-0.0900121
		EP300	0.0134799	PAK6	0.140745		Espn	1.51597													STX1B	-0.18709			EP300	0.0134799
		DLG4	0.010524	TLN2	0.123528		Naa40	-0.421544													STXBP1		0.191247		EP400	0.0112388
		SHANK2	-0.00904459	GNAO1	0.0896801		Gpc2	-0.664073													SYNE1	0.0670496			EPB41L1	-0.0196107
		PEG3	0.00883455	MFHAS1	0.16432		Cnot6l	-0.377888													SYNGAP1	0.163783			EPHA4	-0.0591967
		PRRC2A	-0.00637597	LMTK3	-0.260372		Macf1	-0.592558													SYNJ1	0.136466			EPN1	-0.0456263
		TCF25	-0.00714704	STK25	-0.137642		Cdc42bpa	0.304262													SYT1		0.112865		EXTL3	-0.000622986
		BMPR2	0.0163547	DSCAM	0.281823		2610008E11Rik	-0.378882													SYT11		-0.119841		FAM120A	0.022923
		UBR5	-0.00697441	SMARCA4	-0.109726		Rasgrp1	0.333186													TANC2	0.255145			FAM171B	-0.0735647
		SRGAP3	-0.00514499	THRA	0.111924		Brpf1	-0.305983													TCF25	-0.00714704			FAM91A1	0.126856
		KMT2A	-0.0102281	CABIN1	-0.103714		Nes	-0.440465													TENM3	-0.0942572			FASN		0.0732843
		SLC8A1	-0.0154138	MYH10	-0.109023		Cdc42ep4	-0.386489													TLN2	0.123528			FAT1	-0.359548
		CLASP1	-0.00493139	DGCR2	-0.275345		Slc25a29	0.558019													TMEM178B	-0.0958795			FAT2	0.00377587
		ARF3	-0.00601741	BCAN	0.23801		Septin3	0.234847													TMEM38B	-0.448133			FAT3	-0.105243
		NDST1	-0.0105542	CACNB1	0.126002		Prdm12	-0.650767													TMOD2	0.0479756			FAT4	-0.0422525
		NTRK3	0.0112007	GAS7	0.0964037		Ptpdc1	0.421098													TNKS2	0.188267			FBXL16	0.337757
		NRXN1	0.00986534	SLC25A23	0.166166		Stat4	0.786392													TNRC18	0.0655226			FBXL19	0.0373821
		CACNA1B	-0.00671308	CTNNB1	0.092527		Etfbkmt	0.908875													TRAK2	0.0344646			FBXO41	0.0721688
		KIF5C	0.00264591	SLC6A1	0.24977		Nkapd1	-0.680436													TRIM37	-0.0980429			FCHO1	0.0687262
		EIF4G1	-0.00135566	SREBF2	-0.210986		Rab3a	0.248624													TRIM9	-0.0316663			FKBP8	0.110803
		RPH3A	-0.000268311	PHACTR1	0.0992632		Rc3h2	0.359614													TRIO	-0.0978213			FOXK2	0.291032
				NFIX	-0.0912201		Haus3	-0.493721													TTC3	0.0943706			FOXO3	-0.0348168
				MAP7D1	-0.12356		Flcn	-0.274833													UBR3	0.122738			FRMPD4	0.477512
				APC	0.138353		Dennd4a	0.295188													UBR4	0.121683			FRY	0.103791
				SKI	0.112777		Crebzf	0.657432													UBR5	-0.00697441			FSCN1	-0.0340219
				FAM91A1	0.126856		Anks1b	0.227717													UNC13A	0.283157			FYN	0.0319011
				SPTBN1	-0.145629		Cnp	0.375466													UNC13C	-0.11012			GABBR1		0.0502512
				NRIP1	0.167144		Senp2	0.36254													UNC80	0.235457			GABBR2	-0.0377002
				PTPN5	-0.18524		Mbtd1	-0.475895													USP9X	-0.0342339			GARNL3	0.210816
				SV2B	0.305392		Homer1	0.295969													VPS13D	0.171572			GAS7	0.0964037
				RTN4R	0.343985		Igf2bp2	-0.792952													WDFY3	0.153893			GBF1	0.0487311
				ADCY1	0.230382		Glmn	-0.295508													WNK1	-0.0977899			GIT1	0.328642
				DLGAP3	0.171692		Zfp871	-0.28702													YWHAG	0.0279011			GLUL		0.0788349
				SCAF1	-0.0884762		Gnaz	0.243581													ZBTB18	-0.0566824			GNAL	0.0883939
				GRIK5	0.197875		Crnkl1	-0.269259													ZFP106	0.360792			GNAO1	0.0896801
				CACNA1G	-0.226853		Prr14	0.447885													ZYG11B	-0.0345925			GNAS		0.217054
				SCN8A	0.293371		Npas4	0.693124																	GNAZ	0.243581
				ACTB	0.102262		Asic4	-0.722882																	GNB1	0.294166
				SLC4A4	0.149358		Sipa1l1	0.350037																	GPAM	0.085339
				CPLX1	-0.163462		Igf2bp1	-1.14925																	GPM6A		-0.0391137
				ZFHX2	-0.138678		Zfp60	-0.326047																	GPR158	0.00837417
				NFIC	-0.156965		Capn1	0.308956																	GPR162	-0.226779
				AGPAT3	0.283045		Tmem186	-0.540598																	GPRIN1	0.0278448
				TNKS	-0.0909967		Ralgapa1	0.271988																	GRAMD1B	-0.0470249
				ANK2	-0.149326		Spr	0.394902																	GRIK3	-0.0125123
				NWD1	-0.109291		Wac	0.262143																	GRIK5	0.197875
				KCNA2	0.352808		Klk8	1.27512																	GRIN1		0.369226
				PCDH10	-0.1787		Zmat3	0.394882																	GRIN2A	0.684811
				RALGDS	0.142343		Kif21b	0.210698																	GRIN2B	0.0729244
				KCNB1	-0.271992		Exoc3l4	-1.46025																	GRM4	-0.138865
				DLG2	-0.0917048		Dmbx1	-0.954275																	GRM5	-0.0385999
				ZFR	0.0919118		Hspg2	-0.5566																	GSK3B	0.0602865
				NPTXR	0.184328		1700028K03Rik	-0.894121																	GTF3C1	0.000982497
				SHANK1	0.107748		Dtnb	0.324513																	GTF3C2	0.362187
				TRIM37	-0.0980429		Aldoa	0.220801																	HCFC1	0.0108411
				MYO18A	0.118067		Ccnjl	0.747726																	HCN2	-0.242208
				PRICKLE2	0.0818536		Renbp	-0.448557																	HDAC4	0.258786
				RUSC1	-0.0788906		Coro1a	0.228979																	HDAC5	-0.121972
				RERE	-0.0863909		Eya4	0.610697																	HDLBP	-0.0323619
				ELFN2	-0.241638		Clk4	-0.442241																	HEATR5B	-0.032759
				CHD4	-0.109349		Rsph3b	1.16575																	HERC1	0.0246187
				TNK2	0.113515		Gnb4	0.212537																	HERC2	0.168222
				DST	-0.26471		Tango2	0.34536																	HIPK1	0.0825059
				MADD	0.0997055		Rab11fip2	0.314728																	HIPK2	0.198542
				ATP6V0D1	0.108081		Mfsd4b4	-1.50962																	HIPK3	0.30524
				SALL2	-0.0787334		Mgrn1	0.252454																	HIVEP1	0.196947
				RHOBTB2	-0.137163		Ect2	-0.364108																	HIVEP2	0.28719
				TNRC6B	0.087187		Syde1	0.853969																	HIVEP3	0.371727
				KCNC3	0.371883		Zswim1	0.415413																	HK1		0.0628414
				SAMD4B	-0.0972526		Nras	-0.369181																	HMGXB3	0.179827
				SPHKAP	0.1042		Ocrl	0.275999																	HNRNPUL1	0.0799975
				SMPD3	-0.200292		Car12	-1.25541																	HSP90AB1		0.0153583
				GPAM	0.085339		Ric1	0.349423																	HTT	-0.00983511
				HNRNPUL1	0.0799975		Itpka	0.649686																	HUWE1	0.0291449
				BPTF	-0.118127		Agap2	0.238332																	IDS	-0.0184507
				RAPGEF2	0.105333		Ppp1r36	-0.97606																	IGSF9B	0.109316
				TTYH3	-0.154456		Rhot1	0.249309																	INPP4A	0.0362962
				ARHGAP23	0.0929256		Zfp729b	-0.418199																	INTS1	0.050679
				MAST4	-0.0803548		Hnrnph1	-0.235056																	IPO13	-0.00198413
				ANKRD52	0.0811878		Zfp61	-0.417902																	IPO4	0.121452
				SYN1	0.084569		Zer1	0.231031																	IPO5	0.022568
				HIPK1	0.0825059		Ccdc15	-0.849246																	IQSEC2	0.511842
				PLP1	0.385866		Socs1	1.21571																	IQSEC3	0.103243
				LRRN2	0.279865		Bcas1	0.435329																	IRS2	0.045739
				TTC3	0.0943706		Rab6a	0.206846																	ITPR1	0.145245
				WNK1	-0.0977899		Foxp1	0.297301																	ITSN1	-0.028925
				RPTOR	0.0785957		Carm1	0.291665																	JAK1	-0.0227478
				FKBP8	0.110803		Zfp57	-0.26372																	JPH3	0.0399559
				GNAL	0.0883939		Setd6	0.535331																	JPH4	-0.0704643
				NSF	0.0720986		Mterf1b	-1.26538																	KALRN		0.0946565
				KIF3C	0.0753988		Tmem8b	0.882111																	KCNA2	0.352808
				CKAP5	-0.0847747		Sbf1	0.22125																	KCNB1	-0.271992
				NBEA	0.0837974		Grk3	0.396287																	KCNC3	0.371883
				PLD3	0.254382		Sdsl	0.990872																	KCND2	0.0538247
				STOX2	0.0853671		Mapk3	0.224292																	KCNH1	0.223645
				ULK1	0.0870914		Prrt2	0.231136																	KCNH3	0.501151
				TSC22D1	-0.0974468		Ptprq	0.991305																	KCNH7	0.264715
				NCS1	-0.0942128		Rasal1	0.288629																	KCNMA1	0.153799
				TRIM2	-0.0839961		Arhgap15	0.822517																	KCNQ2	-0.275192
				CDC42BPB	0.0755485		Rundc3b	0.246262																	KCNQ3	-0.0872698
				EHMT1	-0.0777871		Agtpbp1	0.238952																	KCNT1	-0.219463
				PCDHA4	-0.230959		Dip2b	0.219867																	KDM4B	0.00790837
				SLC22A17	0.190706		Klhl40	0.754057																	KDM5C	-0.127918
				TRIO	-0.0978213		Mad1l1	-0.242362																	KDM6B	-0.221739
				TSPYL4	-0.0706363		Cdh20	-0.663082																	KIF1A		0.0265046
				SYMPK	0.0741734		Phtf1	-0.631755																	KIF1B		-0.0631495
				IQSEC3	0.103243		1500011B03Rik	-0.953893																	KIF21A	0.0280285
				ATP6V0A1	0.207507		Dexi	0.681151																	KIF21B	0.210698
				GLUL	0.0788349		Ubp1	0.334																	KIF3C	0.0753988
				AFF3	0.090805		Srbd1	-0.312693																	KIF5A		0.0605076
				PACS1	0.0720657		Cdkn3	1.17255																	KIF5C	0.00264591
				SORL1	0.227277		Abhd17b	0.258349																	KIFC2	0.335788
				PFKM	0.0665999		Ctnnd2	0.205019																	KLC1	-0.0106231
				TTBK2	0.0895577		Usp38	0.313129																	KLHL22	0.0182463
				ADAP1	0.102854		Stil	0.569228																	KNDC1	0.206171
				PTPN11	0.0735532		Myc	-0.247133																	LARS2	-0.975627
				LINGO1	0.241974		Lims2	0.760305																	LHFPL4	0.022322
				APC2	-0.0981561		Rnf112	0.269033																	LINGO1	0.241974
				SNAP25	0.0896014		Syndig1l	0.569707																	LLGL1	0.207081
				ATXN1	0.102729		Pik3ca	0.256971																	LMTK2	0.0266441
				GSK3B	0.0602865		Pnpla7	0.980092																	LMTK3	-0.260372
				FASN	0.0732843		Arpp21	0.309255																	LPIN2	0.202615
				MAGI2	0.0779121		Ibtk	-0.267276																	LRP1		0.0473856
				NOMO1	0.201933		Rab3b	0.209081																	LRP3	0.0233499
				ATP1A1	0.20497		Ezh2	-0.345873																	LRP8	0.0134295
				ADD1	0.0621045		Begain	0.350837																	LRRC41	0.0315152
				SLC4A8	-0.162769		Tnpo1	-0.268115																	LRRC4B	-0.052544
				ZFYVE1	-0.084873		Arhgap26.1	0.290777																	LRRC7	0.498795
				SRRM2	0.067157		Ankrd13a	0.347022																	LRRC8B	0.295891
				ATP1B1	0.191086		Ifih1	-0.495199																	LRRN2	0.279865
				APBA1	0.076229		Fbxo6	0.356515																	LYNX1	0.585321
				APP	0.253586		Syne2	-0.3106																	MACF1	-0.592558
				DHX30	0.0778226		Add3	0.220311																	MADD	0.0997055
				DOCK3	0.080586		Myo5b	0.299644																	MAGED1		-0.0188603
				TMEM132A	-0.201408		Tef	0.372341																	MAGI2	0.0779121
				RUSC2	0.0630561		Scrt2	-0.429152																	MAN2A2	-0.115644
				DTNA	0.0761081		Pkp4	0.236917																	MAP1A		0.261801
				PCDHGC3	-0.100312		Ndc80	-0.516373																	MAP1B		0.0299196
				HCN2	-0.242208		Cpne7	0.315801																	MAP2		-0.0174398
				SNPH	0.0935395		Card11	-1.27302																	MAP3K12	0.0126125
				RHOB	-0.116598		Uxs1	1.06157																	MAP4	-0.0246102
				PTPRD	0.243752		Ttc14	0.508369																	MAP4K4	-0.0198603
				MTMR4	0.0707526		Smc4	-0.243464																	MAP7D1	-0.12356
				PUM1	0.0667704		2900026A02Rik	0.376257																	MAPK1	0.147756
				TPPP	0.125014		D16Ertd472e	0.820858																	MAPK4	0.221573
				CIT	0.0757576		Tk2	-0.386588																	MAPK8IP1	0.214812
				ARID1A	0.0674757		Pknox1	-0.376083																	MAPK8IP3	0.0136784
				PIKFYVE	0.0743109		Tcp11l1	0.315928																	MAPKBP1	0.0568461
				DIRAS2	0.115103		Tiam1	0.28923																	MAST1	0.106505
				TUBB3	0.0640429		Cpne2	0.261652																	MAST2	0.138588
				FBXO41	0.0721688		Zmat1	0.418696																	MAST4	-0.0803548
				CHD5	-0.0582539		U2surp	-0.211757																	MAZ	-0.05325
				DYNC1H1	-0.0831814		Onecut2	-0.995482																	MBD5	0.30773
				DNAJC6	0.0587863		Smarcd1	-0.236125																	MBP	0.596789
				AP1B1	0.061078		Cerk	0.335597																	MED13	0.0665225
				CLCN3	-0.182622		Zfp266	-0.240708																	MED13L	0.267436
				ATP5A1	0.0535292		Uhrf1bp1l	0.23904																	MED14	0.38136
				TAOK2	-0.0622376		Prr19	-0.926796																	MED16	0.0311553
				CTBP1	0.0791561		Lmx1b	-0.784032																	MEF2D	0.128785
				WNK2	0.0569095		Zfp599	-0.463543																	MFHAS1	0.16432
				FRY	0.103791		Rfx5	0.570909																	MGAT5B	-0.217162
				FCHO1	0.0687262		Sik3	0.200398																	MIB1	0.164524
				PER1	-0.0697174		Carmil1	0.262399																	MICAL2	0.465477
				RALGAPB	0.0718438		Dip2a	0.281017																	MINK1	0.331368
				TLE3	0.0667184		Foxk2	0.291032																	MMP24	-0.0668394
				SLC8A2	0.199959		Sfpq	-0.19084																	MON2	0.0638363
				DPYSL2	-0.127358		Usp2	0.374295																	MPRIP	0.225181
				TRIL	0.147281		Dnajc18	-0.293297																	MTMR4	0.0707526
				PDZD8	-0.151556		4931406C07Rik	0.279596																	MTOR	0.0317728
				UNC13C	-0.11012		Rapgefl1	0.293318																	MYCBP2	0.077767
				ITPR1	0.145245		Cyba	-1.3007																	MYH10	-0.109023
				AP2A2	0.0756614		Strn	0.264912																	MYO10	-0.000416316
				PPP1R9B	0.139091		Trim21	-0.659714																	MYO16	0.127547
				PTPRJ	0.183485		Klhl28	-0.263933																	MYO18A	0.118067
				KIF1B	-0.0631495		Cdpf1	1.17505																	MYO5A		0.178991
				KIF5A	0.0605076		Gm45623	1.06081																	MYT1L	-0.0340994
				SPTBN2	0.082409		Msantd4	-0.333139																	NACAD	0.0314641
				PPARGC1A	0.0863527		Ankrd50	0.313861																	NAT8L	-0.0588355
				KALRN	0.0946565		Sh3glb2	0.276422																	NAV1	0.178531
				KCNT1	-0.219463		H2aj	0.669789																	NAV2	0.157167
				SOBP	0.0629173		Rock2	0.285041																	NAV3	0.332147
				HK1	0.0628414		Raly	0.276469																	NBEA	0.0837974
				APBB1	0.0586564		Cxxc1	-0.283128																	NCAM1		-0.0657432
				PLXNB1	0.106075		Wasf1	0.233261																	NCAN		-0.0326907
				PTPRN2	0.195139		Fancb	-0.596787																	NCDN		0.208693
				ARNT2	0.0557995		Pcdhb8	-1.10562																	NCKAP1		0.236335
				JPH4	-0.0704643		Csrnp3	-0.223545																	NCOA1	0.233741
				XPO7	0.0680534		Shd	-0.438165																	NCOA2	0.136193
				UQCRC1	0.0495246		Otud7a	0.331634																	NCOA6	0.229669
				APLP1	0.174864		Sesn2	0.349813																	NCOR1	-0.0135976
				ATP1A3	0.17441		Nckap1	0.236335																	NCOR2	0.122415
				SMG1	0.0681033		Fam107b	-0.525011																	NCS1	-0.0942128
				CDK5R2	0.100046		Eya2	0.667153																	NDRG2	0.146376
				KCNH1	0.223645		Usp6nl	0.358629																	NDRG4		0.18418
				TRAK1	-0.0713555		Gm49661	1.07701																	NDST1	-0.0105542
				ACLY	-0.0487584		Etl4	0.479485																	NEDD4		-0.143175
				CLSTN1	0.168224		Tmem219	0.822041																	NEURL4	0.0233798
				ATP13A2	0.0938099		Cntf	1.11196																	NF1	0.207922
				KCNMA1	0.153799		Sac3d1	0.591398																	NFIC	-0.156965
				MAPKBP1	0.0568461		Shox2	-0.566251																	NFIX	-0.0912201
				PTPRF	-0.132204		Plcb1	0.214741																	NGEF	0.211189
				PI4KA	0.0569423		Rapgef1	0.266																	NHSL1	0.0427273
				TMOD2	0.0479756		Ralgapa2	0.319702																	NISCH		0.0425068
				TNPO2	0.053754		Inf2	0.315788																	NLGN2	-0.0896844
				BCL9L	0.0571425		Satb1	0.204211																	NLGN3	-0.108367
				MYCBP2	0.077767		Pag1	-0.484941																	NOMO1	0.201933
				NLGN2	-0.0896844		Hcn4	-0.500871																	NPAS2	0.327908
				CPE	0.112347		Ccdc112	-0.289035																	NPTXR		0.184328
				ENC1	-0.0900121		Ttll3	1.01089																	NR2F1	0.220672
				ZNFX1	0.0562414		Lrp6	-0.575109																	NRGN	0.0333623
				AKAP9	-0.119044		Neu4	0.65859																	NRIP1	0.167144
				PPP2R5B	0.0605133		Trim36	-0.311707																	NRXN1		0.00986534
				ATG2B	0.0552186		Htr1d	-1.31723																	NRXN2	0.0843682
				PDE4B	-0.0496019		Ar	0.580905																	NRXN3		0.00142494
				TNRC18	0.0655226		Iqcg	-0.44808																	NSD1	-0.00139541
				PRR12	-0.0485321		Ubxn10	-0.761707																	NSF		0.0720986
				CIC	0.0569482		Stard3nl	-0.517409																	NTRK2		0.0358283
				CDK16	-0.0886014		Ankrd28	0.249314																	NTRK3	0.0112007
				CELSR2	0.163565		Pten	0.259166																	NUP98	0.0486411
				MON2	0.0638363		Tmem258	0.457679																	NWD1	-0.109291
				APOE	0.0801819		Zfp553	-0.302735																	OGDH	0.00717898
				MED13	0.0665225		Sgf29	0.37472																	OLFM1	0.00641014
				UBQLN1	0.0503523		Mertk	1.02746																	OXR1	0.145209
				PPP2R1A	0.0392156		Rasgef1a	0.407907																	PACS1	0.0720657
				ATN1	0.0615737		Rnf166	0.688126																	PACS2	0.349492
				RPRD2	-0.0699673		Lrp5	-0.852009																	PAK6	0.140745
				DIDO1	0.0691577		Traf5	0.850646																	PCDH1		0.106752
				NISCH	0.0425068		Zfp157	-0.292814																	PCDH10	-0.1787
				TAOK1	0.0516563		Ssbp4	0.361034																	PCDH7	0.0720399
				DAPK1	0.0614393		Alox5	1.08237																	PCDH9	0.0854423
				DAGLA	0.119316		Arpc2	0.207233																	PCDHA4	-0.230959
				BCR	0.0492244		Syt17	0.365647																	PCDHAC2	-0.0876863
				POLR2A	0.052504		Platr25	-0.699606																	PCDHGA12	0.0306179
				PLEC	-0.105583		Ing1	-0.417831																	PCDHGC3	-0.100312
				IGSF9B	0.109316		Dgkz	0.226976																	PCLO		-0.0839458
				ZEB2	-0.0498259		Dnm1	0.208451																	PCNX	0.076294
				PDS5B	-0.0492679		Uhmk1	0.348365																	PDE2A	0.272102
				FAM171B	-0.0735647		Wnt3	-0.779928																	PDE4B	-0.0496019
				AHDC1	-0.0479475		Zswim9	-0.440618																	PDE4DIP	-0.11708
				R3HDM1	0.053792		Unc93b1	-1.10128																	PDE8B	0.588755
				PCDH9	0.0854423		Arf2	-0.264452																	PDS5B	-0.0492679
				DDN	0.0694145		Pgam5	0.260017																	PDZD2	0.393531
				GBF1	0.0487311		Dgkg	0.339039																	PDZD8	-0.151556
				SCD2	-0.0797901		Phf6	-0.225982																	PEG3	0.00883455
				RIMBP2	0.0600298		Ppt2	-1.03795																	PER1	-0.0697174
				USP22	-0.0367456		Zbtb44	0.352365																	PFKM	0.0665999
				ZC3H4	0.0423483		Nek8	-0.60085																	PGM2L1	0.0166361
				ZMIZ2	0.0439524		Stxbp1	0.191247																	PHACTR1	0.0992632
				ADARB1	0.0473336		Mmp9	0.857693																	PHF12	0.158653
				SYNE1	0.0670496		Inafm1	-0.605416																	PHF20	-0.000964942
				PITPNM1	0.0411789		Cab39l	-0.415645																	PHLDB1	-0.0142836
				SORT1	0.142253		Afap1	-0.185026																	PHYHIP	0.21154
				SYT7	0.113147		Foxj2	0.323103																	PI4KA	0.0569423
				TRIP12	-0.0516026		Gyg	0.241767																	PIGQ	0.721784
				MAZ	-0.05325		2310061I04Rik	0.301769																	PIKFYVE	0.0743109
				DLGAP4	0.0417856		Dlx2	-0.404245																	PINK1	0.661657
				NLGN3	-0.108367		Rnf182	-0.406872																	PIP5K1C	0.334062
				ZC3H7B	-0.0435102		Plcd3	-0.533422																	PITPNM1	0.0411789
				NUP98	0.0486411		Med13l	0.267436																	PITPNM2	0.350904
				GRAMD1B	-0.0470249		Reps2	0.238527																	PJA2		0.0297356
				SYT1	0.112865		Chrna3	-0.696378																	PKD1	-0.423681
				SON	0.0734722		Pcbd2	0.779891																	PKP4	0.236917
				CUX2	0.0432484		Aifm1	-0.248425																	PLCB1	0.214741
				ATP9A	0.117081		Agfg1	0.232728																	PLCH2	0.0318951
				GRM4	-0.138865		Itgb5	-0.666405																	PLD3		0.254382
				ZMIZ1	0.0431985		Tyk2	-0.476432																	PLEC	-0.105583
				PTPRT	0.0649223		Cdk18	0.596861																	PLP1	0.385866
				SLC24A2	0.181145		Klf10	0.261728																	PLXNA1	-0.102883
				AUTS2	0.0489735		Pclaf	0.844886																	PLXNA2	0.0541226
				PLXNA1	-0.102883		Ik	-0.214555																	PLXNA4	0.0326129
				EIF4G2	-0.0775824		Slc36a4	-0.507203																	PLXNB1	0.106075
				TMEM63B	-0.128948		Igf2	-0.68724																	PLXND1	0.34758
				PRKACB	-0.0337151		1600012H06Rik	-0.844998																	POLR2A	0.052504
				INPP4A	0.0362962		Taok3	0.323026																	PPARGC1A	0.0863527
				ANKRD17	0.0392569		Zfp81	-0.400234																	PPFIA3	0.0310709
				CHD6	-0.0683273		Gng12	0.368292																	PPM1E	0.0122426
				ABR	0.0333376		Lfng	-0.800551																	PPP1R9B	0.139091
				KCNQ3	-0.0872698		Med8	-0.371901																	PPP2R1A		0.0392156
				HDLBP	-0.0323619		Hspa12b	0.385901																	PPP2R2C	0.0318498
				SPEN	-0.0693428		Dnajc14	-0.55592																	PPP2R5B	0.0605133
				SETX	0.0501691		Tmem143	0.497651																	PPP3CA		0.337247
				SGSM2	-0.0421135		Crym	0.262547																	PREX1	0.0232366
				SLC6A17	0.110113		Rin1	0.624446																	PREX2	0.237759
				ATF7IP	0.0343767		Dcaf4	0.349589																	PRICKLE2	0.0818536
				INTS1	0.050679		Rnd1	0.232011																	PRKACB	-0.0337151
				ATP2A2	0.106649		Prim1	-0.298555																	PRKCB		0.261203
				MAN2A2	-0.115644		Nab2	0.342089																	PRKCE	0.296805
				CAMK2N1	-0.0905896		Hnrnpul2	-0.229206																	PRKCG		0.601575
				IRS2	0.045739		Rexo2	0.330955																	PRPF8	0.0246382
				ABCG1	-0.0866829		Myh14	0.357097																	PRR12	-0.0485321
				CALM1	0.0449612		Pdik1l	-0.357995																	PSAP		0.0899889
				DDX24	0.0477097		Hcrtr2	-0.909654																	PSD	-0.00547534
				CLIP3	0.0337832		Zmym6	-0.374811																	PTCH1	-0.0522314
				CAMTA1	-0.0340497		Yae1d1	0.946313																	PTEN	0.259166
				PCDH1	0.106752		Gne	0.249448																	PTK2	0.108511
				SLC12A6	-0.106479		Filip1	0.336608																	PTK2B		0.340875
				FYN	0.0319011		Ildr2	0.527108																	PTPN11	0.0735532
				NHSL1	0.0427273		Egr4	0.580622																	PTPN5	-0.18524
				DTX1	-0.0383502		Tsn	-0.193991																	PTPRD	0.243752
				USP9X	-0.0342339		Otof	0.282902																	PTPRF	-0.132204
				PJA2	0.0297356		Rad54l	-0.801501																	PTPRJ	0.183485
				AP3D1	0.0327299		Kcnab3	0.453341																	PTPRN2	0.195139
				CLASP2	-0.0277863		Sugct	0.882693																	PTPRS		-0.00634311
				FAT3	-0.105243		Nsmf	0.339067																	PTPRT	0.0649223
				ASH1L	0.0521508		Rnf19a	-0.259311																	PUM1	0.0667704
				SPRN	0.0936202		Actn2	0.409363																	PUM2	0.0352768
				WDR6	-0.0539168		Nit2	0.296919																	R3HDM1	0.053792
				CLTC	0.0329739		Mtfr1	-0.877003																	R3HDM2	0.192648
				MYT1L	-0.0340994		Kdm6b	-0.221739																	RALGAPA1	0.271988
				AKAP6	0.0655757		Dcaf6	0.245079																	RALGAPB	0.0718438
				SMARCC2	-0.0327574		Syncrip	-0.22213																	RALGDS	0.142343
				EPN1	-0.0456263		Rpp21	0.560003																	RAP1GAP	0.190377
				ARHGAP33	-0.0324074		Phf23	-0.389937																	RAP1GAP2	0.0256838
				PSAP	0.0899889		Nynrin	-0.240028																	RAPGEF1	0.266
				ATG9A	-0.0863595		Cd109	-1.31421																	RAPGEF2	0.105333
				PCDHAC2	-0.0876863		Zc2hc1c	-0.652108																	RAPGEF4	0.179897
				PUM2	0.0352768		Rrad	0.672489																	RAPGEFL1	0.293318
				PCLO	-0.0839458		Aopep	-0.495587																	RASGRF1	0.211008
				NRXN2	0.0843682		Slc39a12	0.7023																	RASGRP1	0.333186
				PCDH7	0.0720399		Ube2l6	0.593521																	RC3H1	0.0324348
				SPRED1	0.0570067		Arid2	0.230246																	RC3H2	0.359614
				HEATR5B	-0.032759		Papss1	-0.179459																	RELN		0.0142617
				ALDOC	0.0458408		Amz1	0.403638																	RERE	-0.0863909
				PPFIA3	0.0310709		1700019D03Rik	1.00443																	REV3L	-0.0131766
				FSCN1	-0.0340219		Ppig	-0.220423																	RGS7BP	0.251302
				TRPC4AP	0.0258992		Mamld1	0.345509																	RHOB	-0.116598
				BSN	0.0501134		Ppp2r5c	0.216774																	RHOBTB2	-0.137163
				B3GAT1	-0.0565856		Ppp1r1a	0.346567																	RIMBP2	0.0600298
				SLC12A5	0.0888236		Gnb2	0.222252																	RPH3A	-0.000268311
				USP34	0.0347581		Zic4	-0.356497																	RPRD2	-0.0699673
				KCND2	0.0538247		Cttnbp2nl	-0.241786																	RPTOR	0.0785957
				CPLX2	-0.0604327		Ube2k	0.224289																	RTN1		0.0264835
				KIF21A	0.0280285		Slc35a4	0.70062																	RTN3		-0.0421533
				ADNP	0.0279551		Tdrd3	-0.285024																	RTN4	-0.216277
				LRRC4B	-0.052544		Cfap43	-1.00015																	RTN4R	0.343985
				ITSN1	-0.028925		Larp7	-0.3145																	RUSC1	-0.0788906
				PCNX	0.076294		Map1a	0.261801																	RUSC2	0.0630561
				MED16	0.0311553		Qdpr	0.277732																	RYR2	0.251505
				UBE2O	-0.0255415		Zfp598	0.350747																	SALL2	-0.0787334
				GPRIN1	0.0278448		Slc27a1	-0.37258																	SAMD4B	-0.0972526
				ANKRD11	-0.0448646		Etv1	0.388361																	SAP130	0.0194814
				YWHAG	0.0279011		Slfn5	-0.636281																	SASH1	0.0219675
				DCTN1	-0.0285529		Cryl1	0.337937																	SBF1	0.22125
				KIF1A	0.0265046		Otx2	-0.482525																	SCAF1	-0.0884762
				MMP24	-0.0668394		Rasl11b	0.275964																	SCAP	-0.38161
				EEF1A2	-0.0512846		Tapbpl	-0.806008																	SCD2	-0.0797901
				LRRC41	0.0315152		Cldnd1	-0.438198																	SCN2A	-0.0139806
				MTOR	0.0317728		Asns	0.179463																	SCN8A	0.293371
				CPT1C	-0.0854431		Thbs1	-0.598813																	SEC14L1	-0.0129409
				TRIM9	-0.0316663		Snap47	0.192315																	SEC16A	0.0221693
				FOXO3	-0.0348168		Kcna3	-0.494725																	SEC23A	0.130215
				TRAK2	0.0344646		Minar1	0.249631																	SECISBP2L	0.139964
				C2CD2L	0.0810431		Gm49394	-0.678449																	SETD5	0.27572
				CACNA1A	0.0725874		Cep164	0.345056																	SETX	0.0501691
				MAP1B	0.0299196		Rpl41	0.654233																	SEZ6L2		-0.0835763
				ARHGEF12	-0.0257499		Orc4	0.276805																	SGIP1	-0.00593348
				IPO5	0.022568		Fastkd2	-0.436197																	SGSM2	-0.0421135
				PRPF8	0.0246382		Klf15	0.409498																	SH3BP4	0.235126
				GRIN2B	0.0729244		Akt3	0.238888																	SHANK1	0.107748
				ABCA2	-0.0783089		Dach1	-0.237349																	SHANK2	-0.00904459
				EIF4G3	0.0359662		Stk32a	0.637213																	SHANK3	0.346916
				PREX1	0.0232366		Tm2d1	-1.17125																	SIPA1L1	0.350037
				SEZ6L2	-0.0835763		Tcf7l2	-0.250361																	SIPA1L2	0.149438
				CELSR3	-0.0554736		Spire1	0.314626																	SIPA1L3	-0.0108211
				HUWE1	0.0291449		Aig1	-0.620439																	SKI	0.112777
				NACAD	0.0314641		Hnrnpa2b1	-0.2675																	SLC12A5		0.0888236
				JPH3	0.0399559		Recql5	-0.311819																	SLC12A6	-0.106479
				NEURL4	0.0233798		0610010F05Rik	0.231933																	SLC17A7		0.606804
				ZYG11B	-0.0345925		Capn11	-0.883668																	SLC1A2		0.32831
				TRPM3	-0.049384		Garnl3	0.210816																	SLC22A17		0.190706
				EPHA4	-0.0591967		Kcng3	-0.957938																	SLC24A2	0.181145
				FBXL19	0.0373821		Gnl3	-0.334081																	SLC25A23	0.166166
				SYNGR1	0.0495926		Rtn4rl2	0.627937																	SLC4A3	0.201577
				RAP1GAP2	0.0256838		Hsd17b12	-0.421583																	SLC4A4	0.149358
				ANAPC1	-0.0253434		Abca5	-0.546905																	SLC4A8	-0.162769
				CHD8	0.0331587		Ifrd1	-0.416952																	SLC6A1	0.24977
				NAT8L	-0.0588355		Isl1	-0.434373																	SLC6A17	0.110113
				EPB41L1	-0.0196107		Map3k14	0.50106																	SLC8A1	-0.0154138
				EHMT2	-0.0266624		4931428F04Rik	-0.304024																	SLC8A2		0.199959
				ATP1A2	-0.0392118		Dcxr	0.758025																	SLITRK5	-0.0349546
				NCAM1	-0.0657432		Spata18	-0.698902																	SMARCA2	-0.0267237
				HERC1	0.0246187		Tprn	0.410369																	SMARCA4	-0.109726
				RC3H1	0.0324348		Myo1d	0.585264																	SMARCC2	-0.0327574
				PPP2R2C	0.0318498		AL929275.1	-0.800978																	SMG1	0.0681033
				ATP2B2	0.06279		Il34	0.988414																	SMPD3	-0.200292
				MAP4K4	-0.0198603		Trappc8	0.271222																	SNAP25	0.0896014
				SPARCL1	0.0471829		St3gal1	-0.429866																	SNAP91		0.324872
				FAT4	-0.0422525		Ttc30a1	-0.427654																	SNPH	0.0935395
				GABBR1	0.0502512		Zfp963	-0.56539																	SOBP	0.0629173
				PTCH1	-0.0522314		Slc2a6	0.924169																	SON	0.0734722
				TRO	-0.052617		Bend6	0.41277																	SORBS2	0.22293
				JAK1	-0.0227478		Prr18	-0.396759																	SORL1	0.227277
				LRP1	0.0473856		Gucy2g	0.780049																	SORT1		0.142253
				SPAG9	0.0235241		Mbd3	0.29934																	SPAG9	0.0235241
				SEC16A	0.0221693		Adamts20	-0.958268																	SPARCL1		0.0471829
				AP2B1	-0.018772		Tcof1	-0.227723																	SPEG	0.131948
				MAP4	-0.0246102		Plagl2	-0.910306																	SPEN	-0.0693428
				PLCH2	0.0318951		Trmt1l	-0.25302																	SPHKAP	0.1042
				CALM3	-0.0319485		Nrg1	-0.691013																	SPIRE1	0.314626
				TSPAN7	0.0430864		Hipk3	0.30524																	SPRED1	0.0570067
				MAGED1	-0.0188603		Cdr1	-1.19																	SPRN	0.0936202
				HSP90AB1	0.0153583		Itprid2	0.442125																	SPTAN1		-0.177068
				RTN3	-0.0421533		Mtif2	-0.257376																	SPTB	0.187606
				SAP130	0.0194814		Adra1a	-0.796253																	SPTBN1	-0.145629
				NRGN	0.0333623		Fhl2	0.357816																	SPTBN2		0.082409
				GPM6A	-0.0391137		Igf2bp3	-0.524715																	SRCIN1	0.241334
				PLXNA2	0.0541226		Ctcf	-0.223133																	SREBF2	-0.210986
				ATP5B	-0.014738		Elmod2	-0.723193																	SRGAP3	-0.00514499
				MAP2	-0.0174398		Map3k7	0.302234																	SRRM2		0.067157
				PGM2L1	0.0166361		Clybl	0.340468																	STK25	-0.137642
				FAM120A	0.022923		Herc3	0.224504																	STOX2	0.0853671
				DOCK4	0.023528		Rabepk	0.367388																	STRN4	0.144579
				DSCAML1	0.0572308		Plekhb2	0.255745																	STXBP1		0.191247
				CHN2	-0.0287355		Fip1l1	-0.204535																	STXBP5	0.324492
				TNIK	-0.0205565		Cmtm5	-0.646254																	SV2A		0.0368774
				SMARCA2	-0.0267237		Rdh11	-0.548385																	SV2B		0.305392
				KLHL22	0.0182463		Med28	-0.330878																	SYMPK	0.0741734
				NCAN	-0.0326907		6030458C11Rik	0.285464																	SYN1		0.084569
				CHST2	0.0311091		Zfp493	-0.695266																	SYNE1	0.0670496
				CUX1	0.0200235		Coasy	0.235329																	SYNGAP1		0.163783
				SASH1	0.0219675		Mctp2	1.1666																	SYNGR1	0.0495926
				ABCA3	-0.0527733		Scamp2	-0.466915																	SYNJ1		0.136466
				NTRK2	0.0358283		Vdac2	0.190965																	SYNPO		0.274427
				CBX6	0.0168484		Perm1	0.919627																	SYT1		0.112865
				DCLK1	-0.013698		Iqgap2	-0.281797																	SYT7	0.113147
				TRIM32	-0.0142042		Fam166c	-1.07038																	TANC2	0.255145
				UBQLN2	-0.0268798		Smurf2	-0.336817																	TAOK1	0.0516563
				AGRN	-0.0258618		Anks1	-0.224271																	TAOK2	-0.0622376
				GRM5	-0.0385999		Hdac4	0.258786																	TBC1D9	0.0123857
				TSHZ1	0.0224472		Zbtb45	-0.220636																	TBC1D9B	0.215014
				DUSP8	0.0164116		Eml2	0.221976																	TCF20	0.148268
				SV2A	0.0368774		Zfp459	-0.827002																	TCF25	-0.00714704
				PCDHGA12	0.0306179		Dicer1	0.206661																	TCF4	-0.00624178
				UBA1	0.0119324		Sox11	-0.291246																	TEF	0.372341
				CAND1	0.0128299		Egr1	0.249739																	THRA	0.111924
				RTN1	0.0264835		Ankrd63	0.533028																	TIAM1	0.28923
				TBC1D9	0.0123857		Ntf3	-0.594089																	TLE3	0.0667184
				SEC14L1	-0.0129409		Fzd10	-0.96817																	TLN2	0.123528
				PHLDB1	-0.0142836		Ccdc153	-0.865104																	TMEM132A	-0.201408
				MAPK8IP3	0.0136784		Sh3bp4	0.235126																	TMEM151A	0.518991
				KLC1	-0.0106231		Epm2aip1	-0.169459																	TMEM151B	-0.0180032
				GABBR2	-0.0377002		Dlx1	-0.320986																	TMEM63B	-0.128948
				NCOR1	-0.0135976		Snx6	-0.228789																	TMEM8B	0.882111
				ARHGEF2	-0.0172364		Pcp2	0.944515																	TMOD2	0.0479756
				MAP3K12	0.0126125		Tfap2b	-0.39501																	TNIK	-0.0205565
				ARID1B	0.012281		Emp2	0.587732																	TNK2	0.113515
				SLITRK5	-0.0349546		Sox7	-0.811548																	TNKS	-0.0909967
				PLXNA4	0.0326129		Ncoa1	0.233741																	TNPO2	0.053754
				ZHX3	0.0107545		Fam174a	-0.835383																	TNRC18	0.0655226
				LMTK2	0.0266441		Rnh1	0.21106																	TNRC6B	0.087187
				PPM1E	0.0122426		Sltm	-0.18948																	TNS3	0.38372
				HCFC1	0.0108411		Tcim	-1.03338																	TPPP	0.125014
				HTT	-0.00983511		Eaf1	0.563421																	TRAK1	-0.0713555
				SIPA1L3	-0.0108211		Tbpl1	-0.332196																	TRAK2	0.0344646
				CACNA1E	-0.0261956		Fam172a	-0.2453																	TRAPPC10	0.328494
				LHFPL4	0.022322		Tm9sf1	-0.804105																	TRIL	0.147281
				EP300	0.0134799		Aaas	0.233063																	TRIM2	-0.0839961
				DLG4	0.010524		Cbx3	-0.286322																	TRIM3	0.137163
				EP400	0.0112388		Rhpn1	0.452405																	TRIM32	-0.0142042
				CDK5R1	-0.0113582		Rars	-0.196441																	TRIM37	-0.0980429
				OGDH	0.00717898		Ntn1	-0.452716																	TRIM9	-0.0316663
				LRP3	0.0233499		Deaf1	0.461201																	TRIO	-0.0978213
				SHANK2	-0.00904459		Ppp1r12c	0.304207																	TRIP12	-0.0516026
				IDS	-0.0184507		Slc35d1	1.04134																	TRO	-0.052617
				PEG3	0.00883455		Inpp5a	0.309873																	TRPC4AP	0.0258992
				TMEM151B	-0.0180032		Slc25a46	0.234232																	TRPM3	-0.049384
				KDM4B	0.00790837		Slc17a7	0.606804																	TRRAP	0.00555106
				CADPS	-0.00688792		Sirt7	-0.363739																	TSC2	0.184416
				REV3L	-0.0131766		Dab2ip	0.241328																	TSC22D1	-0.0974468
				ACO2	-0.00791479		Vkorc1l1	1.01113																	TSHZ1	0.0224472
				TCF25	-0.00714704		Asap1	0.226787																	TSPAN7	0.0430864
				BMPR2	0.0163547		Ahr	0.294334																	TSPYL4		-0.0706363
				VAMP2	0.0111661		Klhl7	-0.25355																	TTBK1	-0.0004655
				SGIP1	-0.00593348		Gak	0.187069																	TTBK2	0.0895577
				TCF4	-0.00624178		Wipf1	-0.431386																	TTC3		0.0943706
				CLEC16A	-0.00810823		Crppa	0.357247																	TTC7B	0.280056
				PSD	-0.00547534		Tanc2	0.255145																	TTLL7	0.225432
				ATP6V1B2	-0.00472727		Txnrd2	-0.288425																	TTYH1	0.00524065
				UBR5	-0.00697441		Ttll7	0.225432																	TTYH3	-0.154456
				LRP8	0.0134295		Katnb1	0.277078																	TUBB3	0.0640429
				SRGAP3	-0.00514499		Zrsr2	-0.335603																	TULP4	0.278757
				DISP2	-0.0147301		Arhgap5	0.19566																	UBA1		0.0119324
				SLC8A1	-0.0154138		Ift81	-0.223487																	UBAP2L	0.111669
				GRIK3	-0.0125123		Kbtbd4	-0.210189																	UBE2O	-0.0255415
				SCN2A	-0.0139806		Brsk1	0.261049																	UBE3B	0.183671
				RELN	0.0142617		Prima1	0.898491																	UBE3C	0.142778
				CLASP1	-0.00493139		Mypn	0.646612																	UBQLN1	0.0503523
				ARF3	-0.00601741		Plxnd1	0.34758																	UBQLN2		-0.0268798
				NDST1	-0.0105542		Gcat	0.38506																	UBR3	0.122738
				CUL9	0.00527284		Necab1	0.211593																	UBR5	-0.00697441
				TRRAP	0.00555106		Tssk6	0.866371																	UHRF1BP1L	0.23904
				NTRK3	0.0112007		Fam160a2	0.234845																	ULK1	0.0870914
				ALS2	-0.00393243		Ggta1	-1.07156																	ULK2	0.392299
				NRXN1	0.00986534		Deup1	-0.751174																	UNC13A	0.283157
				ADCY5	0.00725667		Ncf4	1.39429																	UNC13C	-0.11012
				TTYH1	0.00524065		Sec11a	-0.655696																	UNC5A	0.604394
				CKB	-0.00275941		Osbpl11	0.252474																	UQCRC1	0.0495246
				PTPRS	-0.00634311		Npas2	0.327908																	USP22	-0.0367456
				OLFM1	0.00641014		Fam49a	0.175437																	USP32	0.319747
				CACNA1B	-0.00671308		Daam1	-0.231963																	USP34	0.0347581
				KIF5C	0.00264591		Hdhd2	0.233142																	USP5	-0.000555621
				GPR158	0.00837417		Noct	0.228331																	USP9X		-0.0342339
				IPO13	-0.00198413		Synj2	0.30768																	VAMP2	0.0111661
				NSD1	-0.00139541		Kcns2	-0.610774																	VPS13D	0.171572
				PHF20	-0.000964942		Castor2	0.267444																	VPS41	-0.136251
				EIF4G1	-0.00135566		Itgam	0.89213																	WASF1	0.233261
				GTF3C1	0.000982497		Clba1	0.583079																	WDFY3	0.153893
				FAT2	0.00377587		Fmnl1	0.308034																	WDR13	0.143983
				USP5	-0.000555621		Rapgef5	0.265025																	WDR6	-0.0539168
				NRXN3	0.00142494		Epha3	-0.78626																	WNK1	-0.0977899
				MYO10	-0.000416316		Mlec	-0.518549																	WNK2	0.0569095
				TTBK1	-0.0004655		Nphp3	-0.545649																	WWC1	0.239466
				RPH3A	-0.000268311		Zfp362	0.30637																	XPO6	0.148355
				EXTL3	-0.000622986		Septin9	-0.196127																	XPO7	0.0680534
							Rprml	0.456348																	YWHAG	0.0279011
							Hrk	0.658093																	ZC3H4	0.0423483
							Nsmce2	-0.274492																	ZC3H7B	-0.0435102
							Rngtt	-0.265023																	ZCCHC14	0.142468
							Mat2b	0.215542																	ZEB2	-0.0498259
							Zfp953	0.835017																	ZER1	0.231031
							Dynlrb1	0.319167																	ZFHX2	-0.138678
							Pcyt1a	-0.28002																	ZFP106	0.360792
							Eef2k	-0.259064																	ZFR	0.0919118
							Ret	-0.63485																	ZFYVE1	-0.084873
							Mafg	0.379145																	ZHX3	0.0107545
							Rasl10b	0.566883																	ZMIZ1	0.0431985
							Nkrf	-0.194858																	ZMIZ2	0.0439524
							Tmem121	0.826747																	ZNFX1	0.0562414
							Chchd2	0.662943																	ZYG11B	-0.0345925
							Bcas3	0.183617
							Ap1m1	-0.167812
							Asgr1	-0.872712
							Ppp1r1b	0.251353
							Pkn1	0.217222
							Fignl1	-0.265215
							Fv1	-0.339673
							Kif23	-0.294759
							Nxpe3	0.662005
							Draxin	-0.550352
							Pde1a	0.227338
							Ccdc40	-0.424764
							Egr3	0.3227
							Gm49486	0.220514
							Vsx2	-1.03909
							Mxra8	-0.895631
							Gorasp2	0.211977
							Ncdn	0.208693
							Phlpp2	0.236709
							Cplx3	0.651495
							Ttc7b	0.280056
							Poglut2	-0.64458
							E2f2	1.14638
							Ttc30b	-0.353084
							Unc13a	0.283157
							Dlc1	0.242535
							Pdzd9	-0.301453
							Dnajc11	-0.201049
							Rap1gap	0.190377
							Hmg20a	-0.212328
							Ppt1	-0.469843
							Rab2b	-0.288864
							Slco1c1	0.577714
							Cdk11b	-0.224925
							1700037C18Rik	0.74609
							Atp11a	-0.624959
							Map2k1	0.232717
							Ganc	-0.514892
							Mlst8	0.242207
							C1d	-0.277019
							Ankrd34b	0.3219
							Wdr89	-0.601972
							Zfp329	-0.296721
							Tgfbr3	-0.893296
							Fgd4	-0.274429
							Fra10ac1	-0.296345
							Rogdi	0.235806
							Zfhx3	-0.243246
							Fam50a	-0.22454
							Magt1	-0.693262
							Vamp8	-0.895115
							Car10	-0.357309
							Cfh	-0.648381
							Grb7	0.563238
							Rcan1	0.274434
							Wdr31	0.451824
							Zfp607a	-0.651749
							Ifi27	0.327621
							Ahsa1	0.192392
							Sharpin	0.296767
							Mrpl4	0.349656
							2610044O15Rik8	-0.453847
							Umad1	0.413265
							Nsmaf	0.256809
							Bdh1	0.171826
							Slc25a22	0.199636
							Depdc5	0.220333
							Bid	0.292466
							Kcnh3	0.501151
							Ppp4r4	0.2885
							Gata3	-0.311667
							G6pdx	-0.203582
							Strip1	-0.16737
							Ifitm3	-0.722851
							Gramd1c	-0.76919
							Leo1	-0.208149
							Serping1	-0.830172
							Pomgnt1	-0.635998
							Zfp708	-0.411996
							Zc3h10	-0.338003
							Rexo4	0.318985
							Rbm25	-0.215504
							Itgb7	1.11332
							Zfp341	-0.29747
							Soga3	-0.165822
							Pnrc1	0.360153
							Ttll11	0.442937
							Swsap1	-0.674268
							Xrn2	-0.182671
							Cdh24	-0.693165
							Lsm12	0.383952
							Vdac3	0.214634
							Hdac9	0.198554
							Jph2	-1.1708
							Zfp746	-0.238972
							Fgfr2	-0.494805
							Ndrg4	0.18418
							Picalm	0.159545
							Elmo2	0.1906
							Zbtb37	-0.329519
							Stag3	-0.571811
							Vwa3a	-0.410988
							Sod2	0.238425
							Ctu2	0.29632
							Tab3	0.295252
							Cask	0.237198
							Zfp882	-0.362855
							Rnf11	0.395891
							Cdc42ep5	1.00386
							Zfp72	-0.572775
							9130019O22Rik	-0.706201
							Fbxo8	0.45865
							Pias3	-0.273402
							Pdk4	0.448062
							Zyx	0.266208
							Dmwd	0.258053
							Map7	0.370472
							Usp45	0.398858
							Osbpl9	-0.227826
							Rps6ka3	0.209348
							Gm45837	0.27877
							Arrb1	0.180088
							Nr3c1	0.270011
							Ptma	-0.398322
							Rims3	-0.29545
							Ube2j1	0.258578
							Tmem14a	-0.526825
							Dzip3	0.26696
							Dmxl1	0.201585
							Mon1b	-0.336355
							Sh3gl1	0.22133
							Pttg1ip	-0.60318
							Hba-a1	0.581657
							Ezh1	-0.237881
							Zcchc17	-0.369847
							Nr2f1	0.220672
							Pitrm1	0.222546
							Mapk1	0.147756
							Fam111a	-0.299299
							Mynn	-0.270547
							Sh3pxd2b	-0.208302
							Mastl	-0.380461
							AW551984	-0.164655
							Cdc25c	0.516795
							Senp3	0.269142
							Ngef	0.211189
							A430033K04Rik	-0.315011
							Zmynd19	0.365199
							Rnf7	-0.932047
							Eif4a2	0.155834
							Tsc2	0.184416
							Wwc1	0.239466
							Mettl21a	-0.550046
							Zfp40	-0.274752
							Tpm2	0.503731
							Cecr2	0.472681
							Ssr3	-0.314577
							Bean1	0.42812
							Nav1	0.178531
							Chst1	0.470154
							Fam124a	0.257219
							Gm21987	0.664914
							Adh1	1.029
							Rims1	0.22391
							Zfp661	-0.454791
							Tmem229b	-0.386645
							Zfp53	-0.460461
							Rps27l	0.723505
							Csnk1e	0.249732
							Efhc2	0.363356
							Pcdhb15	-0.644244
							4930579G24Rik	0.993042
							Prxl2b	0.316622
							Pcf11	-0.250365
							Zfp707	-0.510018
							Eno1	0.190562
							Hipk2	0.198542
							R3hdm2	0.192648
							Akr1a1	-0.266567
							Plekhg5	0.253272
							Pde2a	0.272102
							Pld5	-0.952956
							Ifit2	-0.350924
							Rpl27a	0.399437
							Srp9	-1.00687
							Gapdh	0.306112
							Pde5a	-0.364485
							Rcan2	0.231088
							Lrrc74b	-0.579505
							Adgrv1	0.358882
							Trappc9	0.168527
							Ermard	-0.402379
							Hivep1	0.196947
							Zfp622	-0.193493
							Meis2	-0.194032
							Nr4a1	0.360247
							Utp14a	-0.234747
							Apbb3	0.24145
							Fbxo47	-0.947141
							Naa60	0.289933
							Iqce	-0.261207
							Sorbs3	-0.387652
							Ergic2	-0.376431
							Kcnip1	0.290048
							4933427D14Rik	-0.395607
							Ftl1	0.475001
							Zfp326	-0.181225
							Exo5	-0.364544
							Ccdc162	-0.902309
							Tceal9	-0.400982
							Fgfr1	-0.443102
							Siva1	0.658942
							Vash1	-0.218305
							Fam160b1	0.255455
							Slc35a1	-0.69571
							Dvl1	0.34894
							Bicd2	-0.207896
							Zfp874a	-0.647134
							Rufy3	-0.176869
							Crebbp	0.20428
							Ier3ip1	-0.388005
							Epm2a	0.348724
							BC024063	-0.806461
							Dusp11	-0.257225
							C1ql3	0.503724
							Shisa5	-0.613339
							Lpin2	0.202615
							Esr1	0.446597
							Dlgap2	0.233825
							Pdcd7	-0.365941
							Pkm	0.156467
							Dcx	-0.221733
							Tex261	0.697397
							Rxrg	-0.40537
							Crebrf	-0.533468
							Cartpt	0.848612
							St6galnac4	-0.644616
							Arhgef39	-0.927371
							Rad50	-0.257884
							Pcgf6	-0.375487
							Zdhhc23	-0.822634
							Ppp6r3	-0.179343
							Vwa5b2	0.312264
							Shtn1	-0.210321
							St8sia5	0.848548
							Rgs17	0.204454
							Cox6a2	0.912795
							Gorasp1	0.256244
							Tbc1d5	0.215649
							Mier3	-0.274232
							Top2b	-0.166202
							Fuz	0.452614
							Zfp984	-1.05448
							Klf9	0.344346
							Ube4a	-0.299675
							Dhdh	-0.452758
							Dlgap1	0.212993
							Numa1	-0.198426
							Fam228b	-0.65688
							Camk2g	0.158466
							Zfp799	-0.289414
							Dera	0.50694
							Arhgef37	-0.895871
							Baiap3	0.208255
							Ubl7	0.225241
							Map9	0.177378
							Plaa	0.164165
							Paxbp1	-0.279244
							Tmem69	-0.365145
							Olfml1	1.28415
							Tunar	0.37626
							Nova1	-0.202659
							Mfrp	0.824842
							Gm8797	1.00337
							Gins1	-0.488205
							Nf1	0.207922
							Gm49601	0.16632
							Slc1a5	-0.802934
							Fhl1	0.180221
							Mark2	0.195843
							Kmt2e	-0.222056
							Hba-a2	0.794897
							Thada	-0.213043
							Cntnap5c	-0.514528
							Dlk2	-0.703504
							P4ha2	-1.01915
							Nsg1	-0.195371
							Gpr37l1	0.593587
							Gpr17	0.555737
							Irf5	-0.783792
							Tmie	-0.747919
							Zfp229	-0.388639
							Mipep	0.193802
							Gm43951	-0.396581
							Nudt9	0.277794
							Slitrk3	-0.601984
							Map4k3	0.199567
							Ebf1	-0.297531
							Mgat1	0.632999
							Slc25a4	0.152238
							Phlda1	0.323951
							Tmed4	-0.515404
							Gramd4	0.555518
							Itgb3	0.799419
							Cacnb4	0.338527
							Pnisr	-0.19928
							Rapgef3	0.227535
							Ccser2	0.2391
							Smo	0.927983
							Zfp445	-0.177772
							Dusp7	0.32155
							Zfp330	-0.291411
							Ikbkg	-0.225115
							Sh3d21	0.8281
							Epb41l5	-0.250603
							Psme2	0.392175
							Lsg1	-0.241125
							Itgal	0.570831
							Gm35315	-0.93458
							Fgd6	-0.301516
							Nek6	0.269447
							Rcc2	-0.232414
							Fam13c	0.263928
							Spint2	-0.587796
							Tcte1	-0.603544
							Cmip	0.183113
							Ank1	0.264976
							Capzb	0.176388
							Rtca	0.188825
							Stac	-0.488827
							Mbp	0.596789
							Nek4	0.384908
							Dxo	-0.286156
							Dnah14	0.732026
							Sh3rf3	0.214011
							Ucp2	-0.459652
							Impdh1	0.205363
							Shld2	0.455736
							Oprm1	-0.650768
							Hey2	0.514306
							Tesc	0.853702
							Pole	-0.23575
							Tmem181a	0.792243
							Cops7b	-0.237905
							Entpd6	-0.512189
							Castor1	0.657906
							Steap2	-0.499028
							Tra2b	-0.269611
							Ubac2	-0.628986
							Syf2	-0.255934
							Mrpl42	-0.36383
							Dlg1	0.299562
							Pde3b	0.706865
							Pinx1	-0.342184
							Fndc3a	-0.184166
							Sorbs2	0.22293
							Plekhb1	0.340265
							Parp4	0.356457
							Grin2a	0.684811
							Lmnb1	-0.190521
							Myh7	-0.406468
							Pck2	0.237851
							Gpd1	0.403071
							St6gal1	-0.63399
							Lrch2	-0.209485
							Stim2	-0.426746
							Lhx9	-0.238182
							Lig3	-0.184766
							Osbpl7	-0.29348
							Ago4	-0.396084
							Adck2	-0.393048
							Hells	-0.28982
							Kat6a	-0.172535
							Gcat.1	0.354856
							4931414P19Rik	-0.420351
							Syn2	0.175294
							Glis3	-0.54824
							Rhcg	-0.785491
							Abhd4	-0.228203
							Mterf1a	-0.793895
							Cops7a	0.223657
							Atp8b2	-0.524214
							Mov10	-0.469628
							Gnl2	-0.179513
							Hexim2	-0.370572
							Rbm41	-0.3515
							Cnot3	-0.223649
							Zscan12	-0.365007
							Ddx11	0.33424
							Zfp937	-0.629039
							Ift52	0.248369
							Bmp2	0.695915
							Ddx51	0.277311
							2410131K14Rik	0.376385
							Gm49804	-0.2485
							Snx10	0.217743
							Chn1	0.224089
							Bod1	-0.393174
							Golga5	0.224587
							Snrpn	-0.272399
							Abhd6	0.436572
							Ppp1cc	0.348871
							Ift88	-0.258241
							4933430I17Rik	-1.05777
							Cnn2	0.464354
							Birc2	-0.22277
							B930094E09Rik	0.423092
							Hexdc	0.246843
							Syngap1	0.163783
							Gtf2ird1	0.247371
							Rnf149	-0.800158
							Chka	-0.199884
							Trpt1	0.506306
							Ssx2ip	0.218491
							Cenpu	-0.510715
							Pick1	0.186494
							Ptgis	-0.917077
							Rps16	0.46879
							Fbxl5	0.182704
							Mphosph6	-0.418293
							Dnajb5	0.178375
							Synpo	0.274427
							Wfs1	0.522883
							H2bc21	-0.672096
							Ubap2	0.173541
							Skor2	-0.585492
							Agap3	0.16292
							Tspan4	0.634262
							Kcmf1	0.224242
							Rp1	-1.09326
							Jakmip2	-0.167598
							Bach1	-0.246628
							Fkbp1b	0.324604
							Fign	-0.289129
							Llgl1	0.207081
							Cdk17	0.161965
							Pspc1	-0.150669
							Msi1	-0.2204
							Cystm1	0.550497
							Kif24	-0.465442
							Nabp1	-0.505477
							Baiap2	0.193106
							Gm45208	0.272361
							Zbtb6	-0.210477
							Lbx1	-0.99126
							Scaf8	-0.177103
							Dynlrb2	-0.504119
							Pla2g4d	0.999052
							Kmt5a	0.414986
							Kirrel	-0.771845
							Atg10	0.608137
							B9d2	0.334502
							Ptpmt1	0.499704
							Neurl1b	0.22409
							Adamts18	0.540949
							Atxn2	0.181816
							Ssbp1	-0.383074
							Mrgbp	-0.595005
							P2rx2	0.811197
							Spats2	0.197226
							A830005F24Rik	-1.0331
							Sh2d3c	-0.204473
							Lypd1	0.352014
							Iqgap1	-0.280844
							Sdf4	-0.370478
							Tgfbr1	-0.672675
							Adamts10	-0.830086
							Drd1	0.764503
							Minar2	-0.22398
							Mettl1	-0.305025
							Chd2	-0.197839
							Bag4	0.252115
							Rbmx	-0.165437
							A630089N07Rik	-1.02966
							Pde9a	0.214988
							Inpp4b	0.283781
							Kndc1	0.206171
							Zfp189	-0.325619
							Sdr39u1	0.282219
							Gatad1	0.385498
							Rbl1	-0.304257
							Slc39a9	-0.456796
							Rnf20	-0.172616
							Gps1	0.188149
							Nxph2	-0.754545
							Gm17087	-0.385416
							Tram1l1	-0.51078
							Mlh1	0.246547
							Cyhr1	0.286267
							Ythdf1	0.1766
							Necab3	0.279499
							Ddx4	0.561028
							Slc2a12	0.642427
							Spata2l	0.326641
							Ndufa10	0.150327
							Wdcp	-0.285318
							Slc37a4	-0.557923
							Gmppb	0.236649
							Fam120c	0.159471
							Msx1	-0.576849
							Nyap1	-0.195755
							Gm16286	-0.265709
							Alyref2	-0.423041
							Nphp1	0.429821
							Ufsp1	0.445495
							Tdg	0.314595
							Dpp8	0.159461
							Snw1	-0.179518
							Tmem101	-0.556096
							Ankrd13c	0.259182
							Evx1	0.865682
							Nxnl2	1.09363
							Chpf2	0.411913
							Idh3g	0.17972
							Selenok	-0.575298
							Gm10226	-1.13383
							Osbp2	0.194686
							Zfp472	-0.300527
							Cttnbp2	0.176518
							Rnasek	-0.223756
							Dock9	0.246128
							Pigp	-0.739149
							Ddx54	0.176905
							Prkd1	0.267147
							Zfp804a	0.229825
							Plk5	0.329338
							Hs1bp3	-0.333215
							Axl	0.646679
							Nuf2	-0.371209
							Rbm12b2	-0.371274
							D10Wsu102e	-0.307483
							Fam161a	-0.601383
							Golga3	-0.16512
							Fat1	-0.359548
							Zfp212	-0.25645
							Hbb-bt	1.0244
							Zfp667	0.365585
							Cep57	-0.246444
							Ncoa6	0.229669
							Cant1	-0.453246
							Adam17	-0.513987
							Zfp2	-0.336429
							Msantd2	-0.244594
							Eya1	0.370828
							Dolk	0.748879
							Zfp346	-0.254086
							Hypk	-0.302517
							Abhd17c	0.272119
							Naa15	-0.162682
							Zfp691	-0.512149
							Baz2b	-0.207297
							Kifc2	0.335788
							Nebl	0.291682
							Trim14	0.721992
							Gm43191	0.87562
							Prkab1	-0.256585
							Acad9	0.164197
							Trnp1	0.465752
							Aven	0.461548
							Frmd6	-0.498097
							Kif4	-0.216444
							Bap1	0.178764
							Polr2b	-0.171393
							Rnf169	-0.282795
							Klhdc4	-0.225177
							Mindy2	-0.286255
							Fn3k	0.391455
							Nop58	-0.168911
							Ubl3	0.254302
							Zfp322a	-0.269069
							Ass1	0.345869
							Cobl	0.153228
							Usf3	0.357034
							Crhr1	0.775449
							Brf1	0.19988
							Rabgap1	-0.153417
							Rab24	0.336685
							Slc25a3	0.153655
							Mapre1	-0.190959
							Notch2	-0.366642
							Rffl	-0.72607
							Samd9l	0.356685
							Il10rb	0.783052
							Prpf38b	-0.194574
							Prr14l	0.25672
							Zfp280d	-0.228863
							Twsg1	-0.595865
							Anxa6	0.165913
							Psen2	0.665167
							Rnf219	-0.28729
							Camsap2	0.166067
							Miip	0.5044
							Galntl6	-0.388844
							Slco2b1	-0.993892
							Ift57	0.2048
							Peli2	0.293959
							Sema3f	-0.544524
							Padi2	0.350711
							Hs3st2	0.414678
							Naa38	-0.40092
							Nr1d2	0.281717
							Fam117a	0.534238
							Cemip2	-0.587663
							Khsrp	-0.153896
							Thy1	0.435266
							Sntg2	0.685776
							Zfp933	-0.296234
							Exd1	0.666777
							Mib1	0.164524
							Lrmp	0.933986
							Ajm1	0.219675
							Trappc13	-0.184434
							Fam13b	-0.248153
							Slc39a11	-0.569557
							Eif2b5	-0.164091
							Amotl2	-0.235542
							Unc80	0.235457
							Chsy3	-0.538516
							Nap1l5	-0.246793
							Tmem151a	0.518991
							Dennd6b	-0.385802
							Dhrs2	-0.814882
							Mphosph8	-0.177604
							Ankdd1a	0.544404
							Sema3b	-0.777974
							Hebp1	0.309155
							Gnb5	0.168028
							Phykpl	0.568774
							Arhgap21	0.205393
							Baz2a	0.205901
							Yeats4	-0.282431
							Traf7	-0.249873
							Gm49353	0.293838
							Zmpste24	-0.39808
							Ube2q1	0.202958
							Gtf3c4	-0.177934
							Phactr2	0.380157
							Cisd3	0.608762
							Epn3	0.597025
							Vsig10l	0.621547
							Mtmr1	0.213997
							Akap8l	-0.182482
							Uaca	-0.505556
							Klf11	-0.317701
							Nusap1	-0.325665
							Naga	-0.506229
							Papss2	0.335269
							Fancc	0.26364
							Pdcl	-0.231644
							Ipp	-0.20466
							Gpr39	0.390125
							Dynlt1b	0.632609
							Agbl2	-0.631684
							Galnt9	-0.45966
							Qk	0.176728
							4921536K21Rik	0.856418
							Cryab	0.449515
							Srcin1	0.241334
							Pdk1	0.248515
							Nudt10	-0.570452
							Ddias	-0.58827
							Aqp4	0.386906
							Zfp74	-0.207581
							Myb	-0.415462
							Ftsj3	-0.16334
							Top1	-0.14632
							Phax	-0.208391
							Efcc1	0.46968
							Ppp1r18	-0.219876
							Ppp1r3b	-0.528123
							Zfp37	-0.271721
							Cflar	-0.536148
							Cog7	0.184581
							Lbr	-0.483021
							Med20	-0.335454
							Vav1	0.504537
							Btbd8	0.155335
							Aatk	0.186452
							Efcab10	-0.924732
							Steap3	0.724965
							Plgrkt	-0.215225
							Pex5	0.149454
							Oga	0.15128
							Manf	-0.43762
							Epb41l2	0.168932
							Depdc7	0.707241
							Noc4l	0.165917
							Tmod1	0.367217
							Acyp1	0.356471
							Gpr83	-0.70918
							Zfp68	-0.200459
							Rpgr	-0.235422
							Ccdc74a	0.771581
							Eml1	0.171937
							Phox2b	-0.736928
							Cyfip2	0.164639
							Taz	0.391328
							Yju2	0.404012
							Dot1l	0.204128
							Slc25a30	-0.327962
							Plcd4	0.217594
							Mgst1	0.442594
							St8sia2	-0.389729
							Dzip1l	0.330461
							Ro60	-0.18097
							Sh3gl2	0.151494
							Ormdl2	-0.692594
							Tnks2	0.188267
							Cd2bp2	-0.227015
							Rasgrf2	0.160121
							Sbf2	0.167919
							Ttc21b	0.190456
							Zfp786	-0.282552
							Cybrd1	-0.806117
							Veph1	-0.467739
							Hpcal1	0.266172
							Atxn7l2	-0.267219
							Cyb5a	0.263144
							Got1l1	-0.620678
							Lrfn3	0.537835
							Prelid2	0.767317
							Polr3b	-0.172605
							Ube3b	0.183671
							Elk3	0.798271
							Cep89	-0.225764
							Htr2c	-0.548796
							Mapk8ip1	0.214812
							Mid1	-0.389326
							Clcn5	-0.635484
							Myrf	0.711095
							Mapk8ip2	-0.169359
							Strn4	0.144579
							Gpr63	-0.601721
							6430548M08Rik	0.156308
							Acot1	0.210724
							Ulk3	0.362254
							Rhpn2	0.346542
							Tprgl	0.286084
							Pld6	-0.63452
							Safb	-0.144095
							Sun2	-0.474479
							Pcgf3	-0.358621
							Zdhhc17	-0.301764
							Zbtb24	-0.239366
							Col1a1	-0.458598
							Ptpn18	-0.811464
							Ifit1bl2	0.856881
							Ido1	0.868261
							Tollip	0.168854
							Myh8	0.397837
							Ccdc66	-0.271856
							Tgif1	0.607339
							Foxp2	-0.196051
							Gpd1l	0.177691
							Sf3b2	-0.144317
							Pnn	-0.160518
							Rnf167	-0.366562
							Nnat	-0.293413
							Paip2b	-0.237015
							Wdr55	-0.43401
							Zfp790	-0.242102
							Rtkn2	0.289863
							Cdk8	0.267169
							Cep126	0.460542
							Fank1	-0.509058
							Coro1b	0.173574
							Cfap126	-0.443306
							Mprip	0.225181
							Cdc7	-0.225547
							Rlbp1	-0.232084
							Xrcc6	-0.206294
							Stimate	-0.888817
							Rab27a	-0.413899
							Adh5	-0.163469
							Slc25a5	0.200478
							Coq5	-0.200133
							Mapkapk2	0.2651
							Arntl	0.195696
							Cdc42se2	0.212707
							Celf6	0.243811
							P2ry12	0.689082
							Slc16a14	-0.490453
							Dvl3	0.167872
							Dtx2	-0.304596
							Zfp809	-0.330387
							Nova2	-0.173204
							Tubd1	0.392142
							Tmem107	0.870952
							Zfp26	-0.197316
							Chmp6	0.301547
							Cables2	0.432677
							Hnrnpu	-0.116784
							Ikzf1	0.496691
							Abcc4	0.718331
							Amph	0.145941
							Mrap2	-0.60505
							CK137956	0.395005
							Wdr61	0.165312
							Zfp267	-0.177459
							Gabpb2	0.738463
							Stx1b	-0.18709
							Enah	-0.164247
							Gdap2	0.228079
							Fhod3	0.184737
							Lmo4	0.211085
							A130010J15Rik	0.500524
							Mrtfb	0.135499
							Cox4i1	0.176998
							Fer	-0.160001
							Zmynd8	-0.168137
							Dtx3l	-0.368593
							Tfdp2	-0.317579
							Kcnab2	0.18446
							Gtf2f1	-0.18808
							Hoga1	0.970357
							Trim47	-0.324532
							Hapln1	0.891591
							Mad2l1bp	0.271282
							Zcchc24	0.372412
							Nf2	-0.211149
							Simc1	0.253736
							Terf2	-0.18764
							Lipg	-0.561649
							Mapk4	0.221573
							Dgkd	0.165414
							AC140267.1	0.431214
							Pip5kl1	0.368611
							Pgs1	0.210446
							Mlip	0.360633
							Scyl3	0.244889
							Tert	-0.357814
							Cap2	0.183059
							Nog	0.891575
							Erc2	0.159903
							Prex2	0.237759
							Vps37a	0.219591
							Scrt1	-0.235319
							Sh3bgrl3	0.259149
							Mroh1	0.169887
							Hs3st1	-0.508304
							Vps29	0.16921
							Clec3b	-0.571225
							Mbd5	0.30773
							Alox8	0.354955
							Cep290	-0.224184
							Arfgap2	0.185227
							Cpeb3	0.183555
							Wipi1	0.318499
							Pkd2	-0.361634
							Anxa1	-0.523933
							Ets2	0.200427
							Sh3bp5l	-0.293646
							Cenpt	0.230471
							Polh	-0.271233
							Bag1	-0.327832
							Rasd2	0.306039
							Hjurp	-0.213335
							Rwdd2a	0.212904
							Ninl	-0.474973
							Eif2b1	-0.183654
							Ebf2	-0.286239
							Sp8	-0.261499
							Ogfrl1	0.435709
							Zfp365	0.398464
							Zfp442	-0.610648
							Gucy1a1	-0.134407
							Ptp4a1.1	-0.457606
							Rcan3	-0.194887
							Ahsa2	-0.158093
							Coq8a	0.339029
							Dhx35	0.220723
							Slf2	0.242083
							4833420G17Rik	-0.205757
							Shc3	0.195206
							B3galnt2	0.517631
							Add2	-0.140294
							Coro2b	0.159536
							Gm11639	0.857516
							Kcnmb2	0.785069
							Fkbp15	0.166862
							Pnpla8	0.153182
							Fbl	-0.316063
							Rnf14	0.144378
							Spata9	0.935869
							Ccar1	-0.164888
							Atg2a	0.159137
							Cox14	0.379489
							Ppl	0.704675
							Plaat1	0.44857
							Pet117	0.399229
							Traf3	0.278196
							Tbc1d9b	0.215014
							Rttn	-0.3649
							Eea1	0.206682
							St3gal3	-0.496279
							Hsd11b1	-0.598815
							Dhrs3	-0.405231
							Dpm3	-0.479538
							Fnta	-0.193976
							Fnbp1l	-0.161157
							Ranbp10	0.218135
							Abhd14a	-0.431098
							Msl3	0.270771
							Pola1	-0.202893
							Rasgrp2	0.152836
							Rubcnl	0.835115
							Hnrnpr	-0.167149
							Pkp2	0.393488
							Rnf39	0.609068
							Pi4kb	0.156255
							Ankle1	0.947022
							Dact2	0.308635
							Nt5m	0.295657
							Ifngr1	-0.602502
							Nedd4	-0.143175
							Brd4	0.134121
							Tmem168	-0.41742
							Sncg	-0.41391
							Unc119	0.266295
							Zfp955a	-0.303544
							Sephs2	0.325096
							Ahnak	-0.74744
							Ncbp2	-0.229926
							Acot3	0.72194
							Scap	-0.38161
							Arhgef4	0.222311
							Nek3	-0.314046
							Unc5a	0.604394
							Snhg11	0.529595
							Cnih3	0.53447
							Sh3bp2	-0.238986
							Sec23a	0.130215
							Pacsin2	0.173109
							Abcc5	0.358866
							Ptbp3	0.233201
							Cenpj	-0.253209
							Dnajb14	-0.267056
							Rnf138rt1	-0.476156
							Dennd5a	0.16745
							Fahd2a	0.311493
							Ddx60	-0.769968
							Wdr17	0.201494
							Gm49909	-0.360241
							Cryz	0.312174
							Zfp644	-0.157332
							Cald1	-0.272218
							Ndufa12	-0.250958
							Idh1	-0.134379
							Casc1	-0.73411
							Zfp715	-0.259351
							Mpi	0.179774
							Ivns1abp	-0.161815
							Pwwp2b	0.372041
							Gspt1	-0.135697
							Gsn	0.153886
							Phyhip	0.21154
							2510009E07Rik	0.213059
							Ptn	-0.20273
							Azin1	-0.163013
							Mtmr12	0.356071
							Col15a1	0.604418
							Cox17	0.540742
							Akt2	-0.262112
							Sytl4	-0.840058
							Teddm2	0.446212
							Pld1	-0.234459
							Il16	0.350303
							Tmpo	-0.207097
							Dnaaf4	-0.558955
							Usp10	-0.145032
							Zfp568	-0.535344
							Brpf3	0.267819
							Asnsd1	0.319487
							Sgo2a	-0.251033
							Wbp4	-0.179875
							B3gnt9	-0.698011
							Abcf1	-0.136163
							Zfp39	-0.239028
							Pfkfb2	-0.199891
							Cnot11	0.175779
							Katna1	-0.308084
							Sec63	-0.345121
							Mettl9	-0.249276
							Gpn3	-0.240965
							Litaf	-0.404118
							Cmtr2	-0.260601
							Filip1l	-0.341541
							Lysmd2	0.418832
							Lhx5	-0.319847
							Abat	0.151497
							Zbtb40	-0.25203
							Raver2	0.310766
							Nedd1	0.339029
							Utp6	-0.148742
							Sfxn2	-0.445645
							BC004004	-0.525078
							Nxt1	0.482855
							Kbtbd8	0.43102
							Rad23a	0.231074
							Arl6ip5	-0.290735
							Spns2	-0.593172
							Rmi1	-0.619123
							Tcf12	0.167918
							Slc16a6	-0.598334
							Smoc1	-0.344522
							G430095P16Rik	-0.226805
							Zbtb5	-0.185364
							Col18a1	-0.514989
							Cgref1	-0.459297
							H2-Q2	-0.50857
							Csnk2a1	0.253967
							Psmb5	0.20879
							Kdm4d	-0.555546
							Fam129b	-0.161993
							Myh7b	0.478948
							Rsu1	0.15826
							Iigp1	-0.689398
							Zcwpw1	-0.392215
							Erh	-0.680859
							Rgl1	0.230634
							Zfp101	-0.279559
							Tra2a	-0.202376
							Sema6c	-0.316013
							Bub3	0.152825
							Galnt18	0.4245
							Rps26	0.400324
							Arhgap25	0.400445
							Gsg1l	-0.476309
							Rpap2	-0.267014
							Zfp14	-0.318065
							Atp6v1c2	0.623892
							Ptp4a1	-0.482027
							Hmgxb3	0.179827
							Uxt	-0.601163
							Ckap2	-0.343346
							Dnajc4	-0.526968
							Chp2	-0.688888
							Tesk1	0.234047
							Cnot7	-0.205598
							Marchf1	-0.272748
							Gm49366	1.05625
							Abi3	0.58171
							Zfp831	0.53209
							Apln	0.754992
							Camk1d	0.155812
							Skp1a	-0.199317
							Brd8	-0.173039
							Inpp5f	0.140743
							Mrps31	-0.186212
							Apeh	0.161014
							Col6a2	-0.623229
							Tmf1	0.232046
							Lin7b	0.27695
							Mrps2	0.235587
							Vps13d	0.171572
							Kctd10	-0.201272
							Ybx3	0.213421
							Meig1	0.659693
							Cep68	0.224867
							Gm26741	0.353171
							Vezt	-0.30837
							Khdrbs3	0.173417
							Ssh1	0.291887
							Rnf138	0.276727
							Ndufaf3	0.277993
							Asb1	0.244018
							Nos3	0.505163
							Elavl2	-0.139911
							Hes7	-0.66366
							Mest	-0.289001
							Gstz1	0.248216
							Trappc6b	0.383321
							Lcmt1	-0.165847
							Agap1	0.143362
							Bckdhb	0.1994
							Vma21	0.597783
							Calhm5	-0.762352
							Rnf17	-0.551231
							Snapc2	0.217906
							Zfp316	-0.213922
							Pex16	0.2277
							Fam135b	0.226753
							Ddx39	-0.163197
							Krcc1	-0.435759
							Ypel4	0.552284
							Hr	0.338064
							Adora2a	-0.446344
							Kifc3	0.190823
							Ckap4	-0.335902
							Ocln	0.703616
							Pafah2	-0.500035
							Timm21	-0.443974
							Lgals3bp	-0.505696
							Egln1	0.271373
							Frmd4b	-0.293881
							B3gnt5	-0.453946
							Msl2	0.17276
							Gm28042	0.43606
							Mob3c	0.525878
							Mark1	0.174541
							Brip1	-0.30605
							Rccd1	0.370575
							Klhl12	0.160137
							Fxyd2	-0.652009
							Arfgef1	0.188086
							Emg1	-0.345637
							Polr2m	-0.317247
							Tmem132d	0.642442
							Antxr1	-0.524757
							Fam98b	-0.193543
							Fzd8	-0.438
							Cfap52	-0.408604
							Arhgap10	0.350116
							Pcbp4	0.199819
							Myo16	0.127547
							Sik2	0.152075
							Tmem238	0.711755
							Sart3	-0.15159
							Dcaf11	-0.184543
							Atp5o.1	0.222568
							Disc1	-0.356801
							Arhgef7	0.136136
							Ergic3	-0.217571
							Rbm12	-0.235525
							Camkk1	0.202735
							Spin2c	-0.290692
							Rbm26	0.145987
							Cyth3	-0.201876
							Snx31	0.528867
							Morf4l1	-0.22615
							Zfp87	-0.226347
							Sec62	-0.258536
							Prkaca	0.147564
							Ttll1	-0.177072
							Kcnj10	0.418958
							Iqca	-0.583272
							Bsdc1	-0.187596
							Rpl37	0.309944
							Rad51b	-0.633809
							Chrd	0.479574
							5730409E04Rik	0.259851
							Fbxo27	0.441469
							Nrbf2	-0.499469
							Tnip2	0.350096
							Crem	0.441465
							Zfp846	-0.201385
							Pdgfc	-0.587989
							Flnc	-0.336215
							Pgp	0.216005
							0610030E20Rik	-0.907241
							Gpatch8	-0.144508
							Tmem230	0.506231
							Ubxn7	-0.149068
							Mrpl38	0.205207
							Slc18a2	-0.483119
							Anp32a	-0.236196
							Maneal	-0.368251
							Zfp780b	-0.259946
							Pcyox1l	-0.579842
							Kcnab1	0.214081
							Zfyve9	0.145418
							Uqcrb	-0.352347
							Phldb2	-0.484016
							Ung	0.350329
							Rfxap	-0.236587
							Prr3	-0.213227
							Dnmt3a	0.146785
							Dgkb	0.178498
							Fbxo44	0.201545
							Ddx39b	-0.13318
							Narf	0.161399
							Vim	-0.198232
							Nkain4	-0.404712
							Zbtb4	-0.191961
							Ints13	-0.193255
							Ccdc90b	-0.306676
							Parp6	0.190936
							Flnb	-0.29044
							Actn3	0.509589
							Ndufaf5	-0.219675
							Six3	-0.263449
							Klhl25	-0.15833
							Ankrd61	-0.415221
							Bcl2l11	-0.519245
							Camkmt	-0.255176
							Znhit6	-0.216936
							Ncl	-0.119837
							Fstl1	-0.362773
							Dip2c	0.153638
							Plekhg2	-0.26838
							Arhgap22	0.537759
							Saxo2	-0.694494
							Gm10337	-0.317979
							Eif2ak3	-0.437047
							Carmil3	0.172619
							Golga7b	0.223614
							Txnip	-0.156651
							Cabyr	-0.666922
							Scp2	0.153728
							Rbm22	-0.161583
							Gpatch2	0.266698
							Thoc6	0.261654
							Nrip3	0.236348
							Mrpl53	0.435352
							Fam168b	0.163453
							Zmym5	-0.253144
							Cdh12	-0.506867
							Nhlh2	-0.361705
							Pkd1	-0.423681
							Gsk3a	0.203112
							Prdm16	-0.236879
							Orai1	-0.501161
							Wdhd1	-0.191281
							Zbtb14	-0.217353
							Nfib	-0.146027
							Nop9	-0.223648
							Card10	-0.343738
							Gm19410	0.626118
							Map2k7	-0.163719
							Crybg3	-0.284066
							Rad54b	-0.588998
							Slc33a1	-0.422852
							Hs6st1	-0.317342
							Atp11c	-0.503533
							Tstd2	-0.206383
							Hinfp	-0.280047
[truncated: 11,081 more rows]

## Sheet: Occupancy
Shah genename	Shah log(FC)	Maurin genename	Maurin log(FC)	Darnell genename	Darnell log(FC)		genename	log(FC)		Shah	Maurin	Darnell	Total
TUBA4A	0.253876	RALGAPA1	0.191766	RALGAPA1	0.191766		Ddx3y	-7.51652									Average	0.0202088	-0.0154597			0.031361	0.0239877		Average	0.030676	0.021884
MYO5A	0.183198	MEF2C	0.426243	SON	0.22931		Uty	-6.87579									SEM	0.00834555	0.0104332			0.00526206	0.0107705		SEM	0.00225138	0.00857836
ATP1A2	-0.302699	SON	0.22931	UBR3	0.166146		Gm17087	-1.30942									Count	116	69			211	53		Count	645	112
SYNJ1	0.182355	UBR3	0.166146	MYO5A	0.183198		Ribc2	-0.689554		0.0069054	0.0298807	0.0293752	-0.0020978	Average			Percentage of FMRP targets		0.605405		Percentage or run off resistant		0.200758		Percentage of FMRP targets		0.147952
SRRM2	0.194893	MYO5A	0.183198	ATP1A2	-0.302699		Fmr1	0.566769		0.182657	2.29211e-10	3.46215e-32		T-test
PRKCG	0.226725	SYNJ1	0.182355	SYNJ1	0.182355		Gm7324	0.756258									T-test comparing		0.00844426		T-test comparing		0.540265		T-test comparing		0.323411							-0.0090706			0.0969139			0.0969139			-7.51652
CNKSR2	0.16802	SRRM2	0.194893	SRRM2	0.194893		Ppp1r36	-0.694325		0.665411	2.55846e-05	2.30227e-10					FMRP targets and non-targets				Run off and non-Run off mRNAs				Run off and non-Run off mRNAs									-0.00413818			0.0430801			0.0494991			-6.87579
ENPP2	-0.257978	UBR4	0.162454	PRKCG	0.226725		Aass	-0.474409		0.0951439	0.00174504	3.74825e-11		T-test with random set from total approximately equal to test set)																					-0.0649132		0.05208			-0.0602148			-1.30942
CLTC	0.187702	SPHKAP	0.197517	PLCB1	0.186265		Renbp	-0.403814		0.455185	4.89029e-07	2.66598e-08																						0.0317223			0.0105413			-0.133438			-0.689554
APOE	-0.310127	DMXL2	0.160184	NRIP1	0.205982		Lgals3bp	-0.666322		0.86776	0.000371903	6.13276e-13					T-test against total mRNAs	0.00923179	0.207413			2.5206e-09	0.0195625			1.89321e-15	0.00381463							-0.0389523			-0.0455691			-0.0590486			0.566769
OSBPL1A	0.162754	PRPF8	0.178422	SPHKAP	0.197517		Jhy	-0.468807		0.0832015	0.055062	1.78869e-14																						0.00222941			0.0151995			0.0430801			0.756258
NCKAP1	0.133478	CLTC	0.187702	CHD8	0.16038		Ms4a15	-3.2889		0.454117	3.10752e-06	3.31727e-17					Shah				Maurin				Darnell										-0.000807906		0.00602926			0.0530058			-0.694325
PPP3CA	0.156335	BIRC6	0.151404	DMXL2	0.160184		Gpc2	-0.363624		0.345917	0.012409	2.72797e-11						FMRP targets	Non-FMRP targets			Not run-off resistant	Run-off resistant			Not run-off resistant	Run-off resistant							0.0495143			-0.026672				-0.0090706		-0.474409
DNM1	0.160055	NCKAP1	0.133478	PRPF8	0.178422		Trim21	-0.331398		0.799924	0.0347496	3.23371e-13																						0.0241202			0.045331				-0.00413818		-0.403814
PTK2B	0.172442	PPP3CA	0.156335	CLTC	0.187702		Tlx3	2.23449		0.394494	0.0234608	2.84316e-17																						-0.0122071			0.0171285			0.00985406			-0.666322
MAP1A	0.1255	NAV1	0.142599	POLR2A	0.178671		D1Pas1	-2.16773		0.210662	1.65603e-06	2.61253e-18					ACO2	-0.0090706			AAK1	0.0969139			AAK1	0.0969139								0.029086			0.0722074			-0.0035377			-0.468807
FASN	0.138015	DOCK3	0.138543	APOE	-0.310127		Rnf17	-1.06578									ACTB	-0.00413818			ABR	0.0430801			AATK	0.0494991									-0.135124		-0.0649132			0.0105413			-3.2889
STXBP1	0.154263	UNC13A	0.151769	TSC2	0.148723		Tbx21	-1.93727		0.424305	0.00105847	4.68324e-13		Median of random tests			AKAP11		-0.0649132		ACACA	0.05208			ABCA2	-0.0602148								-0.310127			0.00622381			-0.00577817			-0.363624
SNAP91	0.153181	MAP1A	0.1255	BIRC6	0.151404		Mfge8	-0.356983									ALDOA	0.0317223			ADCY1	0.0105413			ABCA3	-0.133438								-0.00960274			0.017276			0.104249			-0.331398
GLG1	-0.174692	FASN	0.138015	NCKAP1	0.133478		Pcdhb8	-0.418003		1.27292	0.00317542	1.40497e-12		Bonferroni Adjustment			ANK2	-0.0389523			ADGRB1	-0.0455691			ABCG1	-0.0590486								0.0859054				-0.0389523		0.0957911			2.23449
MAP2	0.101764	STXBP1	0.154263	AP2A1	0.155523		Slfn5	-0.291818									ANK3	0.00222941			ADGRB2	0.0151995			ABR	0.0430801								0.023887				0.00222941		0.0481199			-2.16773
RELN	-0.217189	NF1	0.114308	PPP3CA	0.156335		Rasl2-9	0.321322									ANKS1B		-0.000807906		ADGRL1	0.00602926			ACLY	0.0530058								-0.302699			0.0105325			0.045331			-1.06578
TTC3	0.109996	MYH10	0.146733	FAT1	-0.20737		Nccrp1	-0.385722									AP2B1	0.0495143			ADGRL3	-0.026672			ACO2		-0.0090706							-0.00947728			-0.0122071			0.0147112			-1.93727
PJA2	0.104426	HUWE1	0.110568	KDM5C	0.144073		Nme9	-0.48091									APBB1	0.0241202			AFF4	0.045331			ACTB		-0.00413818							0.0202153			-0.021362			0.0171285			-0.356983
UBA1	0.122391	HECTD1	0.111965	NAV1	0.142599		Prdm12	-0.394347									APC	-0.0122071			AGAP2	0.0171285			ADAP1	0.00985406								-0.0317505			-0.00960274			0.066014			-0.418003
CYFIP2	0.12645	KIDINS220	-0.14923	DOCK3	0.138543		Myo1g	-0.422658									APLP1	0.029086			AGTPBP1	0.0722074			ADARB1	-0.0035377									-0.0138279		-0.0130261			0.0151424			-0.291818
EGR1	0.135011	MAP2	0.101764	DNM1	0.160055		Clec3b	-0.449452									APLP2		-0.135124		AKAP11	-0.0649132			ADCY1	0.0105413								-0.0687372			0.00439889			-0.0479629			0.321322
NRCAM	-0.184913	TTC3	0.109996	UNC13A	0.151769		Ermn	-0.297374									APOE	-0.310127			AKAP6	0.00622381			ADCY5	-0.00577817									0.0155529		0.0928866			0.0722074			-0.385722
NCDN	0.109086	CYFIP2	0.12645	CRMP1	0.156203		Tfap2e	-1.37442									APP	-0.00960274			AKT3	0.017276			ADD1	0.104249								0.00636173			0.092739			0.03545			-0.48091
GAA	-0.146668	MYO18A	0.105688	UBAP2L	0.12349		Pax3	0.700994									ARHGAP32	0.0859054			ANK2		-0.0389523		ADNP	0.0957911									0.0496172		0.0599831			0.00622381			-0.394347
CAMK2B	0.120183	NCDN	0.109086	PTK2B	0.172442		Cfh	-0.379061									ATP1A1	0.023887			ANK3		0.00222941		AFF3	0.0481199								0.0318876			0.0859054			0.0293169			-0.422658
CALR	-0.148298	FRY	0.126465	IPO5	0.122928		Alox5	0.50715									ATP1A2	-0.302699			APBA1	0.0105325			AFF4	0.045331									-0.0118555		0.0239764			0.017276			-0.449452
SPARCL1	-0.121041	LARS2	-0.491785	AMPH	0.129833		A930017K11Rik	1.02737									ATP1A3	-0.00947728			APC	-0.0122071			AGAP1	0.0147112									-0.0435044		0.0205771				0.0317223		-0.297374
SYN1	0.0997291	NBEA	0.0898433	MAP1A	0.1255		Gm8797	0.392328									ATP1B1	0.0202153			APC2	-0.021362			AGAP2	0.0171285								0.0074191			0.0104844			-0.0712051			-1.37442
HK1	0.0960329	HIVEP2	0.147119	FASN	0.138015		Myh3	0.465318									ATP2A2	-0.0317505			APP	-0.00960274			AGAP3	0.066014								-0.128158			0.0249898			0.0710757			0.700994
KIF1A	-0.0721515	ARFGEF1	0.0928866	STXBP1	0.154263		Aaas	0.230314									ATP2B1		-0.0138279		AREL1	-0.0130261			AGPAT3	0.0151424									-0.0269054			-0.00947728		0.129833			-0.379061
HSP90AB1	0.0689423	MAPK1	0.0873283	NF1	0.114308		Fam166c	-0.526948									ATP2B2	-0.0687372			ARF3	0.00439889			AGRN	-0.0479629									0.0126253			0.0202153		0.0883222			0.50715
DNAJC6	0.0765966	HK1	0.0960329	HCFC1	0.136363		Hoxb5	2.43022									ATP6AP1		0.0155529		ARFGEF1	0.0928866			AGTPBP1	0.0722074									-0.148298			-0.0687372		0.0794332			1.02737
KIF5A	0.0817494	CREBBP	0.098551	MYH10	0.146733		Stat4	0.262897									ATP6V0A1	0.00636173			ARFGEF3	0.092739			AHDC1	0.03545								0.0849518			0.015981				-0.0389523		0.392328
CX3CL1	0.113176	KIF1A	-0.0721515	WASF1	0.146173		Ttc25	-0.383983									ATP6V1A		0.0496172		ARHGAP21	0.0599831			AKAP6	0.00622381								0.120183			-0.00170693				0.00222941		0.465318
USP9X	0.0706301	HSP90AB1	0.0689423	SNAP91	0.153181		Card11	-0.725816									ATP6V1B2	0.0318876			ARHGAP32	0.0859054			AKAP9	0.0293169									-0.0671642		0.151404			-0.0237954			0.230314
CTNNB1	0.0587409	DNAJC6	0.0765966	STXBP5	0.153298		Shcbp1	0.355741									ATRN		-0.0118555		ARHGAP35	0.0239764			AKT3	0.017276								0.00483244			0.00840918			0.0397911			-0.526948
HNRNPU	0.0632972	ARFGEF3	0.092739	DIP2B	0.130682		Spef2	-0.280929									BSG		-0.0435044		ARHGEF12	0.0205771			ALDOA		0.0317223								0.0275729			0.0074191		0.0233717			2.43022
MAGED1	0.0689268	KIF5A	0.0817494	MYO16	0.122824		Capn11	-0.917387									BSN	0.0074191			ARPP21	0.0104844			ALDOC	-0.0712051								0.0141136			-0.0343431			0.110155			0.262897
SLC4A10	-0.115369	UBR5	0.0665609	HUWE1	0.110568		Asgr1	-0.445509									CACNA1E	-0.128158			ASH1L	0.0249898			ALS2	0.0710757									-0.0510838		-0.0881121			0.155523			-0.383983
APLP2	-0.135124	HERC1	0.0646516	ZER1	0.119018		Acss3	-0.295815									CACNA2D1		-0.0269054		ATP1A3		-0.00947728		AMPH	0.129833									-0.0682453			-0.128158		0.0334441			-0.725816
SEZ6L2	-0.128482	USP9X	0.0706301	RALGAPB	0.120228		4930432K21Rik	-0.282529									CADM3		0.0126253		ATP1B1		0.0202153		ANAPC1	0.0883222								0.0176836			-0.0872829				0.0495143		0.355741
PREPL	0.0679902	CTNNB1	0.0587409	SEC16A	0.114537		Fv1	-0.203705									CALR		-0.148298		ATP2B2		-0.0687372		ANK1	0.0794332								0.0577879			0.0327719			0.0993231			-0.280929
DCLK1	0.0621289	PI4KA	0.0653487	MAP2	0.101764		Klhl40	0.273335									CAMK2A	0.0849518			ATP2B4	0.015981			ANK2		-0.0389523							-0.0436301			0.00217273			0.0105325			-0.917387
AKAP11	-0.0649132	HERC2	0.0716529	ADD1	0.104249		A2m	-0.273262									CAMK2B	0.120183			ATXN1	-0.00170693			ANK3		0.00222941							0.0352644			0.0133765				0.0241202		-0.445509
PPP2R1A	0.0653894	EIF4G3	0.0802319	RELN	-0.217189		Asns	0.214962									CANX		-0.0671642		BIRC6	0.151404			ANKRD11	-0.0237954								0.0502339				0.0849518			-0.0122071		-0.295815
NCAM1	-0.118715	CHD4	0.0702805	TTC3	0.109996		Stag3	-0.320159									CELF2	0.00483244			BMPR2	0.00840918			ANKRD17	0.0397911									-0.0777417		0.094928			-0.021362			-0.282529
CLU	-0.0961426	DCLK1	0.0621289	TMEM132A	-0.133791		Frmd7	-1.10023									CELF4		0.0275729		BSN		0.0074191		ANKRD52	0.0233717									-0.0840731		0.0229589				0.029086		-0.203705
NDRG4	0.0689774	AKAP11	-0.0649132	NGEF	0.123813		Vwa3a	-0.272662									CELSR2	0.0141136			CACNA1A	-0.0343431			AP1B1	0.110155								0.187702			0.000474617				-0.310127		0.273335
GRIA1	-0.148875	NCAM1	-0.118715	PJA2	0.104426		Kdm6a	0.27637									CHGB		-0.0510838		CACNA1B	-0.0881121			AP2A1	0.155523									-0.0961426		0.0589712				-0.00960274		-0.273262
DDX5	0.0547333	NDRG4	0.0689774	SEC23A	0.098023		Mtm1	-0.213202									CHL1		-0.0682453		CACNA1E		-0.128158		AP2A2	0.0334441									0.16802		0.0791876			0.108286			0.214962
PSAP	-0.109184	TENM3	-0.102778	UBA1	0.122391		Pamr1	-0.263532									CHN1	0.0176836			CACNA1G	-0.0872829			AP2B1		0.0495143								-0.00259077		-0.00188002			0.00439889			-0.320159
AP2B1	0.0495143	CAMSAP2	0.094928	RAP1GAP	0.117611		Ddx60	-0.62355									CKAP5	0.0577879			CALM1	0.0327719			AP3D1	0.0993231									0.0159681			0.00483244		0.0928866			-1.10023
ARHGAP32	0.0859054	GNAO1	0.084655	CYFIP2	0.12645		Plin5	-0.329406									CKB	-0.0436301			CALM3	0.00217273			APBA1	0.0105325								-0.0496842			0.0141136			0.0962527			-0.272662
ATP6V1A	0.0496172	PGM2L1	0.0723006	MAST1	0.107702		Kdm4d	-0.31042									CLASP2	0.0352644			CALN1	0.0133765			APBB1		0.0241202							0.0587409			0.0776832			0.0599831			0.27637
MAP1B	0.0862984	ARHGAP32	0.0859054	TRPC4AP	0.0926918		Pla2g4d	0.848098									CLSTN1	0.0502339			CAMK2A		0.0849518		APC		-0.0122071								0.113176		-0.0132323			0.0281939			-0.213202
CACNA1E	-0.128158	LRRC7	0.108793	AP1B1	0.110155		Lbx1	2.50282									CLSTN2		-0.0777417		CAMSAP2	0.094928			APC2	-0.021362									0.12645		0.0702805				0.0859054		-0.263532
LRP1	-0.0706824	MAP1B	0.0862984	EGR1	0.135011		Cdk5rap1	-0.21395									CLSTN3		-0.0840731		CAMTA2	0.0229589			APLP1		0.029086							0.0621289			0.0266639			0.00877301			-0.62355
CKAP5	0.0577879	WDFY3	0.0663175	TRIM3	0.120249		Pax2	0.820207									CLTC	0.187702			CBX6	0.000474617			APOE		-0.310127								0.0547333		0.0372555			0.105292			-0.329406
HNRNPDL	0.0589876	AAK1	0.0969139	ADNP	0.0957911		Nae1	0.183598									CLU		-0.0961426		CDC42BPA	0.0589712			APP		-0.00960274							-0.0433533				0.0352644		0.0205771			-0.31042
SYP	-0.0633547	CACNA1E	-0.128158	ANAPC1	0.0883222		Trmt1l	-0.280381									CNKSR2		0.16802		CDC42BPB	0.0791876			ARAP2	0.108286								0.0226021				0.0502339		0.0376121			0.848098
NCAN	-0.110456	LRP1	-0.0706824	AP3D1	0.0993231		Hif1a	0.192656									CNTN1		-0.00259077		CDK16	-0.00188002			ARF3	0.00439889								0.0765966				0.187702		0.0284087			2.50282
CLSTN3	-0.0840731	EIF4G1	0.0765813	MYO18A	0.105688		Foxd3	-1.20156									CNTNAP1		0.0159681		CELF2		0.00483244		ARFGEF1	0.0928866									-0.000808976			-0.0496842		0.0214835			-0.21395
SYT11	-0.0637389	TANC2	0.0914796	NCDN	0.109086		Foxa2	0.321386									CPE	-0.0496842			CELSR2	0.0141136			ARHGAP20	0.0962527								0.160055			0.098551			0.0498019			0.820207
CAMK2A	0.0849518	NCAN	-0.110456	FRY	0.126465		Gna14	-0.604003									CTNNB1	0.0587409			CEP170B	0.0776832			ARHGAP21	0.0599831									-0.101403			0.0587409		0.0563503			0.183598
PTPRZ1	-0.0688143	TMEM38B	-0.16477	PDS5B	0.0956408		Btk	-0.258526									CX3CL1		0.113176		CHD3	-0.0132323			ARHGAP23	0.0281939								-0.0023171			0.045563			0.0513535			-0.280381
MATR3	0.0508052	TLN2	0.0512007	ELMO2	0.100717		Hsd11b1	-0.268575									CYFIP2		0.12645		CHD4	0.0702805			ARHGAP32		0.0859054							-0.0459955			0.12645			0.0959994			0.192656
SYNPO	0.0891098	ZBTB18	0.094715	LARS2	-0.491785		Gbp2	-0.30461									DCLK1	0.0621289			CHD5	0.0266639			ARHGAP33	0.00877301								-0.0311115			-0.0051162			0.0535339			-1.20156
DPP6	-0.101403	SYT11	-0.0637389	USP5	0.117424		Ccdc180	-0.326242									DDX5		0.0547333		CLASP1	0.0372555			ARHGEF11	0.105292									-0.00847389			0.0621289		0.0104844			0.321386
PDIA3	-0.0896834	CAMK2A	0.0849518	MADD	0.111638		Rnf138rt1	-0.259909									DISP2	-0.0433533			CLASP2		0.0352644		ARHGEF12	0.0205771								-0.0218832			0.0151802			0.0299905			-0.604003
SYN2	0.0548097	CDC42BPB	0.0791876	CAMK2B	0.120183		Etfb	-0.19357									DLGAP1	0.0226021			CLSTN1		0.0502339		ARHGEF17	0.0376121								-0.000320238			-0.00817079			0.0249898			-0.258526
GRIA2	-0.0816745	MACF1	-0.13042	DICER1	0.130432		Srbd1	-0.230863									DNAJC6	0.0765966			CLTC		0.187702		ARHGEF2	0.0284087								0.135011			0.00261069			0.0659287			-0.268575
HSP90B1	-0.0846353	ROBO2	-0.114308	IPO4	0.0917181		Fastkd2	-0.202494									DNER		-0.000808976		CPE		-0.0496842		ARHGEF4	0.0214835									-0.257978		0.00634654			0.100347			-0.30461
CLSTN1	0.0502339	MYCBP2	0.0479077	RUSC2	0.107643		Plin2	-0.163637									DNM1	0.160055			CREBBP	0.098551			ARHGEF7	0.0498019									-0.0529948		0.160184			0.0631799			-0.326242
CANX	-0.0671642	NAV3	0.0776087	PIKFYVE	0.0784824		Ehhadh	-0.204368									DPP6		-0.101403		CTNNB1		0.0587409		ARID1A	0.0563503								0.138015			0.0765966			-0.0292138			-0.259909
SEZ6	0.0437148	CLSTN1	0.0502339	INTS1	0.128596		Ralgapa1	0.191766									DPYSL2	-0.0023171			CTNND2	0.045563			ARID1B	0.0513535									-0.146668		0.138543			0.063736			-0.19357
SERINC1	0.0571545	RASGRP1	0.0579939	NBEA	0.0898433		Evx1	0.634201									DST	-0.0459955			CYFIP2	0.12645			ARID2	0.0959994								-0.0141583			0.0225863			0.0380771			-0.230863
L1CAM	-0.0851345	RPH3A	0.0414994	NAV2	0.0954059		Mab21l1	0.600191									DYNC1H1	-0.0311115			D430041D05RIK	-0.0051162			ARNT2	0.0535339									0.0641022			-0.0023171		0.00523418			-0.202494
ATP2B2	-0.0687372	CLASP1	0.0372555	PTPRF	-0.146141		Krt19	-0.312236									EEF1A1		-0.00847389		DCLK1		0.0621289		ARPP21	0.0104844									-0.174692			-0.0459955			0.023887		-0.163637
HSPA5	-0.0676049	PEG3	0.0428677	KNDC1	0.0872044		Mphosph10	0.197636									EEF1A2	-0.0218832			DENND5A	0.0151802			ARRB1	0.0299905								-0.00908592				-0.0311115			-0.302699		-0.204368
HSPA8	0.0578359	ATP2B2	-0.0687372	PACS1	0.0909555		Col3a1	-0.383725									EEF2	-0.000320238			DLG2	-0.00817079			ASH1L	0.0249898								0.0553745				-0.000320238			-0.00947728		0.191766
GPRASP1	0.0638208	HSPA8	0.0578359	ABCA3	-0.133438		Ifih1	-0.189748									EGR1	0.135011			DLG4	0.00261069			ATF7IP	0.0659287								-0.00704691			0.0765813				0.0202153		0.634201
CPE	-0.0496842	CPE	-0.0496842	DDX24	0.0801654		Hdac8	-0.174572									ENPP2		-0.257978		DLGAP3	0.00634654			ATG2A	0.100347								-0.0434378			0.000102813				-0.0317505		0.600191
TUBB5	0.0386025	GNB1	0.0943987	ATG2A	0.100347		Iqub	-0.241203									EPHA4		-0.0529948		DMXL2	0.160184			ATG2B	0.0631799									0.0638208		0.0802319				-0.0687372		-0.312236
CLSTN2	-0.0777417	AGTPBP1	0.0722074	UBE2O	0.0904094		Phox2b	1.49981									FASN	0.138015			DNAJC6	0.0765966			ATG9A	-0.0292138									-0.148875		0.000731633			0.015981			0.197636
EPHA4	-0.0529948	ANK2	-0.0389523	SPARCL1	-0.121041		Skor1	0.925668									GAA		-0.146668		DOCK3	0.138543			ATMIN	0.063736									-0.0816745		0.0314579			0.0609291			-0.383725
ANK2	-0.0389523	PREX1	0.0454977	DCAF6	0.095149		Ttc21a	-0.203217									GABBR1	-0.0141583			DOCK9	0.0225863			ATN1	0.0380771								0.033768			0.0241412			0.00909348			-0.189748
DISP2	-0.0433533	KIF1B	-0.0264946	SETX	0.0868271		Ift81	-0.166823									GABRA1		0.0641022		DPYSL2		-0.0023171		ATP13A2	0.00523418								0.0960329			-0.00170787				0.00636173		-0.174572
KIF1B	-0.0264946	PITPNM2	0.0998712	HIVEP2	0.147119		Dzip3	0.19728									GLG1		-0.174692		DST		-0.0459955		ATP1A1		0.023887								0.0589876			0.138015		0.0287353			-0.241203
ATP6V1B2	0.0318876	PRICKLE2	0.0484222	ARFGEF1	0.0928866		Iffo1	-0.396504									GLUL	-0.00908592			DYNC1H1		-0.0311115		ATP1A2		-0.302699								0.00991116		-0.0365377				0.0318876		1.49981
SLC12A5	-0.0454063	SRCIN1	0.0702276	SYN1	0.0997291		Ctsf	-0.301572									GNAS	0.0553745			EEF2		-0.000320238		ATP1A3		-0.00947728								0.0632972		0.126465			0.00310874			0.925668
DYNC1H1	-0.0311115	MYT1L	0.0409754	SYMPK	0.0948483		Tert	-0.257067									GPM6A	-0.00704691			EIF4G1	0.0765813			ATP1B1		0.0202153							0.0689423				-0.0141583		-0.00170693			-0.203217
NTRK2	-0.0706654	KIF21B	0.0989849	DIP2C	0.0848204		Zfp872	-0.46595									GPM6B	-0.0434378			EIF4G2	0.000102813			ATP2A2		-0.0317505								-0.0846353		0.0187959			-0.0093222			-0.166823
NISCH	0.0545498	DYNC1H1	-0.0311115	MAPK1	0.0873283		Gpr83	-0.328094									GPRASP1		0.0638208		EIF4G3	0.0802319			ATP2B2		-0.0687372								-0.0676049		-0.00908592			-0.00211223			0.19728
MDH1	0.0226774	TNKS2	0.0546078	FAT2	0.143488		Pdlim3	0.351584									GRIA1		-0.148875		ENC1	0.000731633			ATP2B4	0.015981									0.0578359		0.00711757			0.0326989			-0.396504
GNAS	0.0553745	NTRK2	-0.0706654	BRD4	0.106198		Anxa5	-0.192094									GRIA2		-0.0816745		EP300	0.0314579			ATP5A1	0.0609291								-0.026689			0.084655			0.108626			-0.301572
CHL1	-0.0682453	NISCH	0.0545498	LMTK3	-0.123904		Prdm13	1.13807									GRIN1	0.033768			EPB41L1	0.0241412			ATP5B	0.00909348								-0.0721515			0.0943987			-0.0307998			-0.257067
NEDD4	-0.0263641	ZFP106	0.100699	NCOA1	0.100931		Ddx11	0.271001									HK1	0.0960329			FAM171B	-0.00170787			ATP6V0A1		0.00636173							-0.0264946				-0.00704691		0.0254832			-0.46595
SEZ6L	-0.041112	PLXNA1	-0.0716318	HK1	0.0960329		Pcdhb15	-0.235953									HNRNPDL		0.0589876		FASN		0.138015		ATP6V0D1	0.0287353								0.0817494				-0.0434378		0.0326069			-0.328094
SYNGAP1	0.0671528	SMG1	0.0328115	CREBBP	0.098551		Irx4	1.42804									HNRNPK		0.00991116		FAT3	-0.0365377			ATP6V1B2		0.0318876								-0.0851345		0.0102429			0.151404			0.351584
PRKCB	0.0817617	EP300	0.0314579	KIF1A	-0.0721515		Mcm10	0.343968									HNRNPU		0.0632972		FRY	0.126465			ATP9A	0.00310874								-0.0706824			0.00623382			0.00840918			-0.192094
NRXN3	-0.0877199	SECISBP2L	0.0746166	HSP90AB1	0.0689423		1700010I14Rik	-0.244405									HSP90AB1	0.0689423			GABBR1		-0.0141583		ATXN1	-0.00170693								0.0689268			-0.0147169			-0.0113495			1.13807
CKB	-0.0436301	NEDD4	-0.0263641	DCTN1	0.115235		Casc1	-0.358334									HSP90B1		-0.0846353		GAS7	0.0187959			AUTS2	-0.0093222								0.1255			-0.083146			0.106198			0.271001
CHGB	-0.0510838	GRM5	-0.083146	DNAJC6	0.0765966		Mcm3	0.317954									HSPA5		-0.0676049		GLUL	-0.00908592			B3GAT1	-0.00211223								0.0862984			0.0503597			0.0238736			-0.235953
GPM6B	-0.0434378	SYNGAP1	0.0671528	MON2	0.085717		Pax8	0.945734									HSPA8		0.0578359		GNAL	0.00711757			BAP1	0.0326989								0.101764			0.111965			0.100559			1.42804
CLASP2	0.0352644	PRKCB	0.0817617	KIF5A	0.0817494		Ddx3x	0.178195									KALRN	-0.026689			GNAO1	0.084655			BAZ2A	0.108626									0.0508052		0.0646516				0.0074191		0.343968
NSF	0.0247335	CACNA1B	-0.0881121	MAPKBP1	0.0905689		Htra1	-0.312611									KIF1A	-0.0721515			GNB1	0.0943987			BCAN	-0.0307998									0.0226774		0.0716529			0.0243743			-0.244405
ATP2A2	-0.0317505	GPM6B	-0.0434378	UBR5	0.0665609		Iigp1	-1.00399									KIF1B	-0.0264946			GPM6A		-0.00704691		BCL9L	0.0254832								0.183198			0.0166794			-0.0178545			-0.358334
TECR	-0.0387494	UNC13C	-0.0794159	ATP5A1	0.0609291		Isl1	-0.209015									KIF5A	0.0817494			GPM6B		-0.0434378		BCR	0.0326069								-0.118715			0.0584657			-0.0343431			0.317954
NELL2	-0.0434497	CLASP2	0.0352644	TRRAP	0.0877748		Dlec1	-0.326246									L1CAM		-0.0851345		GRIK5	0.0102429			BIRC6	0.151404								-0.110456			0.147119			-0.0881121			0.945734
SPTBN1	0.0211061	ASH1L	0.0249898	HERC1	0.0646516		Clspn	0.378439									LRP1	-0.0706824			GRIN2A	0.00623382			BMPR2	0.00840918								0.109086				0.0960329			-0.128158		0.178195
GABRA1	0.0641022	HTT	0.0238514	COBL	0.0807701		Zfp607a	-0.228135									MAGED1	0.0689268			GRIN2B	-0.0147169			BPTF	-0.0113495								0.133478				0.0689423		-0.0872829			-0.312611
GRIN1	0.033768	EPB41L1	0.0241412	USP9X	0.0706301		Scgn	-0.691872									MAP1A	0.1255			GRM5	-0.083146			BRD4	0.106198								0.0689774				0.0578359		0.0227736			-1.00399
BSG	-0.0435044	APC2	-0.021362	KLC1	0.079426		Pir	-0.319649									MAP1B	0.0862984			GSK3B	0.0503597			BRSK1	0.0238736								-0.0263641			0.0238514			0.0255641			-0.209015
KALRN	-0.026689	KMT2D	0.0504902	CTNNB1	0.0587409		Myof	-0.229583									MAP2	0.101764			HECTD1	0.111965			BRSK2	0.100559									0.025764		0.110568			-0.0145482			-0.326246
NRXN1	-0.0576414	TRIO	-0.0283406	CAND1	0.0635055		Zfp57	-0.155543									MATR3		0.0508052		HERC1	0.0646516			BSN		0.0074191								-0.0434497		-0.0174187			0.0353254			0.378439
CELF4	0.0275729	CHD5	0.0266639	MAPK8IP3	0.0748734		Immt	0.171288									MDH1		0.0226774		HERC2	0.0716529			C2CD2L	0.0243743								0.0545498			0.0186875			0.0327719			-0.228135
SLC8A2	-0.024549	ABR	0.0430801	GBF1	0.0889071		Oga	0.183991									MYO5A	0.183198			HIPK2	0.0166794			CABIN1	-0.0178545									0.0325425			-0.026689		0.00217273			-0.691872
SV2A	-0.0212396	SPTBN1	0.0211061	PI4KA	0.0653487		Wdr62	0.216091									NCAM1	-0.118715			HIVEP1	0.0584657			CACNA1A	-0.0343431								0.0258045			-0.002148				0.0849518		-0.319649
NEFL	0.025764	KIF5C	0.0285246	ZNFX1	0.0820331		Mef2c	0.426243									NCAN	-0.110456			HIVEP2	0.147119			CACNA1B	-0.0881121									-0.184913		-0.14923				0.120183		-0.229583
PTPRS	-0.0444266	CACNA1G	-0.0872829	OGDH	0.0606786		Cfap70	-0.264565									NCDN	0.109086			HK1		0.0960329		CACNA1E		-0.128158							-0.0576414				-0.0721515		-0.000340875			-0.155543
ATP1A1	0.023887	ITPR1	0.0186875	PREX2	0.0959075		Klhl7	-0.169578									NCKAP1	0.133478			HSP90AB1		0.0689423		CACNA1G	-0.0872829								-0.0877199				-0.0264946		0.0416954			0.171288
SPTAN1	0.0170702	UNC80	0.0462907	ATF7IP	0.0659287		Pnma5	-0.408054									NDRG4	0.0689774			HSPA8		0.0578359		CACNA1I	0.0227736								0.0247335			0.0989849			0.0574085			0.183991
SPOCK2	-0.0433003	DOCK9	0.0225863	SIPA1L2	0.106758		Thbs1	-0.256577									NEDD4	-0.0263641			HTT	0.0238514			CACNB1	0.0255641								-0.0706654				0.0817494		0.0214869			0.216091
ALDOA	0.0317223	CEP170B	0.0776832	MAGED1	0.0689268		Stil	0.303478									NEFL		0.025764		HUWE1	0.110568			CACNB3	-0.0145482									0.162754		0.0285246			0.0229589			0.426243
PCDH1	-0.0222559	MYO9A	0.0247189	HERC2	0.0716529		Pcdhb21	0.249641									NELL2		-0.0434497		IGSF9B	-0.0174187			CADPS	0.0353254								-0.0222559			0.0345079			0.0635055			-0.264565
NPTN	0.0325425	KALRN	-0.026689	FCHO1	0.0817096		Lgals3	-0.277225									NISCH	0.0545498			ITPR1	0.0186875			CALM1	0.0327719								0.0148049			0.0128841			0.03282			-0.169578
ATP1B1	0.0202153	NRXN1	-0.0576414	SMARCA4	0.0768158		Anxa1	-0.747701									NPTN		0.0325425		KALRN		-0.026689		CALM3	0.00217273									-0.0896834		-0.000715428			0.000474617			-0.408054
CACNA2D1	-0.0269054	PRKCE	0.0690842	TLE3	0.116981		Son	0.22931									NPTXR	0.0258045			KCNMA1	-0.002148			CAMK2A		0.0849518								-0.00412042		0.0504902			0.0589712			-0.256577
DST	-0.0459955	CDC42BPA	0.0589712	MICAL2	0.116656		Fer	-0.190778									NRCAM		-0.184913		KIDINS220	-0.14923			CAMK2B		0.120183							0.104426			-0.491785			0.0791876			0.303478
PKM	0.0323668	GSK3B	0.0503597	ATG2B	0.0631799		Casp1	-0.371412									NRXN1	-0.0576414			KIF1A		-0.0721515		CAMK2N1	-0.000340875									0.0323668		0.0125945			-0.00188002			0.249641
SLC17A7	0.0572963	PHF24	0.0589115	GPAM	0.0643522		Tuba4a	0.253876									NRXN3	-0.0877199			KIF1B		-0.0264946		CAMKK2	0.0416954								0.0117282			-0.014667			0.07483			-0.277225
PCLO	0.0148049	VPS13D	0.0157709	CDKL5	0.119385		Cryba4	-0.527385									NSF	0.0247335			KIF21B	0.0989849			CAMSAP1	0.0574085								0.0653894				-0.0706824		0.0103199			-0.747701
APLP1	0.029086	SCD2	-0.0522108	EIF4G3	0.0802319		Tra2a	-0.163748									NTRK2	-0.0706654			KIF5A		0.0817494		CAMTA1	0.0214869								0.156335			0.108793			0.00398251			0.22931
APBB1	0.0241202	ACACA	0.05208	CHD4	0.0702805		Krt8	-0.348325									OSBPL1A		0.162754		KIF5C	0.0285246			CAMTA2	0.0229589									0.0679902		0.0225873			0.119385			-0.190778
VGF	-0.0171745	ARHGAP21	0.0599831	JAK1	0.0584742		Nek3	-0.193041									PCDH1	-0.0222559			KLF13	0.0345079			CAND1	0.0635055									-0.000126459		-0.13042			0.0439084			-0.371412
SLC1A2	-0.0230762	SPTAN1	0.0170702	LPIN2	0.0930366		Gpcpd1	0.155581									PCLO	0.0148049			KMT2A	0.0128841			CASKIN1	0.03282								0.0817617				0.1255			0.0141136		0.253876
RTN3	-0.0159427	PLXNA2	-0.0553112	USP34	0.0599222		Gimap8	-0.462375									PDIA3		-0.0896834		KMT2C	-0.000715428			CBX6	0.000474617								0.226725				0.0862984		-0.0516168			-0.527385
ATP2B1	-0.0138279	SLC8A1	-0.060141	SEZ6L2	-0.128482		Ubr3	0.166146									PGK1		-0.00412042		KMT2D	0.0504902			CDC42BPA	0.0589712								-0.109184				0.101764		-0.0132323			-0.163748
ATP6AP1	0.0155529	SETD5	0.0639229	PUM1	0.0578638		Nkapl	-0.494081									PJA2	0.104426			LARS2	-0.491785			CDC42BPB	0.0791876								0.172442			0.0873283			0.0702805			-0.348325
ACO2	-0.0090706	HIVEP1	0.0584657	DCLK1	0.0621289		Gsdmd	0.365437									PKM		0.0323668		LINGO1	0.0125945			CDK16	-0.00188002								-0.0444266			0.0433675			0.0266639			-0.193041
SLC22A17	0.0117498	AFF4	0.045331	RUSC1	0.0763673		Myo5a	0.183198									PLD3	0.0117282			LMTK2	-0.014667			CDK17	0.07483									-0.0688143		0.0472131			-0.0300853			0.155581
CELSR2	0.0141136	PDZD2	0.0503702	PPP2R1A	0.0653894		Por	-0.284292									PPP2R1A	0.0653894			LRP1		-0.0706824		CDK5R1	0.0103199								-0.217189			0.426243			0.16038			-0.462375
APC	-0.0122071	SRGAP3	0.0311733	ALS2	0.0710757		Rbbp7	0.137094									PPP3CA	0.156335			LRRC7	0.108793			CDK5R2	0.00398251								0.0155364			0.0448714				0.0176836		0.166146
HNRNPK	0.00991116	PDE2A	0.0367429	UQCRC1	0.0572576		Ahr	0.186288									PREPL		0.0679902		LRRC8B	0.0225873			CDKL5	0.119385								-0.0159427			0.0479077			-0.0245401			-0.494081
ATP1A3	-0.00947728	PSD3	0.0397026	NCAM1	-0.118715		Atp1a2	-0.302699									PRKAR1A		-0.000126459		MACF1	-0.13042			CELF5	0.0439084									-0.0065347		0.146733			-0.00610195			0.365437
RTN1	0.0155364	ATP1B1	0.0202153	ALDOC	-0.0712051		Kif22	0.248367									PRKCB	0.0817617			MAP1A		0.1255		CELSR2		0.0141136								0.0571545		0.105688			0.0420889			0.183198
NPTXR	0.0258045	CTNND2	0.045563	DOCK4	-0.0560741		Ripk3	-0.338027									PRKCG	0.226725			MAP1B		0.0862984		CELSR3	-0.0516168									0.0437148			0.183198		-0.00552452			-0.284292
ATRN	-0.0118555	MED13L	0.0472131	NDRG4	0.0689774		Thada	-0.157629									PSAP	-0.109184			MAP2		0.101764		CHD3	-0.0132323									-0.041112		0.0247189				0.0577879		0.137094
SPTBN2	0.025139	DST	-0.0459955	UHRF1BP1L	0.112565		Capg	-0.30095									PTK2B	0.172442			MAPK1	0.0873283			CHD4	0.0702805								-0.128482			0.0409754			-0.0436301			0.186288
SORT1	0.017335	SPAG9	0.036051	KDM4B	0.066346		Tgm2	-0.305927									PTPRS	-0.0444266			MED13	0.0433675			CHD5	0.0266639								-0.0454063			0.142599			0.0372555			-0.302699
PLD3	0.0117282	MED13	0.0433675	GNAO1	0.084655		Ifngr1	-0.287963									PTPRZ1		-0.0688143		MED13L	0.0472131			CHD6	-0.0300853								0.0572963			0.0776087				0.0352644		0.248367
APP	-0.00960274	SHANK2	0.0358714	TRIM32	0.0650107		Sparc	-0.289342									RELN	-0.217189			MEF2C	0.426243			CHD8	0.16038								-0.0230762			0.0898433			-0.0371552			-0.338027
DLGAP1	0.0226021	NCOR1	0.0284126	PTK2	0.0588715		Fn3k	0.16832									RTN1	0.0155364			MPRIP	0.0448714			CHN1		0.0176836							0.0117498				-0.118715		0.0144974			-0.157629
SYT1	-0.0140072	PCLO	0.0148049	DPP8	0.0930759		Akr1b8	-0.39117									RTN3	-0.0159427			MYCBP2	0.0479077			CHN2	-0.0245401									-0.115369			-0.110456		0.0259646			-0.30095
EEF1A2	-0.0218832	MPRIP	0.0448714	PGM2L1	0.0723006		Hpdl	0.309788									SCG3		-0.0065347		MYH10	0.146733			CHST2	-0.00610195								-0.024549				0.109086			0.0502339		-0.305927
SCG3	-0.0065347	PCDH10	-0.0361009	PER1	0.0631809		Spata20	0.204792									SERINC1		0.0571545		MYO18A	0.105688			CIC	0.0420889								0.153181				0.133478			0.187702		-0.287963
VCP	0.0174216	ADGRB1	-0.0455691	PSAP	-0.109184		Tubgcp2	0.17115									SEZ6		0.0437148		MYO5A		0.183198		CIT	-0.00552452								0.017335			0.0284126			0.076045			-0.289342
CHN1	0.0176836	PLXNA4	-0.0368002	CDK17	0.07483		Colgalt2	-0.215634									SEZ6L		-0.041112		MYO9A	0.0247189			CKAP5		0.0577879							-0.121041				0.0689774		0.0807701			0.16832
CNTNAP1	0.0159681	RYR2	-0.0128685	AP2B1	0.0495143		Samd9l	0.252997									SEZ6L2	-0.128482			MYT1L	0.0409754			CKB	-0.0436301									-0.0433003		0.000233088				-0.0496842		-0.39117
GABBR1	-0.0141583	PRRC2C	-0.0113927	MTMR4	0.0615371		Mrc2	-0.328685									SLC12A5	-0.0454063			NAV1	0.142599			CLASP1	0.0372555								0.0170702				-0.0263641		-0.00682242			0.309788
CADM3	0.0126253	SLC1A2	-0.0230762	ARHGAP32	0.0859054		Synj1	0.182355									SLC17A7	0.0572963			NAV3	0.0776087			CLASP2		0.0352644							0.0211061			0.114308			0.000663382			0.204792
ATP6V0A1	0.00636173	RC3H2	0.0447949	LRRC7	0.108793		Krt18	-0.23287									SLC1A2	-0.0230762			NBEA	0.0898433			CLCN3	-0.0371552								0.025139				0.0545498		-0.0176954			0.17115
GLUL	-0.00908592	WNK1	-0.0286619	MAST4	-0.0552096		Tdrd12	0.3062									SLC22A17	0.0117498			NCAM1		-0.118715		CLEC16A	0.0144974								0.194893			-0.00359029			0.098551			-0.215634
ACTB	-0.00413818	CALM1	0.0327719	MAP1B	0.0862984		Cfap52	-0.19096									SLC4A10		-0.115369		NCAN		-0.110456		CLIP3	0.0259646								0.154263			-0.0576414			0.156203			0.252997
CELF2	0.00483244	RTN3	-0.0159427	WDFY3	0.0663175		Slc6a5	0.338185									SLC8A2	-0.024549			NCDN		0.109086		CLSTN1		0.0502339							-0.0212396			5.20516e-06			-0.0163757			-0.328685
CNTN1	-0.00259077	TCF25	0.0203285	ARHGEF11	0.105292		Anxa2	-0.234713									SNAP91	0.153181			NCKAP1		0.133478		CLTC		0.187702							0.0997291				-0.0706654		0.0238081			0.182355
GPM6A	-0.00704691	YWHAG	0.0248427	AAK1	0.0969139		Srrm2	0.194893									SORT1	0.017335			NCOR1	0.0284126			CNP	0.076045									0.0548097		-0.0321383				0.0587409		-0.23287
TUBB4A	-0.00894369	CACNA1A	-0.0343431	CACNA1E	-0.128158		Efhc1	-0.156733									SPARCL1	-0.121041			NDRG4		0.0689774		COBL	0.0807701								0.0671528			-0.0361009			0.045563			0.3062
BSN	0.0074191	FAT3	-0.0365377	OXR1	0.0735349		Rbm46	-0.382035									SPOCK2		-0.0433003		NDST1	0.000233088			CPE		-0.0496842							0.182355			-0.0179729			0.0508745			-0.19096
EEF1A1	-0.00847389	ARHGAP35	0.0239764	DAPK1	0.0699675		Mlh1	0.158415									SPTAN1	0.0170702			NEDD4		-0.0263641		CPLX1	-0.00682242								0.0891098				0.0148049		0.00949261			0.338185
DNER	-0.000808976	KMT2A	0.0128841	LRP1	-0.0706824		Gcat	0.202973									SPTBN1	0.0211061			NF1	0.114308			CPLX2	0.000663382									-0.0633547		-0.00850308			0.090935			-0.234713
TSPYL4	0.00100326	CELSR2	0.0141136	CKAP5	0.0577879		Trpa1	0.220801									SPTBN2	0.025139			NISCH		0.0545498		CPT1C	-0.0176954								-0.0140072			0.0367429			0.12645			0.194893
PGK1	-0.00412042	KLF13	0.0345079	DHX30	0.0578882		Ebf3	0.318319									SRRM2	0.194893			NLGN2	-0.00359029			CREBBP	0.098551								-0.0637389			0.0503702			0.0580236			-0.156733
ANK3	0.00222941	ADGRL3	-0.026672	TNIK	0.0525082		Fbxo47	-0.401398									STXBP1	0.154263			NRXN1	-0.0576414			CRMP1	0.156203									-0.0387494		0.0428677			0.0102539			-0.382035
DPYSL2	-0.0023171	APC	-0.0122071	EIF4G1	0.0765813		Ccdc88a	0.15146									SV2A	-0.0212396			NRXN2	5.20516e-06			CRTC1	-0.0163757								0.00100326			0.0723006			0.0699675			0.158415
ANKS1B	-0.000807906	NTRK3	-0.0321383	XPO7	0.059865		Tfap2a	0.405051									SYN1	0.0997291			NTRK2		-0.0706654		CTBP1	0.0238081								0.109996			0.0589115			0.095149			0.202973
UBQLN2	-0.000709348	ATP2B4	0.015981	TANC2	0.0914796		Gigyf2	-0.197653									SYN2		0.0548097		NTRK3	-0.0321383			CTNNB1		0.0587409								0.253876		0.0653487				0.0621289		0.220801
EEF2	-0.000320238	RAPGEF4	0.0126399	PFKM	0.0484668		Armc3	-0.177435									SYNGAP1	0.0671528			PCDH10	-0.0361009			CTNND2	0.045563									-0.00894369		0.0998712			0.115235			0.318319
PRKAR1A	-0.000126459	ATP1A3	-0.00947728	NCAN	-0.110456		Cfap126	-0.252458									SYNJ1	0.182355			PCDH9	-0.0179729			CUL9	0.0508745									0.0386025		0.0218743			0.0057905			-0.401398
		SRCAP	0.0255873	DIP2A	0.0778133		Pot1b	-0.194306									SYNPO	0.0891098			PCLO		0.0148049		CUX1	0.00949261								0.122391			-0.0716318			0.0801654			0.15146
		RTN1	0.0155364	GTF3C1	0.0596409		Kpna1	0.178836									SYP		-0.0633547		PCNX	-0.00850308			CUX2	0.090935								-0.000709348			-0.0553112			0.0151802			0.405051
		SPTBN2	0.025139	TLN2	0.0512007		Neurog1	0.487267									SYT1	-0.0140072			PDE2A	0.0367429			CYFIP2	0.12645								0.0706301			-0.0368002			-0.0359659			-0.197653
		CAMTA2	0.0229589	SAP130	0.0494816		Adck5	-0.160661									SYT11	-0.0637389			PDZD2	0.0503702			DAB2IP	0.0580236									0.0174216		0.00733684			0.0596671			-0.177435
		PKP4	0.0218743	MTOR	0.047765		Optn	0.180216									TECR		-0.0387494		PEG3	0.0428677			DAGLA	0.0102539									-0.0171745		0.156335			0.0578882			-0.252458
		ARHGEF12	0.0205771	CAMK2A	0.0849518		Chat	-0.17964									TSPYL4	0.00100326			PGM2L1	0.0723006			DAPK1	0.0699675											0.0454977			0.130432			-0.194306
		RTN4	-0.0224619	TIAM1	0.107734		Depdc7	0.284937									TTC3	0.109996			PHF24	0.0589115			DCAF6	0.095149											0.0484222			0.0682688			0.178836
		STX1B	-0.0224067	CDC42BPB	0.0791876		Pinx1	-0.169196									TUBA4A		0.253876		PI4KA	0.0653487			DCLK1		0.0621289											0.0817617		0.0778133			0.487267
		APP	-0.00960274	CUL9	0.0508745		Slc25a13	-0.178543									TUBB4A		-0.00894369		PITPNM2	0.0998712			DCTN1	0.115235											0.0690842			0.130682			-0.160661
		LRRC8B	0.0225873	SYNPO	0.0891098		Lrriq1	-0.192483									TUBB5		0.0386025		PKP4	0.0218743			DDN	0.0057905											0.178422			0.0848204			0.180216
		SYT1	-0.0140072	MACF1	-0.13042		Slc1a5	-0.332209									UBA1	0.122391			PLXNA1	-0.0716318			DDX24	0.0801654											0.0124618			0.0158018			-0.17964
		PCDH9	-0.0179729	GPRIN1	0.0751969		Ermard	-0.19865									UBQLN2	-0.000709348			PLXNA2	-0.0553112			DENND5A	0.0151802											-0.00413704				-0.0433533		0.284937
		GAS7	0.0187959	BAZ2A	0.108626		Nsrp1	0.137421									USP9X	0.0706301			PLXNA4	-0.0368002			DGCR2	-0.0359659											-0.0113927			0.0654163			-0.169196
		TRIM37	0.0117713	MINK1	0.0912134		Prpf3	-0.164264									VCP		0.0174216		PPP2R2C	0.00733684			DGKZ	0.0596671											0.0397026			-0.00817079			-0.178543
		TMOD2	0.0188345	SLC4A4	-0.0561847		Washc2	0.165769									VGF		-0.0171745		PPP3CA	0.156335			DHX30	0.0578882											-0.0174727			0.00261069			-0.192483
		LMTK2	-0.014667	ARID2	0.0959994		Prkcg	0.226725													PREX1	0.0454977			DICER1	0.130432											0.00214537			-0.0223706			-0.332209
		HIPK2	0.0166794	ARAP2	0.108286		Brca1	0.242903													PRICKLE2	0.0484222			DIDO1	0.0682688											0.191766				0.0226021		-0.19865
		PRRC2A	0.0124618	DIDO1	0.0682688		Barhl1	0.478001													PRKCB		0.0817617		DIP2A	0.0778133											0.0126399			-0.0345815			0.137421
		IGSF9B	-0.0174187	ACLY	0.0530058		Cep55	0.25479													PRKCE	0.0690842			DIP2B	0.130682											0.0579939			0.00634654			-0.164264
		PTPRT	-0.0174727	MYCBP2	0.0479077		Plcb1	0.186265													PRPF8	0.178422			DIP2C	0.0848204											0.0447949			0.0163582			0.165769
		CHD3	-0.0132323	ANKRD17	0.0397911		Abca5	-0.253487													PRRC2A	0.0124618			DIRAS2	0.0158018											-0.114308			0.0523557			0.226725
		GABBR1	-0.0141583	RPTOR	0.0421146		Ppfibp2	-0.216103													PRRC2B	-0.00413704			DISP2		-0.0433533										0.0414994			0.160184			0.242903
		AGAP2	0.0171285	NAV3	0.0776087		Ticrr	0.254331													PRRC2C	-0.0113927			DLC1	0.0654163												0.0155364			0.0765966		0.478001
		AKT3	0.017276	AFF3	0.0481199		Meis1	0.331158													PSD3	0.0397026			DLG2	-0.00817079												-0.0159427			0.160055		0.25479
		TNRC18	0.0132519	ARID1A	0.0563503		Msx2	0.378243													PTPRT	-0.0174727			DLG4	0.00261069											-0.0224619			0.138543			0.186265
		GRIN2B	-0.0147169	NDRG2	-0.0473792		Lyar	0.150939													RAB6B	0.00214537			DLG5	-0.0223706											-0.0128685			-0.0560741			-0.253487
		AREL1	-0.0130261	RAPGEF2	0.0456977		Ercc6l	0.292598													RALGAPA1	0.191766			DLGAP1		0.0226021										0.00868405			0.0225863			-0.216103
		DENND5A	0.0151802	SMARCC2	0.0428648		Zup1	-0.143537													RAPGEF4	0.0126399			DLGAP2	-0.0345815											-0.0522108			0.0569043			0.254331
		ADGRB2	0.0151995	CADPS	0.0353254		Bbox1	0.171703													RASGRP1	0.0579939			DLGAP3	0.00634654											0.00203772			0.0930759			0.331158
		GLUL	-0.00908592	EP400	-0.046036		Dbr1	0.23313													RC3H2	0.0447949			DLGAP4	0.0163582											0.0746166				-0.0023171		0.378243
		DLG2	-0.00817079	RERE	-0.0652046		Foxb2	1.37966													ROBO2	-0.114308			DMWD	0.0523557											0.0639229			0.00137819			0.150939
		ARPP21	0.0104844	ZFR	0.049503		Babam2	0.135685													RPH3A	0.0414994			DMXL2	0.160184											0.0104453			-0.0219355			0.292598
		CALN1	0.0133765	LRRC41	0.0444454		Znhit6	-0.143892													RTN1		0.0155364		DNAJC6		0.0765966										0.0358714				-0.0459955		-0.143537
		ADCY1	0.0105413	SMARCA2	0.0434767		Lamp3	0.428381													RTN3		-0.0159427		DNM1		0.160055										0.00441677			-0.00924083			0.171703
		CELF2	0.00483244	TSPAN7	-0.0668831		Dusp9	0.301288													RTN4	-0.0224619			DOCK3	0.138543											-0.0230762			0.0170447			0.23313
		LINGO1	0.0125945	EHMT1	-0.0367623		Cnksr2	0.16802													RYR2	-0.0128685			DOCK4	-0.0560741											-0.00769668			0.0106583			1.37966
		STOX2	0.0112239	DLC1	0.0654163		Iqcj	-0.172465													SACS	0.00868405			DOCK9	0.0225863											-0.060141				-0.0311115		0.135685
		GRIK5	0.0102429	NSD1	0.0457901		Gucy2g	0.358376													SCD2	-0.0522108			DOT1L	0.0569043											0.0328115				-0.0218832		-0.143892
		GPM6A	-0.00704691	WNK2	0.0671621		Cdc25c	0.266262													SCN8A	0.00203772			DPP8	0.0930759											0.22931				-0.000320238		0.428381
		APBA1	0.0105325	CLSTN1	0.0502339		Rngtt	-0.167636													SECISBP2L	0.0746166			DPYSL2		-0.0023171										0.036051				0.135011		0.301288
		SHANK1	0.0104453	RASGRP1	0.0579939		Rtkn2	0.204245													SETD5	0.0639229			DSCAM	0.00137819											0.197517			-0.0367623			0.16802
		SACS	0.00868405	MED16	0.0546338		Ddx58	-0.187299													SHANK1	0.0104453			DSCAML1	-0.0219355											0.0170702			-0.0154617			-0.172465
		ZYG11B	0.00884581	NCOR2	0.047461		Drc7	-0.195774													SHANK2	0.0358714			DST		-0.0459955											0.0211061		0.0765813			0.358376
		BSN	0.0074191	RPH3A	0.0414994		Ints7	0.188093													SIPA1L1	0.00441677			DTNA	-0.00924083												0.025139		0.000102813			0.266262
		TMEM178B	-0.00918352	ARID1B	0.0513535		Gm5141	-0.277691													SLC1A2	-0.0230762			DTX1	0.0170447											0.0255873			0.0802319			-0.167636
		SLC24A2	-0.00769668	TMEM63B	-0.0885441		Actr10	0.128837													SLC24A2	-0.00769668			DUSP8	0.0106583											0.0702276			-0.0310314			0.204245
		PCNX	-0.00850308	ARHGAP20	0.0962527		Thoc6	0.216924													SLC8A1	-0.060141			DYNC1H1		-0.0311115										0.0311733			0.100717			-0.187299
		PPP2R2C	0.00733684	STRN4	0.0818096		Ide	0.152115													SMG1	0.0328115			EEF1A2		-0.0218832											0.194893		0.0402621			-0.195774
		BMPR2	0.00840918	CLASP1	0.0372555		Cog7	0.266508													SON	0.22931			EEF2		-0.000320238										0.0112239			0.000731633			0.188093
		AKAP6	0.00622381	MED14	0.0966438		Lum	-0.431632													SPAG9	0.036051			EGR1		0.135011										-0.0224067			0.0314579			-0.277691
		GRIN2A	0.00623382	CNP	0.076045		Plaa	0.14012													SPHKAP	0.197517			EHMT1	-0.0367623												0.154263		-0.046036			0.128837
		GNAL	0.00711757	SLC4A8	-0.0802439		Ubr4	0.162454													SPTAN1	0.0170702			EHMT2	-0.0154617											0.00032007			0.0241412			0.216924
		DLGAP3	0.00634654	FRMPD4	0.0590216		Anapc4	0.151625													SPTBN1		0.0211061		EIF4G1	0.0765813											0.0671528			-0.0529948			0.152115
		PRRC2B	-0.00413704	PEG3	0.0428677		Tbc1d5	0.18847													SPTBN2		0.025139		EIF4G2	0.000102813											0.182355			-0.00699657			0.266508
		D430041D05RIK	-0.0051162	ATP2B2	-0.0687372		Satb2	0.229117													SRCAP	0.0255873			EIF4G3	0.0802319												-0.0140072		-0.00807785			-0.431632
		ADGRL1	0.00602926	CPE	-0.0496842		Wdr44	-0.163725													SRCIN1	0.0702276			ELFN2	-0.0310314												-0.0637389		-0.00526428			0.14012
		TRIM9	-0.00255928	INPP4A	0.0576682		Add3	0.167627													SRGAP3	0.0311733			ELMO2	0.100717											0.0914796			-0.00170787			0.162454
		SIPA1L1	0.00441677	USP22	0.0406915		Top2a	0.251165													SRRM2		0.194893		EML2	0.0402621											0.0203285			0.0347727			0.151625
		ARF3	0.00439889	GTF3C2	0.100474		Otof	0.185565													STOX2	0.0112239			ENC1	0.000731633											-0.102778				0.138015		0.18847
		NLGN2	-0.00359029	CUX2	0.090935		Nr0b1	0.412435													STX1B	-0.0224067			EP300	0.0314579											0.0512007			-0.20737			0.229117
		ANK3	0.00222941	GNB1	0.0943987		Fhad1	-0.21707													STXBP1		0.154263		EP400	-0.046036											-0.00918352			0.143488			-0.163725
		DLG4	0.00261069	KLHL22	0.031468		Dennd2c	0.443144													SYNE1	0.00032007			EPB41L1	0.0241412											-0.16477			-0.0365377			0.167627
		KMT2C	-0.000715428	EPHA4	-0.0529948		Ret	-0.304931													SYNGAP1	0.0671528			EPHA4	-0.0529948											0.0188345			-0.0172534			0.251165
		KCNMA1	-0.002148	AGTPBP1	0.0722074		Fmo1	-0.15575													SYNJ1	0.182355			EPN1	-0.00699657											0.0546078			0.0361024			0.185565
		DPYSL2	-0.0023171	ANK2	-0.0389523		Cd109	-0.356178													SYT1		-0.0140072		EXTL3	-0.00807785											0.0132519			0.0128962			0.412435
		CDK16	-0.00188002	DISP2	-0.0433533		Cul3	0.14075													SYT11		-0.0637389		FAM120A	-0.00526428											0.00151436			0.0196668			-0.21707
		CALM3	0.00217273	PREX1	0.0454977		Exoc3l4	-0.39793													TANC2	0.0914796			FAM171B	-0.00170787											0.0117713			0.0817096			0.443144
		RAB6B	0.00214537	KIF1B	-0.0264946		Tph2	0.600312													TCF25	0.0203285			FAM91A1	0.0347727											-0.00255928			0.00859979			-0.304931
		ATXN1	-0.00170693	PLXND1	0.102359		Tmem145	0.214693													TENM3	-0.102778			FASN		0.138015										-0.0283406			0.0209054			-0.15575
		TRAK2	0.00151436	PITPNM2	0.0998712		Rhpn2	0.142305													TLN2	0.0512007			FAT1	-0.20737											0.109996			0.0100776			-0.356178
		SCN8A	0.00203772	ANK1	0.0794332		Nwd2	0.22405													TMEM178B	-0.00918352			FAT2	0.143488											0.166146			0.0590216			0.14075
		FAM171B	-0.00170787	PRICKLE2	0.0484222		Dnah12	-0.205762													TMEM38B	-0.16477			FAT3	-0.0365377											0.162454			0.126465			-0.39793
		SYNE1	0.00032007	BRSK2	0.100559		Nudt12	0.139871													TMOD2	0.0188345			FAT4	-0.0172534											0.0665609			0.00935094			0.600312
		CBX6	0.000474617	USP32	0.0838833		Rttn	-0.23336													TNKS2	0.0546078			FBXL16	0.0361024											0.151769			0.0189651			0.214693
		ENC1	0.000731633	AHDC1	0.03545		Fen1	0.210947													TNRC18	0.0132519			FBXL19	0.0128962											-0.0794159				-0.0141583		0.142305
		EEF2	-0.000320238	SRCIN1	0.0702276		Noc4l	0.134306													TRAK2	0.00151436			FBXO41	0.0196668											0.0462907			-0.00613593			0.22405
		EIF4G2	0.000102813	ATP6V1B2	0.0318876		Hspbap1	-0.143775													TRIM37	0.0117713			FCHO1	0.0817096											0.0706301			0.0387944			-0.205762
		NDST1	0.000233088	SLC12A5	-0.0454063		Mmp9	0.297918													TRIM9	-0.00255928			FKBP8	0.00859979											0.0157709			0.0187959			0.139871
		NRXN2	5.20516e-06	MYT1L	0.0409754		Mrps31	-0.125166													TRIO	-0.0283406			FOXK2	0.0209054											0.0663175			0.0889071			-0.23336
				KIF21B	0.0989849		Galm	-0.205009													TTC3	0.109996			FOXO3	0.0100776											-0.0286619			0.0956959			0.210947
				DYNC1H1	-0.0311115		Ccdc170	-0.380515													UBR3	0.166146			FRMPD4	0.0590216											0.0248427				-0.00908592		0.134306
				IRS2	0.0477098		Herpud1	-0.151778													UBR4	0.162454			FRY	0.126465											0.094715			0.00711757			-0.143775
				NTRK2	-0.0706654		Fam111a	-0.162478													UBR5	0.0665609			FSCN1	0.00935094											0.100699			0.084655			0.297918
				ABCG1	-0.0590486		Nrip1	0.205982													UNC13A	0.151769			FYN	0.0189651											0.00884581				0.0553745		-0.125166
				RASGRF1	0.0380523		Plxnb3	0.358403													UNC13C	-0.0794159			GABBR1		-0.0141583													0.059168			-0.205009
				PLEC	-0.037098		Rdh11	-0.203314													UNC80	0.0462907			GABBR2	-0.00613593														0.0943987			-0.380515
				NISCH	0.0545498		Apod	-0.378481													USP9X	0.0706301			GARNL3	0.0387944														0.0643522			-0.151778
				CHD6	-0.0300853		Prdm8	0.360077													VPS13D	0.0157709			GAS7	0.0187959															-0.00704691		-0.162478
				NR2F1	0.0815894		Ncf4	0.326605													WDFY3	0.0663175			GBF1	0.0889071														-0.03482			0.205982
				GIT1	0.0956959		Skor2	0.442512													WNK1	-0.0286619			GIT1	0.0956959														-0.0153692			0.358403
				ZFP106	0.100699		Pak1ip1	0.140816													YWHAG	0.0248427			GLUL		-0.00908592													0.0751969			-0.203314
				GNAS	0.0553745		Sphkap	0.197517													ZBTB18	0.094715			GNAL	0.00711757														-0.00260168			-0.378481
				PLXNA1	-0.0716318		Got1l1	-0.191593													ZFP106	0.100699			GNAO1	0.084655														-0.0195396			0.360077
				SMG1	0.0328115		Chd8	0.16038													ZYG11B	0.00884581			GNAS		0.0553745													0.0102429			0.326605
				EP300	0.0314579		Zfpm2	0.170445																	GNAZ	0.059168															0.033768		0.442512
				SECISBP2L	0.0746166		Skap2	-0.176417																	GNB1	0.0943987														0.00623382			0.140816
				MAP4K4	0.031353		Enpp2	-0.257978																	GPAM	0.0643522														-0.0147169			0.197517
				NEDD4	-0.0263641		Sec11a	-0.285617																	GPM6A		-0.00704691													-0.0157293			-0.191593
				NWD1	-0.0583499		Dmxl2	0.160184																	GPR158	-0.03482														-0.083146			0.16038
				GRM5	-0.083146		Eomes	-0.333365																	GPR162	-0.0153692														0.0503597			0.170445
				TNS3	0.0329794		En1	0.3764																	GPRIN1	0.0751969														0.0596409			-0.176417
				ARNT2	0.0535339		Igf2r	-0.234978																	GRAMD1B	-0.00260168														0.100474			-0.257978
				MIB1	0.0715303		Supt3	-0.140548																	GRIK3	-0.0195396														0.136363			-0.285617
				TRAPPC10	0.0869298		Plin3	-0.20824																	GRIK5	0.0102429														-0.0122276			0.160184
				SYNGAP1	0.0671528		Cenpe	0.138698																	GRIN1		0.033768													0.0473712			-0.333365
				PRKCB	0.0817617		Myh7b	0.217042																	GRIN2A	0.00623382														-0.0311944			0.3764
				NRXN3	-0.0877199		Brca2	0.173902																	GRIN2B	-0.0147169														-0.00609921			-0.234978
				CKB	-0.0436301		Pfkfb1	-0.170547																	GRM4	-0.0157293														-0.00160198			-0.140548
				MYO10	-0.0210895		Plgrkt	-0.137044																	GRM5	-0.083146														0.0646516			-0.20824
				CACNA1B	-0.0881121		Ets2	0.195529																	GSK3B	0.0503597														0.0716529			0.138698
				NUP98	0.0223347		Cd9	-0.153507																	GTF3C1	0.0596409														0.0203883			0.217042
				UNC13C	-0.0794159		Camk2d	0.163901																	GTF3C2	0.100474														0.0166794			0.173902
				CLASP2	0.0352644		Prpf8	0.178422																	HCFC1	0.136363														0.0307086			-0.170547
				PRKACB	0.0433746		Klhl32	0.204244																	HCN2	-0.0122276														0.0584657			-0.137044
				NSF	0.0247335		Cltc	0.187702																	HDAC4	0.0473712														0.147119			0.195529
				UBE3C	0.0585754		Pola1	-0.185826																	HDAC5	-0.0311944														0.0524964			-0.153507
				ATP2A2	-0.0317505		Sp7	-0.284156																	HDLBP	-0.00609921															0.0960329		0.163901
				ASH1L	0.0249898		Ltn1	0.133849																	HEATR5B	-0.00160198														0.0411127			0.178422
				ZC3H4	0.0371857		Uchl5	0.131578																	HERC1	0.0646516														0.0331048			0.204244
				TUBB3	0.0543931		Ift88	-0.155704																	HERC2	0.0716529															0.0689423		0.187702
				UBQLN1	0.026332		Vtn	-0.340275																	HIPK1	0.0203883														0.0238514			-0.185826
				HTT	0.0238514		Rbm12b1	-0.207833																	HIPK2	0.0166794														0.110568			-0.284156
				TCF4	0.0514475		Tfap2c	-0.284483																	HIPK3	0.0307086														0.00385087			0.133849
				XPO6	0.0629425		Sik2	0.129214																	HIVEP1	0.0584657														-0.0174187			0.131578
				ARHGEF2	0.0284087		Polr2a	0.178671																	HIVEP2	0.147119														0.0576682			-0.155704
				BCAN	-0.0307998		Ttc21b	0.122357																	HIVEP3	0.0524964														0.128596			-0.340275
				ULK1	0.0623273		Bcs1l	-0.142073																	HK1		0.0960329													0.0213957			-0.207833
				CAMTA1	0.0214869		Kif2a	0.129186																	HMGXB3	0.0411127														0.0917181			-0.284483
				AGRN	-0.0479629		Ipp	-0.14411																	HNRNPUL1	0.0331048														0.122928			0.129214
				AKAP9	0.0293169		Apoe	-0.310127																	HSP90AB1		0.0689423													0.059991			0.178671
				EPB41L1	0.0241412		Casp6	-0.152355																	HTT	0.0238514														0.00184496			0.122357
				APC2	-0.021362		Opa1	0.129524																	HUWE1	0.110568														0.0477098			-0.142073
				TRIO	-0.0283406		Mcm2	0.214807																	IDS	0.00385087														0.0186875			0.129186
				CHD5	0.0266639		Fezf1	0.323205																	IGSF9B	-0.0174187														0.0203745			-0.14411
				CELSR3	-0.0516168		Btaf1	0.156747																	INPP4A	0.0576682														0.0584742			-0.310127
				ABR	0.0430801		Tsc2	0.148723																	INTS1	0.128596														0.00194021			-0.152355
				SPTBN1	0.0211061		Rp1	-0.351757																	IPO13	0.0213957														-0.00264215			0.129524
				DLGAP2	-0.0345815		Rock2	0.157956																	IPO4	0.0917181															-0.026689		0.214807
				KIF5C	0.0285246		Dnaaf3	-0.278346																	IPO5	0.122928														0.018368			0.323205
				CACNA1G	-0.0872829		Nmd3	0.126338																	IQSEC2	0.059991														-0.00945293			0.156747
				DOT1L	0.0569043		Cgnl1	-0.223767																	IQSEC3	0.00184496														0.0176786			0.148723
				AGAP3	0.066014		Chrna3	-0.171292																	IRS2	0.0477098														-0.0412856			-0.351757
				GRIN1	0.033768		Nrd1	0.14005																	ITPR1	0.0186875														-0.00971038			0.157956
				ITPR1	0.0186875		Pcdhb9	-0.214488																	ITSN1	0.0203745														0.0369181			-0.278346
				NLGN3	-0.0624453		Iqca	-0.333741																	JAK1	0.0584742														0.00434129			0.126338
				CAMSAP1	0.0574085		Capn1	0.143746																	JPH3	0.00194021														-0.002148			-0.223767
				TNPO2	0.0191309		Osbpl1a	0.162754																	JPH4	-0.00264215														-0.0338707			-0.171292
				ARHGEF17	0.0376121		Ctsc	-0.185374																	KALRN		-0.026689													0.00214324			0.14005
				DOCK9	0.0225863		Birc6	0.151404																	KCNA2	0.018368														-0.0806397			-0.214488
				KCNT1	-0.0806397		Rrm1	0.163329																	KCNB1	-0.00945293														0.066346			-0.333741
				KALRN	-0.026689		Gmnn	0.174699																	KCNC3	0.0176786														0.144073			0.143746
				NRXN1	-0.0576414		Scfd1	0.110489																	KCND2	-0.0412856														-0.00158825			0.162754
				PRKCE	0.0690842		Pipox	-0.198725																	KCNH1	-0.00971038															-0.0721515		-0.185374
				ARHGEF7	0.0498019		Hsd17b12	-0.185547																	KCNH3	0.0369181															-0.0264946		0.151404
				SLC6A1	0.0262622		Pdcd4	0.110325																	KCNH7	0.00434129														-0.00089848			0.163329
				CDC42BPA	0.0589712		Mcm6	0.186259																	KCNMA1	-0.002148														0.0989849			0.174699
				GSK3B	0.0503597		Cad	0.236027																	KCNQ2	-0.0338707														0.0436868			0.110489
				VPS13D	0.0157709		Dnaaf4	-0.203527																	KCNQ3	0.00214324															0.0817494		-0.198725
				ABCA2	-0.0602148		Ptgds	-0.283992																	KCNT1	-0.0806397														0.0285246			-0.185547
				PHLDB1	0.0238259		Txnrd2	-0.145321																	KDM4B	0.066346														0.0117274			0.110325
				KIF3C	0.0436868		Nckap1	0.133478																	KDM5C	0.144073														0.079426			0.186259
				PLCH2	0.0313923		Spag5	0.230979																	KDM6B	-0.00158825														0.031468			0.236027
				HDAC4	0.0473712		Tardbp	-0.127154																	KIF1A		-0.0721515													0.0872044			-0.203527
				SLC8A2	-0.024549		Mettl14	0.119415																	KIF1B		-0.0264946													-0.491785			-0.283992
				SV2A	-0.0212396		Fancb	-0.181708																	KIF21A	-0.00089848														0.0040762			-0.145321
				GNAZ	0.059168		Polk	-0.16607																	KIF21B	0.0989849														0.0125945			0.133478
				PTPRS	-0.0444266		Hydin	-0.1733																	KIF3C	0.0436868														0.048468			0.230979
				VPS41	-0.0270475		Apobec3	-0.20495																	KIF5A		0.0817494													-0.014667			-0.127154
				ATP1A1	0.023887		Fam183b	-0.212475																	KIF5C	0.0285246														-0.123904			0.119415
				SCD2	-0.0522108		Rnf112	0.144983																	KIFC2	0.0117274														0.0930366			-0.181708
				PINK1	0.0712362		Phox2a	0.204853																	KLC1	0.079426															-0.0706824		-0.16607
				ARHGAP21	0.0599831		Gne	0.159324																	KLHL22	0.031468														0.004995			-0.1733
				NCOA2	0.040972		Psmd1	0.135903																	KNDC1	0.0872044														-0.00914696			-0.20495
				SBF1	0.0477779		Ifi47	-0.542763																	LARS2	-0.491785														0.0444454			-0.212475
				SPTAN1	0.0170702		Cenph	0.161118																	LHFPL4	0.0040762														-0.00251913			0.144983
				NPAS2	0.0606674		Ssb	0.12058																	LINGO1	0.0125945														0.108793			0.204853
				CABIN1	-0.0178545		Wdhd1	0.202398																	LLGL1	0.048468														0.0225873			0.159324
				DGKZ	0.0596671		Ptprq	0.199484																	LMTK2	-0.014667														0.041391			0.135903
				AATK	0.0494991		Zfp658	-0.17712																	LMTK3	-0.123904														0.0181158			-0.542763
				PLXNA2	-0.0553112		Hmx3	0.308339																	LPIN2	0.0930366														-0.13042			0.161118
				SNAP25	0.0433798		Hspa4l	0.134977																	LRP1		-0.0706824													0.111638			0.12058
				SLC8A1	-0.060141		Arhgap12	-0.148181																	LRP3	0.004995															0.0689268		0.202398
				SREBF2	-0.0478736		Gstt1	-0.167988																	LRP8	-0.00914696														-0.0236407			0.199484
				DAB2IP	0.0580236		Dnajc28	0.13229																	LRRC41	0.0444454														-0.0268122			-0.17712
				ZFYVE1	-0.0248805		Zmynd10	-0.153924																	LRRC4B	-0.00251913															0.1255		0.308339
				SETD5	0.0639229		Psmd12	0.0984302																	LRRC7	0.108793															0.0862984		0.134977
				HIVEP1	0.0584657		Paxbp1	-0.140548																	LRRC8B	0.0225873															0.101764		-0.148181
				AFF4	0.045331		Ufl1	0.124557																	LRRN2	0.041391														0.0195121			-0.167988
				R3HDM2	0.0534298		Rrad	0.190216																	LYNX1	0.0181158														0.0163528			0.13229
				PDZD2	0.0503702		Esco2	0.333894																	MACF1	-0.13042														0.031353			-0.153924
				ZMIZ1	0.0492637		4931414P19Rik	-0.192429																	MADD	0.111638														0.0233372			0.0984302
				LLGL1	0.048468		Lrpprc	0.136428																	MAGED1		0.0689268													0.0873283			-0.140548
				SRGAP3	0.0311733		Cchcr1	0.187683																	MAGI2	-0.0236407														0.0256916			0.124557
				PDE8B	0.0581987		Pdzrn4	-0.152465																	MAN2A2	-0.0268122														0.00935102			0.190216
				PDE2A	0.0367429		Aldh3a1	0.222125																	MAP1A		0.1255													0.0748734			0.333894
				NEURL4	0.0324292		Cps1	0.242728																	MAP1B		0.0862984													0.0905689			-0.192429
				MBP	0.0646959		Prpf4b	0.112921																	MAP2		0.101764													0.107702			0.136428
				ITSN1	0.0203745		Mterf2	0.126443																	MAP3K12	0.0195121														0.0338299			0.187683
				ALDOA	0.0317223		En2	0.458758																	MAP4	0.0163528														-0.0552096			-0.152465
				DMWD	0.0523557		Recql5	-0.16229																	MAP4K4	0.031353														-7.27507e-05			0.222125
				PCDH1	-0.0222559		Med6	0.108695																	MAP7D1	0.0233372														0.020531			0.242728
				PHF12	0.0510426		Nprl2	0.169701																	MAPK1	0.0873283														0.0646959			0.112921
				PPFIA3	0.0141365		Wdr78	-0.178084																	MAPK4	0.0256916														0.0433675			0.126443
				TBC1D9	0.0271039		Nek8	-0.188725																	MAPK8IP1	0.00935102														0.0472131			0.458758
				IQSEC2	0.059991		Cadps2	0.216553																	MAPK8IP3	0.0748734														0.0966438			-0.16229
				GARNL3	0.0387944		Capsl	-0.239685																	MAPKBP1	0.0905689														0.0546338			0.108695
				PCDH7	-0.0374132		Cse1l	0.148581																	MAST1	0.107702														0.0403065			0.169701
				ATMIN	0.063736		Hspg2	-0.245827																	MAST2	0.0338299														0.0223675			-0.178084
				CASKIN1	0.03282		Serbp1	0.11459																	MAST4	-0.0552096														-0.0180362			-0.188725
				TTLL7	0.0262881		Pyroxd2	-0.179																	MAZ	-7.27507e-05														0.0715303			0.216553
				SASH1	-0.0279585		Haghl	0.150923																	MBD5	0.020531														0.116656			-0.239685
				ATP1B1	0.0202153		Foxc2	-0.464635																	MBP	0.0646959														0.0912134			0.148581
				DLG5	-0.0223706		Fsip1	-0.130058																	MED13	0.0433675														0.00187534			-0.245827
				CTNND2	0.045563		Mki67	0.192931																	MED13L	0.0472131														0.085717			0.11459
				HMGXB3	0.0411127		Slc7a11	-0.139323																	MED14	0.0966438														0.0448714			-0.179
				EML2	0.0402621		Flnc	-0.23134																	MED16	0.0546338														0.0615371			0.150923
				MED13L	0.0472131		Lrrc43	-0.19552																	MEF2D	0.0403065														0.047765			-0.464635
				DST	-0.0459955		Plagl1	0.154843																	MFHAS1	0.0223675														0.0479077			-0.130058
				PUM2	0.0394803		Vill	-0.177734																	MGAT5B	-0.0180362														0.146733			0.192931
				SORL1	-0.024699		Mdn1	-0.159709																	MIB1	0.0715303														-0.0210895			-0.139323
				ZFHX2	-0.044304		Crabp2	-0.336606																	MICAL2	0.116656														0.122824			-0.23134
				SCAP	-0.0554537		Zmym6	-0.160213																	MINK1	0.0912134														0.105688			-0.19552
				CIC	0.0420889		Rbm12b2	-0.140284																	MMP24	0.00187534															0.183198		0.154843
				SPAG9	0.036051		Trim68	-0.217622																	MON2	0.085717														0.0409754			-0.177734
				CLCN3	-0.0371552		Tbk1	0.126327																	MPRIP	0.0448714														0.00586545			-0.159709
				MED13	0.0433675		Cog2	0.119111																	MTMR4	0.0615371														-0.00174622			-0.336606
				SLC17A7	0.0572963		Ap2a1	0.155523																	MTOR	0.047765														0.142599			-0.160213
				SHANK2	0.0358714		Tpp2	0.132135																	MYCBP2	0.0479077														0.0954059			-0.140284
				TNK2	0.0312472		Spata18	-0.248045																	MYH10	0.146733														0.0776087			-0.217622
				SEC14L1	0.0192137		Mcf2	-0.127548																	MYO10	-0.0210895														0.0898433			0.126327
				NCOR1	0.0284126		Aadat	0.104642																	MYO16	0.122824															-0.118715		0.119111
				SV2B	-0.0180792		Psmd10	-0.132097																	MYO18A	0.105688															-0.110456		0.155523
				SPEN	-0.0153916		Exosc7	-0.126011																	MYO5A		0.183198														0.109086		0.132135
				HIVEP3	0.0524964		Pla2g4a	-0.372041																	MYT1L	0.0409754															0.133478		-0.248045
				AP2A2	0.0334441		Zfp791	-0.149531																	NACAD	0.00586545														0.100931			-0.127548
				ATN1	0.0380771		Hccs	0.141385																	NAT8L	-0.00174622														0.040972			0.104642
				PCLO	0.0148049		Zfp418	-0.194999																	NAV1	0.142599														0.0418422			-0.132097
				APLP1	0.029086		Ppp3ca	0.156335																	NAV2	0.0954059														0.0284126			-0.126011
				APBB1	0.0241202		Shmt1	0.174675																	NAV3	0.0776087														0.047461			-0.372041
				MPRIP	0.0448714		Incenp	0.153745																	NBEA	0.0898433														-0.00374532			-0.149531
				PCDH10	-0.0361009		Hp1bp3	0.13713																	NCAM1		-0.118715													-0.0473792			0.141385
				BCR	0.0326069		Prpf40a	0.119481																	NCAN		-0.110456														0.0689774		-0.194999
				PRR12	0.0224745		Copb1	0.104682																	NCDN		0.109086													0.000233088			0.156335
				PHF20	0.0296255		Wdr93	-0.30827																	NCKAP1		0.133478														-0.0263641		0.174675
				UNC5A	0.0515296		Gucy1b1	0.171867																	NCOA1	0.100931														0.0324292			0.153745
				FAM91A1	0.0347727		Alox8	0.181305																	NCOA2	0.040972														0.114308			0.13713
				MAP7D1	0.0233372		Stk26	-0.171241																	NCOA6	0.0418422														0.0115757			0.119481
				BPTF	-0.0113495		Odf3b	-0.228844																	NCOR1	0.0284126														0.0179749			0.104682
				MEF2D	0.0403065		Nucb1	-0.212182																	NCOR2	0.047461														0.123813			-0.30827
				KCND2	-0.0412856		Hmox1	-0.170925																	NCS1	-0.00374532														0.00285519			0.171867
				PLXNA4	-0.0368002		Rasl11b	0.152621																	NDRG2	-0.0473792															0.0545498		0.181305
				PHYHIP	0.0289638		Klf10	0.141136																	NDRG4		0.0689774													-0.00359029			-0.171241
				PDE4B	-0.00921693		Gcat.1	0.180006																	NDST1	0.000233088														-0.0624453			-0.228844
				CAMKK2	0.0416954		Zfp53	-0.164201																	NEDD4		-0.0263641													-0.0165754			-0.212182
				SH3BP4	0.0202359		Fat1	-0.20737																	NEURL4	0.0324292														0.0606674			-0.170925
				ATP6V0D1	0.0287353		Cyp2j9	-0.244698																	NF1	0.114308															0.0258045		0.152621
				SLC4A3	0.0365031		Kdm5c	0.144073																	NFIC	0.0115757														0.0815894			0.141136
				TMEM8B	0.0453868		Mlc1	-0.195966																	NFIX	0.0179749														0.0018538			0.180006
				HDAC5	-0.0311944		Dtl	0.195034																	NGEF	0.123813														0.205982			-0.164201
				LRRN2	0.041391		Ak7	-0.161794																	NHSL1	0.00285519															-0.0576414		-0.20737
				RYR2	-0.0128685		Mat2b	0.139735																	NISCH		0.0545498													5.20516e-06			-0.244698
				HNRNPUL1	0.0331048		Gtse1	0.2246																	NLGN2	-0.00359029															-0.0877199		0.144073
				CLIP3	0.0259646		Armt1	0.166618																	NLGN3	-0.0624453														0.0457901			-0.195966
				SLC1A2	-0.0230762		Col6a2	-0.310771																	NOMO1	-0.0165754															0.0247335		0.195034
				CELF5	0.0439084		Uso1	0.111383																	NPAS2	0.0606674															-0.0706654		-0.161794
				SGIP1	0.0203006		Nav1	0.142599																	NPTXR		0.0258045													-0.0321383			0.139735
				ULK2	0.0445663		Tbl3	0.116491																	NR2F1	0.0815894														0.0223347			0.2246
				ZMIZ2	0.0384576		Ctsl	-0.218734																	NRGN	0.0018538														-0.0583499			0.166618
				TRPM3	-0.0412872		Efcab10	-0.288072																	NRIP1	0.205982														0.0606786			-0.310771
				RC3H2	0.0447949		Dock3	0.138543																	NRXN1		-0.0576414													-0.0174078			0.111383
				WNK1	-0.0286619		Cpne6	0.192555																	NRXN2	5.20516e-06														0.0735349			0.142599
				CALM1	0.0327719		Osbpl11	0.139907																	NRXN3		-0.0877199													0.0909555			0.116491
				RTN3	-0.0159427		Proser3	-0.143445																	NSD1	0.0457901														0.0303816			-0.218734
				FAT4	-0.0172534		Ccdc114	-0.148604																	NSF		0.0247335													0.0219567			-0.288072
				REV3L	0.0220719		Hkdc1	-0.162533																	NTRK2		-0.0706654														-0.0222559		0.138543
				TRIP12	0.00827388		Was	-0.282117																	NTRK3	-0.0321383														-0.0361009			0.192555
				TCF25	0.0203285		Necab1	0.160323																	NUP98	0.0223347														-0.0374132			0.139907
				PHACTR1	0.03229		Oasl2	-0.273866																	NWD1	-0.0583499														-0.0179729			-0.143445
				MAGI2	-0.0236407		Cul4b	0.123434																	OGDH	0.0606786														-0.0319778			-0.148604
				TNKS	-0.0142166		Spon1	-0.200998																	OLFM1	-0.0174078														-0.0267165			-0.162533
				NCOA6	0.0418422		Tbc1d4	0.189456																	OXR1	0.0735349														-0.00964614			-0.282117
				TRIM2	-0.0119446		Mest	-0.168897																	PACS1	0.0909555														-0.0281195			0.160323
				RAP1GAP2	0.0229564		Dnm1	0.160055																	PACS2	0.0303816															0.0148049		-0.273866
				MAST2	0.0338299		Btbd8	0.13711																	PAK6	0.0219567														-0.00850308			0.123434
				PPARGC1A	0.0300099		Vps16	0.172838																	PCDH1		-0.0222559													0.0367429			-0.200998
				ATG9A	-0.0292138		Dnah9	-0.159877																	PCDH10	-0.0361009														-0.00921693			0.189456
				TAOK1	0.0334268		Eya4	0.201009																	PCDH7	-0.0374132														0.00290699			-0.168897
				FYN	0.0189651		Aldh1a2	-0.283924																	PCDH9	-0.0179729														0.0581987			0.160055
				YWHAG	0.0248427		Ccdc47	-0.194297																	PCDHA4	-0.0319778														0.0956408			0.13711
				PTPRD	-0.0316925		Cnot11	0.137104																	PCDHAC2	-0.0267165														0.0503702			0.172838
				SKI	0.0363452		Unc13a	0.151769																	PCDHGA12	-0.00964614														-0.0117288			-0.159877
				TAOK2	0.016845		Egflam	-0.349561																	PCDHGC3	-0.0281195														0.0428677			0.201009
				ACO2	-0.0090706		Parp14	-0.167312																	PCLO		0.0148049													0.0631809			-0.283924
				SLC22A17	0.0117498		Bdh1	0.118462																	PCNX	-0.00850308														0.0484668			-0.194297
				TEF	0.0399763		Cspg4	-0.152546																	PDE2A	0.0367429														0.0723006			0.137104
				GPR158	-0.03482		Dsp	-0.389717																	PDE4B	-0.00921693														0.03229			0.151769
				SOBP	0.0354384		Klhl4	0.204104																	PDE4DIP	0.00290699														0.0510426			-0.349561
				RAPGEF1	0.0383716		Ndrg3	0.144637																	PDE8B	0.0581987														0.0296255			-0.167312
				MAP3K12	0.0195121		Helb	0.125839																	PDS5B	0.0956408														0.0238259			0.118462
				ATP5B	0.00909348		Ak9	-0.184212																	PDZD2	0.0503702														0.0289638			-0.152546
				CACNA1A	-0.0343431		Crmp1	0.156203																	PDZD8	-0.0117288														0.0653487			-0.389717
				PLP1	0.0202503		Calcoco1	-0.118923																	PEG3	0.0428677														0.0360232			0.204104
				KCNH3	0.0369181		Ubap2l	0.12349																	PER1	0.0631809														0.0784824			0.144637
				DGCR2	-0.0359659		Plcb4	0.116413																	PFKM	0.0484668														0.0712362			0.125839
				FAT3	-0.0365377		Igfbp2	-0.197663																	PGM2L1	0.0723006														0.034877			-0.184212
				PIGQ	0.0360232		Ccne2	0.175077																	PHACTR1	0.03229														0.011496			0.156203
				PCDHAC2	-0.0267165		Fam160b1	0.146943																	PHF12	0.0510426														0.0998712			-0.118923
				HIPK3	0.0307086		Pet117	0.210587																	PHF20	0.0296255															0.104426		0.12349
				ZEB2	-0.00968505		Ptk2b	0.172442																	PHLDB1	0.0238259														-0.0254301			0.116413
				FBXL16	0.0361024		Pcdhb7	-0.127163																	PHYHIP	0.0289638														0.0218743			-0.197663
				CELSR2	0.0141136		Ythdc2	0.101016																	PI4KA	0.0653487														0.186265			0.175077
				PTEN	0.0344728		Asah1	-0.19888																	PIGQ	0.0360232														0.0313923			0.146943
				WWC1	0.0338332		Zbtb33	0.126304																	PIKFYVE	0.0784824															0.0117282		0.210587
				SMPD3	-0.0293691		Ipo5	0.122928																	PINK1	0.0712362														-0.037098			0.172442
				TNRC6B	0.0214023		Sec31a	0.124503																	PIP5K1C	0.034877														0.0202503			-0.127163
				BAP1	0.0326989		Dolk	0.1912																	PITPNM1	0.011496														-0.0716318			0.101016
				PIP5K1C	0.034877		Fes	-0.200544																	PITPNM2	0.0998712														-0.0553112			-0.19888
				CRTC1	-0.0163757		Amph	0.129833																	PJA2		0.104426													-0.0368002			0.126304
				KCNQ2	-0.0338707		Eno4	-0.143049																	PKD1	-0.0254301														-0.0141939			0.122928
				IPO13	0.0213957		Nod2	0.170386																	PKP4	0.0218743														0.102359			0.124503
				ARHGAP23	0.0281939		Map1a	0.1255																	PLCB1	0.186265														0.178671			0.1912
				APC	-0.0122071		Itgb7	0.270543																	PLCH2	0.0313923														0.0300099			-0.200544
				NTRK3	-0.0321383		Slc3a2	-0.158242																	PLD3		0.0117282													0.0141365			0.129833
				ARRB1	0.0299905		Cnot10	0.100539																	PLEC	-0.037098														0.00574851			-0.143049
				ATP2B4	0.015981		Mtarc2	-0.111135																	PLP1	0.0202503														0.00986523			0.170386
				PCDHA4	-0.0319778		Atxn2	0.118843																	PLXNA1	-0.0716318															0.0653894		0.1255
				CACNB1	0.0255641		Cpsf1	0.134503																	PLXNA2	-0.0553112														0.00733684			0.270543
				EHMT2	-0.0154617		Prickle1	0.150463																	PLXNA4	-0.0368002														0.0126337			-0.158242
				RPRD2	0.0206091		Zcchc18	0.12128																	PLXNB1	-0.0141939															0.156335		0.100539
				SORBS2	0.0207129		Fasn	0.138015																	PLXND1	0.102359														0.0454977			-0.111135
				BCL9L	0.0254832		Stxbp1	0.154263																	POLR2A	0.178671														0.0959075			0.118843
				RAPGEF4	0.0126399		Ptgr1	-0.17699																	PPARGC1A	0.0300099														0.0484222			0.134503
				RAPGEFL1	0.0292211		Kntc1	0.223405																	PPFIA3	0.0141365														0.0433746			0.150463
				ATP1A3	-0.00947728		Zmym1	-0.13159																	PPM1E	0.00574851															0.0817617		0.12128
				PCDHGC3	-0.0281195		Zswim8	0.149078																	PPP1R9B	0.00986523														0.0690842			0.138015
				HIPK1	0.0203883		G3bp2	0.128878																	PPP2R1A		0.0653894														0.226725		0.154263
				ANKRD52	0.0233717		F13a1	-0.171252																	PPP2R2C	0.00733684														0.178422			-0.17699
				CHN2	-0.0245401		Ccdc96	-0.117017																	PPP2R5B	0.0126337														0.0224745			0.223405
				ELFN2	-0.0310314		Apbb3	0.150384																	PPP3CA		0.156335														-0.109184		-0.13159
				STK25	-0.0156734		Proser1	0.142509																	PREX1	0.0454977														0.0080029			0.149078
				ANKRD11	-0.0237954		Smc6	0.1266																	PREX2	0.0959075														0.00320378			0.128878
				HDLBP	-0.00609921		Snx29	-0.119448																	PRICKLE2	0.0484222														0.0344728			-0.171252
				PACS2	0.0303816		Hsph1	0.184617																	PRKACB	0.0433746														0.0588715			-0.117017
				RTN1	0.0155364		Ttf2	0.183683																	PRKCB		0.0817617														0.172442		0.150384
				SCAF1	0.0133075		Prpf19	0.125977																	PRKCE	0.0690842														0.019657			0.142509
				NPTXR	0.0258045		Bcam	-0.301887																	PRKCG		0.226725													-0.0210223			0.1266
				UBE3B	0.0288109		Hmgcs2	-0.177411																	PRPF8	0.178422														-0.0316925			-0.119448
				PTPN11	0.019657		Rbm5	-0.196888																	PRR12	0.0224745														-0.146141			0.184617
				TTYH1	-0.0268033		Snrnp48	-0.186528																	PSAP		-0.109184													-0.00399575			0.183683
				MAN2A2	-0.0268122		P4ha2	-0.347204																	PSD	0.0080029														-0.0184418			0.125977
				PKD1	-0.0254301		Anxa6	-0.130446																	PTCH1	0.00320378															-0.0444266		-0.301887
				RTN4R	0.0282845		Gas8	-0.110045																	PTEN	0.0344728														-0.0174727			-0.177411
				TBC1D9B	-0.0253169		Hspb3	0.189643																	PTK2	0.0588715														0.0578638			-0.196888
				SPTBN2	0.025139		Myom2	-0.420878																	PTK2B		0.172442													0.0394803			-0.186528
				TTBK2	0.0245394		Emilin2	-0.241173																	PTPN11	0.019657														0.0123319			-0.347204
				SPIRE1	0.0274443		Fbxo11	0.120814																	PTPN5	-0.0210223														0.0534298			-0.130446
				MAPK4	0.0256916		Orc4	0.132414																	PTPRD	-0.0316925														0.191766			-0.110045
				SCN2A	0.0205429		Sik3	0.12905																	PTPRF	-0.146141														0.120228			0.189643
				PITPNM1	0.011496		Nf1	0.114308																	PTPRJ	-0.00399575														0.0153101			-0.420878
				CAMTA2	0.0229589		Mlf1	-0.153067																	PTPRN2	-0.0184418														0.117611			-0.241173
				CTBP1	0.0238081		Hcfc1	0.136363																	PTPRS		-0.0444266													0.0229564			0.120814
				ZCCHC14	0.02549		Dscc1	0.317253																	PTPRT	-0.0174727														0.0383716			0.132414
				SORT1	0.017335		Myh10	0.146733																	PUM1	0.0578638														0.0456977			0.12905
				PKP4	0.0218743		Fam161b	-0.150785																	PUM2	0.0394803														0.0126399			0.114308
				C2CD2L	0.0243743		4933430I17Rik	-0.325537																	R3HDM1	0.0123319														0.0292211			-0.153067
				ARHGEF12	0.0205771		Stat5a	-0.158091																	R3HDM2	0.0534298														0.0380523			0.136363
				NOMO1	-0.0165754		Pld1	-0.127105																	RALGAPA1	0.191766														0.0579939			0.317253
				RTN4	-0.0224619		Slc1a3	-0.159955																	RALGAPB	0.120228														0.0141552			0.146733
				PTPRN2	-0.0184418		Itga7	0.164237																	RALGDS	0.0153101														0.0447949			-0.150785
				ZHX3	0.0199558		Cpsf2	0.106916																	RAP1GAP	0.117611															-0.217189		-0.325537
				PLD3	0.0117282		Aox3	-0.254707																	RAP1GAP2	0.0229564														-0.0652046			-0.158091
				APP	-0.00960274		Pdpn	-0.290591																	RAPGEF1	0.0383716														0.0220719			-0.127105
				DLGAP1	0.0226021		Nes	-0.213513																	RAPGEF2	0.0456977														0.00662628			-0.159955
				LRRC8B	0.0225873		Mcm4	0.155113																	RAPGEF4	0.0126399														-0.0107322			0.164237
				CPT1C	-0.0176954		Tfg	0.0991751																	RAPGEFL1	0.0292211														-0.0197398			0.106916
				SYT1	-0.0140072		Gpc3	-0.323014																	RASGRF1	0.0380523														0.00655863			-0.254707
				BRSK1	0.0238736		Wasf1	0.146173																	RASGRP1	0.0579939														0.0414994			-0.290591
				FBXO41	0.0196668		Picalm	0.110287																	RC3H1	0.0141552														0.0206091			-0.213513
				TMEM151A	0.021626		Ctss	-0.27024																	RC3H2	0.0447949														0.0421146			0.155113
				EEF1A2	-0.0218832		Cdk1	0.181049																	RELN		-0.217189														0.0155364		0.0991751
				CACNA1I	0.0227736		Cul2	0.121398																	RERE	-0.0652046															-0.0159427		-0.323014
				DTX1	0.0170447		Kbtbd6	0.213149																	REV3L	0.0220719														-0.0224619			0.146173
				SLC6A17	-0.0140389		Snap91	0.153181																	RGS7BP	0.00662628														0.0282845			0.110287
				MFHAS1	0.0223675		Cep76	0.171501																	RHOB	-0.0107322														0.0763673			-0.27024
				DSCAML1	-0.0219355		Stxbp5	0.153298																	RHOBTB2	-0.0197398														0.107643			0.181049
				PAK6	0.0219567		Plcd4	0.123918																	RIMBP2	0.00655863														-0.0128685			0.121398
				CIT	-0.00552452		Cc2d2a	-0.116164																	RPH3A	0.0414994														-0.00277875			0.213149
				FSCN1	0.00935094		Tnxb	-0.159138																	RPRD2	0.0206091														0.00544129			0.153181
				OLFM1	-0.0174078		Usp38	0.157117																	RPTOR	0.0421146														0.0494816			0.171501
				ARHGEF4	0.0214835		Map7d3	0.333076																	RTN1		0.0155364													-0.0279585			0.153298
				RHOBTB2	-0.0197398		Fam221a	-0.156908																	RTN3		-0.0159427													0.0477779			0.123918
				CHN1	0.0176836		Sox14	0.332428																	RTN4	-0.0224619														0.0133075			-0.116164
				PTPN5	-0.0210223		Bcas3	0.0985175																	RTN4R	0.0282845														-0.0554537			-0.159138
				MAP4	0.0163528		Fbxw7	0.115495																	RUSC1	0.0763673														-0.0522108			0.157117
				FOXK2	0.0209054		Tm9sf1	-0.268313																	RUSC2	0.107643														0.0205429			0.333076
				PCDH9	-0.0179729		Eftud2	0.140683																	RYR2	-0.0128685														0.00203772			-0.156908
				MBD5	0.020531		Bank1	-0.271004																	SALL2	-0.00277875														0.0192137			0.332428
				GAS7	0.0187959		Satb1	0.163754																	SAMD4B	0.00544129														0.114537			0.0985175
				GRIK3	-0.0195396		Eef1aknmt	0.117312																	SAP130	0.0494816														0.098023			0.115495
				TRIM37	0.0117713		Melk	0.183063																	SASH1	-0.0279585														0.0746166			-0.268313
				TMOD2	0.0188345		Nr4a2	0.192947																	SBF1	0.0477779														0.0639229			0.140683
				NFIX	0.0179749		Arntl	0.114365																	SCAF1	0.0133075														0.0868271			-0.271004
				PLXNB1	-0.0141939		Ptn	-0.167184																	SCAP	-0.0554537															-0.128482		0.163754
				SPEG	0.015963		Sdsl	0.213336																	SCD2	-0.0522108														0.0203006			0.117312
				DLGAP4	0.0163582		Fignl1	0.207615																	SCN2A	0.0205429														-0.0127688			0.183063
				MGAT5B	-0.0180362		Crnkl1	-0.0897482																	SCN8A	0.00203772														0.0202359			0.192947
				LMTK2	-0.014667		Rasgrp2	0.125905																	SEC14L1	0.0192137														0.0104453			0.114365
				LYNX1	0.0181158		Cited1	0.202526																	SEC16A	0.114537														0.0358714			-0.167184
				KCNA2	0.018368		Coasy	0.120576																	SEC23A	0.098023														0.0138213			0.213336
				SGSM2	-0.0127688		Usp33	0.134464																	SECISBP2L	0.0746166														0.00441677			0.207615
				TTC7B	0.0178571		Bub3	0.123967																	SETD5	0.0639229														0.106758			-0.0897482
				SPTB	0.016174		Cntf	0.319646																	SETX	0.0868271														-0.00559251			0.125905
				RIMBP2	0.00655863		Lrrc74b	-0.196146																	SEZ6L2		-0.128482													0.0363452			0.202526
				HIPK2	0.0166794		Fbxo6	0.126845																	SGIP1	0.0203006															-0.0454063		0.120576
				R3HDM1	0.0123319		Rec8	0.108961																	SGSM2	-0.0127688														-0.00690051			0.134464
				IGSF9B	-0.0174187		Stk33	-0.147301																	SH3BP4	0.0202359															0.0572963		0.123967
				PTPRT	-0.0174727		Acad9	0.0942579																	SHANK1	0.0104453															-0.0230762		0.319646
				FOXO3	0.0100776		Urb1	0.14138																	SHANK2	0.0358714															0.0117498		-0.196146
				KCNC3	0.0176786		Dnm1l	0.100761																	SHANK3	0.0138213														-0.00769668			0.126845
				CHD3	-0.0132323		Dip2b	0.130682																	SIPA1L1	0.00441677														0.00244931			0.108961
				GABBR1	-0.0141583		2700049A03Rik	-0.122937																	SIPA1L2	0.106758														0.0365031			-0.147301
				AGAP2	0.0171285		Pick1	0.118049																	SIPA1L3	-0.00559251														-0.0561847			0.0942579
				AKT3	0.017276		Prdx4	0.206811																	SKI	0.0363452														-0.0802439			0.14138
				TNRC18	0.0132519		Cep290	-0.102198																	SLC12A5		-0.0454063													0.0262622			0.100761
				CLEC16A	0.0144974		Insc	0.206404																	SLC12A6	-0.00690051														-0.0140389			0.130682
				GRM4	-0.0157293		Zc3h8	-0.141108																	SLC17A7		0.0572963													-0.060141			-0.122937
				THRA	0.0163251		Hdc	-0.177987																	SLC1A2		-0.0230762														-0.024549		0.118049
				DTNA	-0.00924083		Hacl1	-0.131295																	SLC22A17		0.0117498													0.00723214			0.206811
				TCF20	0.0121653		Vps33b	0.111172																	SLC24A2	-0.00769668														0.0434767			-0.102198
				TSHZ1	-0.0160215		Smarca1	-0.143317																	SLC25A23	0.00244931														0.0768158			0.206404
				GRIN2B	-0.0147169		Irx1	0.208202																	SLC4A3	0.0365031														0.0428648			-0.141108
				DIRAS2	0.0158018		Hnrnpd	0.101005																	SLC4A4	-0.0561847														0.0328115			-0.177987
				AUTS2	-0.0093222		Inpp5k	0.109532																	SLC4A8	-0.0802439														-0.0293691			-0.131295
				TRO	-0.00739683		Tmem43	-0.173843																	SLC6A1	0.0262622														0.0433798			0.111172
				AGPAT3	0.0151424		Gdf10	0.161263																	SLC6A17	-0.0140389															0.153181		-0.143317
				RALGDS	0.0153101		Sec24b	0.105543																	SLC8A1	-0.060141														0.00195879			0.208202
				GPR162	-0.0153692		Card9	-0.347673																	SLC8A2		-0.024549													0.0354384			0.101005
				DENND5A	0.0151802		Uhrf1	0.18134																	SLITRK5	0.00723214														0.22931			0.109532
				ATP6V0A1	0.00636173		Hook1	0.113106																	SMARCA2	0.0434767														0.0207129			-0.173843
				AGAP1	0.0147112		Myo16	0.122824																	SMARCA4	0.0768158														-0.024699			0.161263
				SHANK3	0.0138213		Zfp54	-0.150391																	SMARCC2	0.0428648															0.017335		0.105543
				CACNB3	-0.0145482		Mlst8	0.119891																	SMG1	0.0328115														0.036051			-0.347673
				RC3H1	0.0141552		Pdk4	0.140087																	SMPD3	-0.0293691															-0.121041		0.18134
				GLUL	-0.00908592		Pcx	0.115864																	SNAP25	0.0433798														0.015963			0.113106
				DLG2	-0.00817079		Cdc27	0.112177																	SNAP91		0.153181													-0.0153916			0.122824
				ARPP21	0.0104844		Klhdc4	-0.101725																	SNPH	0.00195879														0.197517			-0.150391
				KIFC2	0.0117274		Bbs7	-0.0976017																	SOBP	0.0354384														0.0274443			0.119891
				NACAD	0.00586545		Pms1	-0.188209																	SON	0.22931														0.00874572			0.140087
				ACTB	-0.00413818		Dhrs2	-0.370116																	SORBS2	0.0207129														0.00329919			0.115864
				PDZD8	-0.0117288		Nup188	0.11984																	SORL1	-0.024699															0.0170702		0.112177
				PDE4DIP	0.00290699		Hltf	-0.159117																	SORT1		0.017335													0.016174			-0.101725
				FBXL19	0.0128962		Mbnl3	0.353248																	SPAG9	0.036051														0.0211061			-0.0976017
				ADCY1	0.0105413		Uggt1	-0.207204																	SPARCL1		-0.121041														0.025139		-0.188209
				PPP2R5B	0.0126337		Entpd2	-0.150858																	SPEG	0.015963														0.0702276			-0.370116
				LINGO1	0.0125945		Baiap2	0.178486																	SPEN	-0.0153916														-0.0478736			0.11984
				HCN2	-0.0122276		Marchf7	0.0905686																	SPHKAP	0.197517														0.0311733			-0.159117
				WDR13	0.0105768		Efcab12	-0.192621																	SPIRE1	0.0274443															0.194893		0.353248
				SALL2	-0.00277875		Huwe1	0.110568																	SPRED1	0.00874572														-0.0156734			-0.207204
				TRIL	-0.0106744		Smg9	0.125721																	SPRN	0.00329919														0.0112239			-0.150858
				NFIC	0.0115757		Zer1	0.119018																	SPTAN1		0.0170702													0.0818096			0.178486
				STOX2	0.0112239		Hectd1	0.111965																	SPTB	0.016174															0.154263		0.0905686
				GRIK5	0.0102429		Clk1	-0.103202																	SPTBN1	0.0211061														0.153298			-0.192621
				PPM1E	0.00574851		Mnat1	-0.125946																	SPTBN2		0.025139														-0.0212396		0.110568
				GPM6A	-0.00704691		Hirip3	0.135418																	SRCIN1	0.0702276															-0.0180792		0.125721
				KCNB1	-0.00945293		Mars1	0.116814																	SREBF2	-0.0478736														0.0948483			0.119018
				DUSP8	0.0106583		Rad51ap2	0.155367																	SRGAP3	0.0311733															0.0997291		0.111965
				APBA1	0.0105325		Sytl4	-0.255714																	SRRM2		0.194893													0.00032007			-0.103202
				RHOB	-0.0107322		Tbr1	0.161661																	STK25	-0.0156734															0.0671528		-0.125946
				DAGLA	0.0102539		Ddx46	0.102201																	STOX2	0.0112239														0.00257752			0.135418
				KCNH1	-0.00971038		Lamb2	-0.191519																	STRN4	0.0818096															0.182355		0.116814
				CDK5R1	0.0103199		Mcm5	0.172064																	STXBP1		0.154263														0.0891098		0.155367
				VAMP2	0.0101984		Kidins220	-0.14923																	STXBP5	0.153298															-0.0140072		-0.255714
				SHANK1	0.0104453		Rbm26	0.0989234																	SV2A		-0.0212396													0.00527909			0.161661
				ARHGAP33	0.00877301		Pds5a	0.126103																	SV2B		-0.0180792													0.0914796			0.102201
				FKBP8	0.00859979		Ralgapb	0.120228																	SYMPK	0.0948483														0.0334268			-0.191519
				ZYG11B	0.00884581		Ifit1bl1	0.189594																	SYN1		0.0997291													0.016845			0.172064
				ADAP1	0.00985406		Nrk	0.20573																	SYNE1	0.00032007														0.0271039			-0.14923
				CUX1	0.00949261		Gja1	-0.148739																	SYNGAP1		0.0671528													-0.0253169			0.0989234
				TTYH3	-0.0100657		Mterf1a	-0.234202																	SYNGR1	0.00257752														0.0121653			0.126103
				TULP4	0.0103488		Tpx2	0.168232																	SYNJ1		0.182355													0.0203285			0.120228
				PCDHGA12	-0.00964614		Glg1	-0.174692																	SYNPO		0.0891098													0.0514475			0.189594
				PPP1R9B	0.00986523		Iqgap2	-0.104569																	SYT1		-0.0140072													0.0399763			0.20573
				MAPK8IP1	0.00935102		Kifap3	0.111626																	SYT7	0.00527909														0.0163251			-0.148739
				TTBK1	0.00967235		Gsn	-0.127267																	TANC2	0.0914796														0.107734			-0.234202
				BSN	0.0074191		Pop1	-0.114475																	TAOK1	0.0334268														0.116981			0.168232
				LRP8	-0.00914696		Cep70	-0.127273																	TAOK2	0.016845														0.0512007			-0.174692
				SLC24A2	-0.00769668		Rlf	0.0925823																	TBC1D9	0.0271039														-0.133791			-0.104569
				PSD	0.0080029		Coro7	0.134848																	TBC1D9B	-0.0253169														0.021626			0.111626
				SPRED1	0.00874572		Ccdc153	-0.23224																	TCF20	0.0121653														0.000231825			-0.127267
				PCNX	-0.00850308		Ccne1	0.128762																	TCF25	0.0203285														-0.0885441			-0.114475
				PPP2R2C	0.00733684		Septin7	0.0832991																	TCF4	0.0514475														0.0453868			-0.127273
				SIPA1L3	-0.00559251		Capn6	-0.233522																	TEF	0.0399763														0.0188345			0.0925823
				EXTL3	-0.00807785		Coil	-0.0958103																	THRA	0.0163251														0.0525082			0.134848
				BMPR2	0.00840918		Hmgn5	0.108049																	TIAM1	0.107734														0.0312472			-0.23224
				AKAP6	0.00622381		Fbln1	-0.229504																	TLE3	0.116981														-0.0142166			0.128762
				SLITRK5	0.00723214		Pex5l	0.185919																	TLN2	0.0512007														0.0191309			0.0832991
				GRIN2A	0.00623382		Fos	0.119695																	TMEM132A	-0.133791														0.0132519			-0.233522
				SLC12A6	-0.00690051		Serpinh1	-0.186459																	TMEM151A	0.021626														0.0214023			-0.0958103
				GNAL	0.00711757		Fhdc1	-0.144967																	TMEM151B	0.000231825														0.0329794			0.108049
				RGS7BP	0.00662628		Sec16a	0.114537																	TMEM63B	-0.0885441														0.00181486			-0.229504
				DLGAP3	0.00634654		Aldh2	-0.0906025																	TMEM8B	0.0453868														-0.00215387			0.185919
				EPN1	-0.00699657		Pnck	0.114968																	TMOD2	0.0188345														0.00151436			0.119695
				FAM120A	-0.00526428		Smc2	0.163851																	TNIK	0.0525082														0.0869298			-0.186459
				CPLX1	-0.00682242		Zfat	-0.17713																	TNK2	0.0312472														-0.0106744			-0.144967
				GABBR2	-0.00613593		Srrm1	0.0990046																	TNKS	-0.0142166														-0.0119446			0.114537
				ADCY5	-0.00577817		Adnp2	0.157069																	TNPO2	0.0191309														0.120249			-0.0906025
				CHST2	-0.00610195		Ncbp1	0.0978427																	TNRC18	0.0132519														0.0650107			0.114968
				SYT7	0.00527909		Trim36	-0.1164																	TNRC6B	0.0214023														0.0117713			0.163851
				DDN	0.0057905		Espl1	0.176626																	TNS3	0.0329794														-0.00255928			-0.17713
				ATP13A2	0.00523418		Tarsl2	0.116011																	TPPP	0.00181486														-0.0283406			0.0990046
				TRIM9	-0.00255928		Topbp1	0.181274																	TRAK1	-0.00215387														0.00827388			0.157069
				SAMD4B	0.00544129		Scaf11	0.109127																	TRAK2	0.00151436														-0.00739683			0.0978427
				SIPA1L1	0.00441677		Slc1a4	-0.136051																	TRAPPC10	0.0869298														0.0926918			-0.1164
				LRP3	0.004995		Gak	0.111541																	TRIL	-0.0106744														-0.0412872			0.176626
				NHSL1	0.00285519		Cdt1	0.153539																	TRIM2	-0.0119446														0.0877748			0.116011
				TSPYL4	0.00100326		Abcd2	0.125215																	TRIM3	0.120249														0.148723			0.181274
				PTPRJ	-0.00399575		Ripk4	0.197775																	TRIM32	0.0650107														-0.000166769			0.109127
				IDS	0.00385087		Map2	0.101764																	TRIM37	0.0117713														-0.0160215			-0.136051
				ADARB1	-0.0035377		Add1	0.104249																	TRIM9	-0.00255928														-0.0668831			0.111541
				ZC3H7B	-0.00461605		Wdr7	0.101309																	TRIO	-0.0283406															0.00100326		0.153539
				LHFPL4	0.0040762		Agl	0.0898425																	TRIP12	0.00827388														0.00967235			0.125215
				GRAMD1B	-0.00260168		Ythdc1	0.104562																	TRO	-0.00739683														0.0245394			0.197775
				ARF3	0.00439889		Ropn1l	-0.17679																	TRPC4AP	0.0926918															0.109996		0.101764
				CDK5R2	0.00398251		Dhx35	0.131733																	TRPM3	-0.0412872														0.0178571			0.104249
				KIF21A	-0.00089848		Diaph1	-0.131325																	TRRAP	0.0877748														0.0262881			0.101309
				KCNH7	0.00434129		Col2a1	0.165265																	TSC2	0.148723														-0.0268033			0.0898425
				NCS1	-0.00374532		Hat1	0.0930228																	TSC22D1	-0.000166769														-0.0100657			0.104562
				ATP9A	0.00310874		Ubl7	0.111368																	TSHZ1	-0.0160215														0.0543931			-0.17679
				NLGN2	-0.00359029		Bpifb1	-0.241909																	TSPAN7	-0.0668831														0.0103488			0.131733
				ANK3	0.00222941		Chrna6	0.26061																	TSPYL4		0.00100326														0.122391		-0.131325
				PTCH1	0.00320378		Reln	-0.217189																	TTBK1	0.00967235														0.12349			0.165265
				SPRN	0.00329919		Dhx15	0.0932671																	TTBK2	0.0245394														0.0904094			0.0930228
				SLC25A23	0.00244931		Papss1	-0.0885743																	TTC3		0.109996													0.0288109			0.111368
				JPH4	-0.00264215		Adh1	0.209657																	TTC7B	0.0178571														0.0585754			-0.241909
				DLG4	0.00261069		Ttc3	0.109996																	TTLL7	0.0262881														0.026332			0.26061
				KCNMA1	-0.002148		Bclaf1	0.102191																	TTYH1	-0.0268033															-0.000709348		-0.217189
				B3GAT1	-0.00211223		Acsf3	0.0929295																	TTYH3	-0.0100657														0.166146			0.0932671
				HEATR5B	-0.00160198		Tmem132a	-0.133791																	TUBB3	0.0543931														0.0665609			-0.0885743
				LRRC4B	-0.00251913		Dtx3l	-0.154354																	TULP4	0.0103488														0.112565			0.209657
				KCNQ3	0.00214324		Kdm4c	-0.092393																	UBA1		0.122391													0.0623273			0.109996
				DPYSL2	-0.0023171		Pm20d2	0.127445																	UBAP2L	0.12349														0.0445663			0.102191
				SYNGR1	0.00257752		Papss2	0.131279																	UBE2O	0.0904094														0.151769			0.0929295
				CDK16	-0.00188002		Irgm1	-0.145245																	UBE3B	0.0288109														-0.0794159			-0.133791
				NRGN	0.0018538		Arhgap45	-0.155889																	UBE3C	0.0585754														0.0515296			-0.154354
				MMP24	0.00187534		Aarsd1	0.0962116																	UBQLN1	0.026332														0.0572576			-0.092393
				CALM3	0.00217273		Nbas	-0.17145																	UBQLN2		-0.000709348													0.0406915			0.127445
				JPH3	0.00194021		Apool	0.111925																	UBR3	0.166146														0.0838833			0.131279
				TRAK1	-0.00215387		Pik3r4	0.119441																	UBR5	0.0665609														0.0599222			-0.145245
				SNPH	0.00195879		Nexmif	0.133121																	UHRF1BP1L	0.112565														0.117424			-0.155889
				IQSEC3	0.00184496		Eps8	0.140687																	ULK1	0.0623273															0.0706301		0.0962116
				TPPP	0.00181486		Cct8	0.0859613																	ULK2	0.0445663														0.0101984			-0.17145
				ATXN1	-0.00170693		Rwdd2a	0.107212																	UNC13A	0.151769														0.0157709			0.111925
				NAT8L	-0.00174622		Dpyd	-0.145438																	UNC13C	-0.0794159														-0.0270475			0.119441
				TRAK2	0.00151436		Dpysl3	0.107924																	UNC5A	0.0515296														0.146173			0.133121
				SCN8A	0.00203772		Gm973	-0.119599																	UQCRC1	0.0572576														0.0663175			0.140687
				FAM171B	-0.00170787		Dctn4	0.102878																	USP22	0.0406915														0.0105768			0.0859613
				SYNE1	0.00032007		Pcdhb14	-0.171877																	USP32	0.0838833														-0.00102864			0.107212
				WDR6	-0.00102864		Tgif1	0.284908																	USP34	0.0599222														-0.0286619			-0.145438
				KDM6B	-0.00158825		Sp8	-0.248836																	USP5	0.117424														0.0671621			0.107924
				UBQLN2	-0.000709348		Ngef	0.123813																	USP9X		0.0706301													0.0338332			-0.119599
				DSCAM	0.00137819		Tubd1	0.14602																	VAMP2	0.0101984														0.0629425			0.102878
				CBX6	0.000474617		Dysf	-0.143993																	VPS13D	0.0157709														0.059865			-0.171877
				CPLX2	0.000663382		Dynlrb2	-0.191008																	VPS41	-0.0270475														0.0248427			0.284908
				ENC1	0.000731633		Ggnbp2	0.0913358																	WASF1	0.146173														0.0371857			-0.248836
				EEF2	-0.000320238		Lig1	0.123746																	WDFY3	0.0663175														-0.00461605			0.123813
				CAMK2N1	-0.000340875		Fastkd5	0.11195																	WDR13	0.0105768														0.02549			0.14602
				TMEM151B	0.000231825		Ppp1r13b	0.11134																	WDR6	-0.00102864														-0.00968505			-0.143993
				EIF4G2	0.000102813		Ampd3	-0.0956129																	WNK1	-0.0286619														0.119018			-0.191008
				NDST1	0.000233088		Pja2	0.104426																	WNK2	0.0671621														-0.044304			0.0913358
				NRXN2	5.20516e-06		Ncaph	0.148492																	WWC1	0.0338332														0.100699			0.123746
				MAZ	-7.27507e-05		Tut1	0.0989575																	XPO6	0.0629425														0.049503			0.11195
				TSC22D1	-0.000166769		Zbtb3	-0.131423																	XPO7	0.059865														-0.0248805			0.11134
							Slfn9	0.165682																	YWHAG	0.0248427														0.0199558			-0.0956129
							Zfp622	-0.0930261																	ZC3H4	0.0371857														0.0492637			0.104426
							Ppan	0.111432																	ZC3H7B	-0.00461605														0.0384576			0.148492
							Exo1	0.201412																	ZCCHC14	0.02549														0.0820331			0.0989575
							Inpp1	0.10226																	ZEB2	-0.00968505														0.00884581			-0.131423
							Tcaf1	0.104798																	ZER1	0.119018																	0.165682
							Pprc1	0.121872																	ZFHX2	-0.044304																	-0.0930261
							Pax7	0.23194																	ZFP106	0.100699																	0.111432
							Slc25a12	0.099901																	ZFR	0.049503																	0.201412
							Xpo5	0.101009																	ZFYVE1	-0.0248805																	0.10226
							Aif1	-0.188193																	ZHX3	0.0199558																	0.104798
							Akap1	-0.100769																	ZMIZ1	0.0492637																	0.121872
							Sec23a	0.098023																	ZMIZ2	0.0384576																	0.23194
							Gm13199	0.18102																	ZNFX1	0.0820331																	0.099901
							Irs4	0.160106																	ZYG11B	0.00884581																	0.101009
							Slfn2	-0.228194																																			-0.188193
							Vcl	-0.160673																																			-0.100769
							Aff2	0.102351																																			0.098023
							Pspc1	-0.0789988																																			0.18102
							Sult1a1	-0.261985																																			0.160106
							Pcdhb18	-0.242899																																			-0.228194
							Uba1	0.122391																																			-0.160673
							Ankrd26	-0.103027																																			0.102351
							Baiap3	0.153834																																			-0.0789988
							Col4a2	-0.196644																																			-0.261985
							Ice2	-0.123768																																			-0.242899
							Kif9	-0.133212																																			0.122391
							Nudt22	-0.110382																																			-0.103027
							Gstm2	-0.254793																																			0.153834
							Alpl	-0.161369																																			-0.196644
							Rab3a	0.111975																																			-0.123768
							Rangap1	0.104051																																			-0.133212
							Neu4	0.148334																																			-0.110382
							Flot1	0.118105																																			-0.254793
							Ilf3	0.0982036																																			-0.161369
							Nop56	0.088159																																			0.111975
							Rap1gap	0.117611																																			0.104051
							Cep89	-0.0958859																																			0.148334
							Ccdc151	-0.1057																																			0.118105
							Hdac6	0.103332																																			0.0982036
							Apbb1ip	-0.163979																																			0.088159
							Idh3g	0.0888024																																			0.117611
							Cyfip2	0.12645																																			-0.0958859
							Serpinb8	-0.144419																																			-0.1057
							Mast1	0.107702																																			0.103332
							Apmap	-0.15554																																			-0.163979
							Pibf1	-0.107802																																			0.0888024
							Tbc1d8b	0.107704																																			0.12645
							Csl	0.220962																																			-0.144419
							Hmmr	0.142919																																			0.107702
							Tbce	0.0908118																																			-0.15554
							Vps11	0.107699																																			-0.107802
							Kcnab3	0.150826																																			0.107704
							Myh7	-0.173316																																			0.220962
							Snrpb2	0.107741																																			0.142919
							Blzf1	0.0810675																																			0.0908118
							Nasp	0.112851																																			0.107699
							Trpc4ap	0.0926918																																			0.150826
							Pole	0.139749																																			-0.173316
							Dync1i1	0.131823																																			0.107741
							Dhrs4	-0.127699																																			0.0810675
							Bub1	0.139269																																			0.112851
							Chka	-0.103389																																			0.0926918
							Snrnp200	0.103168																																			0.139749
							Zbtb8b	-0.101891																																			0.131823
							Wars	0.0891638																																			-0.127699
							Cep170	0.113277																																			0.139269
							Usp7	0.112038																																			-0.103389
							Cbs	-0.0991294																																			0.103168
							Ipo7	0.087677																																			-0.101891
							Stk17b	0.135151																																			0.0891638
							Maged2	-0.0750867																																			0.113277
							Focad	-0.0892053																																			0.112038
							Snap47	0.102638																																			-0.0991294
							Mycn	0.141064																																			0.087677
							Taf15	-0.0854656																																			0.135151
							Cenpf	0.142733																																			-0.0750867
							Rsrc2	0.0877855																																			-0.0892053
							Dgkh	0.163243																																			0.102638
							Deup1	-0.242217																																			0.141064
							Gamt	0.123365																																			-0.0854656
							Sema3d	-0.234008																																			0.142733
							Cenpt	0.102575																																			0.0877855
							Vps8	0.0987888																																			0.163243
							Ap1b1	0.110155																																			-0.242217
							Ifit1bl2	0.238831																																			0.123365
							Ciart	0.147512																																			-0.234008
							Snrnp70	-0.120487																																			0.102575
							Exosc9	0.0855586																																			0.0987888
							Adssl1	-0.145618																																			0.110155
							Rag1	0.191289																																			0.238831
							Letm1	0.124028																																			0.147512
							Racgap1	0.13289																																			-0.120487
							Mab21l2	0.180253																																			0.0855586
							Acta2	-0.253812																																			-0.145618
							Akr1b10	-0.093026																																			0.191289
							Sdad1	0.0879471																																			0.124028
							Gm49486	0.1094																																			0.13289
							Mettl1	-0.112675																																			0.180253
							Maskbp3	0.093394																																			-0.253812
							Lrrc40	0.0824095																																			-0.093026
							Pex5	0.116786																																			0.0879471
							Mak	-0.117209																																			0.1094
							As3mt	-0.111466																																			-0.112675
							Rif1	0.0934638																																			0.093394
							Rcl1	0.12214																																			0.0824095
							Nit2	0.100467																																			0.116786
							Serpinb6b	-0.228741																																			-0.117209
							Hk2	-0.0983662																																			-0.111466
							Syf2	-0.111424																																			0.0934638
							Mybpc1	-0.203126																																			0.12214
							Bbs9	-0.138036																																			0.100467
							Ercc4	0.0907578																																			-0.228741
							Acaa2	-0.111224																																			-0.0983662
							Dsc3	-0.195626																																			-0.111424
							Egr1	0.135011																																			-0.203126
							Gsx2	-0.199613																																			-0.138036
							Atp2b3	-0.177073																																			0.0907578
							Dnpep	0.100532																																			-0.111224
							Trim3	0.120249																																			-0.195626
							St18	0.171465																																			0.135011
							Agbl2	-0.219672																																			-0.199613
							Cpox	0.113812																																			-0.177073
							Elavl4	0.105832																																			0.100532
							Rhpn1	0.137705																																			0.120249
							Tekt1	-0.179995																																			0.171465
							Ankle2	-0.138375																																			-0.219672
							Bbs2	-0.0835466																																			0.113812
							Prr19	-0.223492																																			0.105832
							Tpr	0.0944369																																			0.137705
							Nckap1l	-0.122745																																			-0.179995
							Edc4	0.13203																																			-0.138375
							Timeless	0.134933																																			-0.0835466
							Bub1b	0.134456																																			-0.223492
							Myo5b	0.127378																																			0.0944369
							Zfp711	0.0950144																																			-0.122745
							Acbd7	-0.185818																																			0.13203
							Dpysl5	0.111761																																			0.134933
							Nrcam	-0.184913																																			0.134456
							Zfp536	0.167711																																			0.127378
							Snrnp35	0.0958387																																			0.0950144
							Phldb2	-0.18812																																			-0.185818
							Pold1	0.136612																																			0.111761
							Pnn	0.0793229																																			-0.184913
							Adnp	0.0957911																																			0.167711
							Ptgr2	-0.101175																																			0.0958387
							Folh1	-0.327238																																			-0.18812
							Klhl12	0.0959718																																			0.136612
							Tnc	-0.131072																																			0.0793229
							Cars	0.0924211																																			0.0957911
							Dpysl4	0.119601																																			-0.101175
							Katnal2	-0.09951																																			-0.327238
							Zfp40	-0.0931288																																			0.0959718
							Fam49b	0.108857																																			-0.131072
							Haus3	-0.151395																																			0.0924211
							Pdcd6ip	0.0762013																																			0.119601
							Slc27a3	-0.125564																																			-0.09951
							Degs1	-0.159048																																			-0.0931288
							Crppa	0.115093																																			0.108857
							Esr1	0.179372																																			-0.151395
							Gyg	0.0922758																																			0.0762013
							Polr1b	0.10582																																			-0.125564
							Cct6a	0.0823091																																			-0.159048
							Kif14	0.154266																																			0.115093
							Actg2	-0.282174																																			0.179372
							Eea1	0.107416																																			0.0922758
							Gnl3	-0.0876613																																			0.10582
							Pgm2	0.0930964																																			0.0823091
							Ppm1d	0.0927229																																			0.154266
							Msn	-0.0967928																																			-0.282174
							Anapc1	0.0883222																																			0.107416
							Papolg	0.0883926																																			-0.0876613
							Spin2c	-0.129529																																			0.0930964
							Map9	0.129046																																			0.0927229
							Agt	-0.206295																																			-0.0967928
							Ap3d1	0.0993231																																			0.0883222
							Chodl	0.169775																																			0.0883926
							Lrrk2	-0.0926593																																			-0.129529
							Cfap65	-0.105174																																			0.129046
							Npc1	-0.120514																																			-0.206295
							Itm2a	-0.152332																																			0.0993231
							Gm49358	0.0915216																																			0.169775
							Gcn1	0.10703																																			-0.0926593
							Cacna2d2	-0.1189																																			-0.105174
							Rhot1	0.112983																																			-0.120514
							Il6st	-0.165706																																			-0.152332
							Ppat	0.0806254																																			0.0915216
							Gopc	0.103377																																			0.10703
							Wdr36	0.0913576																																			-0.1189
							Myo18a	0.105688																																			0.112983
							Vwa5a	-0.0916775																																			-0.165706
							Pla2g15	-0.150965																																			0.0806254
							Gda	0.144533																																			0.103377
							Clk4	-0.135727																																			0.0913576
							Atp6v1c1	0.0869002																																			0.105688
							Psip1	0.100958																																			-0.0916775
							Dnah8	-0.113623																																			-0.150965
							Smpd4	0.0911392																																			0.144533
							Ccdc141	-0.115146																																			-0.135727
							Ncdn	0.109086																																			0.0869002
							Catsperd	-0.285526																																			0.100958
							Stambp	0.0770589																																			-0.113623
							Nop14	0.0732604																																			0.0911392
							Cwf19l2	-0.0912403																																			-0.115146
							Fry	0.126465																																			0.109086
							Dchs1	-0.162625																																			-0.285526
							Zfp882	-0.129208																																			0.0770589
							Pds5b	0.0956408																																			0.0732604
							Cep295	0.111816																																			-0.0912403
							Elmo2	0.100717																																			0.126465
							Gfm2	-0.0988203																																			-0.162625
							Neil3	0.262178																																			-0.129208
							Msantd2	-0.106803																																			0.0956408
							Vav3	-0.121791																																			0.111816
							Lars2	-0.491785																																			0.100717
							Copa	0.0977702																																			-0.0988203
							Gins1	-0.13469																																			0.262178
							Gaa	-0.146668																																			-0.106803
							Nos1	0.12427																																			-0.121791
							Cd81	-0.120957																																			-0.491785
							Usp5	0.117424																																			0.0977702
							Madd	0.111638																																			-0.13469
							Klf5	0.16867																																			-0.146668
							Dld	0.0769821																																			0.12427
							Camk2b	0.120183																																			-0.120957
							Ttc30a1	-0.124459																																			0.117424
							Dicer1	0.130432																																			0.111638
							Nup214	0.0844045																																			0.16867
							Ccdc173	-0.201784																																			0.0769821
							Necab3	0.179131																																			0.120183
							Nsmce2	-0.109563																																			-0.124459
							Krt9	-0.411875																																			0.130432
							Caprin2	-0.0891029																																			0.0844045
							Matn2	-0.202554																																			-0.201784
							Ipo4	0.0917181																																			0.179131
							Slc12a4	-0.13374																																			-0.109563
							Chac2	-0.098841																																			-0.411875
							Mylk	-0.117056																																			-0.0891029
							Adhfe1	-0.117911																																			-0.202554
							Meig1	0.163413																																			0.0917181
							Rrp12	0.0993495																																			-0.13374
							1700029J07Rik	0.169147																																			-0.098841
							Nelfcd	0.0848267																																			-0.117056
							Ecrg4	-0.206589																																			-0.117911
							D630003M21Rik	0.0988478																																			0.163413
							Ccdc57	-0.0934577																																			0.0993495
							Dlx5	-0.115406																																			0.169147
							Yars	0.0836334																																			0.0848267
							Zmpste24	-0.16837																																			-0.206589
							Nup37	0.0932907																																			0.0988478
							Rae1	0.091626																																			-0.0934577
							Tdrd3	-0.155537																																			-0.115406
							Rusc2	0.107643																																			0.0836334
							Sbno1	0.103822																																			-0.16837
							Kif11	0.116091																																			0.0932907
							Pikfyve	0.0784824																																			0.091626
							Ints1	0.128596																																			-0.155537
							Ddx20	0.0919101																																			0.107643
							Ndnf	-0.192356																																			0.103822
							Nipbl	0.101161																																			0.116091
							Gm26741	0.0971076																																			0.0784824
							Mybbp1a	0.12532																																			0.128596
							Sema3b	-0.251208																																			0.0919101
							Nbea	0.0898433																																			-0.192356
							Fam49a	0.126517																																			0.101161
							Phkb	-0.104969																																			0.0971076
							Nav2	0.0954059																																			0.12532
							Sfpq	-0.0859803																																			-0.251208
							Tent4b	0.106776																																			0.0898433
							Bhlhe40	0.101477																																			0.126517
							Ube4b	0.0914784																																			-0.104969
							Gphn	0.110526																																			0.0954059
							Dmxl1	0.0929822																																			-0.0859803
							Tekt4	-0.181608																																			0.106776
							Brcc3	0.0885435																																			0.101477
							Zbtb38	0.103317																																			0.0914784
							Mtmr7	0.0799331																																			0.110526
							Gp5	-0.113375																																			0.0929822
							Taf1	0.0882881																																			-0.181608
							Ythdf3	0.0826901																																			0.0885435
							S100a4	-0.209451																																			0.103317
							Ptprf	-0.146141																																			0.0799331
							Uqcrc2	0.0668467																																			-0.113375
							Adh5	-0.0763706																																			0.0882881
							Rpgr	-0.105777																																			0.0826901
							Utp14b	-0.0905882																																			-0.209451
							Lamc1	-0.187772																																			-0.146141
							Rlbp1	-0.0866731																																			0.0668467
							Luc7l3	0.0866714																																			-0.0763706
							Dus3l	0.097823																																			-0.105777
							Klhl35	-0.196733																																			-0.0905882
							Myo3b	-0.105902																																			-0.187772
							Zfp963	-0.197705																																			-0.0866731
							Cdc6	0.136284																																			0.0866714
							Klhl1	0.0959428																																			0.097823
							Abcb6	-0.176796																																			-0.196733
							Bms1	0.103663																																			-0.105902
							Tfrc	-0.166593																																			-0.197705
							Ada	-0.0981608																																			0.136284
							Aars	0.0878636																																			0.0959428
							Itm2b	-0.115573																																			-0.176796
							Tram1l1	-0.159235																																			0.103663
							Nup153	0.0866854																																			-0.166593
							Arfgap3	-0.0883217																																			-0.0981608
							Kif3a	0.101278																																			0.0878636
							Ascc1	-0.0844935																																			-0.115573
							Trappc11	0.108628																																			-0.159235
							Greb1	0.204723																																			0.0866854
							Fn1	-0.193067																																			-0.0883217
							Wdr47	0.0916228																																			0.101278
							Kif15	0.170759																																			-0.0844935
							Ift172	0.100898																																			0.108628
							Isg15	-0.228492																																			0.204723
							Pcdhb17	-0.166694																																			-0.193067
							Bcap31	-0.132718																																			0.0916228
							Slc38a3	-0.123694																																			0.170759
							Calr	-0.148298																																			0.100898
							Stxbp3	0.0864645																																			-0.228492
							Esf1	0.0736101																																			-0.166694
							Mecr	-0.0805923																																			-0.132718
							Kndc1	0.0872044																																			-0.123694
							Haus7	-0.0854982																																			-0.148298
							Sorcs3	-0.151692																																			0.0864645
							Sptlc1	-0.206222																																			0.0736101
							Las1l	0.104289																																			-0.0805923
							Pacs1	0.0909555																																			0.0872044
							Mrps27	0.0761665																																			-0.0854982
							Septin6	0.0773695																																			-0.151692
							Abca3	-0.133438																																			-0.206222
							Rabepk	0.120929																																			0.104289
							Zfp773	-0.0845834																																			0.0909555
							Tbc1d19	0.077																																			0.0761665
							Capn7	0.0813655																																			0.0773695
							Hps3	0.0724232																																			-0.133438
							Pias1	0.0887442																																			0.120929
							Dmc1	-0.193045																																			-0.0845834
							Trim23	0.0713545																																			0.077
							Ddx24	0.0801654																																			0.0813655
							Cd36	-0.183813																																			0.0724232
							Slc7a2	-0.152292																																			0.0887442
							Med17	0.079116																																			-0.193045
							F8	-0.129012																																			0.0713545
							Wdr17	0.0881383																																			0.0801654
							Ap4b1	0.0833131																																			-0.183813
							Atg2a	0.100347																																			-0.152292
							Top3b	0.0782472																																			0.079116
							Gbp3	-0.154595																																			-0.129012
							Entpd6	-0.19064																																			0.0881383
							Ube2o	0.0904094																																			0.0833131
							Sparcl1	-0.121041																																			0.100347
							Rassf10	-0.14072																																			0.0782472
							Klhl14	0.0888583																																			-0.154595
							Gem	-0.128543																																			-0.19064
							Fbxo30	0.0940273																																			0.0904094
							Cst3	-0.138145																																			-0.121041
							Sugp2	0.108906																																			-0.14072
							Ndufa10	0.0744698																																			0.0888583
							Tchp	0.0750763																																			-0.128543
							Gpd2	0.0798406																																			0.0940273
							Kirrel2	0.270841																																			-0.138145
							Eps8l2	-0.188049																																			0.108906
							Tcerg1	0.0800464																																			0.0744698
							Ptpro	-0.152791																																			0.0750763
							Itih5	-0.145374																																			0.0798406
							Pnpla7	0.210244																																			0.270841
							Tkt	0.0732344																																			-0.188049
							Pola2	0.10974																																			0.0800464
							Ttc12	-0.0672661																																			-0.152791
							Dcaf6	0.095149																																			-0.145374
							Ncapd3	0.105337																																			0.210244
							Myo1f	-0.142247																																			0.0732344
							Zfp708	-0.0905333																																			0.10974
							AI429214	-0.168274																																			-0.0672661
							Camk1g	0.0798007																																			0.095149
							Sltm	-0.0815256																																			0.105337
							Setx	0.0868271																																			-0.142247
							Gapvd1	0.0898554																																			-0.0905333
							Ahsa1	0.0869196																																			-0.168274
							Hivep2	0.147119																																			0.0798007
							Tac1	-0.124669																																			-0.0815256
							Plscr4	-0.0990463																																			0.0868271
							Hdac10	0.0976297																																			0.0898554
							Mroh1	0.107707																																			0.0869196
							Smc3	0.062005																																			0.147119
							Arfgef1	0.0928866																																			-0.124669
							Ints13	-0.0874854																																			-0.0990463
							Rab3gap1	0.0808431																																			0.0976297
							Slc25a22	0.122408																																			0.107707
							Npat	0.134037																																			0.062005
							Rpp40	0.106491																																			0.0928866
							Zfp677	-0.137077																																			-0.0874854
							Tshz3	0.201276																																			0.0808431
							Coro1a	0.0943583																																			0.122408
							Usp14	0.0766457																																			0.134037
							Gmppb	0.095782																																			0.106491
							Kank2	-0.145027																																			-0.137077
							Sgpl1	-0.154987																																			0.201276
							0610010F05Rik	0.128388																																			0.0943583
							Birc2	-0.0755656																																			0.0766457
							Hexdc	0.0911626																																			0.095782
							Arc	-0.0941129																																			-0.145027
							Ints10	0.0864449																																			-0.154987
							Prpf4	0.0830898																																			0.128388
							Id2	0.164121																																			-0.0755656
							Aldh1a3	0.114386																																			0.0911626
							Wdr90	0.111497																																			-0.0941129
							Kifbp	0.0727628																																			0.0864449
							Dchs2	-0.122578																																			0.0830898
							Grb7	0.0947507																																			0.164121
							Plek2	0.098541																																			0.114386
							Sf3b3	0.0856864																																			0.111497
							Fryl	-0.0751393																																			0.0727628
							Pwp2	0.0745522																																			-0.122578
							Zfp830	0.0861681																																			0.0947507
							Syn1	0.0997291																																			0.098541
							Ebf2	0.109082																																			0.0856864
							Fcrls	-0.199246																																			-0.0751393
							Acadvl	-0.0628648																																			0.0745522
							Gm27029	0.071154																																			0.0861681
							Hspa4	0.077424																																			0.0997291
							Tcof1	-0.08353																																			0.109082
							Sympk	0.0948483																																			-0.199246
							Cstf1	0.0988097																																			-0.0628648
							Ddx4	0.148091																																			0.071154
							Uncx	0.290315																																			0.077424
							Hnmt	0.0699072																																			-0.08353
							Dusp27	-0.151096																																			0.0948483
							Pole2	0.106763																																			0.0988097
							Ccs	-0.0946618																																			0.148091
							Stk36	-0.0764833																																			0.290315
							Sacm1l	0.0691518																																			0.0699072
							Pkp2	-0.0972349																																			-0.151096
							Slc39a6	-0.134442																																			0.106763
							Wdr61	0.0733545																																			-0.0946618
							Ryr3	-0.115522																																			-0.0764833
							Cmbl	-0.0953812																																			0.0691518
							Rab3b	0.0788642																																			-0.0972349
							Nup85	0.0787768																																			-0.134442
							Smarcal1	0.0891533																																			0.0733545
							Mcmbp	0.0817649																																			-0.115522
							Oma1	-0.09293																																			-0.0953812
							Ckmt1	0.0968582																																			0.0788642
							Irf3	0.0944952																																			0.0787768
							Itgal	0.0881545																																			0.0891533
							Kif13b	-0.0778084																																			0.0817649
							Ip6k2	0.0720347																																			-0.09293
							Pdia4	-0.143817																																			0.0968582
							Myh14	0.0898685																																			0.0944952
							Hyou1	-0.134981																																			0.0881545
							Dip2c	0.0848204																																			-0.0778084
							Ccdc112	-0.0764997																																			0.0720347
							Rab11a	0.0719113																																			-0.143817
							Mapk1	0.0873283																																			0.0898685
							Wdr45	0.0854937																																			-0.134981
							Bin2	-0.169679																																			0.0848204
							Rasa4	0.0881779																																			-0.0764997
							Xrcc4	-0.109061																																			0.0719113
							Mat2a	0.0832506																																			0.0873283
							Zfp326	-0.0669684																																			0.0854937
							Aurka	0.147312																																			-0.169679
							Med24	0.101987																																			0.0881779
							Sulf1	-0.17359																																			-0.109061
							Zmat1	0.0932892																																			0.0832506
							Lrrc9	-0.108516																																			-0.0669684
							Calb1	0.1214																																			0.147312
							Fat2	0.143488																																			0.101987
							Mterf1b	-0.251942																																			-0.17359
							Trim25	-0.105782																																			0.0932892
							Gchfr	-0.248562																																			-0.108516
							Slc2a6	0.205674																																			0.1214
							Syne2	-0.0869663																																			0.143488
							Wdr11	0.0821143																																			-0.251942
							Pex12	0.131288																																			-0.105782
							Brd4	0.106198																																			-0.248562
							Lmtk3	-0.123904																																			0.205674
							Slc25a3	0.0707883																																			-0.0869663
							Aifm1	0.0637046																																			0.0821143
							Gnb4	0.0996806																																			0.131288
							Mmp14	-0.12397																																			0.106198
							Zfp184	0.0919878																																			-0.123904
							Ankrd34b	0.116826																																			0.0707883
							Slbp	0.0671559																																			0.0637046
							Ncoa1	0.100931																																			0.0996806
							Plekhd1	-0.151463																																			-0.12397
							Il1rap	-0.165946																																			0.0919878
							Zkscan4	0.113425																																			0.116826
							Trim11	-0.0945694																																			0.0671559
							Zmym2	0.0741267																																			0.100931
							Alyref2	-0.134464																																			-0.151463
							Akap17b	-0.0907757																																			-0.165946
							Ttc27	0.0788926																																			0.113425
							Tada2a	0.0702595																																			-0.0945694
							Mterf4	-0.0648323																																			0.0741267
							Thbs2	-0.151547																																			-0.134464
							Hk1	0.0960329																																			-0.0907757
							Apeh	0.083434																																			0.0788926
							Lhx1	0.213612																																			0.0702595
							Crebbp	0.098551																																			-0.0648323
							Ofd1	0.0767744																																			-0.151547
							Lrrn4	0.136993																																			0.0960329
							Mpp1	0.0673368																																			0.083434
							Rpusd2	0.0938857																																			0.213612
							Ints9	0.0681005																																			0.098551
							Ptpn6	-0.133418																																			0.0767744
							Idh3a	0.0671568																																			0.136993
							Akr1c18	-0.310957																																			0.0673368
							Ints3	0.0843732																																			0.0938857
							Armcx6	-0.0830324																																			0.0681005
							Nr4a3	-0.103143																																			-0.133418
							Frmpd1	0.118333																																			0.0671568
							Supt16	0.0679631																																			-0.310957
							Trmt61a	0.10401																																			0.0843732
							Kif1a	-0.0721515																																			-0.0830324
							Mpp7	-0.0884904																																			-0.103143
							Hsp90ab1	0.0689423																																			0.118333
							Usp24	0.0744324																																			0.0679631
							Dctn1	0.115235																																			0.10401
							Rpp38	0.087731																																			-0.0721515
							Pcnt	-0.0893727																																			-0.0884904
							Chga	-0.134327																																			0.0689423
							Vcam1	-0.110739																																			0.0744324
							Rasal1	0.113153																																			0.115235
							Clp1	0.0859559																																			0.087731
							Plcz1	0.158576																																			-0.0893727
							Vmp1	-0.1469																																			-0.134327
							Slc33a1	-0.181784																																			-0.110739
							Dnajc6	0.0765966																																			0.113153
							Ints11	0.0836032																																			0.0859559
							Cct7	0.067439																																			0.158576
							Rsph4a	-0.0987166																																			-0.1469
							Mon2	0.085717																																			-0.181784
							Ube3a	0.0767978																																			0.0765966
							Gimap9	-0.194575																																			0.0836032
							Igsf3	-0.0961848																																			0.067439
							Arfgef3	0.092739																																			-0.0987166
							Rnf2	0.0732682																																			0.085717
							Hspa12b	0.0771736																																			0.0767978
							Synm	0.110286																																			-0.194575
							Vsnl1	0.0835166																																			-0.0961848
							Gm10337	-0.10458																																			0.092739
							Plch1	-0.0863556																																			0.0732682
							Kif5a	0.0817494																																			0.0771736
							Dnmt1	0.114593																																			0.110286
							Gm14862	0.0906508																																			0.0835166
							Myorg	-0.0789596																																			-0.10458
							Cnot1	0.0872744																																			-0.0863556
							Pcp2	0.278497																																			0.0817494
							Recql	0.0747498																																			0.114593
							Fbxo16	-0.112883																																			0.0906508
							Map7d2	0.0828377																																			-0.0789596
							Slc13a5	-0.133522																																			0.0872744
							Camsap3	0.0969285																																			0.278497
							Mrc1	-0.149263																																			0.0747498
							Rai2	0.103621																																			-0.112883
							Kctd14	0.133617																																			0.0828377
							Paf1	0.113298																																			-0.133522
							Zfp729b	-0.0870054																																			0.0969285
							Tecpr2	0.0813129																																			-0.149263
							Pcmtd2	-0.0674225																																			0.103621
							Atxn2l	0.0766963																																			0.133617
							Tmem168	-0.12405																																			0.113298
							Mapkbp1	0.0905689																																			-0.0870054
							Per2	0.103572																																			0.0813129
							Plekhg5	0.0962927																																			-0.0674225
							Adarb2	-0.1388																																			0.0766963
							Catip	-0.189293																																			-0.12405
							Dnajc13	0.0644617																																			0.0905689
							Hnrnpll	0.0652839																																			0.103572
							Espn	0.246653																																			0.0962927
							Setd2	0.0846027																																			-0.1388
							Vars	0.0821196																																			-0.189293
							Uaca	-0.161603																																			0.0644617
							Zfp14	-0.0882929																																			0.0652839
							Fcho2	0.0611306																																			0.246653
							Mdc1	0.0761194																																			0.0846027
							Pygm	-0.0697602																																			0.0821196
							Cfap44	-0.10562																																			-0.161603
							Champ1	0.0815819																																			-0.0882929
							Wdr59	0.0899242																																			0.0611306
							Alas1	0.0869662																																			0.0761194
							Fbxl21	-0.135169																																			-0.0697602
							Pcf11	-0.0733158																																			-0.10562
							Cx3cl1	0.113176																																			0.0815819
							Cpeb1	-0.116915																																			0.0899242
							Ubr5	0.0665609																																			0.0869662
							Sucla2	0.0624034																																			-0.135169
							Nudcd1	-0.0680731																																			-0.0733158
							Ugp2	0.0810963																																			0.113176
							Calhm5	-0.223801																																			-0.116915
							Slc39a12	0.114543																																			0.0665609
							Wdr60	0.0699712																																			0.0624034
							Abca1	-0.127911																																			-0.0680731
							Zfp27	0.0819097																																			0.0810963
							Gpt	0.119144																																			-0.223801
							Zfp94	-0.149651																																			0.114543
							Ctnna2	-0.0659419																																			0.0699712
							Hadha	-0.0610645																																			-0.127911
							Rasgrf2	0.0887592																																			0.0819097
							Dhx33	0.10779																																			0.119144
							Elp3	0.070508																																			-0.149651
							Atp5a1	0.0609291																																			-0.0659419
							Tagln	-0.174308																																			-0.0610645
							Cul1	0.061834																																			0.0887592
							Ace	-0.07604																																			0.10779
							Trrap	0.0877748																																			0.070508
							Cdk9	0.113044																																			0.0609291
							Ecel1	-0.106																																			-0.174308
							Gabra2	0.188555																																			0.061834
							Atg7	0.0742661																																			-0.07604
							Herc1	0.0646516																																			0.0877748
							Sf3a2	0.0773051																																			0.113044
							Cobl	0.0807701																																			-0.106
							Ppp1r3b	-0.23044																																			0.188555
							Sox3	-0.131614																																			0.0742661
							Mta3	0.0739963																																			0.0646516
							Foxd2	-0.236752																																			0.0773051
							Kif18b	0.125738																																			0.0807701
							Ift80	-0.0707431																																			-0.23044
							Riox1	0.0846371																																			-0.131614
							Sqor	-0.0968292																																			0.0739963
							Doc2g	-0.317182																																			-0.236752
							Egr4	0.163787																																			0.125738
							Isoc2b	-0.22568																																			-0.0707431
							Vsx2	0.19309																																			0.0846371
							Aar2	0.0751268																																			-0.0968292
							Svil	-0.163219																																			-0.317182
							Fbxo5	0.20014																																			0.163787
							Acot10	0.182688																																			-0.22568
							Clic6	-0.134394																																			0.19309
							Usp9x	0.0706301																																			0.0751268
							Cct2	0.060037																																			-0.163219
							Sec23b	0.0730916																																			0.20014
							Osbpl10	0.083378																																			0.182688
							Dpp7	-0.168311																																			-0.134394
							Stxbp5l	0.069829																																			0.0706301
							Dock8	-0.146157																																			0.060037
							Rubcnl	0.155628																																			0.0730916
							Smoc1	-0.177334																																			0.083378
							Zzef1	-0.0737162																																			-0.168311
							Mtif2	-0.091572																																			0.069829
							Gm35315	-0.186739																																			-0.146157
							Fgd4	-0.129837																																			0.155628
							Swap70	-0.101573																																			-0.177334
							Fer1l6	0.167032																																			-0.0737162
							Nqo1	-0.0890679																																			-0.091572
							Utp11	-0.0808473																																			-0.186739
							Dop1b	0.0754412																																			-0.129837
							Klc1	0.079426																																			-0.101573
							Wdr1	0.0723308																																			0.167032
							Afg3l2	0.076179																																			-0.0890679
							Ncapg2	0.116987																																			-0.0808473
							Lin37	-0.132172																																			0.0754412
							Anxa3	-0.0866233																																			0.079426
							Usp47	0.066599																																			0.0723308
							Ercc3	0.0738577																																			0.076179
							Ift122	0.0687846																																			0.116987
							Ibtk	-0.0803805																																			-0.132172
							Ctnnb1	0.0587409																																			-0.0866233
							Arid4a	0.0718018																																			0.066599
							Ift57	0.0826208																																			0.0738577
							Emc1	-0.0999436																																			0.0687846
							Dmrta1	0.191809																																			-0.0803805
							Ednrb	-0.0948579																																			0.0587409
							Lonrf1	0.0943916																																			0.0718018
							Chordc1	-0.0678503																																			0.0826208
							Vps50	-0.0585597																																			-0.0999436
							Trmt13	-0.0872375																																			0.191809
							Ap3b2	0.10237																																			-0.0948579
							Cand1	0.0635055																																			0.0943916
							Trappc8	0.102004																																			-0.0678503
							Ttk	0.149819																																			-0.0585597
							AU041133	-0.0880171																																			-0.0872375
							Magel2	-0.116264																																			0.10237
							Arhgef1	0.0993808																																			0.0635055
							Neurod1	0.225268																																			0.102004
							Sirt5	-0.0706484																																			0.149819
							Snd1	0.0646076																																			-0.0880171
							Tpm2	-0.0898861																																			-0.116264
							Zfp189	-0.092545																																			0.0993808
							Armc6	0.0751052																																			0.225268
							Ppp2r5e	0.0719927																																			-0.0706484
							Prr32	-0.14116																																			0.0646076
							Dop1a	0.0766506																																			-0.0898861
							Dhx58	-0.186336																																			-0.092545
							Morc4	0.0880916																																			0.0751052
							Ubtf	0.0725123																																			0.0719927
							Zbtb40	-0.094325																																			-0.14116
							Tnks1bp1	-0.088742																																			0.0766506
							Pyroxd1	0.0900949																																			-0.186336
							Lmo7	0.0903101																																			0.0880916
							Pygl	0.0541648																																			0.0725123
							Top2b	0.0646301																																			-0.094325
							Ap5b1	0.0833717																																			-0.088742
							Plat	-0.0815508																																			0.0900949
							Mapk8ip3	0.0748734																																			0.0903101
							Ctsd	-0.134231																																			0.0541648
							Zswim9	-0.136678																																			0.0646301
							Cyp51	-0.102149																																			0.0833717
							Zscan2	-0.0638075																																			-0.0815508
							Galk2	-0.060236																																			0.0748734
							Utp6	-0.0582887																																			-0.134231
							Gbf1	0.0889071																																			-0.136678
							Nynrin	-0.0766408																																			-0.102149
							Amot	-0.0971729																																			-0.0638075
							Atrx	0.0868635																																			-0.060236
							Shpk	-0.119026																																			-0.0582887
							Pi4ka	0.0653487																																			0.0889071
							Pabpc5	-0.0821711																																			-0.0766408
							Pnisr	0.0675649																																			-0.0971729
							Isyna1	0.0843742																																			0.0868635
							Resp18	-0.104841																																			-0.119026
							Znfx1	0.0820331																																			0.0653487
							Fig4	0.0618939																																			-0.0821711
							Zfp512	-0.0725092																																			0.0675649
							Utp23	-0.0967196																																			0.0843742
							Ogdh	0.0606786																																			-0.104841
							Alk	-0.163302																																			0.0820331
							Atp6v1h	0.0648297																																			0.0618939
							Prex2	0.0959075																																			-0.0725092
							Sncg	-0.0929066																																			-0.0967196
							Gba2	0.0736508																																			0.0606786
							Cavin1	-0.151556																																			-0.163302
							Micu2	-0.0770449																																			0.0648297
							Fbxl4	-0.125706																																			0.0959075
							Crybg1	-0.210012																																			-0.0929066
							Camk2g	0.0845273																																			0.0736508
							Ndufs2	0.0584362																																			-0.151556
							Polh	-0.0967608																																			-0.0770449
							Nek10	-0.103846																																			-0.125706
							Nemf	0.0707075																																			-0.210012
							Cntnap4	-0.146414																																			0.0845273
							Zfyve16	-0.062704																																			0.0584362
							Dapp1	-0.126766																																			-0.0967608
							Xpnpep1	0.0619501																																			-0.103846
							Ppp1r35	-0.124124																																			0.0707075
							Atf7ip	0.0659287																																			-0.146414
							Ppp1r10	0.0848424																																			-0.062704
							Hsf2	0.0630693																																			-0.126766
							Suz12	0.10198																																			0.0619501
							Gin1	0.0756392																																			-0.124124
							Bag3	-0.0861775																																			0.0659287
							Cpt1a	-0.075759																																			0.0848424
							Tbc1d30	0.0903487																																			0.0630693
							Adgrv1	0.0764659																																			0.10198
							Elp6	0.0666676																																			0.0756392
							Ndufaf6	-0.102339																																			-0.0861775
							Elp2	0.0651808																																			-0.075759
							Gm4969	0.115647																																			0.0903487
							Fndc3b	-0.0751841																																			0.0764659
							Rnd1	0.0944854																																			0.0666676
							Zfp281	0.0950596																																			-0.102339
							Acss1	-0.0898823																																			0.0651808
							Actn3	0.139711																																			0.115647
							Nup160	0.0613447																																			-0.0751841
							Jarid2	0.102803																																			0.0944854
							Fnbp1l	0.0681737																																			0.0950596
							Ufsp2	-0.0660107																																			-0.0898823
							Wdr75	0.0585541																																			0.139711
							Hmgcs1	0.067776																																			0.0613447
							Lepr	-0.221244																																			0.102803
							Cryzl2	-0.0891215																																			0.0681737
							Myo1b	0.0654637																																			-0.0660107
							Zfp318	0.0935338																																			0.0585541
							Zfp459	-0.175984																																			0.067776
							Filip1l	-0.217869																																			-0.221244
							Exoc6	0.0631742																																			-0.0891215
							Nid2	-0.173119																																			0.0654637
							Nnt	-0.0614584																																			0.0935338
							Sipa1l2	0.106758																																			-0.175984
							Ilvbl	0.10012																																			-0.217869
							Ccna1	0.147061																																			0.0631742
							Fstl5	-0.172983																																			-0.173119
							Gucy1b2	0.110322																																			-0.0614584
							Gatad2b	0.0729042																																			0.106758
							Ascc3	-0.0654023																																			0.10012
							Pld2	0.0678379																																			0.147061
							Mid1	-0.149936																																			-0.172983
							Sdc4	-0.226407																																			0.110322
							Rab3gap2	0.0721815																																			0.0729042
							Ctnna1	-0.0615178																																			-0.0654023
							Cdk7	0.0768736																																			0.0678379
							Calml4	-0.205348																																			-0.149936
							Plk2	0.0773377																																			-0.226407
							Hnrnpu	0.0632972																																			0.0721815
							Abca9	-0.212658																																			-0.0615178
							Dhcr7	-0.108439																																			0.0768736
							Srrt	0.0798564																																			-0.205348
							Impdh1	0.109797																																			0.0773377
							Pax6	0.145987																																			0.0632972
							Irx2	0.196861																																			-0.212658
							Rcor2	0.169648																																			-0.108439
							Eif3j2	-0.101169																																			0.0798564
							Ddx28	0.0700487																																			0.109797
							Mmp2	-0.147494																																			0.145987
							Maged1	0.0689268																																			0.196861
							D6Wsu163e	-0.0590933																																			0.169648
							Fzr1	0.07718																																			-0.101169
							Ppp1r17	-0.154032																																			0.0700487
							Haus4	0.0897876																																			-0.147494
							Pbxip1	-0.0975752																																			0.0689268
							Cmip	0.101051																																			-0.0590933
							Bphl	-0.077096																																			0.07718
							Ccna2	0.114339																																			-0.154032
							Ezh2	-0.148035																																			0.0897876
							Lrrcc1	0.0772149																																			-0.0975752
							Gpr37l1	0.119422																																			0.101051
							Herc2	0.0716529																																			-0.077096
							Fhod3	0.108283																																			0.114339
							Armcx1	0.0801987																																			-0.148035
							Igf2bp1	-0.223453																																			0.0772149
							Fcho1	0.0817096																																			0.119422
							Hnrnpm	-0.0682483																																			0.0716529
							Aldh3b1	-0.11824																																			0.108283
							Fcsk	0.0720332																																			0.0801987
							Pbrm1	0.0672973																																			-0.223453
							Dact2	0.114072																																			0.0817096
							Cyba	-0.255314																																			-0.0682483
							Kif5b	0.0544411																																			-0.11824
							Smarca4	0.0768158																																			0.0720332
							Dnajc17	-0.0842487																																			0.0672973
							Dhx40	-0.0715432																																			0.114072
							Snupn	-0.0606748																																			-0.255314
							Atp6v1c2	0.129338																																			0.0544411
							Slc4a10	-0.115369																																			0.0768158
							Tle3	0.116981																																			-0.0842487
							Glmn	-0.0720999																																			-0.0715432
							Lancl1	0.0596762																																			-0.0606748
							Wdr35	0.0744199																																			0.129338
							Mical2	0.116656																																			-0.115369
							Camkv	0.0851278																																			0.116981
							Atad2	0.108436																																			-0.0720999
							Acad11	-0.068937																																			0.0596762
							Tle2	0.082997																																			0.0744199
							Phf3	0.0622435																																			0.116656
							Rbm8a2	0.166132																																			0.0851278
							Atg2b	0.0631799																																			0.108436
							Dazap1	0.0767678																																			-0.068937
							Epg5	-0.0697457																																			0.082997
							Scyl2	0.0627203																																			0.0622435
							Scamp2	-0.177357																																			0.166132
							Pbk	0.0924657																																			0.0631799
							Dnah11	-0.115039																																			0.0767678
							Calu	-0.107765																																			-0.0697457
							Ccdc14	-0.0904363																																			0.0627203
							Gmpr2	0.0542518																																			-0.177357
							Zbtb25	0.0784672																																			0.0924657
							Rabggta	0.0628144																																			-0.115039
							Zfp112	-0.119881																																			-0.107765
							Phax	-0.07787																																			-0.0904363
							Map3k1	0.16524																																			0.0542518
							Nts	-0.113422																																			0.0784672
							Hint2	-0.0793438																																			0.0628144
							Srsf5	0.100936																																			-0.119881
							Dek	0.103215																																			-0.07787
							Pars2	0.10837																																			0.16524
							Serpina3n	-0.16348																																			-0.113422
							Sorcs2	-0.106331																																			-0.0793438
							Exosc2	-0.118217																																			0.100936
							Gpam	0.0643522																																			0.103215
							Iqgap1	-0.105291																																			0.10837
							Cdkl5	0.119385																																			-0.16348
							Acot9	0.0681353																																			-0.106331
							Scaper	-0.0845988																																			-0.118217
							Ddx39	-0.0553689																																			0.0643522
							Setd6	0.143473																																			-0.105291
							Abhd4	-0.109513																																			0.119385
							Aplp2	-0.135124																																			0.0681353
							Aldh1l2	-0.0579468																																			-0.0845988
							Pitrm1	0.0807883																																			-0.0553689
							Bdh2	-0.0907779																																			0.143473
							Fancd2	0.0888953																																			-0.109513
							N4bp2	-0.0782426																																			-0.135124
							Tacc3	0.0923055																																			-0.0579468
							Ung	0.169243																																			0.0807883
							Traf3ip1	0.0646472																																			-0.0907779
							Psen2	0.160008																																			0.0888953
							Arhgap25	0.0928776																																			-0.0782426
							Hpf1	-0.0800852																																			0.0923055
							Myl9	-0.122583																																			0.169243
							Trank1	-0.0943205																																			0.0646472
							Afdn	0.0719565																																			0.160008
							Sec61a2	-0.119731																																			0.0928776
							Lgmn	-0.134984																																			-0.0800852
							Eif4g3	0.0802319																																			-0.122583
							Katna1	-0.0873634																																			-0.0943205
							Stbd1	-0.143314																																			0.0719565
							Ola1	0.0510931																																			-0.119731
							Sla	0.113131																																			-0.134984
							Asb2	-0.0921504																																			0.0802319
							Ophn1	-0.0630866																																			-0.0873634
							Vax1	-0.134025																																			-0.143314
							Pgm5	0.0981958																																			0.0510931
							Prima1	0.188731																																			0.113131
							Dmbx1	0.160079																																			-0.0921504
							Eif3a	0.0559594																																			-0.0630866
							Tes	0.0911109																																			-0.134025
							Map1s	0.0771493																																			0.0981958
							Rb1cc1	0.0691832																																			0.188731
							Mtbp	0.110878																																			0.160079
							Epha5	-0.134251																																			0.0559594
							Pttg1	0.0718138																																			0.0911109
							Med12	0.0821354																																			0.0771493
							Filip1	0.0903341																																			0.0691832
							Hykk	-0.123629																																			0.110878
							Rps6ka6	0.0633736																																			-0.134251
							Pdgfra	0.102658																																			0.0718138
							Ing3	0.0614137																																			0.0821354
							Pcdhb16	-0.137662																																			0.0903341
							Nolc1	0.062883																																			-0.123629
							Limch1	0.0816953																																			0.0633736
							Upf2	-0.0642207																																			0.102658
							Trappc12	0.071415																																			0.0614137
							Col5a2	-0.13625																																			-0.137662
							Stk38	-0.061179																																			0.062883
							Faah	-0.110636																																			0.0816953
							Clint1	0.0629879																																			-0.0642207
							Map3k5	0.0930509																																			0.071415
							Igbp1b	0.130313																																			-0.13625
							Upf1	0.077912																																			-0.061179
							Slc4a1ap	-0.057719																																			-0.110636
							Ranbp6	0.0593928																																			0.0629879
							Efl1	-0.0630688																																			0.0930509
							Traf5	0.178251																																			0.130313
							Cops3	0.0495225																																			0.077912
							S100a6	-0.138545																																			-0.057719
							Slc18a2	-0.134435																																			0.0593928
							Parp4	0.0566113																																			-0.0630688
							Fam120c	-0.0549535																																			0.178251
							Pdcl3	-0.061452																																			0.0495225
							Frzb	-0.182615																																			-0.138545
							Plk5	0.0820907																																			-0.134435
							Rsl1d1	0.055644																																			0.0566113
							Sgsm1	0.081453																																			-0.0549535
							Rictor	0.0622434																																			-0.061452
							Cstf2	0.0705169																																			-0.182615
							Chd4	0.0702805																																			0.0820907
							Chrd	0.213512																																			0.055644
							Trim30a	-0.196415																																			0.081453
							Dap3	0.0586582																																			0.0622434
							Fdxacb1	0.0639957																																			0.0705169
							Csad	0.094429																																			0.0702805
							Knl1	0.0890472																																			0.213512
							Asxl1	0.0705545																																			-0.196415
							Entpd3	-0.163694																																			0.0586582
							Pdcl	-0.0617424																																			0.0639957
							Gfpt2	0.0604572																																			0.094429
							Pstpip1	-0.169503																																			0.0890472
							Pygb	-0.0607974																																			0.0705545
							Hspa9	0.062979																																			-0.163694
							Nrp1	-0.126324																																			-0.0617424
							Spg11	0.0599102																																			0.0604572
							Parvg	-0.122482																																			-0.169503
							Radx	0.112105																																			-0.0607974
							Fam72a	-0.242579																																			0.062979
							Fmnl2	-0.0634506																																			-0.126324
							Kif20a	0.0902177																																			0.0599102
							Ppil6	-0.0957437																																			-0.122482
							Dnah5	0.108893																																			0.112105
							Egr2	0.118331																																			-0.242579
							Nmi	-0.0941907																																			-0.0634506
							Ddc	0.120312																																			0.0902177
							Jak1	0.0584742																																			-0.0957437
							Pgm3	0.0639583																																			0.108893
							Gcc2	0.049882																																			0.118331
							Il33	0.0918587																																			-0.0941907
							Asic4	-0.132019																																			0.120312
							Ctc1	0.0532416																																			0.0584742
							Cask	0.0963847																																			0.0639583
							Zfp420	-0.182481																																			0.049882
							Vdac2	0.0746699																																			0.0918587
							Copg1	0.0621022																																			-0.132019
							Gla	-0.154063																																			0.0532416
							Mettl17	-0.0709814																																			0.0963847
							Synpo2	-0.0813732																																			-0.182481
							Aasdhppt	0.0612371																																			0.0746699
							Atm	0.0716223																																			0.0621022
							Mef2a	0.116026																																			-0.154063
							Bmper	-0.150198																																			-0.0709814
							Acot3	0.187598																																			-0.0813732
							Pcdhb10	0.147055																																			0.0612371
							Zfp280d	-0.0824445																																			0.0716223
							Atad2b	-0.0964348																																			0.116026
							Adk	0.0522394																																			-0.150198
							Parp9	-0.107776																																			0.187598
							Hook2	0.0747215																																			0.147055
							Tmem143	0.123038																																			-0.0824445
							Cdhr1	-0.236988																																			-0.0964348
							Eno2	0.0721737																																			0.0522394
							Skiv2l	0.0609677																																			-0.107776
							Pitx2	0.0892699																																			0.0747215
							Zfp518a	0.093748																																			0.123038
							Exd1	0.156917																																			-0.236988
							Ccdc81	-0.128433																																			0.0721737
							Golga5	0.0852123																																			0.0609677
							Dnah1	-0.0701657																																			0.0892699
							Heatr1	0.0716598																																			0.093748
							Lpin2	0.0930366																																			0.156917
							Ap3b1	-0.0629045																																			-0.128433
							Zfp60	-0.0651934																																			0.0852123
							Gsto1	0.0676595																																			-0.0701657
							Kdm8	0.100807																																			0.0716598
							Piwil1	0.194666																																			0.0930366
							Pgd	-0.050913																																			-0.0629045
							Arhgap29	0.118187																																			-0.0651934
							Man2b1	-0.0848004																																			0.0676595
							Tekt2	-0.0817631																																			0.100807
							Rars2	-0.0591778																																			0.194666
							Ano10	-0.140892																																			-0.050913
							Gch1	0.116271																																			0.118187
							Dbi	-0.108717																																			-0.0848004
							Gm49337	-0.0648348																																			-0.0817631
							Cxxc1	-0.100704																																			-0.0591778
							Pwwp3a	0.0682574																																			-0.140892
							Frem2	0.059447																																			0.116271
							Tlk2	0.125184																																			-0.108717
							Mrpl16	0.0595865																																			-0.0648348
							Ap3m2	0.0682068																																			-0.100704
							Ndufs1	0.056247																																			0.0682574
							Car12	-0.246073																																			0.059447
							Dhx9	0.0900487																																			0.125184
							Usp34	0.0599222																																			0.0595865
							Sez6l2	-0.128482																																			0.0682068
							Cdh6	-0.137608																																			0.056247
							Elmod2	-0.180317																																			-0.246073
							Numb	-0.0925879																																			0.0900487
							Lrrc34	0.214631																																			0.0599222
							Prepl	0.0679902																																			-0.128482
							Itm2c	-0.0973747																																			-0.137608
							Nnt.1	-0.0549055																																			-0.180317
							Zfp128	-0.0660031																																			-0.0925879
							Ppp2r2a	0.0692231																																			0.214631
							Pum1	0.0578638																																			0.0679902
							Tfeb	-0.096552																																			-0.0973747
							Alpk3	-0.120751																																			-0.0549055
							Efcab6	-0.0975344																																			-0.0660031
							Dennd4a	0.0932523																																			0.0692231
							Dclk1	0.0621289																																			0.0578638
							Uba7	-0.109602																																			-0.096552
							Pck2	0.0538464																																			-0.120751
							Eml4	0.0566581																																			-0.0975344
							C1ql2	-0.195229																																			0.0932523
							Zfp595	-0.119272																																			0.0621289
							Sema4a	-0.132861																																			-0.109602
							Abhd17b	0.117008																																			0.0538464
							Ap1g1	0.0560357																																			0.0566581
							Akap8l	-0.060933																																			-0.195229
							Rusc1	0.0763673																																			-0.119272
							Serac1	-0.0775823																																			-0.132861
							Akap11	-0.0649132																																			0.117008
							Disc1	-0.11432																																			0.0560357
							Fermt3	-0.0995955																																			-0.060933
							1700007K13Rik	-0.157484																																			0.0763673
							Lcmt1	-0.0899404																																			-0.0775823
							Ppp2r1a	0.0653894																																			-0.0649132
							Gemin5	0.0553439																																			-0.11432
							Bclaf3	-0.0616625																																			-0.0995955
							Acp6	0.061092																																			-0.157484
							Gli2	0.148836																																			-0.0899404
							Minar1	0.0966504																																			0.0653894
							Fam98a	-0.0473176																																			0.0553439
							Nat1	0.231686																																			-0.0616625
							Arhgap30	0.21263																																			0.061092
							Asap1	0.101423																																			0.148836
							Phyhd1	-0.159132																																			0.0966504
							Fkbp3	0.067443																																			-0.0473176
							Fam92b	-0.153106																																			0.231686
							Cdc7	0.0824789																																			0.21263
							Ogfod3	-0.141436																																			0.101423
							Abcg2	-0.120319																																			-0.159132
							Camk4	0.118506																																			0.067443
							Terf1	-0.0633025																																			-0.153106
							Spag1	0.129676																																			0.0824789
							Med20	-0.127449																																			-0.141436
							Rab13	-0.121683																																			-0.120319
							Pdyn	-0.142368																																			0.118506
							C1qc	-0.19724																																			-0.0633025
							A830005F24Rik	-0.209366																																			0.129676
							Ankrd24	0.0997376																																			-0.127449
							Ifit2	-0.0849919																																			-0.121683
							Apex1	0.0592212																																			-0.142368
							Adprm	-0.0848542																																			-0.19724
							Als2	0.0710757																																			-0.209366
							Nphp3	-0.16223																																			0.0997376
							Lpin1	-0.0714925																																			-0.0849919
							Acsl1	0.0648912																																			0.0592212
							Ppm1g	0.0653485																																			-0.0848542
							Pelo	0.0631909																																			0.0710757
							Nedd9	-0.058276																																			-0.16223
							Cited2	0.0745585																																			-0.0714925
							Uqcrc1	0.0572576																																			0.0648912
							Cdh5	-0.197395																																			0.0653485
							Pcca	-0.0630398																																			0.0631909
							Neu3	-0.0586973																																			-0.058276
							Zfpl1	0.0640472																																			0.0745585
							Sin3a	0.0640205																																			0.0572576
							Ssbp1	-0.088273																																			-0.197395
							Lrpap1	-0.104485																																			-0.0630398
							Cluh	0.0612854																																			-0.0586973
							Hes1	0.0730404																																			0.0640472
							Ncam1	-0.118715																																			0.0640205
							Letm2	-0.0832438																																			-0.088273
							Rad51ap1	0.12662																																			-0.104485
							Mad1l1	-0.0577644																																			0.0612854
							Lss	0.0583326																																			0.0730404
							Card10	-0.119704																																			-0.118715
							Scrn2	-0.0702384																																			-0.0832438
							Zfp661	-0.120464																																			0.12662
							Mfsd1	-0.224966																																			-0.0577644
							Ttc1	-0.0804344																																			0.0583326
							Tfap2d	0.0737851																																			-0.119704
							Clu	-0.0961426																																			-0.0702384
							Eps15l1	-0.0677674																																			-0.120464
							Phyhipl	0.0536261																																			-0.224966
							Kctd16	-0.0677852																																			-0.0804344
							Dtx2	-0.119272																																			0.0737851
							Aldoc	-0.0712051																																			-0.0961426
							Cryl1	0.0663518																																			-0.0677674
							Has1	-0.167175																																			0.0536261
							Fcgrt	-0.213993																																			-0.0677852
							Bop1	0.0775226																																			-0.119272
							Nsun6	-0.0698352																																			-0.0712051
							Mospd2	-0.0574203																																			0.0663518
							Ndufaf1	0.0464868																																			-0.167175
							Iqgap3	0.071913																																			-0.213993
							Ints8	0.0575273																																			0.0775226
							Msantd4	-0.0628336																																			-0.0698352
							Dock4	-0.0560741																																			-0.0574203
							Cep63	-0.0789033																																			0.0464868
							Ccdc93	-0.0662524																																			0.071913
							Eif2b1	-0.0720633																																			0.0575273
							Fam151b	-0.072285																																			-0.0628336
							Ptrh1	0.148288																																			-0.0560741
							Tbc1d25	0.0720618																																			-0.0789033
							Atr	-0.0648431																																			-0.0662524
							Igtp	0.105417																																			-0.0720633
							Mycbpap	-0.0660169																																			-0.072285
							Rap1gds1	0.0710177																																			0.148288
							Gdi1	0.057877																																			0.0720618
							Ctps	0.0801769																																			-0.0648431
							Septin4	0.0933581																																			0.105417
							Ocrl	0.0865136																																			-0.0660169
							Jak2	0.108168																																			0.0710177
							Tenm2	-0.129515																																			0.057877
							Ndrg4	0.0689774																																			0.0801769
							Tmem176a	-0.125041																																			0.0933581
							Fam50a	-0.0511907																																			0.0865136
							Rnf128	0.0968848																																			0.108168
							Igf2bp2	-0.163896																																			-0.129515
							Rtl1	-0.158477																																			0.0689774
							Rbbp6	0.100226																																			-0.125041
							Cndp2	0.0526364																																			-0.0511907
							Orc5	-0.0602396																																			0.0968848
							Aldh9a1	-0.0579821																																			-0.163896
							Elp1	0.0569648																																			-0.158477
							6030458C11Rik	0.137476																																			0.100226
							Cdc20	0.117085																																			0.0526364
							Cntn4	-0.148532																																			-0.0602396
							Tm9sf4	-0.103413																																			-0.0579821
							Tenm3	-0.102778																																			0.0569648
							Asap2	0.0677103																																			0.137476
							Uhrf1bp1l	0.112565																																			0.117085
							Mios	0.0516854																																			-0.148532
							Crym	-0.0972159																																			-0.103413
							Dnajb5	0.0809689																																			-0.102778
							Polr2b	0.053942																																			0.0677103
							Mdh1b	-0.140097																																			0.112565
							Wdr81	0.0554709																																			0.0516854
							Medag	0.192137																																			-0.0972159
							Dgcr8	0.0565279																																			0.0809689
							Rftn2	-0.0890071																																			0.053942
							Jup	0.0648956																																			-0.140097
							Iqcb1	0.0470658																																			0.0554709
							Ftsj1	0.0604999																																			0.192137
							Flna	-0.0658976																																			0.0565279
							Sec63	-0.145828																																			-0.0890071
							Got1	0.0532073																																			0.0648956
							Pik3r6	0.0926591																																			0.0470658
							Oxct1	0.0584156																																			0.0604999
							Copb2	0.0503634																																			-0.0658976
							Msh6	0.0584297																																			-0.145828
							Fam131a	0.110453																																			0.0532073
							Myo1e	-0.057649																																			0.0926591
							Insm2	0.184978																																			0.0584156
							Gtf2h4	-0.0594982																																			0.0503634
							Rbm22	-0.0502725																																			0.0584297
							Acadm	-0.0602984																																			0.110453
							Ctdp1	0.0870624																																			-0.057649
							Taf7	0.0526276																																			0.184978
							Kdm4b	0.066346																																			-0.0594982
							Lima1	-0.0782354																																			-0.0502725
							Slc6a20a	-0.26608																																			-0.0602984
							Mrpl24	-0.0576796																																			0.0870624
							Nsmaf	0.103421																																			0.0526276
							Tdp2	-0.053871																																			0.066346
							Jrkl	0.0528345																																			-0.0782354
							Lama2	-0.0828942																																			-0.26608
							Fan1	-0.0523793																																			-0.0576796
							Camsap2	0.094928																																			0.103421
							Rrp1	0.0564461																																			-0.053871
							Rbm41	-0.0992402																																			0.0528345
							Nat9	-0.0761307																																			-0.0828942
							Hectd4	0.0619567																																			-0.0523793
							Slc6a13	-0.18794																																			0.094928
							Tcaf2	-0.0802714																																			0.0564461
							Elac2	0.0552112																																			-0.0992402
							Gnao1	0.084655																																			-0.0761307
							Vps13b	0.0547644																																			0.0619567
							Zbtb16	0.0812937																																			-0.18794
							Fahd2a	0.0596214																																			-0.0802714
							Platr25	-0.162642																																			0.0552112
							Fip1l1	-0.0628194																																			0.084655
							Ccdc126	-0.24788																																			0.0547644
							Samm50	0.0554476																																			0.0812937
							Tcirg1	-0.133142																																			0.0596214
							Bin1	0.0685151																																			-0.162642
							Shmt2	0.0628532																																			-0.0628194
							Trim32	0.0650107																																			-0.24788
							Maats1	-0.0880124																																			0.0554476
							Decr1	-0.0593503																																			-0.133142
							Srsf6	0.074386																																			0.0685151
							Clcn7	-0.104558																																			0.0628532
							Usp4	0.0532231																																			0.0650107
							Dis3	0.0603013																																			-0.0880124
							Pacsin3	-0.0744242																																			-0.0593503
							Ptk2	0.0588715																																			0.074386
							Eral1	0.0650251																																			-0.104558
							Leng8	-0.0877964																																			0.0532231
							Asb6	0.0668324																																			0.0603013
							Zfp777	0.0835003																																			-0.0744242
							Gstm5	-0.0560405																																			0.0588715
							Zfp229	-0.078157																																			0.0650251
							Wnk4	-0.182932																																			-0.0877964
							Mri1	-0.0790909																																			0.0668324
							Hmces	-0.0637955																																			0.0835003
							Spata5	-0.050923																																			-0.0560405
							Dcn	-0.122052																																			-0.078157
							Txnl1	0.0522143																																			-0.182932
							Dpp8	0.0930759																																			-0.0790909
							Tm9sf2	-0.118912																																			-0.0637955
							Top3a	0.0711911																																			-0.050923
							Mapk8	0.0977339																																			-0.122052
							Gls	0.0528964																																			0.0522143
[truncated: 11,085 more rows]

## Sheet: Enrichment
Shah genename	Shah log(FC)	Maurin genename	Maurin log(FC)	Darnell genename	Darnell log(FC)			logFC		Shah	Maurin	Darnell	Total
GRIA1	-0.581975	CACNA1G	-1.32913	TMEM151A	0.916752		Steap3	2.28701									Average	-0.184241	-0.213734			-0.14507	-0.181267		Average	-0.10393	-0.192133
SYNGAP1	-0.528007	LINGO1	0.703325	LYNX1	0.893295		Nxpe3	1.20886									SEM	0.0235573	0.0362838			0.0208352	0.0324958		SEM	0.0113653	0.0242337
GLG1	-0.890007	CHD3	-0.507787	LHFPL4	0.660333		D16Ertd472e	1.3311									Count	116	69			211	53		Count	647	110
SLC22A17	-0.615542	CHD5	-0.565986	CACNA1G	-1.32913		1700029J07Rik	1.42559		-0.195241	-0.152337	-0.116747	-0.00372768	Average			Percentage of FMRP targets		0.605405		Percentage or run off resistant		0.200758		Percentage of FMRP targets		0.14531
NEDD4	-0.44748	KIDINS220	-0.655314	RGS7BP	0.673669		Pptc7	0.978108		1.497e-17	1.5274e-14	5.68435e-23		T-test
HNRNPU	-0.368198	SYNGAP1	-0.528007	UNC5A	0.608272		Nenf	1.17625									T-test comparing		0.496656		T-test comparing		0.350666		T-test comparing		0.00120946
HSP90AB1	-0.382021	TRIM9	-0.313595	ATP6V0D1	0.370669		Nbl1	1.35347									FMRP targets and non-targets				Run off and non-Run off mRNAs				Run off and non-Run off mRNAs
HK1	-0.549202	PRRC2A	-0.288372	NCOA6	0.341815		Rab39	-1.62563		0.000305406	2.40087e-06	1.51928e-08		T-test with random set from total approximately equal to test set)
TUBB5	-0.247816	NEDD4	-0.44748	PDE8B	0.81899		Phtf1	-0.899015		1.59099e-06	0.000102507	1.94417e-10
MATR3	-0.416827	TRAK2	0.280274	LINGO1	0.703325		9130019O22Rik	-1.70426		1.16283e-05	3.92014e-05	3.91608e-08					T-test against total mRNAs	8.80226e-12	2.16066e-07			2.10289e-10	1.44335e-06			3.0837e-17	9.47044e-15
NRXN1	-0.645519	HSP90AB1	-0.382021	CHD3	-0.507787		Rpp40	0.868826		1.54057e-07	0.00145618	3.25219e-07
ATP6AP1	0.406486	EPB41L1	-0.36122	MAP7D1	-0.289577		Rubcnl	1.77574		1.54057e-07	0.00145618	3.25219e-07					Shah				Maurin				Darnell
APLP2	-0.693453	SHANK2	-0.5205	BAP1	0.374685		Bmpr1a	0.999266		6.54016e-06	0.000778419	1.76147e-08						FMRP targets	Non-FMRP targets			Not run-off resistant	Run-off resistant			Not run-off resistant	Run-off resistant
CKB	-0.257425	HK1	-0.549202	KCNH7	0.82297		C330007P06Rik	0.771533		9.53721e-06	1.01089e-05	4.41781e-08
BSG	0.381751	MAPK1	0.223749	ZC3H4	-0.417765		Ifit1bl2	2.72656		2.67024e-07	3.79645e-05	8.80619e-12
SLC8A2	-0.665631	NRXN1	-0.645519	SLC4A8	-0.612202		Nsl1	-0.849329		3.74464e-06	4.00249e-05	4.57348e-09					ACO2	-0.143977			AAK1	-0.0452627			AAK1	-0.0452627
SLC4A10	-0.352629	GRIK5	0.431786	GNAZ	0.298985		Irak1bp1	0.743186		6.65659e-09	1.82052e-06	4.09672e-06					ACTB	0.0579045			ABR	-0.100308			AATK	0.0616126
ATP6V1A	-0.345796	CHD4	-0.578974	KCNC3	0.971327		Efna3	1.02145									AKAP11		-0.114688		ACACA	-0.22114			ABCA2	-0.580527
TSPYL4	-0.238569	STOX2	0.190678	B3GAT1	0.580264		Tapbpl	-1.36764		2.66781e-06	3.96132e-05	2.83878e-08		Median of random tests			ALDOA	0.203725			ADCY1	0.0649556			ABCA3	-1.31116
CNTNAP1	-1.03286	GNB1	0.237517	FOXK2	0.310265		Trp53rkb	0.797669									ANK2	-0.249571			ADGRB1	-0.580831			ABCG1	-0.373387
CACNA2D1	-0.449812	PLXNA1	-0.601019	SMARCC2	-0.35215		Neu3	-0.844565		8.00344e-06	0.00011884	8.51633e-08		Bonferroni Adjustment			ANK3	-0.327423			ADGRB2	-0.177968			ABR	-0.100308
CKAP5	-0.643954	CACNA1E	-0.797696	PFKM	-0.385552		Ptprq	1.3822									ANKS1B		0.220338		ADGRL1	-0.0148751			ACLY	-0.350827
CACNA1E	-0.797696	ATXN1	0.312559	SYT7	0.678273		2410002F23Rik	-0.629768									AP2B1	-0.281492			ADGRL3	-0.19985			ACO2		-0.143977
ANKS1B	0.220338	ADGRB1	-0.580831	CHD5	-0.565986		Snrnp48	-0.652339									APBB1	-0.17361			AFF4	0.1594			ACTB		0.0579045
PREPL	-0.252647	RC3H2	0.288896	RUSC1	-0.590639		H3c11	1.38961									APC	0.0135576			AGAP2	0.0218621			ADAP1	0.157861
GNAS	0.203506	SLC24A2	-2.20177	TNK2	-0.495822		Zfp953	2.15153									APLP1	0.140631			AGTPBP1	-0.0465991			ADARB1	-0.0720284
CNTN1	-0.568285	PCNX	-0.412465	BRD4	-0.395603		BC031181	0.855697									APLP2		-0.693453		AKAP11	-0.114688			ADCY1	0.0649556
L1CAM	-1.01992	SHANK1	-0.282994	FAM91A1	0.251094		Zfp935	1.21404									APOE	0.006802			AKAP6	-0.0580654			ADCY5	0.223428
ALDOA	0.203725	EIF4G3	-0.516819	ZFYVE1	-0.288573		Ngb	1.12122									APP	-0.314453			AKT3	0.0992668			ADD1	-0.182246
ATP6V0A1	-0.34581	AFF4	0.1594	SREBF2	-0.38492		Dennd2c	3.57472									ARHGAP32	-0.214705			ANK2		-0.249571		ADNP	-0.106803
DCLK1	-0.22134	RPH3A	-0.229789	SYNGAP1	-0.528007		Sox13	0.668224									ATP1A1	-0.288227			ANK3		-0.327423		AFF3	-0.113043
SCG3	0.35369	DCLK1	-0.22134	TRIM9	-0.313595		Mrpl1	0.559286									ATP1A2	-0.472085			APBA1	0.00132903			AFF4	0.1594
SYT11	-0.321425	SYT11	-0.321425	PUM2	0.242994		Serpinb8	-1.68111									ATP1A3	-0.449231			APC	0.0135576			AGAP1	-0.120864
SLC12A5	-0.79078	PPP2R2C	0.341369	CLEC16A	-0.422968		Tcf19	0.987808									ATP1B1	-0.04268			APC2	-0.29028			AGAP2	0.0218621
DDX5	-0.199502	EIF4G1	-0.628256	SLC6A17	-0.63169		Yod1	1.1898									ATP2A2	-0.397444			APP	-0.314453			AGAP3	-0.232045
NRXN3	-0.457416	DLGAP3	0.282051	SLC25A23	0.252251		Lpxn	2.12695									ATP2B1		-0.194579		AREL1	0.196182			AGPAT3	0.0575625
SPOCK2	-0.313138	LARS2	-1.05512	SLC22A17	-0.615542		Pnpla7	2.07418									ATP2B2	-0.0125127			ARF3	-0.0213322			AGRN	-0.52985
SEZ6L2	-0.655555	KIF1B	-0.427245	PLCH2	-0.460326		H2ac7	0.970347									ATP6AP1		0.406486		ARFGEF1	-0.112011			AGTPBP1	-0.0465991
VGF	-0.422535	PGM2L1	-0.222268	MMP24	0.434022		Rnf138	0.740492									ATP6V0A1	-0.34581			ARFGEF3	-0.382111			AHDC1	-0.566746
RELN	-0.919479	TMOD2	0.246716	NEDD4	-0.44748		Apool	0.669937									ATP6V1A		-0.345796		ARHGAP21	0.20521			AKAP6	-0.0580654
CHL1	-0.697554	ROBO2	-0.555532	KCNB1	0.508973		Wipi1	0.573683									ATP6V1B2	-0.0777243			ARHGAP32	-0.214705			AKAP9	0.0848163
NRCAM	-0.528287	SYNJ1	-0.33092	SORL1	-0.697258		Cyb5a	0.749997									ATRN		-0.0742911		ARHGAP35	0.07712			AKT3	0.0992668
EPHA4	-0.390768	NTRK3	0.276691	CIC	-0.416515		Ccdc126	-2.78704									BSG		0.381751		ARHGEF12	-0.136456			ALDOA		0.203725
KIF1B	-0.427245	KALRN	-0.513688	RALGDS	0.344228		Dnaaf3	-2.0094									BSN	-0.205373			ARPP21	0.1673			ALDOC	-0.0334008
GRIA2	-0.377976	CELF2	0.159386	TRAK2	0.280274		Spata18	-0.85969									CACNA1E	-0.797696			ASH1L	-0.405541			ALS2	-0.134429
CADM3	0.25527	MPRIP	0.485411	HSP90AB1	-0.382021		Arhgap4	-1.11726									CACNA2D1		-0.449812		ATP1A3		-0.449231		AMPH	-0.231888
PTK2B	-0.284572	ITPR1	-0.462498	EPB41L1	-0.36122		Sdc2	1.47265									CADM3		0.25527		ATP1B1		-0.04268		ANAPC1	-0.324254
SYNJ1	-0.33092	LRRC7	0.264621	SHANK2	-0.5205		Col9a1	1.79779									CALR		-0.127691		ATP2B2		-0.0125127		ANK1	-0.0819977
GRIN1	-0.534799	UBR3	-0.411763	MAP4K4	-0.503686		Cfap45	0.555822									CAMK2A	0.045596			ATP2B4	-0.165231			ANK2		-0.249571
HSP90B1	-0.458064	GRM5	-0.279385	RERE	-0.638544		Rabepk	0.500875									CAMK2B	0.0595277			ATXN1	0.312559			ANK3		-0.327423
KALRN	-0.513688	MAP2	0.188137	PER1	-0.617749		Creg2	0.759011									CANX		-0.167082		BIRC6	-0.347528			ANKRD11	-0.163941
CELF2	0.159386	RYR2	-0.531407	HK1	-0.549202		Ube2l6	1.18408									CELF2	0.159386			BMPR2	0.0456722			ANKRD17	-0.316886
DNER	-0.411725	PEG3	-0.424481	TTBK1	-0.480199		Ears2	-0.703325									CELF4		0.114966		BSN		-0.205373		ANKRD52	0.0762198
CLSTN3	-0.591872	ATP1A3	-0.449231	EHMT2	-0.288574		Erich1	0.536596									CELSR2	0.312515			CACNA1A	-0.230119			AP1B1	-0.361483
GPRASP1	-0.644152	TRIO	-0.449074	MAPK1	0.223749		Hexa	-0.970834									CHGB		-0.287387		CACNA1B	-0.133719			AP2A1	-0.398725
PRKAR1A	-0.180056	PCDH9	0.18656	TNIK	-0.423805		Nxt2	0.667065									CHL1		-0.697554		CACNA1E		-0.797696		AP2A2	0.060102
PJA2	-0.204187	ANK3	-0.327423	GRM4	-0.582264		Nkapd1	-0.739686									CHN1	0.0671154			CACNA1G	-1.32913			AP2B1		-0.281492
MAP2	0.188137	IGSF9B	-0.328183	ABCA3	-1.31116		Vwa3b	-1.24886									CKAP5	-0.643954			CALM1	0.206854			AP3D1	-0.275142
ATP2A2	-0.397444	TRIM37	-0.168865	ATMIN	0.366093		Gucy2e	-1.86272									CKB	-0.257425			CALM3	0.0974272			APBA1	0.00132903
CHGB	-0.287387	PREX1	-0.309756	TTBK2	0.28197		Etfbkmt	0.792721									CLASP2	-0.116696			CALN1	0.132805			APBB1		-0.17361
SYP	-0.204801	SECISBP2L	0.148629	NRXN1	-0.645519		Rasgef1c	0.734563									CLSTN1	-0.241548			CAMK2A		0.045596		APC		0.0135576
ATP1A3	-0.449231	UNC80	-0.487797	TMEM132A	-0.733682		Tmem38a	0.554249									CLSTN2		-0.508186		CAMSAP2	-0.144658			APC2	-0.29028
ANK3	-0.327423	CLASP1	-0.344687	GRIK5	0.431786		Umad1	0.833192									CLSTN3		-0.591872		CAMTA2	-0.136078			APLP1		0.140631
UBA1	-0.317564	LRRC8B	0.122529	PACS2	0.338392		Sac3d1	0.935535									CLTC	-0.250093			CBX6	-0.0665564			APOE		0.006802
PSAP	-0.239985	TENM3	-0.488829	UBE2O	-0.551945		Lemd1	0.764691									CLU		-0.161499		CDC42BPA	-0.188949			APP		-0.314453
AP2B1	-0.281492	ARHGAP21	0.20521	PPARGC1A	0.389934		Rnft1	1.06092									CNKSR2		-0.0838701		CDC42BPB	-0.187068			ARAP2	0.0965688
CLSTN2	-0.508186	UBR5	-0.469703	CKB	-0.257425		Gng7	1.00233									CNTN1		-0.568285		CDK16	-0.0242809			ARF3	-0.0213322
APBB1	-0.17361	PRRC2B	-0.255725	SLC8A2	-0.665631		Wipf1	-0.834216									CNTNAP1		-1.03286		CELF2		0.159386		ARFGEF1	-0.112011
VCP	-0.217571	PRICKLE2	-0.170238	CHD4	-0.578974		Pgrmc2	-0.989562									CPE	-0.0661772			CELSR2	0.312515			ARHGAP20	0.00145604
ATP1A2	-0.472085	APP	-0.314453	TRAK1	-0.212391		Nit2	0.507208									CTNNB1	0.00934981			CEP170B	-0.0534229			ARHGAP21	0.20521
SEZ6	-0.381507	TLN2	-0.407073	RPTOR	-0.633385		Pus10	-0.426862									CX3CL1		0.0901028		CHD3	-0.507787			ARHGAP23	-0.0417965
APP	-0.314453	TNRC18	-0.350675	ELFN2	-0.773385		Dmbx1	-1.69236									CYFIP2		-0.119155		CHD4	-0.578974			ARHGAP32		-0.214705
SYN1	-0.135175	NCDN	-0.160494	SCAF1	-0.604477		Tunar	0.677694									DCLK1	-0.22134			CHD5	-0.565986			ARHGAP33	-0.200016
EGR1	0.171016	SCD2	-0.151238	TSPYL4	-0.238569		Zswim9	-1.03181									DDX5		-0.199502		CLASP1	-0.344687			ARHGEF11	0.0664462
NCDN	-0.160494	SLC8A1	-0.344377	CADPS	-0.368837		Mndal	-0.723693									DISP2	-0.119097			CLASP2		-0.116696		ARHGEF12	-0.136456
MAGED1	-0.162386	MYT1L	-0.130071	CLCN3	-0.3321		Mrap2	-0.602999									DLGAP1	-0.148704			CLSTN1		-0.241548		ARHGEF17	-0.123314
CLTC	-0.250093	UNC13A	-0.472541	STOX2	0.190678		Mxra7	1.7906									DNAJC6	-0.174058			CLTC		-0.250093		ARHGEF2	-0.346652
GPM6A	0.238706	CLTC	-0.250093	SIPA1L3	-0.298649		Plekhh2	-0.889912									DNER		-0.411725		CPE		-0.0661772		ARHGEF4	-0.17245
PRKCG	-0.230751	PI4KA	-0.53048	THRA	0.292815		Igf2bp1	-1.18147									DNM1	-0.0779687			CREBBP	0.0438079			ARHGEF7	0.0461655
NPTXR	-0.184392	AREL1	0.196182	RPRD2	-0.506837		Kcnk2	0.971537									DPP6		0.204295		CTNNB1		0.00934981		ARID1A	-0.175009
RTN1	0.141257	KLF13	0.136065	RTN4R	0.522533		Plekha7	-0.739825									DPYSL2	0.121055			CTNND2	0.0756543			ARID1B	-0.358931
DLGAP1	-0.148704	DOCK3	-0.357878	RHOBTB2	-0.339042		Frmd6	-0.963198									DST	-0.107062			CYFIP2	-0.119155			ARID2	0.0803635
GAA	-0.449214	RAPGEF4	-0.199263	GNB1	0.237517		Gm26741	0.851831									DYNC1H1	-0.69428			D430041D05RIK	0.10934			ARNT2	0.013364
LRP1	-0.654106	MACF1	-0.479155	SALL2	-0.405045		Commd2	0.568512									EEF1A1		-0.0718328		DCLK1		-0.22134		ARPP21	0.1673
SLC1A2	-0.270574	GPM6A	0.238706	TSPAN7	-0.298476		Cth	0.563517									EEF1A2	0.202896			DENND5A	0.0147609			ARRB1	0.106422
SV2A	-0.19974	CDC42BPA	-0.188949	ARHGAP33	-0.200016		Cntf	2.00609									EEF2	-0.0213169			DLG2	-0.155655			ASH1L	-0.405541
UBQLN2	0.255945	CALN1	0.132805	SASH1	-0.336024		Gm49661	2.25485									EGR1	0.171016			DLG4	0.017891			ATF7IP	0.0145008
KIF1A	-0.350344	RTN1	0.141257	USP5	-0.34666		Sdc1	1.44105									ENPP2		-0.192454		DLGAP3	0.282051			ATG2A	-0.414292
CLSTN1	-0.241548	PHF24	-0.151369	CKAP5	-0.643954		Cfap20	0.4201									EPHA4		-0.390768		DMXL2	-0.25306			ATG2B	-0.220154
NISCH	-0.288708	FAM171B	0.156599	PLXNA1	-0.601019		Neurod4	-1.17312									FASN	-0.392936			DNAJC6	-0.174058			ATG9A	-0.00989579
NDRG4	-0.170723	CAMSAP2	-0.144658	MAN2A2	-0.56661		Faap24	1.40833									GAA		-0.449214		DOCK3	-0.357878			ATMIN	0.366093
NCAM1	-0.408723	ZBTB18	0.0796933	CACNA1E	-0.797696		Dbf4	0.519691									GABBR1	-0.0223105			DOCK9	-0.0447872			ATN1	-0.0284391
KIF5A	-0.403184	DLG2	-0.155655	ATXN1	0.312559		Hey2	1.17547									GABRA1		-0.00651021		DPYSL2		0.121055		ATP13A2	0.00145603
DYNC1H1	-0.69428	KMT2A	-0.480296	IQSEC3	-0.274414		Smo	1.45099									GLG1		-0.890007		DST		-0.107062		ATP1A1		-0.288227
NCAN	-0.23758	HTT	-0.466718	GRAMD1B	-0.270668		Fhl1	0.475141									GLUL	-0.014432			DYNC1H1		-0.69428		ATP1A2		-0.472085
DNAJC6	-0.174058	SRCAP	-0.198884	AP2A1	-0.398725		Plvap	1.191									GNAS	0.203506			EEF2		-0.0213169		ATP1A3		-0.449231
CANX	-0.167082	MYO18A	-0.357325	CASKIN1	-0.248992		Ttc30a1	-0.408633									GPM6A	0.238706			EIF4G1	-0.628256			ATP1B1		-0.04268
SNAP91	0.139664	KMT2C	-0.419626	RC3H2	0.288896		Nat8f1	1.29071									GPM6B	0.0155882			EIF4G2	0.135016			ATP2A2		-0.397444
CLASP2	-0.116696	LRP1	-0.654106	ARHGEF2	-0.346652		Dolpp1	-1.32703									GPRASP1		-0.644152		EIF4G3	-0.516819			ATP2B2		-0.0125127
CLU	-0.161499	MEF2C	-0.116517	PPFIA3	-0.38241		Mterf1b	-2.61354									GRIA1		-0.581975		ENC1	0.165153			ATP2B4	-0.165231
ACO2	-0.143977	SLC1A2	-0.270574	FOXO3	-0.266238		Glo1	0.925105									GRIA2		-0.377976		EP300	-0.164783			ATP5A1	-0.13501
SORT1	0.161178	ARFGEF3	-0.382111	TEF	0.241418		Zfp94	-0.758136									GRIN1	-0.534799			EPB41L1	-0.36122			ATP5B	-0.131191
TTC3	-0.217929	KIF1A	-0.350344	KCNA2	0.618517		Tmem258	0.752368									HK1	-0.549202			FAM171B	0.156599			ATP6V0A1		-0.34581
APLP1	0.140631	HERC2	-0.761859	FKBP8	0.238314		Polq	-2.10667									HNRNPDL		-0.124956		FASN		-0.392936		ATP6V0D1	0.370669
PCDH1	-0.270614	CLSTN1	-0.241548	SLC24A2	-2.20177		Pla2g4d	1.61976									HNRNPK		0.013971		FAT3	-0.452729			ATP6V1B2		-0.0777243
FASN	-0.392936	PTPRT	0.184956	PCNX	-0.412465		Gm49359	0.808731									HNRNPU		-0.368198		FRY	-0.517587			ATP9A	0.163568
ARHGAP32	-0.214705	NISCH	-0.288708	GNAS	0.203506		Dusp9	1.10325									HSP90AB1	-0.382021			GABBR1		-0.0223105		ATXN1	0.312559
PTPRZ1	-0.352987	ARHGEF12	-0.136456	SHANK1	-0.282994		Plekhb1	0.596929									HSP90B1		-0.458064		GAS7	0.0791964			AUTS2	-0.131284
ATP1A1	-0.288227	SPHKAP	-0.264044	C2CD2L	-0.497685		Tmem260	-1.97477									HSPA5		-0.047985		GLUL	-0.014432			B3GAT1	0.580264
HNRNPDL	-0.124956	NDRG4	-0.170723	KCNQ3	0.369407		Aox1	-1.70527									HSPA8		-0.0135172		GNAL	0.132203			BAP1	0.374685
ENPP2	-0.192454	NCAM1	-0.408723	EIF4G3	-0.516819		Dok1	-1.74378									KALRN	-0.513688			GNAO1	-0.0582863			BAZ2A	-0.176437
ATP6V1B2	-0.0777243	SETD5	0.111796	ALDOA	0.203725		Htr1a	0.796379									KIF1A	-0.350344			GNB1	0.237517			BCAN	-0.159596
USP9X	-0.248784	KIF5A	-0.403184	IDS	0.324524		Stat5a	-1.73094									KIF1B	-0.427245			GPM6A		0.238706		BCL9L	-0.113832
SERINC1	-0.148616	DYNC1H1	-0.69428	AGAP3	-0.232045		Dnajc15	0.903227									KIF5A	-0.403184			GPM6B		0.0155882		BCR	-0.0982882
ANK2	-0.249571	NCAN	-0.23758	AFF4	0.1594		Uggt2	-1.06522									L1CAM		-1.01992		GRIK5	0.431786			BIRC6	-0.347528
ATP2B1	-0.194579	ACACA	-0.22114	ACLY	-0.350827		Psme2	0.536782									LRP1	-0.654106			GRIN2A	-0.0486488			BMPR2	0.0456722
CALR	-0.127691	ZFP106	0.140968	ATP6V0A1	-0.34581		Elk4	1.31356									MAGED1	-0.162386			GRIN2B	-0.0792969			BPTF	-0.358665
SRRM2	-0.241968	DNAJC6	-0.174058	HDLBP	-0.251063		Zfp459	-2.16112									MAP1A	-0.344613			GRM5	-0.279385			BRD4	-0.395603
NTRK2	-0.161032	CLASP2	-0.116696	SPTB	0.396076		Fut10	-1.24786									MAP1B	-0.150919			GSK3B	0.0520428			BRSK1	-0.00944448
CELSR2	0.312515	ASH1L	-0.405541	RPH3A	-0.229789		Meig1	2.31012									MAP2	0.188137			HECTD1	-0.31763			BRSK2	-0.049403
SYN2	-0.0927849	CALM1	0.206854	ABCG1	-0.373387		Nr3c2	0.636579									MATR3		-0.416827		HERC1	-0.370325			BSN		-0.205373
EEF1A2	0.202896	TTC3	-0.217929	SPRN	0.586253		Mmd2	0.57953									MDH1		-0.0452334		HERC2	-0.761859			C2CD2L	-0.497685
SLC17A7	0.179156	FRY	-0.517587	DCLK1	-0.22134		Gstm1	0.365422									MYO5A	-0.141763			HIPK2	0.00213095			CABIN1	-0.334423
RTN3	0.0883897	SRGAP3	-0.196433	TMEM8B	0.630603		Gstt2	-0.718892									NCAM1	-0.408723			HIVEP1	-0.113564			CACNA1A	-0.230119
MAP1A	-0.344613	MYH10	-0.44762	TNPO2	-0.348745		Iffo2	-0.606906									NCAN	-0.23758			HIVEP2	0.0529531			CACNA1B	-0.133719
CELF4	0.114966	RTN4	-0.107234	UBQLN1	0.169004		Nccrp1	-1.71199									NCDN	-0.160494			HK1		-0.549202		CACNA1E		-0.797696
SPTBN2	0.211331	CDC42BPB	-0.187068	HDAC4	0.23155		Klf8	0.599608									NCKAP1	-0.0215208			HSP90AB1		-0.382021		CACNA1G	-1.32913
NELL2	-0.138819	PRRC2C	-0.294898	RIMBP2	-0.287049		Zfp61	-0.470092									NDRG4	-0.170723			HSPA8		-0.0135172		CACNA1I	0.00478954
DPP6	0.204295	ABR	-0.100308	GABBR2	-0.393116		Deaf1	0.802311									NEDD4	-0.44748			HTT	-0.466718			CACNB1	-0.168552
TUBA4A	-0.118796	ARPP21	0.1673	SLC12A5	-0.79078		Dmrtb1	-1.18077									NEFL		-0.00692217		HUWE1	-0.356125			CACNB3	0.0662665
DNM1	-0.0779687	FASN	-0.392936	KDM5C	-0.437874		Stat4	0.561542									NELL2		-0.138819		IGSF9B	-0.328183			CADPS	-0.368837
OSBPL1A	-0.0852263	HECTD1	-0.31763	KCND2	0.232887		Nab1	0.830837									NISCH	-0.288708			ITPR1	-0.462498			CALM1	0.206854
CYFIP2	-0.119155	CBX6	-0.0665564	PPP2R2C	0.341369		Rpp21	0.744657									NPTN		0.0823224		KALRN		-0.513688		CALM3	0.0974272
TUBB4A	0.166466	ARHGAP32	-0.214705	TLE3	-0.2949		Naa60	0.750688									NPTXR	-0.184392			KCNMA1	0.0927902			CAMK2A		0.045596
SYNPO	-0.114122	TNKS2	0.125033	ARID1B	-0.358931		Tmem151a	0.916752									NRCAM		-0.528287		KIDINS220	-0.655314			CAMK2B		0.0595277
EEF1A1	-0.0718328	CAMTA2	-0.136078	CAMTA1	-0.343389		Zfp418	-0.587164									NRXN1	-0.645519			KIF1A		-0.350344		CAMK2N1	0.224723
PKM	0.0466387	PLXNA2	-0.267211	AGRN	-0.52985		Gfra4	0.956382									NRXN3	-0.457416			KIF1B		-0.427245		CAMKK2	0.0937113
PPP2R1A	-0.0562198	CTNND2	0.0756543	EIF4G1	-0.628256		Dnah14	0.792507									NSF	-0.0668565			KIF21B	-0.0686482			CAMSAP1	-0.140586
PLD3	-0.112592	UNC13C	-0.239855	DCTN1	-0.424202		Lingo4	1.32699									NTRK2	-0.161032			KIF5A		-0.403184		CAMTA1	-0.343389
PPP3CA	0.0916174	HUWE1	-0.356125	NEURL4	-0.232742		AY074887	1.44594									OSBPL1A		-0.0852263		KIF5C	-0.081345			CAMTA2	-0.136078
AKAP11	-0.114688	ARHGAP35	0.07712	PRR12	-0.458116		Laptm4a	0.606683									PCDH1	-0.270614			KLF13	0.136065			CAND1	-0.121237
BSN	-0.205373	USP9X	-0.248784	NRXN3	-0.457416		Fam234a	-0.885589									PCLO	-0.160027			KMT2A	-0.480296			CASKIN1	-0.248992
NSF	-0.0668565	SPAG9	-0.111386	GTF3C1	-0.597384		Knop1	0.542697									PDIA3		-0.048231		KMT2C	-0.419626			CBX6	-0.0665564
PRKCB	0.0661579	ADGRB2	-0.177968	SH3BP4	0.17356		Gm43191	1.39594									PGK1		0.0208314		KMT2D	0.0123606			CDC42BPA	-0.188949
CAMK2B	0.0595277	RAB6B	0.164845	TRIP12	-0.392815		Cyhr1	0.631546									PJA2	-0.204187			LARS2	-1.05512			CDC42BPB	-0.187068
PTPRS	-0.0979307	ANK2	-0.249571	DSCAM	0.204513		Baiap2l1	0.763834									PKM		0.0466387		LINGO1	0.703325			CDK16	-0.0242809
ACTB	0.0579045	ZYG11B	0.130724	SEZ6L2	-0.655555		Pinx1	-0.465541									PLD3	-0.112592			LMTK2	-0.130636			CDK17	0.157998
CX3CL1	0.0901028	FAT3	-0.452729	OGDH	-0.379408		Slc22a15	-1.06211									PPP2R1A	-0.0562198			LRP1		-0.654106		CDK5R1	0.164515
MAP1B	-0.150919	SRRM2	-0.241968	LMTK3	-0.799552		Heca	0.633211									PPP3CA	0.0916174			LRRC7	0.264621			CDK5R2	0.18498
DISP2	-0.119097	NTRK2	-0.161032	NCOA1	0.220694		Lrp11	0.602952									PREPL		-0.252647		LRRC8B	0.122529			CDKL5	-0.0784717
CNKSR2	-0.0838701	ARFGEF1	-0.112011	RELN	-0.919479		9430038I01Rik	2.55477									PRKAR1A		-0.180056		MACF1	-0.479155			CELF5	0.110922
CPE	-0.0661772	CELSR2	0.312515	LRP3	0.366372		Prdx6	0.643554									PRKCB	0.0661579			MAP1A		-0.344613		CELSR2		0.312515
ATRN	-0.0742911	GNAL	0.132203	AHDC1	-0.566746		Cdkn3	2.24482									PRKCG	-0.230751			MAP1B		-0.150919		CELSR3	-0.03109
DPYSL2	0.121055	PRKCE	0.127707	IPO4	-0.369975		Kifc1	-1.01334									PSAP	-0.239985			MAP2		0.188137		CHD3	-0.507787
MDH1	-0.0452334	LMTK2	-0.130636	WASF1	-0.19925		Mad2l1bp	0.567016									PTK2B	-0.284572			MAPK1	0.223749			CHD4	-0.578974
CHN1	0.0671154	PRPF8	-0.369829	RUSC2	-0.421618		Tmem120a	0.89698									PTPRS	-0.0979307			MED13	-0.074661			CHD5	-0.565986
MYO5A	-0.141763	CACNA1A	-0.230119	DLGAP3	0.282051		Sart3	-0.537699									PTPRZ1		-0.352987		MED13L	0.0540351			CHD6	-0.271799
SEZ6L	-0.119583	WDFY3	-0.330318	SAP130	0.196946		Ndufaf3	0.518596									RELN	-0.919479			MEF2C	-0.116517			CHD8	-0.313875
CAMK2A	0.045596	RTN3	0.0883897	LARS2	-1.05512		Ypel4	1.71578									RTN1	0.141257			MPRIP	0.485411			CHN1		0.0671154
PCLO	-0.160027	MAP1A	-0.344613	TRIM32	-0.217714		Pcyox1l	-1.53442									RTN3	0.0883897			MYCBP2	-0.417966			CHN2	-0.215731
TECR	0.037028	GAS7	0.0791964	EPHA4	-0.390768		Fam166c	-2.09774									SCG3		0.35369		MYH10	-0.44762			CHST2	0.340446
SYT1	-0.0616962	ADGRL3	-0.19985	TAOK2	-0.262117		Wac	0.450746									SERINC1		-0.148616		MYO18A	-0.357325			CIC	-0.416515
SPARCL1	-0.0450099	EP300	-0.164783	KIF1B	-0.427245		Wtap	0.465007									SEZ6		-0.381507		MYO5A		-0.141763		CIT	-0.244739
ATP1B1	-0.04268	PLXNA4	0.210263	PTK2B	-0.284572		Hcrtr2	-1.4183									SEZ6L		-0.119583		MYO9A	-0.0153668			CKAP5		-0.643954
NPTN	0.0823224	SRCIN1	-0.1901	PGM2L1	-0.222268		Xylt1	-1.31055									SEZ6L2	-0.655555			MYT1L	-0.130071			CKB	-0.257425
DST	-0.107062	PDE2A	-0.108593	DDN	-0.176149		Slc35f2	1.21769									SLC12A5	-0.79078			NAV1	-0.163966			CLASP1	-0.344687
PDIA3	-0.048231	SPTBN2	0.211331	TMOD2	0.246716		Atg4c	0.499318									SLC17A7	0.179156			NAV3	0.0117674			CLASP2		-0.116696
HSPA5	-0.047985	HERC1	-0.370325	DLG5	-0.375754		Cript	0.782485									SLC1A2	-0.270574			NBEA	-0.109571			CLCN3	-0.3321
GABBR1	-0.0223105	BIRC6	-0.347528	HIVEP3	-0.239311		Ccdc190	0.398021									SLC22A17	-0.615542			NCAM1		-0.408723		CLEC16A	-0.422968
GLUL	-0.014432	ATP2B4	-0.165231	SNAP25	0.262047		Spef2	-2.09983									SLC4A10		-0.352629		NCAN		-0.23758		CLIP3	0.0285542
NCKAP1	-0.0215208	SACS	-0.215357	MAZ	-0.139398		Cd24a	0.934833									SLC8A2	-0.665631			NCDN		-0.160494		CLSTN1		-0.241548
PGK1	0.0208314	MYCBP2	-0.417966	FAT2	-1.18888		Mcidas	1.29153									SNAP91	0.139664			NCKAP1		-0.0215208		CLTC		-0.250093
SPTAN1	-0.0583174	KIF5C	-0.081345	AMPH	-0.231888		Med26	-0.458562									SORT1	0.161178			NCOR1	0.0550357			CNP	0.0341308
SPTBN1	-0.0540786	MED13	-0.074661	SYNJ1	-0.33092		Amz1	0.690515									SPARCL1	-0.0450099			NDRG4		-0.170723		COBL	-0.143371
HNRNPK	0.013971	SYNE1	-0.167777	SGSM2	-0.19142		Ubl7	0.416267									SPOCK2		-0.313138		NDST1	-0.0320451			CPE		-0.0661772
GPM6B	0.0155882	DMXL2	-0.25306	TRIL	0.536124		Ssr4	0.850173									SPTAN1	-0.0583174			NEDD4		-0.44748		CPLX1	-0.104461
HSPA8	-0.0135172	ENC1	0.165153	TRPC4AP	-0.201017		Cables2	0.939021									SPTBN1	-0.0540786			NF1	-0.201488			CPLX2	0.251528
EEF2	-0.0213169	CYFIP2	-0.119155	DIP2A	-0.313668		Zfp976	0.813758									SPTBN2	0.211331			NISCH		-0.288708		CPT1C	0.00863338
STXBP1	-0.00780562	NF1	-0.201488	TIAM1	-0.220821		Plaat3	0.791986									SRRM2	-0.241968			NLGN2	0.0417078			CREBBP	0.0438079
APC	0.0135576	APC2	-0.29028	NTRK3	0.276691		Eif5a2	0.752544									STXBP1	-0.00780562			NRXN1	-0.645519			CRMP1	-0.120817
CTNNB1	0.00934981	GNAO1	-0.0582863	PHF20	-0.180593		Dexi	0.654403									SV2A	-0.19974			NRXN2	-0.00139209			CRTC1	-0.0962279
NEFL	-0.00692217	KIF21B	-0.0686482	PDS5B	-0.38927		Cdh20	-0.994609									SYN1	-0.135175			NTRK2		-0.161032		CTBP1	-0.0181817
APOE	0.006802	PPP3CA	0.0916174	GRIN1	-0.534799		Il34	1.2431									SYN2		-0.0927849		NTRK3	0.276691			CTNNB1		0.00934981
ATP2B2	-0.0125127	GSK3B	0.0520428	ABCA2	-0.580527		Rnf169	-0.438686									SYNGAP1	-0.528007			PCDH10	0.0296861			CTNND2	0.0756543
GABRA1	-0.00651021	AKAP11	-0.114688	KALRN	-0.513688		Ifngr1	-0.857413									SYNJ1	-0.33092			PCDH9	0.18656			CUL9	-0.46476
		RASGRP1	-0.0872706	ATP5B	-0.131191		Lynx1	0.893295									SYNPO	-0.114122			PCLO		-0.160027		CUX1	0.0419269
		CEP170B	-0.0534229	MON2	-0.518767		Ptx3	1.42834									SYP		-0.204801		PCNX	-0.412465			CUX2	-0.103585
		SON	-0.235651	KLHL22	-0.284415		Rundc3b	0.412472									SYT1	-0.0616962			PDE2A	-0.108593			CYFIP2	-0.119155
		BSN	-0.205373	KDM6B	-0.355399		Zfp869	0.531942									SYT11	-0.321425			PDZD2	-0.0224653			DAB2IP	-0.1873
		AKT3	0.0992668	SMARCA2	-0.346589		Aass	-2.19718									TECR		0.037028		PEG3	-0.424481			DAGLA	-0.0729998
		NAV1	-0.163966	NOMO1	-0.32414		Phactr2	0.527896									TSPYL4	-0.238569			PGM2L1	-0.222268			DAPK1	-0.107828
		GRIN2B	-0.0792969	DOCK4	-0.507502		Mfsd4b4	-1.51574									TTC3	-0.217929			PHF24	-0.151369			DCAF6	-0.179851
		PRKCB	0.0661579	MPRIP	0.485411		Rps16	1.17413									TUBA4A		-0.118796		PI4KA	-0.53048			DCLK1		-0.22134
		CALM3	0.0974272	ULK2	0.192124		Slc35b2	0.754771									TUBB4A		0.166466		PITPNM2	0.020785			DCTN1	-0.424202
		RALGAPA1	-0.143166	SEC14L1	-0.214879		Mef2b	-0.831564									TUBB5		-0.247816		PKP4	0.0203055			DDN	-0.176149
		TCF25	-0.0558984	MAPK4	0.177668		Gapdh	0.739853									UBA1	-0.317564			PLXNA1	-0.601019			DDX24	-0.246206
		YWHAG	-0.0391844	NFIC	-0.314681		Hk3	-0.686611									UBQLN2	0.255945			PLXNA2	-0.267211			DENND5A	0.0147609
		ADCY1	0.0649556	INTS1	-0.688595		Bid	0.571037									USP9X	-0.248784			PLXNA4	0.210263			DGCR2	0.056134
		D430041D05RIK	0.10934	ITPR1	-0.462498		Ttll3	2.9879									VCP		-0.217571		PPP2R2C	0.341369			DGKZ	-0.0900254
		MAP1B	-0.150919	DHX30	-0.24017		Spats1	1.16615									VGF		-0.422535		PPP3CA	0.0916174			DHX30	-0.24017
		HIVEP1	-0.113564	SPEN	-0.578219		Cenpv	0.892468													PREX1	-0.309756			DICER1	-0.110791
		CPE	-0.0661772	LRRC7	0.264621		Gmnn	0.556306													PRICKLE2	-0.170238			DIDO1	-0.225953
		UBR4	-0.272048	PJA2	-0.204187		Fam151b	0.595607													PRKCB		0.0661579		DIP2A	-0.313668
		MED13L	0.0540351	MTOR	-0.61388		Egflam	-2.49202													PRKCE	0.127707			DIP2B	-0.168984
		AAK1	-0.0452627	TNRC6B	-0.342795		Shc4	0.751958													PRPF8	-0.369829			DIP2C	-0.201712
		AGTPBP1	-0.0465991	UBR3	-0.411763		Rtp4	0.838621													PRRC2A	-0.288372			DIRAS2	0.240146
		DPYSL2	0.121055	GRM5	-0.279385		Ankrd49	0.896764													PRRC2B	-0.255725			DISP2		-0.119097
		KCNMA1	0.0927902	CHST2	0.340446		Ska3	-0.750089													PRRC2C	-0.294898			DLC1	-0.132635
		MYO5A	-0.141763	MAP2	0.188137		Nme4	-1.39121													PSD3	-0.0339945			DLG2	-0.155655
		CACNA1B	-0.133719	SORBS2	-0.217492		Trmt2b	0.377805													PTPRT	0.184956			DLG4	0.017891
		HIVEP2	0.0529531	RYR2	-0.531407		Wscd2	-0.806427													RAB6B	0.164845			DLG5	-0.375754
		EIF4G2	0.135016	DMWD	-0.219533		Gas2	1.17494													RALGAPA1	-0.143166			DLGAP1		-0.148704
		VPS13D	-0.169002	IPO5	-0.290487		Atp5o.1	0.596594													RAPGEF4	-0.199263			DLGAP2	-0.0263822
		CAMK2A	0.045596	HCN2	-0.496456		Neto2	0.586894													RASGRP1	-0.0872706			DLGAP3	0.282051
		PCLO	-0.160027	AP1B1	-0.361483		Sirt6	-0.614526													RC3H2	0.288896			DLGAP4	0.0512693
		NBEA	-0.109571	ATP2A2	-0.397444		Klhl40	1.29601													ROBO2	-0.555532			DMWD	-0.219533
		NCOR1	0.0550357	PEG3	-0.424481		Sh3pxd2b	-0.492913													RPH3A	-0.229789			DMXL2	-0.25306
		CREBBP	0.0438079	KIF21A	-0.194387		Slc6a3	-2.28493													RTN1		0.141257		DNAJC6		-0.174058
		TMEM178B	-0.0413906	TRIM3	-0.179767		C030006K11Rik	0.828936													RTN3		0.0883897		DNM1		-0.0779687
		SYT1	-0.0616962	ATP1A3	-0.449231		Slmap	0.493328													RTN4	-0.107234			DOCK3	-0.357878
		TANC2	-0.0659564	MAPK8IP1	0.275423		Hpgd	0.897371													RYR2	-0.531407			DOCK4	-0.507502
		NLGN2	0.0417078	TRIO	-0.449074		Wdr43	-0.466552													SACS	-0.215357			DOCK9	-0.0447872
		WNK1	0.0381593	DDX24	-0.246206		Kctd6	0.790007													SCD2	-0.151238			DOT1L	-0.252859
		ATP1B1	-0.04268	PCDH9	0.18656		Efemp2	-0.807189													SCN8A	0.0166413			DPP8	0.0131063
		AKAP6	-0.0580654	ANK3	-0.327423		Sap30bp	0.424216													SECISBP2L	0.148629			DPYSL2		0.121055
		DST	-0.107062	TTLL7	0.181973		Wbp1	1.23801													SETD5	0.111796			DSCAM	0.204513
		BMPR2	0.0456722	SLC4A4	-0.388983		AC151602.1	-1.01153													SHANK1	-0.282994			DSCAML1	-0.00326304
		SMG1	-0.0767865	UBA1	-0.317564		Spag6l	-0.454873													SHANK2	-0.5205			DST		-0.107062
		AGAP2	0.0218621	CDK17	0.157998		Arpc4	0.368783													SIPA1L1	0.0243074			DTNA	-0.0485788
		PCDH10	0.0296861	KCNH3	0.235719		Itprid1	2.27294													SLC1A2	-0.270574			DTX1	-0.0572676
		DOCK9	-0.0447872	PSAP	-0.239985		Slc25a30	-0.430056													SLC24A2	-2.20177			DUSP8	-0.0544277
		CDK16	-0.0242809	AP2B1	-0.281492		Noc2l	-0.703569													SLC8A1	-0.344377			DYNC1H1		-0.69428
		PSD3	-0.0339945	MYO10	-0.543766		Daw1	1.24978													SMG1	-0.0767865			EEF1A2		0.202896
		PKP4	0.0203055	IGSF9B	-0.328183		1500009C09Rik	0.957456													SON	-0.235651			EEF2		-0.0213169
		GABBR1	-0.0223105	SYMPK	-0.303941		Uxs1	1.42412													SPAG9	-0.111386			EGR1		0.171016
		GLUL	-0.014432	XPO6	-0.165791		Rbpms	1.5745													SPHKAP	-0.264044			EHMT1	-0.157308
		NCKAP1	-0.0215208	DCAF6	-0.179851		Znhit2	0.536251													SPTAN1	-0.0583174			EHMT2	-0.288574
		DLG4	0.017891	TRIM37	-0.168865		Tmem161a	-1.01382													SPTBN1		-0.0540786		EIF4G1	-0.628256
		SPTAN1	-0.0583174	SLC12A6	-0.461386		Hrk	0.585409													SPTBN2		0.211331		EIF4G2	0.135016
		TMEM38B	-0.0926509	PREX1	-0.309756		Ccdc162	-1.62875													SRCAP	-0.198884			EIF4G3	-0.516819
		PITPNM2	0.020785	NGEF	-0.182944		Pcbd1	0.53909													SRCIN1	-0.1901			ELFN2	-0.773385
		PDZD2	-0.0224653	SECISBP2L	0.148629		Msl3	0.440788													SRGAP3	-0.196433			ELMO2	0.0199576
		SIPA1L1	0.0243074	HIPK3	0.192095		Lhfpl4	0.660333													SRRM2		-0.241968		EML2	-0.0934824
		SPTBN1	-0.0540786	CHN2	-0.215731		Abhd14b	-0.597614													STOX2	0.190678			ENC1	0.165153
		GRIN2A	-0.0486488	APBB1	-0.17361		Pomt2	1.2261													STX1B	-0.0104481			EP300	-0.164783
		GPM6B	0.0155882	CLASP1	-0.344687		Trmt10b	0.940551													STXBP1		-0.00780562		EP400	-0.24121
		DENND5A	0.0147609	ATP1A2	-0.472085		Slc25a29	0.456187													SYNE1	-0.167777			EPB41L1	-0.36122
		HSPA8	-0.0135172	LPIN2	-0.235869		Slc25a10	-0.679486													SYNGAP1	-0.528007			EPHA4	-0.390768
		EEF2	-0.0213169	ZC3H7B	-0.294688		Slfn5	-0.991199													SYNJ1	-0.33092			EPN1	-0.118117
		NDST1	-0.0320451	INPP4A	-0.199392		Rassf7	0.494388													SYT1		-0.0616962		EXTL3	-0.0751392
		ARF3	-0.0213322	PDE4B	-0.160439		4930556J24Rik	-0.786438													SYT11		-0.321425		FAM120A	0.028678
		ADGRL1	-0.0148751	LRRC8B	0.122529		Zfp664	0.358383													TANC2	-0.0659564			FAM171B	0.156599
		MYO9A	-0.0153668	EHMT1	-0.157308		Caprin2	-0.972329													TCF25	-0.0558984			FAM91A1	0.251094
		STXBP1	-0.00780562	MFHAS1	0.175373		Rasl10b	1.12167													TENM3	-0.488829			FASN		-0.392936
		APC	0.0135576	ADD1	-0.182246		Mettl1	-0.457004													TLN2	-0.407073			FAT1	0.0318582
		CTNNB1	0.00934981	ARHGAP21	0.20521		Cd33	2.22479													TMEM178B	-0.0413906			FAT2	-1.18888
		SCN8A	0.0166413	UBR5	-0.469703		Neu4	0.618374													TMEM38B	-0.0926509			FAT3	-0.452729
		NAV3	0.0117674	MAPK8IP3	-0.296066		Pias3	-0.433019													TMOD2	0.246716			FAT4	-0.258117
		STX1B	-0.0104481	GBF1	-0.510959		Adck5	-0.642917													TNKS2	0.125033			FBXL16	0.114801
		ATP2B2	-0.0125127	KLC1	-0.144959		Tmem18	0.576149													TNRC18	-0.350675			FBXL19	-0.015327
		KMT2D	0.0123606	DOT1L	-0.252859		Ube2e1	0.634148													TRAK2	0.280274			FBXO41	-0.12425
		HIPK2	0.00213095	ATG2A	-0.414292		Dusp12	0.387618													TRIM37	-0.168865			FCHO1	-0.120002
		APBA1	0.00132903	DAB2IP	-0.1873		Egln1	0.53443													TRIM9	-0.313595			FKBP8	0.238314
		NRXN2	-0.00139209	RALGAPB	-0.331161		Gmeb2	0.377281													TRIO	-0.449074			FOXK2	0.310265
				NCS1	0.19887		Mcrs1	0.412404													TTC3	-0.217929			FOXO3	-0.266238
				PDE4DIP	-0.24942		Nbdy	0.9747													UBR3	-0.411763			FRMPD4	0.143304
				KDM4B	-0.371889		Cacna1g	-1.32913													UBR4	-0.272048			FRY	-0.517587
				PRICKLE2	-0.170238		Prdx4	0.986784													UBR5	-0.469703			FSCN1	0.09557
				ANKRD17	-0.316886		Ipp	-0.460033													UNC13A	-0.472541			FYN	0.0262552
				APP	-0.314453		Cenpb	-0.557188													UNC13C	-0.239855			GABBR1		-0.0223105
				SYN1	-0.135175		Msx2	0.61876													UNC80	-0.487797			GABBR2	-0.393116
				HEATR5B	-0.570478		Tmem47	1.01375													USP9X	-0.248784			GARNL3	-0.109776
				EGR1	0.171016		Rgs7bp	0.673669													VPS13D	-0.169002			GAS7	0.0791964
				TLN2	-0.407073		Pnma3	-0.684915													WDFY3	-0.330318			GBF1	-0.510959
				SYNGR1	0.247486		BC030500	0.725018													WNK1	0.0381593			GIT1	0.0995998
				TNRC18	-0.350675		Slc27a1	-0.786175													YWHAG	-0.0391844			GLUL		-0.014432
				NCDN	-0.160494		Fam111a	-0.369487													ZBTB18	0.0796933			GNAL	0.132203
				SEC23A	-0.123007		Dynlrb1	0.544904													ZFP106	0.140968			GNAO1	-0.0582863
				SCD2	-0.151238		Dnajc28	0.580271													ZYG11B	0.130724			GNAS	0.203506
				MED16	-0.185905		Pdgfb	-0.849935																	GNAZ	0.298985
				SLC8A1	-0.344377		Gm42421	1.12525																	GNB1	0.237517
				MAGED1	-0.162386		Rtn2	1.46904																	GPAM	-0.109115
				AGAP1	-0.120864		Zfp558	0.370358																	GPM6A		0.238706
				MYT1L	-0.130071		Cav1	0.584908																	GPR158	-0.059832
				RAP1GAP	-0.163678		Bola1	1.07663																	GPR162	0.210278
				SMARCA4	-0.298563		Rad54b	-1.55458																	GPRIN1	0.0184616
				UNC13A	-0.472541		Ftsj3	-0.38545																	GRAMD1B	-0.270668
				CLTC	-0.250093		Zbtb14	-0.412734																	GRIK3	0.0523078
				PI4KA	-0.53048		Tmem33	0.620176																	GRIK5	0.431786
				UBAP2L	-0.169166		Nars	-0.504614																	GRIN1		-0.534799
				FBXO41	-0.12425		Paxbp1	-0.417628																	GRIN2A	-0.0486488
				MAST4	-0.420513		Hmgb2	0.505108																	GRIN2B	-0.0792969
				CAMSAP1	-0.140586		Ndufb5	0.444938																	GRM4	-0.582264
				TTYH3	-0.125238		Klc3	-0.897623																	GRM5	-0.279385
				NLGN3	-0.290444		2310009B15Rik	2.60321																	GSK3B	0.0520428
				DOCK3	-0.357878		Epm2a	0.64986																	GTF3C1	-0.597384
				RAPGEF4	-0.199263		Gm4924	-1.24141																	GTF3C2	0.0936616
				MACF1	-0.479155		Alg3	-0.433481																	HCFC1	-0.189214
				PITPNM1	-0.195636		Plcd3	-0.876813																	HCN2	-0.496456
				RASGRF1	-0.233983		Tnfrsf21	-0.457449																	HDAC4	0.23155
				GPM6A	0.238706		Hoxb5	1.21804																	HDAC5	-0.129053
				CDC42BPA	-0.188949		Gamt	0.560365																	HDLBP	-0.251063
				PRKCG	-0.230751		Mtif2	-0.525458																	HEATR5B	-0.570478
				PHLDB1	-0.30083		Slc39a13	-1.2842																	HERC1	-0.370325
				COBL	-0.143371		Uba52	0.504623																	HERC2	-0.761859
				NPTXR	-0.184392		Dcaf4	0.671939																	HIPK1	-0.0461931
				ADCY5	0.223428		Cdc42se1	0.585545																	HIPK2	0.00213095
				RTN1	0.141257		Clcn5	-0.943986																	HIPK3	0.192095
				NCOA2	0.10165		Cnih3	0.709331																	HIVEP1	-0.113564
				FAM171B	0.156599		Cox14	0.823149																	HIVEP2	0.0529531
				DLGAP1	-0.148704		Zc2hc1c	-1.15652																	HIVEP3	-0.239311
				CACNB1	-0.168552		Mrvi1	1.36103																	HK1		-0.549202
				ADNP	-0.106803		Zfp185	0.742675																	HMGXB3	0.0535355
				PREX2	-0.24389		Selenop	0.62527																	HNRNPUL1	-0.0721417
				DIRAS2	0.240146		Gm49336	0.295546																	HSP90AB1		-0.382021
				DLG2	-0.155655		Arhgap22	1.02706																	HTT	-0.466718
				CDK5R2	0.18498		Zfp930	0.606639																	HUWE1	-0.356125
				JAK1	-0.148981		Zfp472	-0.515392																	IDS	0.324524
				ZFHX2	-0.269306		Actl6a	-0.451293																	IGSF9B	-0.328183
				HTT	-0.466718		Zfp944	1.10792																	INPP4A	-0.199392
				MYO18A	-0.357325		2310039H08Rik	1.40999																	INTS1	-0.688595
				TNS3	0.227325		mt-Nd5	-1.54419																	IPO13	0.00461746
				DIP2C	-0.201712		Kctd18	-0.339963																	IPO4	-0.369975
				BCL9L	-0.113832		Psmb5	0.44903																	IPO5	-0.290487
				LRP1	-0.654106		Adat1	0.465726																	IQSEC2	-0.150979
				BCR	-0.0982882		Ptger1	-0.638124																	IQSEC3	-0.274414
				SLC1A2	-0.270574		Gria4	0.458696																	IRS2	-0.108657
				MTMR4	-0.206713		Slitrk3	-0.874159																	ITPR1	-0.462498
				SV2A	-0.19974		Mad1l1	-0.574055																	ITSN1	-0.0783279
				TSHZ1	0.142828		Rbm25	-0.643354																	JAK1	-0.148981
				MGAT5B	-0.168129		Man2b1	-0.929556																	JPH3	-0.0642705
				SGIP1	-0.112449		Mettl15	0.373576																	JPH4	-0.146514
				JPH4	-0.146514		Fxyd2	-2.0194																	KALRN		-0.513688
				UBQLN2	0.255945		Rtl4	1.14728																	KCNA2	0.618517
				KIF1A	-0.350344		Trpm2	-1.02519																	KCNB1	0.508973
				PTEN	0.239088		Fam72a	-1.44511																	KCNC3	0.971327
				HERC2	-0.761859		Zfp131	0.565022																	KCND2	0.232887
				CLSTN1	-0.241548		Oser1	2.35519																	KCNH1	0.324369
				PTK2	-0.153639		Arl14ep	0.328689																	KCNH3	0.235719
				PTPRT	0.184956		Pef1	0.744839																	KCNH7	0.82297
				NISCH	-0.288708		Homer3	-0.431256																	KCNMA1	0.0927902
				ARHGEF12	-0.136456		Atf7	-0.605804																	KCNQ2	-0.00646059
				SPHKAP	-0.264044		Xpc	-0.601953																	KCNQ3	0.369407
				SMPD3	0.16715		Prr11	-0.7																	KCNT1	0.222624
				EPN1	-0.118117		Unc5a	0.608272																	KDM4B	-0.371889
				NDRG4	-0.170723		Map6d1	0.523679																	KDM5C	-0.437874
				NCAM1	-0.408723		Akap8l	-0.877504																	KDM6B	-0.355399
				CHD8	-0.313875		Atp6v0d1	0.370669																	KIF1A		-0.350344
				SETD5	0.111796		Mrm2	0.493761																	KIF1B		-0.427245
				TRO	-0.328146		Pi4k2b	1.28379																	KIF21A	-0.194387
				KIF5A	-0.403184		Bloc1s2	0.882144																	KIF21B	-0.0686482
				CIT	-0.244739		Irx5	0.676974																	KIF3C	-0.0136923
				DYNC1H1	-0.69428		Pdlim2	2.11544																	KIF5A		-0.403184
				CABIN1	-0.334423		Fgfbp3	-0.953781																	KIF5C	-0.081345
				ANAPC1	-0.324254		Pnck	0.344904																	KIFC2	0.0863419
				NCAN	-0.23758		Impa2	0.641447																	KLC1	-0.144959
				ZEB2	-0.12226		BC052040	0.371657																	KLHL22	-0.284415
				AP3D1	-0.275142		Slc1a5	-1.23439																	KNDC1	-0.0497709
				ATP5A1	-0.13501		Zbtb4	-0.40963																	LARS2	-1.05512
				MAPKBP1	-0.283347		Ndufa2	0.721421																	LHFPL4	0.660333
				KCNH1	0.324369		C1galt1	1.36278																	LINGO1	0.703325
				ZFP106	0.140968		Cd151	-0.756101																	LLGL1	-0.0686368
				DNAJC6	-0.174058		Tmsb15l	1.7075																	LMTK2	-0.130636
				TTYH1	0.13547		Hells	-0.504076																	LMTK3	-0.799552
				RAP1GAP2	-0.0978734		Tmem161b	-0.999929																	LPIN2	-0.235869
				NR2F1	0.0903035		Ccdc112	-0.365444																	LRP1		-0.654106
				SNAP91	0.139664		Cyb5r4	0.499278																	LRP3	0.366372
				MYO16	-0.268514		Ncoa6	0.341815																	LRP8	0.0257196
				VAMP2	0.144744		Prr3	-0.404383																	LRRC41	-0.044118
				TULP4	0.136593		Klhdc4	-0.445112																	LRRC4B	0.0527883
				PLP1	-0.360167		Ndufab1	1.57001																	LRRC7	0.264621
				CLASP2	-0.116696		Xkr7	-1.15876																	LRRC8B	0.122529
				PTPRN2	0.195064		Zfp821	0.301082																	LRRN2	0.165663
				GARNL3	-0.109776		Mapk15	-1.13151																	LYNX1	0.893295
				MAP4	0.117504		Haus2	0.397094																	MACF1	-0.479155
				ASH1L	-0.405541		Emc9	0.526526																	MADD	-0.26521
				ULK1	-0.172459		Ugcg	0.687661																	MAGED1		-0.162386
				FRMPD4	0.143304		Zkscan7	1.06137																	MAGI2	0.0790686
				MINK1	-0.148893		Efcab6	-0.918077																	MAN2A2	-0.56661
				CALM1	0.206854		Cep126	0.811545																	MAP1A		-0.344613
				ACO2	-0.143977		Peli2	0.32654																	MAP1B		-0.150919
				TBC1D9	-0.123304		Rer1	0.591411																	MAP2		0.188137
				SORT1	0.161178		Sp5	-0.486218																	MAP3K12	-0.134153
				BAZ2A	-0.176437		Ddx19b	0.467396																	MAP4	0.117504
				ANKRD11	-0.163941		Slc4a2	-0.609816																	MAP4K4	-0.503686
				TTC3	-0.217929		Klhl20	-0.508859																	MAP7D1	-0.289577
				APLP1	0.140631		Trpt1	0.787612																	MAPK1	0.223749
				NAV2	-0.386189		P4ha2	-1.24429																	MAPK4	0.177668
				FSCN1	0.09557		Crip1	1.92866																	MAPK8IP1	0.275423
				MAP3K12	-0.134153		Thap11	0.459337																	MAPK8IP3	-0.296066
				FRY	-0.517587		Myo1g	-1.21234																	MAPKBP1	-0.283347
				TMEM63B	-0.226165		Ifngr2	0.715209																	MAST1	-0.172557
				USP34	-0.286579		Sfxn2	-0.553626																	MAST2	0.00292583
				SRGAP3	-0.196433		Srd5a3	-1.45984																	MAST4	-0.420513
				MYH10	-0.44762		Cdpf1	1.76226																	MAZ	-0.139398
				RTN4	-0.107234		Rab32	-1.9922																	MBD5	0.0638525
				PCDH1	-0.270614		Slco3a1	-0.708264																	MBP	-0.154359
				CRMP1	-0.120817		4931414P19Rik	-0.6467																	MED13	-0.074661
				ATP9A	0.163568		P4htm	1.06846																	MED13L	0.0540351
				CDC42BPB	-0.187068		Eya4	0.634563																	MED14	-0.0730443
				UHRF1BP1L	-0.119863		Spidr	-0.789924																	MED16	-0.185905
				ABR	-0.100308		Slc25a34	-1.39213																	MEF2D	-0.017896
				ARPP21	0.1673		Rwdd4a	0.468111																	MFHAS1	0.175373
				FASN	-0.392936		Pde8b	0.81899																	MGAT5B	-0.168129
				NUP98	-0.244548		Guk1	0.538096																	MIB1	-0.0984632
				CBX6	-0.0665564		Zfp746	-0.436491																	MICAL2	-0.0815476
				NACAD	-0.0993602		Gpr153	0.877557																	MINK1	-0.148893
				ARHGAP32	-0.214705		Tram1l1	-0.797112																	MMP24	0.434022
				LRRN2	0.165663		Nsmce2	-0.301507																	MON2	-0.518767
				HDAC5	-0.129053		Ptdss2	0.673587																	MPRIP	0.485411
				CDK5R1	0.164515		Vma21	0.982065																	MTMR4	-0.206713
				ARRB1	0.106422		Tmsb15b2	1.77661																	MTOR	-0.61388
				CAMTA2	-0.136078		Acp6	0.356519																	MYCBP2	-0.417966
				ATP1A1	-0.288227		Zfp788	0.349269																	MYH10	-0.44762
				TRAPPC10	0.114205		Rnf121	-0.927806																	MYO10	-0.543766
				NPAS2	0.128511		Ndst3	-2.13856																	MYO16	-0.268514
				PLXNA2	-0.267211		Fcer1g	0.933505																	MYO18A	-0.357325
				CRTC1	-0.0962279		Creld1	-0.791533																	MYO5A		-0.141763
				IQSEC2	-0.150979		Tm9sf1	-1.23324																	MYT1L	-0.130071
				PTPN11	0.103523		Yif1a	0.841568																	NACAD	-0.0993602
				NWD1	-0.205956		Reep6	-1.12653																	NAT8L	0.0921898
				MADD	-0.26521		Cited1	0.767068																	NAV1	-0.163966
				CUL9	-0.46476		Btf3	0.596793																	NAV2	-0.386189
				PHYHIP	0.0999128		Hmbs	0.797372																	NAV3	0.0117674
				PSD	-0.119579		Emp2	0.9921																	NBEA	-0.109571
				TRRAP	-0.558634		Gpr135	1.24322																	NCAM1		-0.408723
				BPTF	-0.358665		Pmch	0.962631																	NCAN		-0.23758
				POLR2A	-0.307206		Supt5	-0.351142																	NCDN		-0.160494
				ARHGEF4	-0.17245		Adamts8	1.02008																	NCKAP1	-0.0215208
				ATP6V1B2	-0.0777243		Ifitm10	0.969299																	NCOA1	0.220694
				CTNND2	0.0756543		Gm29394	1.07734																	NCOA2	0.10165
				PPP2R5B	0.118883		Zfp212	-0.433943																	NCOA6	0.341815
				GPR162	0.210278		Ncf4	2.06944																	NCOR1	0.0550357
				UNC13C	-0.239855		Irak4	-1.13692																	NCOR2	-0.242979
				HUWE1	-0.356125		Prorp	-0.668504																	NCS1	0.19887
				TRPM3	-0.180641		Rps17	0.531593																	NDRG2	-0.0451083
				ADAP1	0.157861		Pars2	-0.409167																	NDRG4		-0.170723
				USP9X	-0.248784		Aste1	-1.42695																	NDST1	-0.0320451
				RAPGEF2	-0.146148		Nrg3	-0.434357																	NEDD4		-0.44748
				MAST1	-0.172557		Kxd1	0.50165																	NEURL4	-0.232742
				ADARB1	-0.0720284		Gabpb2	1.2334																	NF1	-0.201488
				SPAG9	-0.111386		Mafg	0.577914																	NFIC	-0.314681
				DIDO1	-0.225953		Tgfbr3	-2.09231																	NFIX	-0.0474724
				FBXL16	0.114801		Slc2a1	-1.16623																	NGEF	-0.182944
				TUBB3	-0.0884243		Rad52	2.24249																	NHSL1	-0.087678
				GIT1	0.0995998		Mgll	0.460897																	NISCH		-0.288708
				SIPA1L2	-0.160057		Igsf8	-0.864807																	NLGN2	0.0417078
				PLXND1	-0.191004		Polr1e	-0.34485																	NLGN3	-0.290444
				ANK2	-0.249571		Vgll3	1.53626																	NOMO1	-0.32414
				CUX2	-0.103585		Zfp553	-0.407497																	NPAS2	0.128511
				CAND1	-0.121237		Samd12	0.718279																	NPTXR		-0.184392
				ZYG11B	0.130724		Smc1a	-0.57921																	NR2F1	0.0903035
				FAT3	-0.452729		Synpo2	-0.557324																	NRGN	0.144691
				NSD1	-0.16246		Slc30a10	0.779691																	NRIP1	-0.0100712
				PCDHA4	-0.149572		Lingo1	0.703325																	NRXN1		-0.645519
				CPLX2	0.251528		G6pdx	-0.293961																	NRXN2	-0.00139209
				PTCH1	-0.163299		Trmt13	-0.473019																	NRXN3		-0.457416
				SCN2A	-0.138309		Isg20l2	0.869506																	NSD1	-0.16246
				CHD6	-0.271799		Atp6v0e2	0.875283																	NSF		-0.0668565
				FAT4	-0.258117		Aifm1	-0.540769																	NTRK2		-0.161032
				DIP2B	-0.168984		Zc3h13	-0.843806																	NTRK3	0.276691
				AUTS2	-0.131284		Sec22c	0.494558																	NUP98	-0.244548
				TSC2	-0.230217		Gtdc1	0.532711																	NWD1	-0.205956
				SRRM2	-0.241968		Zfp317	0.344414																	OGDH	-0.379408
				WNK2	-0.119534		Pxk	-0.448988																	OLFM1	-0.00317179
				ARID1A	-0.175009		Zfp872	-1.74705																	OXR1	0.14418
				NTRK2	-0.161032		Itm2a	0.865747																	PACS1	-0.0650434
				CELF5	0.110922		Tmem62	-0.665812																	PACS2	0.338392
				SAMD4B	-0.0955255		5730409E04Rik	0.714904																	PAK6	-0.0410149
				ARFGEF1	-0.112011		Bcl2l2	-0.390427																	PCDH1		-0.270614
				CELSR2	0.312515		Psma7	0.38726																	PCDH10	0.0296861
				GNAL	0.132203		Nkrf	-0.513915																	PCDH7	-0.131141
				PRKCE	0.127707		Rps27	1.06732																	PCDH9	0.18656
				CAMK2N1	0.224723		Gorab	0.528732																	PCDHA4	-0.149572
				EML2	-0.0934824		Brdt	0.901241																	PCDHAC2	0.0429685
				EEF1A2	0.202896		Cox5b	0.718565																	PCDHGA12	-0.0813701
				ATG2B	-0.220154		Atp5g1	0.863685																	PCDHGC3	-0.0627956
				LMTK2	-0.130636		Tmem167	0.885908																	PCLO		-0.160027
				ARHGEF17	-0.123314		Atf5	1.38638																	PCNX	-0.412465
				PRPF8	-0.369829		Hpcal1	0.529045																	PDE2A	-0.108593
				OXR1	0.14418		9330159F19Rik	-0.378141																	PDE4B	-0.160439
				CACNA1A	-0.230119		Cycs	1.13897																	PDE4DIP	-0.24942
				WDFY3	-0.330318		Bbip1	0.78939																	PDE8B	0.81899
				KIFC2	0.0863419		Cdk12	-0.479938																	PDS5B	-0.38927
				SLC17A7	0.179156		Kdm7a	0.48518																	PDZD2	-0.0224653
				RTN3	0.0883897		Dffa	0.374786																	PDZD8	0.014288
				TPPP	0.129596		Gpn3	-0.33318																	PEG3	-0.424481
				MAP1A	-0.344613		Chd3	-0.507787																	PER1	-0.617749
				ZMIZ2	-0.0796272		Lpcat3	-0.898251																	PFKM	-0.385552
				NAT8L	0.0921898		Isca2	0.889258																	PGM2L1	-0.222268
				GAS7	0.0791964		Gm4841	-1.06231																	PHACTR1	-0.0274295
				NCOR2	-0.242979		Hnrnpm	-0.395701																	PHF12	-0.0575381
				EP300	-0.164783		Zfp729b	-0.508127																	PHF20	-0.180593
				PCDH7	-0.131141		Rpl13	1.572																	PHLDB1	-0.30083
				PLXNA4	0.210263		Acy1	-0.575503																	PHYHIP	0.0999128
				MAGI2	0.0790686		H3c6	1.43039																	PI4KA	-0.53048
				SRCIN1	-0.1901		Map7d1	-0.289577																	PIGQ	0.133615
				PDE2A	-0.108593		Exd1	1.36011																	PIKFYVE	-0.102006
				SPTBN2	0.211331		Luzp2	0.472672																	PINK1	-0.0369025
				ALS2	-0.134429		Ube2b	0.394391																	PIP5K1C	-0.0555888
				SCAP	-0.180938		Nxpe4	1.68587																	PITPNM1	-0.195636
				HERC1	-0.370325		Pimreg	0.534175																	PITPNM2	0.020785
				DLC1	-0.132635		Thap2	0.684243																	PJA2		-0.204187
				BIRC6	-0.347528		B3galt6	0.811139																	PKD1	-0.0548539
				SBF1	-0.0958434		Pcdhb8	-1.32586																	PKP4	0.0203055
				WDR13	0.0736544		Cemip2	-1.01465																	PLCB1	-0.0513418
				ZMIZ1	-0.0838949		Blcap	1.28174																	PLCH2	-0.460326
				HNRNPUL1	-0.0721417		Scrn2	-0.57739																	PLD3		-0.112592
				ZNFX1	-0.211671		Tusc1	1.17617																	PLEC	-0.128787
				ZER1	-0.0966124		Pacsin3	-0.322399																	PLP1	-0.360167
				ATP2B4	-0.165231		Gtf3a	0.438632																	PLXNA1	-0.601019
				MYCBP2	-0.417966		Tmem159	0.731801																	PLXNA2	-0.267211
				KIF5C	-0.081345		Fgf10	1.49896																	PLXNA4	0.210263
				MED13	-0.074661		Dock8	-1.24753																	PLXNB1	-0.0839691
				DLGAP4	0.0512693		Surf1	0.320846																	PLXND1	-0.191004
				NRGN	0.144691		Ostc	0.915549																	POLR2A	-0.307206
				DAPK1	-0.107828		Pced1b	-0.618457																	PPARGC1A	0.389934
				CAMKK2	0.0937113		Pnlip	-1.15558																	PPFIA3	-0.38241
				AFF3	-0.113043		Zfp141	-0.666661																	PPM1E	-0.0412539
				FCHO1	-0.120002		Notch2	-1.88295																	PPP1R9B	-0.0329786
				SYNE1	-0.167777		Ccdc34	-0.52432																	PPP2R1A		-0.0562198
				DNM1	-0.0779687		Rpl41	0.733348																	PPP2R2C	0.341369
				DMXL2	-0.25306		Prpf3	-0.645919																	PPP2R5B	0.118883
				DICER1	-0.110791		Slc25a46	0.313044																	PPP3CA		0.0916174
				BCAN	-0.159596		Safb	-0.433494																	PREX1	-0.309756
				ENC1	0.165153		Gm7324	2.11697																	PREX2	-0.24389
				CDKL5	-0.0784717		Ube2c	0.746633																	PRICKLE2	-0.170238
				DTX1	-0.0572676		Wdr76	-0.828359																	PRKACB	-0.0332125
				HMGXB3	0.0535355		Kif4	-0.769493																	PRKCB		0.0661579
				IRS2	-0.108657		Tsen15	0.502713																	PRKCE	0.127707
				DGKZ	-0.0900254		Cd109	-2.14518																	PRKCG		-0.230751
				ARAP2	0.0965688		Prkag2	0.319158																	PRPF8	-0.369829
				CYFIP2	-0.119155		Osbpl9	-0.471656																	PRR12	-0.458116
				R3HDM1	-0.0615813		Mrps2	0.484504																	PSAP		-0.239985
				SYNPO	-0.114122		Khsrp	-0.308333																	PSD	-0.119579
				MIB1	-0.0984632		Exosc1	0.635835																	PTCH1	-0.163299
				NF1	-0.201488		Men1	-0.468985																	PTEN	0.239088
				UBE3C	-0.0632122		Ppp1r18	-0.367666																	PTK2	-0.153639
				MICAL2	-0.0815476		Txndc5	0.597923																	PTK2B		-0.284572
				GTF3C2	0.0936616		Vps29	0.350598																	PTPN11	0.103523
				SKI	-0.0565661		Timp4	0.358702																	PTPN5	-0.0485577
				PUM1	-0.0987459		Ripk3	-1.73212																	PTPRD	0.031052
				PIP5K1C	-0.0555888		Ybx2	1.73587																	PTPRF	-0.103965
				AP2A2	0.060102		Rilp	-1.15167																	PTPRJ	0.14059
				ARHGEF11	0.0664462		Fzd3	0.790496																	PTPRN2	0.195064
				NFIX	-0.0474724		1700028P14Rik	0.878456																	PTPRS		-0.0979307
				APC2	-0.29028		Frmd5	-0.440414																	PTPRT	0.184956
				GNAO1	-0.0582863		Sgpp1	-0.831718																	PUM1	-0.0987459
				LLGL1	-0.0686368		Cox7a2l	0.852078																	PUM2	0.242994
				KIF21B	-0.0686482		Ptbp3	0.435482																	R3HDM1	-0.0615813
				PPP2R1A	-0.0562198		Rap2c	0.625245																	R3HDM2	-0.0196312
				ITSN1	-0.0783279		Psmb1	0.366657																	RALGAPA1	-0.143166
				EP400	-0.24121		Ccdc167	1.01368																	RALGAPB	-0.331161
				PLD3	-0.112592		Pcp2	0.932301																	RALGDS	0.344228
				SPRED1	0.147635		Sh3bgrl2	-0.729785																	RAP1GAP	-0.163678
				ANKRD52	0.0762198		Evx1	1.36121																	RAP1GAP2	-0.0978734
				PTPRJ	0.14059		Maml1	0.803043																	RAPGEF1	-0.060985
				PPP3CA	0.0916174		Zscan12	-0.652864																	RAPGEF2	-0.146148
				AKAP9	0.0848163		Tmem19	0.841875																	RAPGEF4	-0.199263
				GPAM	-0.109115		Plin2	-0.47535																	RAPGEFL1	-0.0376545
				GSK3B	0.0520428		Med30	0.512332																	RASGRF1	-0.233983
				PHF12	-0.0575381		Bap1	0.374685																	RASGRP1	-0.0872706
				RASGRP1	-0.0872706		Zmat3	0.535797																	RC3H1	0.0186012
				WWC1	0.0674353		Onecut2	-0.818153																	RC3H2	0.288896
				SON	-0.235651		Helq	-0.830847																	RELN		-0.919479
				BSN	-0.205373		Tyk2	-1.32085																	RERE	-0.638544
				PACS1	-0.0650434		Fchsd1	-0.457371																	REV3L	-0.100578
				ANK1	-0.0819977		Yipf1	0.48584																	RGS7BP	0.673669
				AKT3	0.0992668		Lmo4	0.343545																	RHOB	0.118724
				NAV1	-0.163966		Pnma5	-1.45304																	RHOBTB2	-0.339042
				PAK6	-0.0410149		Kbtbd4	-0.369129																	RIMBP2	-0.287049
				SNPH	-0.063075		Vps26c	0.463272																	RPH3A	-0.229789
				GRIN2B	-0.0792969		1700010I14Rik	-1.27053																	RPRD2	-0.506837
				PCDHGC3	-0.0627956		Rps19	0.710449																	RPTOR	-0.633385
				ARID2	0.0803635		Gstm4	0.78865																	RTN1		0.141257
				RAPGEF1	-0.060985		Mgat4b	0.444571																	RTN3		0.0883897
				NSF	-0.0668565		2410131K14Rik	0.600003																	RTN4	-0.107234
				UBE3B	0.05518		Marchf8	0.43663																	RTN4R	0.522533
				HCFC1	-0.189214		Rfx2	-1.09765																	RUSC1	-0.590639
				PRKCB	0.0661579		Mtmr2	0.378078																	RUSC2	-0.421618
				ARHGEF7	0.0461655		Trim56	-0.710838																	RYR2	-0.531407
				CAMK2B	0.0595277		Nrde2	-0.589127																	SALL2	-0.405045
				CALM3	0.0974272		Lum	-2.12758																	SAMD4B	-0.0955255
				DUSP8	-0.0544277		Doc2g	-0.814261																	SAP130	0.196946
				SLC6A1	-0.125225		Aldh7a1	-0.505025																	SASH1	-0.336024
				PTPRS	-0.0979307		Insyn2b	1.14598																	SBF1	-0.0958434
				MED14	-0.0730443		Arhgef37	-0.954047																	SCAF1	-0.604477
				ACTB	0.0579045		Lpar1	-0.856284																	SCAP	-0.180938
				RALGAPA1	-0.143166		Bcl6b	0.687662																	SCD2	-0.151238
				TCF25	-0.0558984		Tnfaip8	0.644426																	SCN2A	-0.138309
				CPLX1	-0.104461		5430403G16Rik	1.29441																	SCN8A	0.0166413
				PTPN5	-0.0485577		Sav1	0.780939																	SEC14L1	-0.214879
				TSC22D1	-0.0516196		Adgrb3	-0.82977																	SEC16A	-0.115442
				KCNT1	0.222624		Rps12	0.694035																	SEC23A	-0.123007
				PCDHGA12	-0.0813701		Tmem134	0.87739																	SECISBP2L	0.148629
				YWHAG	-0.0391844		Cib2	0.584628																	SETD5	0.111796
				ZCCHC14	-0.056278		Ildr2	0.685508																	SETX	-0.0607021
				PIGQ	0.133615		Proca1	0.909008																	SEZ6L2		-0.655555
				ADCY1	0.0649556		Ldlrad3	-1.24387																	SGIP1	-0.112449
				RHOB	0.118724		Apbb1ip	-0.869291																	SGSM2	-0.19142
				TCF4	0.0467141		Utp14b	-0.30106																	SH3BP4	0.17356
				MAP1B	-0.150919		Ethe1	0.780661																	SHANK1	-0.282994
				PIKFYVE	-0.102006		Gm21958	0.760633																	SHANK2	-0.5205
				HIVEP1	-0.113564		Fyb	-0.937189																	SHANK3	-0.0132057
				SEC16A	-0.115442		Brpf1	-0.481192																	SIPA1L1	0.0243074
				HIPK1	-0.0461931		Kiz	0.943714																	SIPA1L2	-0.160057
				DISP2	-0.119097		Mettl21a	-0.647219																	SIPA1L3	-0.298649
				BRSK2	-0.049403		Syde1	1.25181																	SKI	-0.0565661
				CPE	-0.0661772		Idua	-1.58895																	SLC12A5		-0.79078
				PLCB1	-0.0513418		Mrs2	0.403605																	SLC12A6	-0.461386
				PLEC	-0.128787		Ppm1g	-0.404996																	SLC17A7		0.179156
				VPS41	-0.0364844		Zbtb46	-0.515011																	SLC1A2		-0.270574
				MED13L	0.0540351		Tchp	-0.441317																	SLC22A17		-0.615542
				AATK	0.0616126		Cdc25c	0.595587																	SLC24A2	-2.20177
				SLC4A3	0.0409551		Anapc5	0.472103																	SLC25A23	0.252251
				NHSL1	-0.087678		Bend4	-0.594733																	SLC4A3	0.0409551
				AAK1	-0.0452627		Marchf2	-0.303526																	SLC4A4	-0.388983
				AGTPBP1	-0.0465991		Adra1a	-1.32089																	SLC4A8	-0.612202
				JPH3	-0.0642705		Ttf2	-0.430182																	SLC6A1	-0.125225
				CACNB3	0.0662665		Mkrn1	-0.367122																	SLC6A17	-0.63169
				PRKACB	-0.0332125		Gm20441	0.620085																	SLC8A1	-0.344377
				MBP	-0.154359		Naa40	-0.343852																	SLC8A2		-0.665631
				DPYSL2	0.121055		Clasrp	-0.628275																	SLITRK5	0.052396
				STRN4	-0.0312421		Acbd4	-0.611509																	SMARCA2	-0.346589
				CUX1	0.0419269		Dnajc11	-0.332552																	SMARCA4	-0.298563
				KCNMA1	0.0927902		Foxp3	-0.798805																	SMARCC2	-0.35215
				NDRG2	-0.0451083		2410004B18Rik	-0.415188																	SMG1	-0.0767865
				CHN1	0.0671154		Pus7	0.392633																	SMPD3	0.16715
				MYO5A	-0.141763		Zfp410	0.514278																	SNAP25	0.262047
				ARHGAP23	-0.0417965		Eya2	0.739825																	SNAP91		0.139664
				DTNA	-0.0485788		Apln	1.20209																	SNPH	-0.063075
				MBD5	0.0638525		Timm9	0.600621																	SOBP	-0.0194104
				CACNA1B	-0.133719		Atoh8	-1.86812																	SON	-0.235651
				TMEM151B	-0.0578818		Vkorc1l1	0.77671																	SORBS2	-0.217492
				CLIP3	0.0285542		Sharpin	0.832636																	SORL1	-0.697258
				LRRC4B	0.0527883		Proser3	-0.385711																	SORT1		0.161178
				REV3L	-0.100578		Ctss	-1.43086																	SPAG9	-0.111386
				SLITRK5	0.052396		Lacc1	0.968329																	SPARCL1		-0.0450099
				HIVEP2	0.0529531		Cdca2	-0.464652																	SPEG	-0.0147338
				GPR158	-0.059832		Atraid	1.50779																	SPEN	-0.578219
				EIF4G2	0.135016		Whamm	-0.357213																	SPHKAP	-0.264044
				VPS13D	-0.169002		Insig1	0.719287																	SPIRE1	0.0500909
				PTPRF	-0.103965		Mtmr1	0.364555																	SPRED1	0.147635
				CAMK2A	0.045596		Trmt1l	-0.339711																	SPRN	0.586253
				PLXNB1	-0.0839691		Cdhr1	0.831805																	SPTAN1		-0.0583174
				PCLO	-0.160027		Kcnip1	0.574949																	SPTB	0.396076
				TTC7B	-0.0588899		Rhebl1	-0.787332																	SPTBN1	-0.0540786
				NBEA	-0.109571		Tmem250-ps	1.42468																	SPTBN2		0.211331
				LRRC41	-0.044118		Cnr1	0.478683																	SRCIN1	-0.1901
				NCOR1	0.0550357		Arih1	-0.368035																	SREBF2	-0.38492
				EXTL3	-0.0751392		Slc39a1	1.06062																	SRGAP3	-0.196433
				CREBBP	0.0438079		Arhgdib	0.784935																	SRRM2		-0.241968
				PPM1E	-0.0412539		Os9	-1.06019																	STK25	0.0169917
				STXBP5	-0.0382754		Tjp3	-0.662477																	STOX2	0.190678
				XPO7	-0.0414495		A130010J15Rik	0.706433																	STRN4	-0.0312421
				SYT1	-0.0616962		Ednra	1.07134																	STXBP1		-0.00780562
				TANC2	-0.0659564		Papss2	0.417483																	STXBP5	-0.0382754
				USP32	0.0398469		U2surp	-0.476531																	SV2A		-0.19974
				NLGN2	0.0417078		Iqcd	-2.74856																	SV2B		-0.038663
				SPARCL1	-0.0450099		Nutf2	1.29456																	SYMPK	-0.303941
				ALDOC	-0.0334008		S100a6	0.56094																	SYN1		-0.135175
				WNK1	0.0381593		Snrpd2	0.852934																	SYNE1	-0.167777
				AGPAT3	0.0575625		L3mbtl4	1.95891																	SYNGAP1		-0.528007
				SV2B	-0.038663		Rest	-0.494224																	SYNGR1	0.247486
				ATN1	-0.0284391		Lrig3	0.826947																	SYNJ1		-0.33092
				ATP1B1	-0.04268		Wwtr1	0.349963																	SYNPO		-0.114122
				FYN	0.0262552		Ptgfrn	-0.728421																	SYT1		-0.0616962
				TNKS	-0.0365557		Lgals7	-0.582975																	SYT7	0.678273
				AKAP6	-0.0580654		Bmi1	0.529791																	TANC2	-0.0659564
				RAPGEFL1	-0.0376545		Ptpmt1	0.77072																	TAOK1	-0.0221601
				PCDHAC2	0.0429685		Rpl23	0.81711																	TAOK2	-0.262117
				DST	-0.107062		Alyref2	-0.482327																	TBC1D9	-0.123304
				BMPR2	0.0456722		Lurap1l	0.899396																	TBC1D9B	-0.000351021
				FAM120A	0.028678		Pithd1	0.377616																	TCF20	0.0195188
				SMG1	-0.0767865		Ankrd35	-0.874168																	TCF25	-0.0558984
				DGCR2	0.056134		0610009B22Rik	0.550196																	TCF4	0.0467141
				PHACTR1	-0.0274295		Polr3g	1.14051																	TEF	0.241418
				AGAP2	0.0218621		Pla2g15	-1.07492																	THRA	0.292815
				PCDH10	0.0296861		Cars2	0.332003																	TIAM1	-0.220821
				GRIK3	0.0523078		Zfp597	0.611291																	TLE3	-0.2949
				SPIRE1	0.0500909		Ino80c	0.887947																	TLN2	-0.407073
				DOCK9	-0.0447872		Mrpl3	0.566517																	TMEM132A	-0.733682
				CDK16	-0.0242809		Rbks	1.04338																	TMEM151A	0.916752
				DAGLA	-0.0729998		Obsl1	-0.515866																	TMEM151B	-0.0578818
				SOBP	-0.0194104		Renbp	-0.59513																	TMEM63B	-0.226165
				GPRIN1	0.0184616		Radx	-0.99793																	TMEM8B	0.630603
				SETX	-0.0607021		Cdkn2d	0.390994																	TMOD2	0.246716
				ZFR	0.0220705		Nek8	-0.952055																	TNIK	-0.423805
				MEF2D	-0.017896		Zfp619	-1.13003																	TNK2	-0.495822
				STK25	0.0169917		Med4	0.536417																	TNKS	-0.0365557
				CNP	0.0341308		Slc25a51	0.247902																	TNPO2	-0.348745
				PKP4	0.0203055		Hcn4	-1.28494																	TNRC18	-0.350675
				CTBP1	-0.0181817		Afap1l1	0.884864																	TNRC6B	-0.342795
				GABBR1	-0.0223105		Mrpl55	0.529551																	TNS3	0.227325
				GLUL	-0.014432		Creld2	-0.992322																	TPPP	0.129596
				NCKAP1	-0.0215208		Nepro	-0.497613																	TRAK1	-0.212391
				KNDC1	-0.0497709		Rell2	-0.613499																	TRAK2	0.280274
				PKD1	-0.0548539		Gria1	-0.581975																	TRAPPC10	0.114205
				ELMO2	0.0199576		Ndufv1	-0.28138																	TRIL	0.536124
				DLG4	0.017891		Akap8	-0.469228																	TRIM2	-0.0140116
				SPTAN1	-0.0583174		Kcnn2	-1.91677																	TRIM3	-0.179767
				USP22	-0.0197958		Eif5b	-0.545955																	TRIM32	-0.217714
				TRIM2	-0.0140116		Atp6v0c	0.871939																	TRIM37	-0.168865
				R3HDM2	-0.0196312		Dgat2	0.506688																	TRIM9	-0.313595
				PITPNM2	0.020785		Rhno1	1.15928																	TRIO	-0.449074
				PINK1	-0.0369025		Nfatc4	-0.71397																	TRIP12	-0.392815
				PDZD2	-0.0224653		Edem2	0.697444																	TRO	-0.328146
				SIPA1L1	0.0243074		Lgi3	-0.901271																	TRPC4AP	-0.201017
				LRP8	0.0257196		Nabp1	-1.04046																	TRPM3	-0.180641
				KIF3C	-0.0136923		Twistnb	0.538227																	TRRAP	-0.558634
				SPTBN1	-0.0540786		Insig2	1.53005																	TSC2	-0.230217
				TAOK1	-0.0221601		Lbr	-1.08588																	TSC22D1	-0.0516196
				PPP1R9B	-0.0329786		Btd	0.312447																	TSHZ1	0.142828
				RC3H1	0.0186012		Tmem185a	-0.668369																	TSPAN7	-0.298476
				DLGAP2	-0.0263822		Plpp5	0.781346																	TSPYL4		-0.238569
				FBXL19	-0.015327		Ndc80	-1.05476																	TTBK1	-0.480199
				TCF20	0.0195188		Card9	-1.18305																	TTBK2	0.28197
				PTPRD	0.031052		Sh3bgrl3	0.582971																	TTC3		-0.217929
				PDZD8	0.014288		Tceanc	1.28142																	TTC7B	-0.0588899
				GRIN2A	-0.0486488		Vdac3	0.430599																	TTLL7	0.181973
				DENND5A	0.0147609		Mocs2	0.453608																	TTYH1	0.13547
				EEF2	-0.0213169		Lrfn1	-0.886429																	TTYH3	-0.125238
				NDST1	-0.0320451		Kcnh7	0.82297																	TUBB3	-0.0884243
				DPP8	0.0131063		Dysf	-0.941963																	TULP4	0.136593
				ARNT2	0.013364		Tbc1d15	-0.359907																	UBA1		-0.317564
				ATF7IP	0.0145008		Gimap8	-2.46759																	UBAP2L	-0.169166
				ARF3	-0.0213322		Hbb-bt	2.45389																	UBE2O	-0.551945
				UQCRC1	-0.00768533		Vwf	-1.44722																	UBE3B	0.05518
				SPEG	-0.0147338		Miip	1.34964																	UBE3C	-0.0632122
				STXBP1	-0.00780562		Ndufa11	0.601896																	UBQLN1	0.169004
				CELSR3	-0.03109		Lsm2	0.898791																	UBQLN2		0.255945
				APC	0.0135576		Cdhr2	-1.52853																	UBR3	-0.411763
				CTNNB1	0.00934981		Lgalsl	0.598061																	UBR5	-0.469703
				ZHX3	0.00625502		Gsto1	0.336431																	UHRF1BP1L	-0.119863
				BRSK1	-0.00944448		Gpr157	-1.28291																	ULK1	-0.172459
				SCN8A	0.0166413		Dera	0.918392																	ULK2	0.192124
				NRIP1	-0.0100712		Mlx	0.460825																	UNC13A	-0.472541
				NAV3	0.0117674		Gm27021	0.466769																	UNC13C	-0.239855
				SHANK3	-0.0132057		Fhod1	-1.6742																	UNC5A	0.608272
				ATG9A	-0.00989579		Acsl6	-0.736886																	UQCRC1	-0.00768533
				FAT1	0.0318582		Cinp	0.61074																	USP22	-0.0197958
				CPT1C	0.00863338		Akap10	0.285396																	USP32	0.0398469
				APOE	0.006802		Fam124a	0.451289																	USP34	-0.286579
				ATP2B2	-0.0125127		Prelid3b	0.524003																	USP5	-0.34666
				IPO13	0.00461746		Abcd4	1.28603																	USP9X		-0.248784
				MAST2	0.00292583		Parm1	2.49256																	VAMP2	0.144744
				KCNQ2	-0.00646059		Snrnp70	-0.756822																	VPS13D	-0.169002
				OLFM1	-0.00317179		Pet117	0.74336																	VPS41	-0.0364844
				CACNA1I	0.00478954		Cnot3	-0.340757																	WASF1	-0.19925
				DSCAML1	-0.00326304		Srrm3	-0.528271																	WDFY3	-0.330318
				ARHGAP20	0.00145604		Tmem115	-0.491779																	WDR13	0.0736544
				HIPK2	0.00213095		Mtarc2	-0.318761																	WDR6	2.6871e-05
				ATP13A2	0.00145603		Borcs7	0.789965																	WNK1	0.0381593
				APBA1	0.00132903		Foxs1	-0.484821																	WNK2	-0.119534
				NRXN2	-0.00139209		Elf1	0.588664																	WWC1	0.0674353
				TBC1D9B	-0.000351021		Chic1	1.09508																	XPO6	-0.165791
				WDR6	2.6871e-05		Zfp711	0.331421																	XPO7	-0.0414495
							Gm45213	0.799839																	YWHAG	-0.0391844
							Lrrc27	2.27073																	ZC3H4	-0.417765
							Cep89	-0.448888																	ZC3H7B	-0.294688
							Adrm1	0.399394																	ZCCHC14	-0.056278
							Ido1	1.79935																	ZEB2	-0.12226
							Daglb	0.936937																	ZER1	-0.0966124
							Eif4e3	1.31522																	ZFHX2	-0.269306
							Stx17	0.506378																	ZFP106	0.140968
							Cdh15	1.25508																	ZFR	0.0220705
							Atp5d	0.496101																	ZFYVE1	-0.288573
							Ryr1	-1.73123																	ZHX3	0.00625502
							Zc3h4	-0.417765																	ZMIZ1	-0.0838949
							Rrp8	0.440429																	ZMIZ2	-0.0796272
							Slc44a1	0.481542																	ZNFX1	-0.211671
							H2ac21	0.660335																	ZYG11B	0.130724
							Yae1d1	1.00704
							Lsg1	-0.267017
							Gm20503	1.08592
							Slc30a4	0.963321
							4930579G24Rik	1.87514
							Klf12	0.404714
							Rsph3b	1.55517
							Mrps33	0.918693
							Slc4a8	-0.612202
							Cenpn	0.871248
							Abcb9	0.458885
							Psma2	0.324738
							Zfp955b	0.382009
							Sirt7	-0.322868
							Slc25a17	-0.311088
							Exoc3l4	-1.00656
							Hbb-bs	1.27949
							Klhl29	0.339322
							Galnt2	-0.672842
							Foxp1	0.371642
							Borcs8	0.478057
							Pigb	-1.66679
							Ccdc18	-2.44776
							Fuom	0.836361
							Prpf38b	-0.430028
							Crlf2	-0.546917
							Lamtor2	0.372868
							Slc27a3	-0.559367
							Rgs5	0.413937
							Tedc2	0.432284
							Prdm8	-0.283634
							Derl2	-0.443969
							Col12a1	-2.26715
							Pip5k1b	0.814648
							Sugct	1.14093
							Zc3h18	-0.347123
							Pi4k2a	0.344453
							Gnaz	0.298985
							Asap3	-1.19121
							Cntfr	-0.765745
							Pop4	0.326046
							Taf9	0.493043
							Sox3	-0.378893
							Fadd	0.77926
							Dck	0.317363
							Gng2	0.821663
							Gpr173	1.72233
							Tm9sf4	-1.08267
							Mrpl4	0.525802
							Atg5	0.566858
							Iqgap2	-0.447123
							Senp8	0.952008
							Lsm4	0.65942
							Wdr75	-0.496907
							Slc5a7	-1.23055
							Nt5m	0.516144
							Trpm6	1.37864
							Reps2	0.339077
							Fan1	-0.650973
							Kif23	-0.857102
							Rexo5	-1.30264
							Uprt	0.545931
							Gpatch3	1.19807
							Pdcd7	-0.347645
							Rps26	0.871469
							Mlc1	-0.62561
							Itgb1bp1	0.608227
							Mif	1.12754
							Cnot9	0.403413
							Lrfn5	0.375456
							Timm22	0.709627
							Fam83d	-0.8856
							Sphk1	2.27258
							Cntln	-1.19939
							Slirp	0.7139
							Wdcp	-0.571532
							Kcnc3	0.971327
							Mettl22	0.639311
							Cyb5b	0.473043
							Pkd1l3	0.636741
							B3gat1	0.580264
							H4c3	0.648326
							Klhdc7a	-0.842827
							Cdc42ep2	0.448701
							Tmed7	0.287316
							Ddx23	-0.352609
							Swsap1	-0.695791
							Syt10	-1.23942
							Npdc1	0.446553
							Mllt3	-0.240118
							Nudt13	-0.450997
							Atxn7l2	-0.479992
							Pradc1	0.941938
							Ascc2	-0.559103
							Lfng	-1.01243
							Acot1	0.318223
							Ciart	-0.445513
							Lrp6	-0.790389
							Tspan3	0.559594
							Fam122b	-0.565058
							Btg2	0.666565
							Maneal	-0.631841
							Decr2	0.553604
							Gm7072	0.866567
							Irx3	-0.524423
							Gprin3	0.419174
							Yipf3	-0.574506
							Mmgt1	0.71154
							Gm17349	-1.30272
							Rnf185	0.359253
							Atg9b	1.51076
							Lrfn3	1.08763
							Ppp1cc	0.568357
							Anks3	-0.400152
							Ccdc9	-0.303513
							Crim1	-0.539173
							Slc38a1	-0.528224
							Card19	1.56149
							Ppp1r35	-0.388394
							Ptpn18	-1.58069
							Zfand2a	0.643484
							Abcc1	-1.62836
							Rsbn1l	-0.450777
							Gm28778	0.699558
							Igfbp7	1.76374
							Lin54	0.482496
							Phox2a	-0.530214
							Trim46	-0.485007
							Chst10	0.546307
							Klf14	1.07256
							9530077C05Rik	0.677959
							Qdpr	0.360331
							Tmem106c	0.626457
							Polr1d	0.508342
							Pla2g12a	1.66271
							Acin1	-0.293528
							Ddt	0.538136
							Rab5b	0.524358
							Trmt44	-0.444358
							Mtfmt	-0.47351
							Ago3	-0.393981
							Drosha	-0.268758
							Pot1b	-0.496803
							Nubp2	0.333643
							P2rx4	1.51077
							Foxk2	0.310265
							Lrrc6	-0.44703
							Zfp24	0.234527
							Rpl27a	0.771935
							Zfp964	0.773137
							Itfg1	0.582063
							Smarcc2	-0.35215
							Plekhd1	-1.23618
							Rgs17	0.482099
							Mtbp	-0.660424
							Zfp326	-0.289542
							4930503L19Rik	0.560615
							Med25	-0.383764
							Prr19	-1.43434
							Spryd3	-0.292229
							Pdcd10	0.435435
							Asf1a	0.499608
							Knstrn	0.733034
							Reep3	0.878707
							Rassf3	0.521564
							Itga2b	-1.49302
							Ldb1	-0.225169
							Cers1	-0.533801
							Rbl1	-0.344328
							Sertad3	-0.685113
							C87436	1.07888
							Slc25a36	1.53152
							Zfp770	0.360411
							Rps2	0.650719
							Cd2bp2	-0.327393
							Riox1	-0.312771
							Fmo5	1.8777
							Hacd1	2.09063
							Pla2g4a	-1.00701
							Spty2d1	0.385598
							Ehhadh	-0.617659
							Zc4h2	0.274057
							Igsf9	0.501315
							Nectin2	1.54783
							Cers4	-0.884538
							Rps13	0.672492
							Rcn1	0.633328
							Gm960	1.61356
							Kcnip3	0.363443
							Vsig10l	0.983106
							Mrpl32	0.563154
							Pbdc1	0.537261
							Gm28305	-1.40015
							Gcc1	-0.372113
							Cdc42ep5	1.54077
							Zfp51	0.33547
							Gm10130	-0.847874
							Tekt4	-2.51528
							Tox	0.251707
							Cstf1	0.271194
							Zfp784	1.15158
							Galns	1.11474
							Rpl7a	0.470279
							Bcat1	-0.268265
							Hlcs	-0.502146
							Scamp2	-0.649046
							Pamr1	-1.36716
							Pfkm	-0.385552
							Syndig1l	0.406073
							Alx4	1.56067
							Psmd8	0.340929
							Vsx2	-1.40907
							Lama5	-1.90395
							Ramp2	1.41042
							Mcm7	-0.459663
							Tmem177	0.746243
							Syt7	0.678273
							Dhrs13	-1.09536
							Pex26	-0.502911
							Uhrf1	-0.632339
							Timeless	-0.923486
							Flvcr1	1.23453
							Bnip3	0.717419
							Nme3	0.909877
							Pdf	0.567926
							Tapbp	0.546595
							Pck2	-0.546673
							Retreg1	-0.886869
							Cuta	0.536945
							Marchf3	-0.553954
							Ccdc12	0.686526
							Prr14	0.226198
							Acad10	0.838098
							Otub1	0.321486
							Sema3e	-2.0807
							Chka	-0.365053
							Gm21987	0.666005
							Gm20538	0.480192
							Supt7l	-0.607268
							Pcdhb18	-1.04594
							Rpap2	-0.432391
							Chd5	-0.565986
							Tdg	0.445605
							Mfap3l	1.03607
							Zfp599	-0.453369
							Tpst1	1.10999
							Zkscan6	-0.553465
							Galnt2l	-0.621782
							Sphk2	-0.439011
							Tmem9b	0.74558
							Iqcc	0.561485
							Gpr45	1.30728
							Fcgrt	-1.37093
							Pnpo	0.473702
							Pik3cg	-0.333222
							Tmem132c	0.869168
							Ddc	-0.4513
							Ammecr1l	-0.372324
							Kmt5b	-0.284421
							Fndc9	0.931331
							Trim21	-0.94528
							Tmppe	-1.12012
							Faah	-0.754239
							Arid3b	1.1257
							Fndc10	-0.645962
							Exosc4	0.48793
							Msl2	0.336605
							Ccdc92b	0.385421
							Slc31a1	0.852097
							Tmem200a	-0.732128
							Kat2b	0.496735
							Cnn2	0.301809
							Slc7a14	-1.06991
							Sqstm1	-0.318262
							Sdr39u1	0.363468
							Hoga1	2.02665
							Chchd1	0.702892
							Adamts15	-1.44001
							Col1a1	-0.881945
							Katnal1	-0.359783
							Thrap3	-0.381756
							Mnd1	1.36783
							Rtn4rl2	0.983043
							Selenos	-0.685834
							Myl12b	0.643531
							H3c7	0.782842
							Traf3	0.532212
							Setd1b	-0.643341
							Tmem100	0.338286
							Pip5k1a	0.400124
							Ten1	0.556162
							Fignl1	-0.579584
							Cherp	-0.438091
							Aig1	-0.894496
							Ndufv2	0.412501
							Gpr88	0.715827
							Lypd6b	1.07967
							Uchl3	0.384338
							Sema6b	-0.631477
							Mtmr11	-0.731397
							Tom1	0.675734
							Lztr1	-0.35013
							Ccdc8	-0.40393
							Nup85	-0.377982
							Pebp1	0.290421
							Spata5	-0.436122
							Spp1	0.396923
							Iqce	-0.388093
							Cenpq	1.03783
							Irak2	-0.628973
							Zdhhc20	-1.33659
							Mak	-0.648594
							Rusc1	-0.590639
							Zfp148	0.316749
							Zfyve19	0.560682
							Mab21l2	-0.691725
							Nol10	-0.419843
							Sf3b4	0.627244
							Kidins220	-0.655314
							Vps53	-0.430705
							Rbfa	0.344474
							Sun2	-1.6206
							Syde2	-0.655101
							Lbx1	-3.0003
							Ikbkg	-0.369638
							Tprkb	0.495231
							Efnb2	0.612458
							Mlec	-0.73189
							Arrb2	-0.362691
							Mrps15	0.374831
							Cfap43	-2.78279
							Adgb	-0.98403
							Pnn	-0.481875
							Espn	2.26159
							Slc35b1	0.436957
							Ano4	1.50662
							Ccni	0.401318
							Adam11	1.13786
							Gem	0.42394
							Cds1	0.907475
							Nat10	-0.674303
							Map3k11	-0.454302
							Mef2a	0.305093
							Lyrm1	0.918593
							Spata13	-0.860486
							Snrpb2	0.312192
							Leng8	-0.564432
							Polg	-0.40584
							Map3k2	0.256427
							Golm1	-1.2625
							Rbm24	0.453131
							Tnk2	-0.495822
							Mgat4c	0.659771
							Rngtt	-0.541912
							Klk8	1.58288
							Brd4	-0.395603
							Cacnb4	0.586397
							Lsm14b	0.330618
							Rsph14	1.47278
							Shoc2	0.321906
							Fam91a1	0.251094
							Chrna3	-0.587791
							Commd8	0.747691
							Zfyve1	-0.288573
							C2cd2	-1.49618
							Boc	-1.68407
							Aifm2	-0.357641
							Psmb2	0.475623
							Klhl5	-0.408427
							Fastkd2	-0.347017
							Carns1	-0.583148
							Fads3	0.444525
							Ypel3	0.52542
							Lmo3	0.417399
							Srebf2	-0.38492
							Cabp7	-0.833644
							Igfbpl1	1.28919
							Zdhhc3	0.818706
							Myo1f	-0.838819
							Rpl37a	1.0974
							Trim11	-0.672455
							Ano3	0.815347
							Tbata	1.22191
							Frs2	0.394439
							Syngap1	-0.528007
							Pgm2	0.291506
							Kcnab3	0.497666
							Fkbp9	-0.687671
							Itgb5	-0.851328
							Tmem150c	0.447029
							Fam92a	0.497439
							Tle6	-0.815477
							Nectin3	0.797493
							Dph2	-0.333675
							Rgs20	0.248881
							C1qtnf2	1.62666
							Steap2	-0.753136
							Rnf215	1.07273
							Dach1	-0.266838
							Phykpl	0.648467
							Rcl1	0.527791
							Cwc22	-0.292751
							Mmp16	0.400287
							Kctd7	0.752736
							Nipsnap3b	0.389302
							Ddost	0.547877
							Plaat1	0.566935
							Gucy1b2	1.09839
							Lgals8	0.317877
							Abca5	-1.05518
							Gm45871	0.448162
							Pcgf6	-0.415065
							Cxxc1	-0.232275
							Taf1d	0.382714
							Kcns1	-1.02865
							Ccdc191	-0.827407
							Spsb2	0.642003
							Snrnp27	0.523659
							Taf5l	0.770109
							Mzt2	0.421587
							Mms22l	0.598977
							Trim9	-0.313595
							Klhl14	-0.514182
							Cep97	-0.373721
							Chat	-1.07915
							Spc25	0.73068
							Rassf10	-0.404229
							Nt5c3	0.298064
							Ttyh2	1.03117
							Chsy3	-2.12202
							Homez	-0.552827
							Baiap2l2	0.694183
							Opa3	1.06241
							Gm8773	1.035
							Pum2	0.242994
							Prorsd1	1.09324
							Ccnjl	1.02267
							Lrrc56	-1.25487
							Zdhhc6	2.08686
							Cdk6	0.634584
							Mrps17	0.498386
							Lig4	-0.458317
							Evc2	1.62088
							Tmem130	-0.689329
							Thoc5	-0.346067
							Gm21970	-0.713523
							Pde6d	0.594037
							Pgam5	0.23242
							Cd47	0.50147
							Rhoj	1.25259
							Zfp707	-0.650751
							Pigl	-0.545449
							Cox17	0.713814
							B4gat1	-0.540545
							Lrrfip2	0.310921
							Birc5	0.668671
							Fnbp4	-0.430521
							Sgo2a	-0.588806
							Mnt	-0.387823
							Cntnap5b	0.446387
							Paf1	-0.294289
							Alg10b	0.813275
							Chtf18	-0.536385
							Elavl1	0.291237
							Eea1	0.595719
							Klhl18	-0.300544
							Cntn4	-0.884096
							Endov	0.547857
							Stac2	-0.575081
							Gm20708	1.49537
							Pam	0.431008
							Fgfr2	-0.73144
							Lrrc57	0.386453
							Ung	-0.295708
							H3f3a	1.38055
							Add2	-0.348359
							Clec16a	-0.422968
							Bnip1	0.319505
							Ube2j1	0.522617
							Clk3	-0.276456
							Zcchc8	-0.413831
							Slc16a1	-0.555295
							Sst	0.541463
							Zfp260	0.549304
							Mphosph9	-0.754832
							Pcdh15	-0.753642
							Dnajc10	0.423582
							Selenot	0.718963
							Zfp943	0.555929
							Plpp7	0.925197
							Smc4	-0.29488
							Nrsn1	0.589025
							Dusp18	0.75731
							Ift52	0.378685
							Cdk11b	-0.402711
							Tspyl2	-0.329145
							Dhdh	-0.373843
							Epdr1	1.08281
							Hapln4	0.742586
							Glg1	-0.890007
							Borcs6	-0.633123
							Rpl35	0.678762
							Dsc3	-1.58352
							Zfp358	0.346239
							Tango2	0.508699
							Usp12	0.407466
							Unc50	-0.754974
							Rnf181	0.307366
							Kcnc1	-0.533485
							Cfap65	-1.21852
							1700013F07Rik	0.980403
							Cyp20a1	-0.548292
							Fancb	-0.892252
							Axin2	-0.428424
							Fpgt	0.273435
							Sema4a	-0.510885
							Alk	-1.47076
							Sars	-0.256096
							Limd2	0.499169
							Prrc2a	-0.288372
							Rhpn1	0.74783
							Tank	0.687694
							Pfn4	1.32549
							Phf23	-0.37014
							Plscr1	-0.357408
							Prkra	0.405615
							Myd88	0.717068
							H2az1	0.642867
							Tob2	-0.492556
							Myh15	-1.05066
							Desi1	0.590595
							Epb41l5	-0.506808
							Nudcd2	0.526316
							Mcm8	0.25688
							Dusp28	1.33561
							Tma7	-0.642556
							Zbtb37	-0.470213
							Ilvbl	0.946499
							Tmem246	0.815019
							Ndufa13	0.665464
							Snx25	0.881715
							Xab2	-0.466811
							Fgd2	1.05254
							Mbnl3	1.26272
							Uri1	0.299691
							Mak16	0.410714
							Tmem266	-1.40536
							Irx4	-1.37953
							Cox7b	0.720954
							Enah	-0.329692
							Card11	-1.38165
							Uvssa	-0.455582
							Adora2a	-0.783001
							Tbcel	0.441809
							Glipr2	1.05971
							4930402H24Rik	-0.491873
							Dtx3l	-0.70046
							Swi5	0.479054
							Parl	0.597758
							Lxn	0.245976
							Clybl	0.483987
							Fut8	0.609033
							Fastkd3	1.05652
							Ntan1	0.640867
							Il4ra	-1.14735
							Cebpz	-0.42909
							Fkbp1b	0.473763
							Tmem251	0.937622
							Tor1a	0.910408
							Kantr	0.521196
							Mcur1	0.541583
							Zfp219	-0.426743
							Desi2	0.651234
							Arf5	0.290797
							Cyb561d2	0.345945
							Chchd6	0.37967
							Nkd2	0.395924
							Ankra2	0.273506
							Tk2	-0.315416
							Pxn	-0.325241
							Rmi1	-1.91777
							Mospd1	0.547387
							Tmem237	0.366775
							Carf	0.440834
							Smad4	0.261517
							Gigyf2	-0.700158
							Neurl1a	-0.315341
							Xndc1	0.437475
							Baz1a	-0.475319
							Slc5a5	-1.3563
							Cep112	-0.780944
							Tial1	0.339849
							Trap1	-0.376928
							Nagk	0.469648
							Cystm1	0.953704
							Adss	-0.236823
							Egr3	0.242987
							Trpm7	0.510346
							Ppwd1	-0.457411
							Lipe	-0.542322
							Cct8	-0.394563
							Chd2	-0.623326
							Slc6a17	-0.63169
							Nr2f6	1.25221
							Kirrel2	-1.54535
							Slc9a5	-1.4745
							Plekha4	-1.0157
							Mia2	0.467955
							Csf1	1.62165
							Fdft1	-0.355287
							Gcdh	-0.448755
							Arhgef10l	-0.350039
							Chodl	1.61748
							Slc35f4	0.92581
							Prdm12	-0.526685
							Olfml3	1.80288
							Mtx3	0.337871
							Erfl	-1.48157
							Plek2	0.816103
							Txnrd3	-0.296067
							Psmd5	0.220326
							Rccd1	0.832402
							Pank4	-0.638037
							Cryz	0.429656
							Mcat	-0.355982
							Mpped2	0.44408
							Rab27a	-0.370683
							Mrpl54	0.42697
							Prr36	-0.444212
							Zfp213	0.303214
							Eif4e2	0.390902
							Mgat4a	0.716495
							St6galnac3	0.884049
							Rgs2	0.308162
							Scaf8	-0.423989
							Ak7	-0.570666
							Nek6	0.265279
							Mrc2	-1.72321
							Aldh3b1	0.258481
							BC048403	0.882761
							Gm45717	1.34802
							Dctn6	0.407692
							Slc25a23	0.252251
							H3c10	0.914297
							Prickle4	0.37816
							Gng12	0.549825
							Otub2	0.26578
							Rnf141	-0.431637
							Usp10	-0.341822
							Mrpl30	0.901872
							Nt5c2	-0.307323
							Ppcdc	0.506049
							Echs1	0.295035
							Lamtor3	0.874542
							Slc22a17	-0.615542
							Kctd15	0.504364
							Snap23	0.669225
							Krt12	1.30427
							Pelp1	-0.628667
							Hdac1	-0.245356
							Plch2	-0.460326
							Jtb	0.825757
							Pappa2	-1.26391
							Vamp8	-1.54
							Bmyc	0.474407
							Fndc3a	-0.352957
							Dpy19l1	1.17945
							Zdhhc7	0.634699
							Dguok	0.518914
							Mamdc2	-0.864332
							Pltp	-0.803608
							Dapk2	1.33489
							Kitl	0.437607
							Zkscan16	-0.507276
							Vegfc	-1.64214
							Abcg4	-0.373403
							Ift80	-0.600611
							Clic1	0.341871
							Gadd45g	0.342124
							Ticrr	-0.868808
							Ehbp1	-0.349923
							Rpl21	0.718053
							Cybc1	1.37083
							Cnbp	0.247991
							Dhx8	-0.351714
							Gpr180	-0.715429
							Fut9	0.284801
							Il17rd	-0.855672
							Crnkl1	-0.316364
							Tceanc2	0.293818
							Iqcg	-0.531284
							Hps6	-0.505892
							Runx2	1.58235
							Mgst1	1.05471
							Ccdc87	-0.958556
							H2aj	0.839747
							Tspan18	0.975771
							3830406C13Rik	0.92804
							Rbm4	0.358234
							Fv1	-0.409891
							Nfkbil1	-0.476169
							Msn	-0.335554
							Taf4b	1.22397
							Zfp40	-0.675103
							Rrp1	-0.323978
							Bphl	0.321555
							Ankef1	1.49946
							Rbx1	0.453413
							Vps52	-0.33477
							Rpp38	0.393877
							Tnfaip3	-0.77448
							Slc7a10	-1.80221
							B3galt4	0.814809
							Scrg1	1.079
							Rnf39	1.47279
							Pdgfc	-0.902613
							Wipi2	0.25812
							Tmem39b	-1.00298
							Dll3	1.52241
							Hap1	-0.254144
							Rdm1	-0.766769
							Nfatc3	0.352455
							Dnal1	0.459875
							Pip4p1	0.302411
							Smtnl2	-0.296933
							Kif2c	-0.597392
							Arhgdia	0.316729
							Mfsd6	-0.63317
							Rpl26	0.447657
							Gas8	-0.335438
							Dusp19	0.400173
							Tmem256	0.905471
							Trmt5	0.481744
							Thbs1	-1.47867
							Ubac2	-0.493986
							4931406P16Rik	-0.558682
							Thyn1	0.437628
							Timm44	-0.258311
							Lmo1	0.680588
							Lsm14a	0.315122
							Mmp24	0.434022
							Sil1	0.468785
							Bag4	0.320187
							Zfp759	-0.948338
							Hspb8	0.596349
							Cog1	-0.600297
							Septin3	0.306119
							Acss1	-0.628171
							Icam5	0.523777
							Hpca	0.4273
							Crip2	0.270228
							Ftl1	0.353066
							Cabyr	-1.45234
							Tfip11	-0.53909
							Tdrd6	-0.961297
							Msi1	-0.302143
							C1galt1c1	-1.38863
							Bbs7	-0.471919
							Nek3	-0.521372
							Exoc3l2	1.31747
							Rarg	1.63846
							Serp2	0.415674
							Gdpd1	0.325616
							Memo1	0.453567
							Tfap2e	1.41246
							Max	0.307208
							Atf2	0.338613
							Zfp280b	-0.770255
							B230217C12Rik	1.26539
							Vegfb	-0.810258
							Cd2ap	0.431899
							Mt1	0.923036
							Zfp395	0.384074
							Nkx2-1	-0.284674
							Ap3b1	-0.526556
							Mterf1a	-0.69903
							Nat14	-1.6084
							Lsm10	0.584703
							Magt1	-0.899505
							Stard13	-1.39823
							Lrrk2	-0.991117
							Nxph1	0.639487
							Aasdh	-0.740862
							Morn5	1.42168
							Crebzf	0.486751
							Brinp3	0.423014
							Rnf182	0.35321
							Ckmt1	-0.407847
							Id2	0.534494
							Egln3	0.394044
							Ap2s1	0.316315
							Hdx	-0.434217
							Rbm28	-0.330844
							Rars	-0.287052
							Dock2	-1.11111
							Ranbp1	0.391309
							Lrrc4	0.596451
							Gm8281	1.42124
							Plxnb3	1.44924
							B230118H07Rik	0.423883
							Smim27	0.497358
							Ppp4r3a	-0.30919
							Accs	-0.34904
							Shisa7	-0.448025
							Stard3	0.588771
							Ptpn4	0.268673
							Grcc10	0.392088
							Agfg1	0.272067
							Lypla1	0.437552
							Hspb6	0.977241
							Kl	-1.83998
							Metap1d	0.705683
							Ermard	-0.469889
							Stbd1	-1.48268
							Fam220a.1	0.687458
							Uevld	0.68739
							Kcnc2	-0.527231
							Tlcd4	1.72474
							Cav2	1.08807
							Egr2	-1.6087
							Nedd4	-0.44748
							Pik3c3	-0.428022
							Gas2l1	-0.403878
							Rpain	0.553818
							Bend6	0.348131
							Rpl35a	0.553888
							Bicral	0.482311
							Nmi	-0.359715
							Rps8	0.694486
							D430019H16Rik	0.595397
							Zfp207	0.254811
							Fam117a	0.697573
							Dipk2a	-0.602496
							Nmral1	-0.209562
							Kctd3	0.233028
							Gdi1	-0.33209
							Prdx2	0.272956
							Kcnb1	0.508973
							Flcn	-0.403991
							Rasl11b	0.305045
							Prodh	-0.395961
							Cdh6	-0.684991
							Lrrc59	0.284076
							Sorl1	-0.697258
							Efhc1	0.481356
							Nmnat3	-1.18562
							Ccp110	0.287598
							Mpped1	0.27503
							Slc16a2	-0.563448
							Mypop	-0.629464
							Papss1	-0.268878
							Zcchc12	-0.429908
							G6pc3	1.75191
							Gpr39	0.622448
							Hikeshi	0.534614
							Crem	0.522724
							Cbln1	0.805745
							Cobll1	-0.43753
							Usp46	0.283723
							Rassf9	-0.785581
							Gng10	0.84709
							Calml4	-0.606474
							Tollip	0.315841
							Hltf	-0.608863
							Slc9a7	0.579177
							Abcc10	-1.94437
							Slc66a2	0.56468
							Gan	-0.465612
							Commd1b	0.503998
							Atp5c1	0.28287
							Elp2	-0.386205
							Gng5	0.911042
							Ryk	0.645838
							Polr2h	0.494055
							Ppm1l	0.316968
							Shisa6	0.660485
							Srxn1	0.565489
							Nktr	-0.429326
							Sgf29	0.527926
							Apobec3	-1.09295
							Suclg1	0.296588
							Lifr	-0.753322
							Tomm22	0.756791
							Galnt13	-1.21428
							Incenp	-0.479024
							Slc15a4	-1.10073
							Rasd2	0.31497
							Arv1	1.44581
							Ddr1	-0.644721
							Ggnbp2	-0.385929
							Nop2	-0.361478
							Cic	-0.416515
							Mylip	0.424008
							Cbs	-0.487016
							Shmt2	-0.460945
							Cyp2u1	0.807728
							Cfap161	-0.514195
							Hnrnpu	-0.368198
							Nhlrc1	-0.254129
							Tkfc	-0.559171
							Rint1	-0.43644
							Samhd1	-0.341057
							Fam126b	0.312902
							Tigd2	0.327188
							Ralgds	0.344228
							Lypd1	0.565715
							Pbx2	0.551052
							Ikbip	-0.881001
							Gm20695	0.343093
							Pak4	0.277607
							1110038F14Rik	0.756478
							Pabpc1	-0.356076
							Prps1	0.422962
							Gm17018	0.370047
							Haus4	0.581373
							Gm49380	1.50662
							Hs2st1	0.31623
							Nfyb	0.343167
							Ssrp1	-0.25969
							Urod	-0.240538
							Trak2	0.280274
							Abhd12	-0.441891
							Armt1	0.337394
							Slc49a4	-0.474687
							Acss2	-0.433509
							Gys1	-0.521244
							Tmem121b	-0.891604
							Zscan25	-0.464121
							Rnf135	0.495279
							Chchd5	1.15483
							D5Ertd579e	-0.686806
							Srrt	-0.282002
							AL607142.1	-1.4195
							Eral1	0.260432
							Katna1	-0.30654
							Rbm18	0.577153
							Nckap5l	-0.485397
							Mrpl57	0.437725
							Adrb1	-1.03374
							Cops4	0.320459
							Rab11b	0.451405
							Map6	-0.33365
							Ppargc1b	-0.702085
							Ccdc151	0.783233
							Tmem186	-0.394252
							Denn2b	0.503575
							Lyrm2	0.975837
							Caskin2	-0.500395
							Ikzf5	0.618226
							Aven	0.511902
							Cyba	-1.13106
							Gpc1	0.272741
							P2rx2	1.66671
							Arl1	0.339112
							Sipa1	0.457518
							Wsb1	0.632152
							Ykt6	0.388907
							Pheta1	0.327243
							Usp21	-0.420176
							Irf2	0.31725
							Rnf19a	-0.334272
							Mrpl12	0.251203
							Sel1l3	-0.90825
							Slc6a20a	-1.28941
							Fip1l1	-0.357725
							1810058I24Rik	0.840987
							Abhd8	0.52312
							Ogfrl1	0.644113
							Ndufb8	0.457667
							Ip6k1	0.217984
							Pigyl	1.2672
							Hmx3	-1.59119
							Ppp1r36	-0.690253
							Cavin2	0.462193
							E2f6	0.521084
							Afg1l	0.305452
							Mex3b	0.214771
							Maf	-0.260011
							Txndc17	0.620019
							Vti1b	0.515061
							Fam214a	-0.46418
							Ints9	-0.440288
							Zfp341	-0.25266
							Alg1	-1.52129
							Tpgs2	0.411117
							Gins2	0.763192
							Myl12a	0.69111
							Stard8	-0.910026
							Zfp617	0.628473
							Tbcd	-0.534935
							Htra3	0.822713
							Hsp90ab1	-0.382021
							Tars	-0.335317
							Gpr27	-0.546963
							Polr2j	0.526152
							Tmem241	0.99061
							Gpsm3	0.90304
							Epb41l1	-0.36122
							Pop5	0.962653
							Spag8	0.415622
							Myh6	1.35852
							Jkamp	-0.542638
							Mrps34	0.496698
							Rfesd	0.447166
							Ankrd29	0.668075
							Bbof1	-0.629335
							Acadvl	-0.369526
							Itpk1	0.267412
							Higd1a	0.613242
							Ddx46	-0.315689
							Thrb	0.615043
							Shank2	-0.5205
							Map4k4	-0.503686
							Ddx6	0.245351
							Mboat2	0.39846
							Slc11a2	0.677953
							Sprtn	-0.301286
							Ap3m2	-0.261291
							Zfp768	0.333259
							Ogfod1	-0.385015
							Cab39	0.253611
							E2f3	0.231133
							Cenpu	-0.442557
							Gng4	0.642764
							Ttc37	-0.695594
							Anks6	-0.559806
							Zfp46	0.243418
							Thbs2	-1.34158
							Rere	-0.638544
							Dcakd	0.272118
							Hes7	-0.979629
							Patj	-0.564327
							Mtln	-0.412764
							Coprs	0.416433
							Ss18l1	0.350819
							Fbxo10	-0.444927
							Hdhd2	0.316154
							Ndufa6	0.410968
							Lysmd2	0.618882
							Per1	-0.617749
							Atf6b	-0.313933
							Lrrc71	-2.47418
							Zfp622	-0.279624
							Aldh16a1	-0.769525
							Bard1	-0.602877
							Spsb1	-0.448203
							H2ax	0.675575
							Atf4	0.483552
							Zkscan2	-0.322325
							Alpl	-0.783004
							Cd63	-0.789774
							Amn	1.05042
							Bex4	0.455295
							Hk1	-0.549202
							Pdk3	0.295622
							Ddit4	0.391955
							Gnl1	-0.231235
							1810055G02Rik	1.84892
							Oma1	0.263858
							Mob1a	0.384914
							Kcna3	-0.453882
							Mob4	0.241515
							Foxf2	0.856352
							Zfp119a	-0.849896
							Gm43738	-0.45995
							Ormdl3	0.435765
							Cyp26b1	-0.631243
							Ttbk1	-0.480199
							Neurl1b	0.264643
							Ipo9	-0.508345
							Susd1	-0.873936
							Il18	0.336745
							Sp4	0.27022
							Them4	0.274899
							Zar1	0.747527
							Ramac	0.636182
							Mrpl53	0.964
							Lrp4	-1.27134
							Dnajc27	0.529512
							Mpzl1	1.71779
							Nubp1	0.747789
							Ncoa5	-0.259537
							Spats2	0.252165
							Lemd3	-0.376788
							Ttll4	-0.413293
							Zfp318	-0.377836
							Rab13	0.48937
							Ushbp1	-1.22394
							Supt6	-0.425347
							Acap2	-0.5221
							Ocel1	-1.63109
							Nudt11	0.517344
							Fahd2a	0.422006
							Zfp956	-0.391739
							Mafk	-0.796631
							Mrm1	0.356895
							Eif5a	0.298311
							Ago4	-0.428262
							Ehmt2	-0.288574
							Tmprss7	-1.40018
							Cbx8	-0.280859
							Setmar	-0.968156
							Setdb2	-0.61442
							Mapk1	0.223749
							Prkar1b	-0.246398
							Lyl1	1.40721
							AI837181	0.406544
							Wdr63	-0.980097
							Rnf208	-0.412087
							Casc4	0.535823
							Anapc7	-0.347649
							Cdan1	-0.596081
							Aurkaip1	0.567407
							Dclre1b	-0.486277
							Tmem232	-2.09829
							Elp4	-0.279156
							Gm10226	-1.80154
							Gtpbp4	-0.270905
							Zfp579	-0.261545
							Tnik	-0.423805
							Ociad2	0.657337
							Prr13	0.287724
							Letm2	-0.524175
							Swap70	-0.362426
							Gins4	0.339667
							Nfkbie	1.60786
							Tet1	0.263829
							Paqr3	0.474837
							AC166256.1	1.49105
							Hsd17b4	-0.246053
							Cplane2	-0.438008
							Als2cl	-1.1277
							BC055324	-0.841958
							Grm4	-0.582264
							Haus6	-0.569886
							Dus3l	-0.289
							Dhx9	-0.680742
							Sgpl1	-0.427181
							Syndig1	0.540672
							Trnau1ap	0.474268
							Ak2	0.254697
							Klhdc3	0.385829
							Car12	-1.38872
							Inip	0.475876
							Ankle1	1.68056
							Tmem91	0.299501
							Slc25a13	-0.486431
							Med27	-0.301412
							Gdf11	0.510946
							Glud1	-0.360621
							Abcb8	-0.359804
							Cd276	0.592253
							Abca3	-1.31116
							Spag1	0.486863
							Zfp839	-0.550636
							Zfp882	0.319707
							Gabra2	1.34543
							Fzd4	0.991103
							Tnfrsf19	-1.10195
							Zfp800	0.417116
							Lrrc18	1.58368
							Ndufs5	0.415107
							Rdh5	-2.1807
							Edc3	-0.206628
							Cpsf7	-0.267698
							Cbfa2t3	0.246151
							Pgf	-1.44302
							Gm42791	-0.273609
							2700062C07Rik	0.493138
							Ntn1	-0.622586
							Zbtb12	-0.457605
							Rps5	0.407007
							Osbpl7	-0.401173
							Tns2	-1.12449
							Rexo2	0.400653
							Cfap53	1.32537
							Phf3	-0.322544
							Hspb11	0.503776
							Ptrh1	0.810953
							Abcf3	-0.2244
							Eif3j2	0.823718
							Clba1	0.658451
							Ak1	0.362831
							Emilin2	-1.33435
							Tnpo1	-0.358601
							Mpp7	-0.38701
							Sestd1	-0.322592
							Tubb5	-0.247816
							Fstl4	-1.31543
							Elovl5	-0.402221
							Dolk	-1.2515
							Podxl2	0.387166
							Sh3pxd2a	-0.625743
							Cyp7b1	-1.35128
							Lcorl	0.243087
							Kcnmb2	1.15157
							Ss18l2	0.758701
							Smarca1	-0.516374
							Fam193a	-0.774911
							Ophn1	-0.503762
							Arrdc1	0.26416
							Il1rap	-0.874238
							Sdhaf4	0.552464
							Rab31	0.361613
							Vit	-0.709694
							Gm49416	0.584453
							Sh2b1	-0.186084
							Panx2	1.09249
							Eid1	0.308066
							Lap3	0.313994
							B3galnt2	0.994911
							Bcat2	0.473399
							Aunip	-0.826097
							Rnf219	-0.410915
							Tmcc1	-0.210918
							Cadm4	0.230875
							Zfp239	0.790797
							Morn2	0.658026
							Faf1	0.215399
							Pdss2	-0.273503
							Klhl25	-0.385595
							Dhx16	-0.23677
							Uxt	0.651594
							Spa17	-0.65
							Emc4	0.431939
							Cutc	-0.259316
							Akt2	-0.33788
[truncated: 11,080 more rows]
